# Supplementary material for: Transcriptome assemblies for studying sex-biased gene expression in the guppy, Poecilia reticulata
Source: BMC Genomics. 2014 May 26;15(1):400. doi: 10.1186/1471-2164-15-400 (PMC4059875; doi:10.1186/1471-2164-15-400)
Supplement: Supplementary file 2 — Additional file 2: Table S2: Best Blastx hits of the guppy reference transcriptome. Table shows guppy reference query with best–hit identified against NCBI non-redundant (NR) protein database (E-value < 1 x 10−15). (XLSX 4 MB) [file 12864_2014_6114_MOESM2_ESM.xlsx]

## Sheet: blastx_nrset90_1e_15.txt
Query	Hit description	Hit Accession	E-Value	Similarity	Score	Alignment length	Positives
comp100369_c0_m.252657	estrogen-regulated protein 759 gi|348541639|ref|XP_003458294.1|PREDICTED: hypothetical protein LOC100701962 [Oreochromis niloticus]	XP_003458294	1.53347e-51	69	207.608	184	300
comp100876_c0_m.252680	membrane progestin receptor gamma-b-like isoform 2 1107 gi|348538625|ref|XP_003456791.1|PREDICTED: membrane progestin receptor gamma-B-like isoform 2 [Oreochromis niloticus]	XP_003456791	1.77539e-165	88	587.03	340	617
comp101368_c0_m.252704	low-density lipoprotein receptor-like 2709 gi|348511376|ref|XP_003443220.1|PREDICTED: low-density lipoprotein receptor-like [Oreochromis niloticus]	XP_003443220	0	88	1159.82	698	50
comp10197_c0_m.5017	serine protease htra1-like 218 gi|348543151|ref|XP_003459047.1|PREDICTED: serine protease HTRA1-like [Oreochromis niloticus]	XP_003459047	2.13232e-16	68	89.3521	73	72
comp10271_c0_m.5056	extracellular calcium-sensing receptor-like 237 gi|348542933|ref|XP_003458938.1|PREDICTED: extracellular calcium-sensing receptor-like [Oreochromis niloticus]	XP_003458938	1.39627e-31	91	139.813	79	49
comp10430_c0_m.5178	mhc class ii beta antigen 228 gi|229366782|gb|ACQ58371.1|DLA class II histocompatibility antigen, DR-1 beta chain precursor [Anoplopoma fimbria]	ACQ58371	3.9844e-18	84	95.1301	58	62
comp10430_c1_m.5180	mhc class ii beta antigen 327 gi|378940682|gb|AFC75762.1|MHC class II beta subunit [Oreochromis niloticus]	AFC75762	2.095e-19	65	99.3673	94	94
comp10432_c0_m.5182	reproduction regulator 2 342 gi|348539266|ref|XP_003457110.1|PREDICTED: hypothetical protein LOC100709207 [Oreochromis niloticus]	XP_003457110	1.80145e-18	83	96.2857	112	88
comp105896_c0_m.252855	protein nlrc3-like 309 gi|348534497|ref|XP_003454738.1|PREDICTED: NACHT, LRR and PYD domains-containing protein 1-like [Oreochromis niloticus]	XP_003454738	3.4082e-22	83	108.612	105	473
comp106342_c0_m.252861	equilibrative nucleoside transporter 4-like 1515 gi|348511472|ref|XP_003443268.1|PREDICTED: equilibrative nucleoside transporter 4-like [Oreochromis niloticus]	XP_003443268	0	93	889.026	507	62
comp10706_c0_m.5334	transposable element tc1 transposase 300 gi|221222264|gb|ACM09793.1|Transposable element Tc1 transposase [Salmo salar]	ACM09793	1.20592e-18	69	90.5077	89	118
comp1075_c0_m.594	unnamed protein product 456 gi|47228910|emb|CAG09425.1|unnamed protein product [Tetraodon nigroviridis]	CAG09425	1.6262e-56	87	222.631	135	152
comp1075_c1_m.597	unnamed protein product 843 gi|47228910|emb|CAG09425.1|unnamed protein product [Tetraodon nigroviridis]	CAG09425	8.5952e-65	79	251.906	192	920
comp107859_c0_m.252889	probable atp-dependent dna helicase hfm1-like 3666 gi|348501027|ref|XP_003438072.1|PREDICTED: probable ATP-dependent DNA helicase HFM1-like [Oreochromis niloticus]	XP_003438072	0	80	1513.43	1147	128
comp1083_c0_m.599	homeobox protein dlx4a-like 429 gi|348517857|ref|XP_003446449.1|PREDICTED: homeobox protein Dlx4a-like [Oreochromis niloticus]	XP_003446449	2.06698e-59	87	232.261	146	148
comp109405_c0_m.252923	histone-lysine n-methyltransferase nsd3-like 519 gi|348527268|ref|XP_003451141.1|PREDICTED: histone-lysine N-methyltransferase NSD3-like [Oreochromis niloticus]	XP_003451141	2.08079e-65	84	252.292	175	54
comp10967_c0_m.5481	histone acetyltransferase myst3 225 gi|170573162|ref|XP_001892369.1|hypothetical protein [Brugia malayi] >gi|158602150|gb|EDP38806.1| conserved hypothetical protein [Brugia malayi]	XP_001892369	2.12699e-19	67	99.3673	80	77
comp10980_c1_m.5499	hypothetical protein BRAFLDRAFT_121844 306 gi|260820772|ref|XP_002605708.1|hypothetical protein BRAFLDRAFT_121844 [Branchiostoma floridae] >gi|229291043|gb|EEN61718.1| hypothetical protein BRAFLDRAFT_121844 [Branchiostoma floridae]	XP_002605708	1.34206e-26	72	123.25	106	237
comp109872_c0_m.252931	probable alpha-ketoglutarate-dependent hypophosphite dioxygenase-like 876 gi|348516939|ref|XP_003445994.1|PREDICTED: probable alpha-ketoglutarate-dependent hypophosphite dioxygenase-like [Oreochromis niloticus]	XP_003445994	1.14999e-123	88	447.588	267	317
comp110080_c0_m.252946	hydroxyindole o-methyltransferase-like 1047 gi|348520614|ref|XP_003447822.1|PREDICTED: hydroxyindole O-methyltransferase-like [Oreochromis niloticus]	XP_003447822	1.47869e-166	91	590.497	348	64
comp11036_c0_m.5524	transport protein sec61 alpha subunit 246 gi|357611695|gb|EHJ67611.1|transport protein Sec61 alpha subunit [Danaus plexippus]	EHJ67611	2.98199e-26	81	122.094	79	369
comp113451_c0_m.253054	probable g-protein coupled receptor 22-like 1287 gi|56207832|emb|CAI20918.1|novel proetin similar to human and mouse G protein-coupled receptor 22 (GPR22) [Danio rerio]	CAI20918	2.88892e-157	86	560.066	429	46
comp11417_c0_m.5706	slow myosin heavy chain 2 264 gi|292627881|ref|XP_002666777.1|PREDICTED: myosin-7-like [Danio rerio]	XP_002666777	1.50808e-17	95	93.2041	48	55
comp11477_c0_m.5731	fbp32 precursor 199 gi|348525600|ref|XP_003450310.1|PREDICTED: fucolectin-1-like [Oreochromis niloticus]	XP_003450310	2.3239e-18	83	95.9005	66	60
comp11477_c1_m.5733	fucose binding lectin 218 gi|194739311|gb|ACF94293.1|fucose binding lectin [Dicentrarchus labrax]	ACF94293	2.513e-25	83	119.013	72	51
comp115609_c0_m.253122	paired box gene 6b 483 gi|47228190|emb|CAG07585.1|unnamed protein product [Tetraodon nigroviridis]	CAG07585	2.04995e-22	96	109.383	53	260
comp117465_c0_m.253169	e3 ubiquitin isg15 ligase trim25-like 1656 gi|301612758|ref|XP_002935899.1|PREDICTED: e3 ubiquitin/ISG15 ligase TRIM25-like [Xenopus (Silurana) tropicalis]	XP_002935899	2.30395e-51	47	208.764	553	75
comp11795_c0_m.5919	cysteinyl-trna cytoplasmic-like 330 gi|348530284|ref|XP_003452641.1|PREDICTED: cysteinyl-tRNA synthetase, cytoplasmic-like [Oreochromis niloticus]	XP_003452641	3.6756e-24	89	115.161	84	150
comp118087_c0_m.253199	interferon-inducible protein gig1 1542 gi|348530818|ref|XP_003452907.1|PREDICTED: hypothetical protein LOC100702295 [Oreochromis niloticus]	XP_003452907	1.04214e-67	83	261.922	180	365
comp118148_c0_m.253207	purinergic receptor ligand-gated ion 2 1368 gi|348528407|ref|XP_003451709.1|PREDICTED: P2X purinoceptor 2-like [Oreochromis niloticus]	XP_003451709	0	87	681.789	419	75
comp11849_c0_m.5964	c-type natriuretic peptide 2 precursor 396 gi|348527374|ref|XP_003451194.1|PREDICTED: C-type natriuretic peptide 2-like [Oreochromis niloticus]	XP_003451194	3.15929e-23	68	112.079	109	61
comp11865_c0_m.5976	endonuclease domain-containing 1 226 gi|348513069|ref|XP_003444065.1|PREDICTED: endonuclease domain-containing 1 protein-like [Oreochromis niloticus]	XP_003444065	5.20927e-26	89	121.324	68	69
comp1188966_c0_m.269221	PREDICTED: hypothetical protein LOC100691901 221 gi|348516943|ref|XP_003445996.1|PREDICTED: hypothetical protein LOC100691901 [Oreochromis niloticus]	XP_003445996	1.20622e-30	95	136.732	72	202
comp119228_c0_m.253219	von willebrand factor c domain containing 2 777 gi|348517939|ref|XP_003446490.1|PREDICTED: brorin-like [Oreochromis niloticus]	XP_003446490	1.51344e-110	91	403.675	220	211
comp119876_c0_m.253247	presqualene diphosphate phosphatase-like 810 gi|348531760|ref|XP_003453376.1|PREDICTED: presqualene diphosphate phosphatase-like [Oreochromis niloticus]	XP_003453376	1.50372e-87	87	327.405	240	67
comp12108_c0_m.6139	schwann cell myelin 248 gi|348533337|ref|XP_003454162.1|PREDICTED: hemicentin-1-like [Oreochromis niloticus]	XP_003454162	3.29698e-25	83	118.627	80	55
comp12211_c1_m.6193	retrotransposable element tf2 155 kda protein type 1-like 213 gi|326669295|ref|XP_003198979.1|PREDICTED: retrotransposable element Tf2 155 kDa protein type 1-like [Danio rerio]	XP_003198979	3.78188e-24	96	103.219	57	332
comp12623_c0_m.6422	novel protein 1194 gi|126632719|emb|CAM56717.1|novel protein [Danio rerio]	CAM56717	9.94059e-133	83	478.404	398	37
comp12671_c0_m.6443	endonuclease domain-containing 1 220 gi|348513069|ref|XP_003444065.1|PREDICTED: endonuclease domain-containing 1 protein-like [Oreochromis niloticus]	XP_003444065	3.39786e-22	77	63.5438	48	69
comp127434_c0_m.253381	cocaine- and amphetamine-regulated transcript 339 gi|47210244|emb|CAG00270.1|unnamed protein product [Tetraodon nigroviridis]	CAG00270	6.62268e-26	78	120.939	88	139
comp127496_c0_m.253386	novel protein vertebrate transmembrane 4 superfamily member 11 552 gi|348519234|ref|XP_003447136.1|PREDICTED: plasmolipin-like [Oreochromis niloticus]	XP_003447136	2.86525e-45	74	185.652	186	81
comp131059_c0_m.253472	heat shock 70 kda protein 12a-like 336 gi|348541913|ref|XP_003458431.1|PREDICTED: heat shock 70 kDa protein 12A-like [Oreochromis niloticus]	XP_003458431	2.79307e-24	72	115.546	112	79
comp13152_c0_m.6747	complement component c3 272 gi|338808846|gb|AEJ08067.1|complement component C3 [Xiphophorus hellerii]	AEJ08067	2.29961e-34	87	149.058	90	86
comp132787_c0_m.253503	peptide yy 339 gi|14195088|sp|Q9PT99.1|PYY_DICLARecName: Full=Peptide YY-like; Short=PYY; Flags: Precursor >gi|6687361|emb|CAB64933.1| Peptide YY [Dicentrarchus labrax]	Q9PT99	1.92244e-33	88	145.976	97	155
comp13386_c0_m.6894	homeobox protein goosecoid-2-like 546 gi|348532893|ref|XP_003453940.1|PREDICTED: homeobox protein goosecoid isoform B-like [Oreochromis niloticus]	XP_003453940	4.52017e-64	86	248.054	179	104
comp13425_c0_m.6914	retrotransposable element tf2 155 kda protein type 1-like 423 gi|317419141|emb|CBN81178.1|Pol polyprotein [Dicentrarchus labrax]	CBN81178	9.40036e-44	74	180.259	140	124
comp137003_c0_m.253574	receptor activity-modifying protein 1 precursor 612 gi|76559784|dbj|BAE45311.1|receptor activity modifying protein 5 [Takifugu obscurus]	BAE45311	1.19316e-30	61	137.502	203	291
comp141642_c0_m.253658	udp-glcnac:betagal beta-13-n-acetylglucosaminyltransferase 5a 1161 gi|317575789|ref|NP_001188171.1|UDP-glcnac:betagal beta-13-n-acetylglucosaminyltransferase 5a [Ictalurus punctatus] >gi|308323705|gb|ADO28988.1| UDP-glcnac:betagal beta-13-n-acetylglucosaminyltransferase 5a [Ictalurus punctatus]	NP_001188171	3.27674e-125	75	453.366	386	72
comp144239_c0_m.253715	PREDICTED: titin 627 gi|348541917|ref|XP_003458433.1|PREDICTED: titin [Oreochromis niloticus]	XP_003458433	1.79214e-16	56	90.5077	128	47
comp14425_c0_m.7459	rho-guanine nucleotide exchange factor-like 201 gi|348527248|ref|XP_003451131.1|PREDICTED: rho-guanine nucleotide exchange factor-like [Oreochromis niloticus]	XP_003451131	1.27099e-16	92	90.1225	51	205
comp14505_c0_m.7483	testis-specific serine threonine-protein kinase 1-like 948 gi|348499996|ref|XP_003437559.1|PREDICTED: testis-specific serine/threonine-protein kinase 1-like [Oreochromis niloticus]	XP_003437559	1.05519e-80	72	305.064	284	70
comp14719_c0_m.7545	leucine-rich repeat-containing protein 51-like 315 gi|348523716|ref|XP_003449369.1|PREDICTED: leucine-rich repeat-containing protein 51-like [Oreochromis niloticus]	XP_003449369	4.89105e-24	73	114.775	95	182
comp14864_c0_m.7601	novel protein 810 gi|326679049|ref|XP_003201229.1|PREDICTED: hypothetical protein LOC100034569 [Danio rerio]	XP_003201229	5.20429e-64	66	249.21	273	159
comp14866_c0_m.7604	tolloid-like protein 2-like 861 gi|348504230|ref|XP_003439665.1|PREDICTED: tolloid-like protein 2-like [Oreochromis niloticus]	XP_003439665	7.58372e-64	73	248.825	216	301
comp14882_c0_m.7622	leukotriene b4 receptor 1 1086 gi|348500204|ref|XP_003437663.1|PREDICTED: c-X-C chemokine receptor type 7-like [Oreochromis niloticus]	XP_003437663	7.49832e-153	85	545.043	351	150
comp14995_c0_m.7655	calcineurin subunit b type 1-like 624 gi|345329082|ref|XP_001514232.2|PREDICTED: calcineurin subunit B type 1-like [Ornithorhynchus anatinus]	XP_001514232	9.26792e-58	84	227.639	177	121
comp15101_c0_m.7699	receptor-transporting protein 3 483 gi|229365794|gb|ACQ57877.1|Receptor-transporting protein 3 [Anoplopoma fimbria]	ACQ57877	3.13342e-55	76	218.394	159	137
comp151069_c0_m.253821	rfamide-related peptide 642 gi|348522879|ref|XP_003448951.1|PREDICTED: hypothetical protein LOC100705157 [Oreochromis niloticus]	XP_003448951	2.76853e-60	76	236.113	178	188
comp15241_c0_m.7761	centromere protein h 708 gi|229366018|gb|ACQ57989.1|Centromere protein H [Anoplopoma fimbria]	ACQ57989	2.31776e-88	84	329.717	223	558
comp15344_c1_m.7810	mhc class ii transactivator 4353 gi|292611783|ref|XP_001343072.2|PREDICTED: MHC class II transactivator [Danio rerio]	XP_001343072	8.09352e-156	52	557.37	1053	235
comp15442_c0_m.7855	chymotrypsin-like elastase family member 2a-like 834 gi|348503646|ref|XP_003439375.1|PREDICTED: chymotrypsin-like elastase family member 2A-like [Oreochromis niloticus]	XP_003439375	1.11623e-125	88	454.136	267	80
comp15557_c0_m.7924	sestrin 1 294 gi|348524815|ref|XP_003449918.1|PREDICTED: sestrin-1-like [Oreochromis niloticus]	XP_003449918	2.65155e-30	80	135.576	100	169
comp15694_c0_m.7972	ribulose bisphosphate carboxylase oxygenase activase 510 gi|30687995|ref|NP_850320.1|ribulose bisphosphate carboxylase/oxygenase activase [Arabidopsis thaliana] >gi|166835|gb|AAA20203.1| ribulose bisphosphate carboxylase/oxygenase activase [Arabidopsis thaliana] >gi|15450671|gb|AAK96607.1| At2g39730/T5I7.3 [Arabidopsis thaliana] >gi|23397139|gb|AAN31853.1| unknown protein [Arabidopsis thaliana] >…	NP_850320	8.33787e-93	100	343.199	169	116
comp15745_c0_m.7978	hedgehog interacting protein 903 gi|198415196|ref|XP_002119213.1|PREDICTED: similar to predicted protein [Ciona intestinalis]	XP_002119213	4.26541e-20	50	103.605	232	280
comp15784_c0_m.7994	f-box protein 16 1191 gi|348506664|ref|XP_003440878.1|PREDICTED: F-box only protein 16-like [Oreochromis niloticus]	XP_003440878	7.11244e-123	73	445.662	379	97
comp15927_c0_m.8061	PREDICTED: hypothetical protein LOC100700577 528 gi|348527640|ref|XP_003451327.1|PREDICTED: hypothetical protein LOC100700577 [Oreochromis niloticus]	XP_003451327	7.28225e-29	65	130.954	148	64
comp15928_c0_m.8064	lethal malignant brain tumor-like 2 protein 492 gi|260793789|ref|XP_002591893.1|hypothetical protein BRAFLDRAFT_89410 [Branchiostoma floridae] >gi|229277105|gb|EEN47904.1| hypothetical protein BRAFLDRAFT_89410 [Branchiostoma floridae]	XP_002591893	1.71183e-21	58	106.301	109	214
comp16012_c0_m.8104	guanine nucleotide-binding protein subunit alpha-13 750 gi|348538878|ref|XP_003456917.1|PREDICTED: guanine nucleotide-binding protein subunit alpha-13-like [Oreochromis niloticus]	XP_003456917	8.04612e-114	98	414.461	218	105
comp16016_c0_m.8108	novel protein titin 388 gi|47214568|emb|CAG13290.1|unnamed protein product [Tetraodon nigroviridis]	CAG13290	1.47697e-41	82	172.94	128	94
comp16337_c0_m.8215	methyltransferase ddb_g0268948-like 336 gi|348531491|ref|XP_003453242.1|PREDICTED: hypothetical protein LOC100701305 [Oreochromis niloticus]	XP_003453242	6.61719e-42	85	174.096	110	249
comp16528_c0_m.8294	e3 ubiquitin-protein ligase nedd4 1278 gi|47230381|emb|CAF99574.1|unnamed protein product [Tetraodon nigroviridis]	CAF99574	1.7072e-93	67	348.206	370	143
comp165966_c0_m.254084	mhc class ii antigen alpha chain 768 gi|111379937|gb|ABH09447.1|MHC class II antigen alpha chain [Dicentrarchus labrax]	ABH09447	3.69481e-53	65	213.001	217	62
comp165966_c0_m.254085	mhc class ii alpha subunit 381 gi|379323030|gb|AFD01258.1|MHC class II alpha subunit [Oreochromis niloticus]	AFD01258	2.91923e-21	70	105.531	88	392
comp166127_c0_m.254091	PREDICTED: olfactomedin-4-like 1371 gi|348531385|ref|XP_003453190.1|PREDICTED: olfactomedin-4-like [Oreochromis niloticus]	XP_003453190	0	85	669.078	460	72
comp167380_c0_m.254118	rho guanine nucleotide exchange factor 25-like 245 gi|348521550|ref|XP_003448289.1|PREDICTED: rho guanine nucleotide exchange factor 25-like [Oreochromis niloticus]	XP_003448289	4.93222e-29	84	131.339	85	166
comp16739_c0_m.8364	PREDICTED: hypothetical protein LOC100703900 685 gi|348524532|ref|XP_003449777.1|PREDICTED: hypothetical protein LOC100703900 [Oreochromis niloticus]	XP_003449777	6.2911e-40	72	168.703	228	177
comp16987_c0_m.8446	claudin 1 783 gi|49333479|gb|AAT64078.1|claudin 1 [Takifugu rubripes]	AAT64078	4.07684e-87	85	325.865	208	75
comp17005_c0_m.8453	low quality protein: myosin-xv 243 gi|47218957|emb|CAF98155.1|unnamed protein product [Tetraodon nigroviridis]	CAF98155	2.36543e-31	92	139.043	81	238
comp17174_c0_m.8522	mitochondrial carrier triple repeat protein 6-like 876 gi|348516935|ref|XP_003445992.1|PREDICTED: mitochondrial carrier triple repeat protein 6-like [Oreochromis niloticus]	XP_003445992	1.3711e-92	81	344.354	292	184
comp17188_c1_m.8536	sialic acid-binding ig-like lectin 15 precursor 772 gi|348527526|ref|XP_003451270.1|PREDICTED: sialic acid-binding Ig-like lectin 15-like [Oreochromis niloticus]	XP_003451270	5.13944e-95	85	352.058	216	449
comp174086_c0_m.254243	angiopoietin 2 1476 gi|348507244|ref|XP_003441166.1|PREDICTED: angiopoietin-2-like [Oreochromis niloticus]	XP_003441166	0	91	791.571	492	109
comp17447_c0_m.8653	class ia 402 gi|976114|emb|CAA90792.1|Mhc, class IA [Poecilia reticulata]	CAA90792	3.94568e-34	98	148.288	111	97
comp17447_c1_m.8656	class ia 303 gi|976114|emb|CAA90792.1|Mhc, class IA [Poecilia reticulata]	CAA90792	8.37854e-53	96	210.305	101	632
comp17607_c0_m.8694	solute carrier family 12 member 8-like 2520 gi|348515747|ref|XP_003445401.1|PREDICTED: solute carrier family 12 member 8-like [Oreochromis niloticus]	XP_003445401	0	84	923.309	748	178
comp17646_c0_m.8708	adp-ribosylation factor-like protein 3-like 573 gi|348536274|ref|XP_003455622.1|PREDICTED: ADP-ribosylation factor-like protein 3-like [Oreochromis niloticus]	XP_003455622	2.33166e-80	98	302.368	181	359
comp176728_c0_m.254295	hyaluronidase ph-20-like 1341 gi|348523523|ref|XP_003449273.1|PREDICTED: hyaluronidase PH-20-like [Oreochromis niloticus]	XP_003449273	0	82	667.922	435	64
comp17677_c0_m.8717	dopamine receptor 318 gi|348503620|ref|XP_003439362.1|PREDICTED: cystatin-A1-like [Oreochromis niloticus]	XP_003439362	3.38245e-17	65	92.0485	97	207
comp17823_c0_m.8765	cathepsin b precursor 690 gi|225708580|gb|ACO10136.1|Cathepsin B precursor [Osmerus mordax]	ACO10136	7.45342e-105	91	384.415	227	71
comp17823_c1_m.8768	cathepsin b precursor 375 gi|185135431|ref|NP_001117776.1|procathepsin B precursor [Oncorhynchus mykiss] >gi|14582897|gb|AAK69705.1|AF358667_1 procathepsin B [Oncorhynchus mykiss]	NP_001117776	2.93576e-29	79	132.109	89	121
comp178704_c0_m.254333	growth hormone-releasing hormone 561 gi|348510499|ref|XP_003442783.1|PREDICTED: glucagon family neuropeptides-like isoform 1 [Oreochromis niloticus] >gi|348510501|ref|XP_003442784.1| PREDICTED: glucagon family neuropeptides-like isoform 2 [Oreochromis niloticus]	XP_003442783	5.70213e-52	85	207.994	141	148
comp17988_c0_m.8845	sterol 26- mitochondrial-like 744 gi|348518197|ref|XP_003446618.1|PREDICTED: sterol 26-hydroxylase, mitochondrial-like [Oreochromis niloticus]	XP_003446618	8.5826e-60	81	234.958	181	206
comp180390_c0_m.254369	desmin-like isoform 2 1005 gi|348518121|ref|XP_003446580.1|PREDICTED: desmin-like isoform 2 [Oreochromis niloticus]	XP_003446580	2.34289e-65	67	254.218	307	612
comp18110_c0_m.8892	sec1 family domain-containing protein 2 2073 gi|348504528|ref|XP_003439813.1|PREDICTED: sec1 family domain-containing protein 2 [Oreochromis niloticus]	XP_003439813	0	88	980.704	692	147
comp18223_c0_m.8961	-dihydro-8-oxoguanine triphosphatase 471 gi|348509121|ref|XP_003442100.1|PREDICTED: 7,8-dihydro-8-oxoguanine triphosphatase-like [Oreochromis niloticus]	XP_003442100	2.88967e-61	94	238.424	156	125
comp18302_c0_m.8981	hemoglobin subunit beta-1 444 gi|348509169|ref|XP_003442124.1|PREDICTED: hemoglobin cathodic subunit beta-like [Oreochromis niloticus]	XP_003442124	1.26698e-56	85	223.016	147	104
comp1831_c0_m.974	tetratricopeptide repeat protein 28-like 462 gi|348531110|ref|XP_003453053.1|PREDICTED: tetratricopeptide repeat protein 28-like [Oreochromis niloticus]	XP_003453053	1.01585e-29	67	133.65	154	148
comp18352_c0_m.9003	transmembrane protein 50b-like 480 gi|348511513|ref|XP_003443288.1|PREDICTED: transmembrane protein 50B-like [Oreochromis niloticus]	XP_003443288	2.74861e-72	93	275.018	158	275
comp18403_c0_m.9031	exosome complex exonuclease rrp42 912 gi|348529951|ref|XP_003452475.1|PREDICTED: exosome complex component RRP42-like [Oreochromis niloticus]	XP_003452475	9.03375e-143	94	511.146	291	244
comp18425_c0_m.9040	chromosome 1 open reading frame isoform cra_c 3627 gi|301605154|ref|XP_002932218.1|PREDICTED: hypothetical protein LOC100492765 [Xenopus (Silurana) tropicalis]	XP_002932218	7.82954e-40	46	171.785	521	246
comp18428_c0_m.9053	astacin like metallo-protease precursor 837 gi|157278215|ref|NP_001098207.1|astacin like metallo-protease precursor [Oryzias latipes] >gi|110082544|dbj|BAE97363.1| astacin like metallo-protease [Oryzias latipes]	NP_001098207	1.32497e-134	91	483.797	268	170
comp184536_c0_m.254446	probable atp-dependent dna helicase hfm1-like 906 gi|348501027|ref|XP_003438072.1|PREDICTED: probable ATP-dependent DNA helicase HFM1-like [Oreochromis niloticus]	XP_003438072	4.85396e-56	53	223.016	315	87
comp185079_c0_m.254466	PREDICTED: hypothetical protein LOC100148510 313 gi|326667766|ref|XP_001921896.2|PREDICTED: hypothetical protein LOC100148510 [Danio rerio]	XP_001921896	1.08728e-36	87	156.762	99	81
comp18660_c0_m.9119	line-1 type transposase domain-containing protein 1-like 396 gi|326672886|ref|XP_003199751.1|PREDICTED: LINE-1 type transposase domain-containing protein 1-like [Danio rerio]	XP_003199751	5.38894e-23	61	111.309	132	87
comp18803_c0_m.9160	tripartite motif-containing protein 55-like 294 gi|348541419|ref|XP_003458184.1|PREDICTED: tripartite motif-containing protein 55-like [Oreochromis niloticus]	XP_003458184	2.73123e-43	97	178.718	89	209
comp18803_c1_m.9162	muscle ring finger 2 969 gi|348541419|ref|XP_003458184.1|PREDICTED: tripartite motif-containing protein 55-like [Oreochromis niloticus]	XP_003458184	1.19216e-103	89	381.333	233	434
comp18942_c0_m.9235	protein niban-like 2868 gi|326664852|ref|XP_689912.3|PREDICTED: protein Niban-like [Danio rerio]	XP_689912	3.45485e-120	56	438.343	763	145
comp19045_c0_m.9299	novel protein 609 gi|348527260|ref|XP_003451137.1|PREDICTED: uncharacterized protein C16orf48 homolog [Oreochromis niloticus]	XP_003451137	7.06009e-63	86	238.81	167	949
comp19281_c0_m.9396	leucine-rich repeats and immunoglobulin-like domains protein 3 precursor 3321 gi|348515233|ref|XP_003445144.1|PREDICTED: leucine-rich repeats and immunoglobulin-like domains protein 3 [Oreochromis niloticus]	XP_003445144	0	85	1592.4	1106	175
comp19339_c0_m.9438	mitochondrial import inner membrane translocase subunit tim22 606 gi|348537459|ref|XP_003456212.1|PREDICTED: mitochondrial import inner membrane translocase subunit Tim22-like [Oreochromis niloticus]	XP_003456212	3.79636e-82	97	308.531	179	423
comp19449_c0_m.9482	target of egr1 protein 1 1515 gi|348537505|ref|XP_003456234.1|PREDICTED: target of EGR1 protein 1-like [Oreochromis niloticus]	XP_003456234	0	79	714.146	529	205
comp19641_c0_m.9527	troponin cardiac muscle isoforms 726 gi|348532484|ref|XP_003453736.1|PREDICTED: troponin T, cardiac muscle-like [Oreochromis niloticus]	XP_003453736	7.32603e-69	89	265.003	229	216
comp19685_c0_m.9540	upf0406 protein c16orf57 homolog 837 gi|348504170|ref|XP_003439635.1|PREDICTED: UPF0406 protein C16orf57 homolog [Oreochromis niloticus]	XP_003439635	5.44206e-96	85	355.525	253	349
comp19832_c0_m.9595	zinc-binding protein a33-like 1419 gi|47206520|emb|CAF95730.1|unnamed protein product [Tetraodon nigroviridis]	CAF95730	5.83932e-154	71	549.28	485	191
comp19892_c1_m.9631	pappalysin 2 666 gi|348531412|ref|XP_003453203.1|PREDICTED: pappalysin-2 [Oreochromis niloticus]	XP_003453203	1.59432e-109	86	399.823	221	673
comp19899_c0_m.9638	e3 ubiquitin-protein ligase rnf216 3159 gi|348511476|ref|XP_003443270.1|PREDICTED: hypothetical protein LOC100703969 [Oreochromis niloticus]	XP_003443270	0	65	997.653	1022	215
comp20020_c0_m.9683	zinc finger protein 729-like 939 gi|326680667|ref|XP_003201586.1|PREDICTED: zinc finger protein 729-like [Danio rerio]	XP_003201586	1.58909e-105	69	387.497	310	866
comp20112_c0_m.9713	caspase recruitment domain-containing protein 11-like 3078 gi|348511440|ref|XP_003443252.1|PREDICTED: caspase recruitment domain-containing protein 11-like [Oreochromis niloticus]	XP_003443252	0	83	1354.73	1031	486
comp20119_c0_m.9725	protein spindly 1743 gi|348533702|ref|XP_003454344.1|PREDICTED: protein Spindly-like [Oreochromis niloticus]	XP_003454344	0	84	661.759	578	114
comp201357_c0_m.254790	PREDICTED: hypothetical protein LOC100695643 567 gi|348511263|ref|XP_003443164.1|PREDICTED: hypothetical protein LOC100695643 [Oreochromis niloticus]	XP_003443164	1.01504e-27	55	127.487	207	115
comp20199_c0_m.9753	glha_funhe ame: full=glycoprotein hormones alpha chain ame: full=gth-alpha ame: full=gonadotropin alpha chain flags: precursor 417 gi|1346138|sp|P47744.1|GLHA_FUNHERecName: Full=Glycoprotein hormones alpha chain; AltName: Full=GTH-alpha; AltName: Full=Gonadotropin alpha chain; Flags: Precursor >gi|531887|gb|AAB60605.1| gonadotropin, alpha subunit [Fundulus heteroclitus]	P47744	9.13901e-55	91	216.853	126	69
comp202595_c0_m.254814	protein nlrc3-like 244 gi|348535144|ref|XP_003455061.1|PREDICTED: protein NLRC3-like [Oreochromis niloticus]	XP_003455061	7.37022e-25	85	117.472	81	64
comp20410_c0_m.9845	cxc chemokine 417 gi|188530430|gb|ACD62783.1|CXC chemokine [Scophthalmus maximus]	ACD62783	1.16416e-25	77	120.168	83	53
comp20573_c0_m.9899	wash complex subunit strumpellin-like 309 gi|348512368|ref|XP_003443715.1|PREDICTED: WASH complex subunit strumpellin-like [Oreochromis niloticus]	XP_003443715	2.21728e-21	100	105.916	53	1079
comp20597_c0_m.9913	leucine-rich repeat-containing protein 9-like 4470 gi|348531284|ref|XP_003453140.1|PREDICTED: leucine-rich repeat-containing protein 9-like [Oreochromis niloticus]	XP_003453140	0	77	1615.51	1388	75
comp20609_c0_m.9935	ostcn_spaau ame: full=osteocalcin ame: full=bone gla protein short=bgp ame: full=gamma-carboxyglutamic acid-containing protein flags: precursor 369 gi|82659613|gb|AAY17284.1|osteocalcin [Diplodus puntazzo]	AAY17284	1.46857e-28	77	129.798	97	54
comp20663_c0_m.9960	tpa: sco-spondin precursor 306 gi|190609994|tpe|CAJ43921.1|TPA: SCO-spondin precursor [Tetraodon nigroviridis]	CAJ43921	7.53577e-29	85	93.9745	63	157
comp20743_c0_m.9984	xin actin-binding repeat-containing protein 1-like 679 gi|348503644|ref|XP_003439374.1|PREDICTED: xin actin-binding repeat-containing protein 1-like [Oreochromis niloticus]	XP_003439374	9.49478e-41	69	171.4	226	167
comp20752_c0_m.9986	novel protein 708 gi|348514301|ref|XP_003444679.1|PREDICTED: hypothetical protein LOC100697868 [Oreochromis niloticus]	XP_003444679	9.4757e-66	75	254.603	222	393
comp20790_c0_m.10004	polymerase delta-interacting protein 3-like 1503 gi|348511422|ref|XP_003443243.1|PREDICTED: polymerase delta-interacting protein 3-like [Oreochromis niloticus]	XP_003443243	7.23457e-158	79	562.377	495	91
comp208205_c0_m.254947	uncharacterized transposon-derived 360 gi|301614772|ref|XP_002936863.1|PREDICTED: hypothetical protein LOC100493551 [Xenopus (Silurana) tropicalis]	XP_002936863	4.61067e-35	81	151.369	111	281
comp20943_c0_m.10086	nadh-cytochrome b5 reductase 3 900 gi|348529120|ref|XP_003452062.1|PREDICTED: NADH-cytochrome b5 reductase 3-like [Oreochromis niloticus]	XP_003452062	3.947e-151	93	538.88	299	77
comp20970_c0_m.10107	vacuolar protein sorting-associated protein 4b 315 gi|348500777|ref|XP_003437949.1|PREDICTED: vacuolar protein sorting-associated protein 4B-like [Oreochromis niloticus]	XP_003437949	1.62067e-35	95	152.91	81	178
comp21005_c0_m.10113	peroxiredoxin- mitochondrial precursor 573 gi|333827869|gb|ADI78068.1|mitochondrial peroxiredoxin 5 [Sparus aurata]	ADI78068	6.54053e-91	93	337.421	190	140
comp210530_c0_m.255031	ependymin precursor 690 gi|348525066|ref|XP_003450043.1|PREDICTED: ependymin-like [Oreochromis niloticus]	XP_003450043	1.24867e-51	71	207.608	196	465
comp210680_c0_m.255035	protocadherin gamma-a3- partial 1758 gi|348514375|ref|XP_003444716.1|PREDICTED: protocadherin gamma-A3-like, partial [Oreochromis niloticus]	XP_003444716	0	89	794.267	517	599
comp21130_c1_m.10204	transferrin receptor 1a 2307 gi|47227995|emb|CAF97624.1|unnamed protein product [Tetraodon nigroviridis]	CAF97624	0	79	929.087	753	57
comp211456_c0_m.255055	CR1-3 264 gi|300218775|gb|ADJ80991.1|CR1-3 [Lycodichthys dearborni]	ADJ80991	9.446e-20	83	100.523	68	218
comp21175_c0_m.10222	novel protein vertebrate syntaxin 12 804 gi|148725271|emb|CAN88151.1|novel protein similar to vertebrate syntaxin 12 (STX12) [Danio rerio]	CAN88151	8.10733e-94	89	348.206	244	274
comp21282_c0_m.10277	high-mobility group 20b 945 gi|348527710|ref|XP_003451362.1|PREDICTED: SWI/SNF-related matrix-associated actin-dependent regulator of chromatin subfamily E member 1-related-like [Oreochromis niloticus]	XP_003451362	3.32851e-127	93	459.529	294	173
comp21366_c0_m.10312	zgc:110436 protein 831 gi|348503974|ref|XP_003439537.1|PREDICTED: derlin-2-like [Oreochromis niloticus]	XP_003439537	1.65332e-93	98	310.457	175	153
comp21372_c0_m.10315	upf0587 protein c1orf123 homolog 483 gi|348531830|ref|XP_003453411.1|PREDICTED: UPF0587 protein C1orf123 homolog [Oreochromis niloticus]	XP_003453411	6.07284e-75	95	283.878	160	73
comp21373_c0_m.10318	pol-like protein 390 gi|34392583|dbj|BAC82624.1|pol-like protein [Ciona intestinalis]	BAC82624	5.62886e-17	56	91.2781	129	148
comp21444_c0_m.10337	immunoglobulin superfamily member 1 1125 gi|338710329|ref|XP_003362343.1|PREDICTED: t-cell-interacting, activating receptor on myeloid cells protein 1-like [Equus caballus]	XP_003362343	8.26077e-17	40	93.2041	365	201
comp21494_c0_m.10349	mki67 fha domain-interacting nucleolar phospho 807 gi|348528903|ref|XP_003451955.1|PREDICTED: MKI67 FHA domain-interacting nucleolar phosphoprotein-like [Oreochromis niloticus]	XP_003451955	2.31303e-72	81	276.944	246	39
comp21603_c1_m.10438	gamma s2 207 gi|348537688|ref|XP_003456325.1|PREDICTED: beta-crystallin S-like [Oreochromis niloticus]	XP_003456325	6.26634e-16	97	87.8113	40	70
comp21684_c0_m.10494	26 proteasome complex subunit dss1 279 gi|348539632|ref|XP_003457293.1|PREDICTED: 26S proteasome complex subunit DSS1-like [Oreochromis niloticus] >gi|229366866|gb|ACQ58413.1| 26 proteasome complex subunit DSS1 [Anoplopoma fimbria]	XP_003457293	6.22487e-16	100	87.8113	70	83
comp21704_c0_m.10501	cytochrome b-c1 complex subunit mitochondrial precursor 405 gi|348500526|ref|XP_003437824.1|PREDICTED: cytochrome b-c1 complex subunit 6, mitochondrial-like isoform 2 [Oreochromis niloticus]	XP_003437824	1.18589e-22	84	110.153	98	282
comp21706_c0_m.10503	actin-related protein 2 3 complex subunit 2-like 900 gi|348541305|ref|XP_003458127.1|PREDICTED: actin-related protein 2/3 complex subunit 2-like [Oreochromis niloticus]	XP_003458127	1.40382e-148	99	530.406	283	70
comp21713_c0_m.10511	proteasome subunit alpha type 7 261 gi|348501230|ref|XP_003438173.1|PREDICTED: proteasome subunit alpha type-7-like isoform 2 [Oreochromis niloticus]	XP_003438173	2.40495e-31	100	139.043	70	170
comp21732_c0_m.10521	heterogeneous nuclear ribonucleoprotein a0-like 999 gi|348511819|ref|XP_003443441.1|PREDICTED: heterogeneous nuclear ribonucleoprotein A0-like [Oreochromis niloticus]	XP_003443441	2.15522e-87	94	327.405	179	54
comp21739_c0_m.10532	cd59 glyco 279 gi|292611121|ref|XP_002660983.1|PREDICTED: hypothetical protein LOC100329375 [Danio rerio]	XP_002660983	5.8128e-22	75	107.842	72	1110
comp21747_c0_m.10540	vitellogenin c 3744 gi|383385904|gb|AFH08754.1|vitellogenin C [Xiphophorus hellerii]	AFH08754	0	88	1941.78	1250	59
comp21769_c0_m.10586	PREDICTED: hypothetical protein LOC100702361 459 gi|348519024|ref|XP_003447031.1|PREDICTED: hypothetical protein LOC100702361 [Oreochromis niloticus]	XP_003447031	4.76571e-16	67	88.1965	88	146
comp21821_c0_m.10633	protein fam166b-like 882 gi|131888149|ref|NP_001076489.1|protein FAM166B [Danio rerio] >gi|193806566|sp|A2RRW4.1|F166B_DANRE RecName: Full=Protein FAM166B >gi|124298008|gb|AAI31880.1| Zgc:158652 protein [Danio rerio]	NP_001076489	7.99787e-40	51	169.088	282	189
comp21846_c0_m.10656	ribosomal protein l9 630 gi|37779100|gb|AAP20210.1|ribosomal protein L9 [Pagrus major]	AAP20210	1.11141e-98	98	363.614	192	117
comp21847_c0_m.10662	60s ribosomal protein l34 423 gi|47206357|emb|CAG12549.1|unnamed protein product [Tetraodon nigroviridis]	CAG12549	2.08449e-59	100	232.261	117	126
comp21849_c0_m.10664	60s ribosomal protein l23a 546 gi|229366302|gb|ACQ58131.1|60S ribosomal protein L23a [Anoplopoma fimbria]	ACQ58131	1.07588e-65	100	253.447	126	118
comp21852_c0_m.10667	40s ribosomal protein s24 474 gi|348528997|ref|XP_003452001.1|PREDICTED: 40S ribosomal protein S24-like isoform 2 [Oreochromis niloticus]	XP_003452001	9.88732e-62	100	239.965	118	224
comp21854_c0_m.10673	ribosomal protein l7a 930 gi|6094094|sp|O57592.3|RL7A_FUGRURecName: Full=60S ribosomal protein L7a; AltName: Full=Surfeit locus protein 3 >gi|2826820|emb|CAA75444.1| ribosomal protein L7a [Takifugu rubripes]	O57592	1.50198e-124	98	450.669	228	123
comp21873_c0_m.10736	60s ribosomal protein l31 510 gi|164690999|dbj|BAF98682.1|ribosomal protein L31 [Solea senegalensis]	BAF98682	3.09744e-55	99	218.394	124	121
comp21879_c0_m.10757	60s ribosomal protein l28 468 gi|348528007|ref|XP_003451510.1|PREDICTED: 60S ribosomal protein L28-like isoform 1 [Oreochromis niloticus] >gi|348528009|ref|XP_003451511.1| PREDICTED: 60S ribosomal protein L28-like isoform 2 [Oreochromis niloticus]	XP_003451510	1.10297e-60	98	236.498	123	144
comp21884_c0_m.10761	40s ribosomal protein s19 486 gi|348526071|ref|XP_003450544.1|PREDICTED: 40S ribosomal protein S19-like [Oreochromis niloticus]	XP_003450544	9.32666e-76	98	286.574	146	143
comp21889_c0_m.10775	nucleoside diphosphate kinase b 534 gi|348510129|ref|XP_003442598.1|PREDICTED: nucleoside diphosphate kinase A-like [Oreochromis niloticus]	XP_003442598	5.37543e-75	95	284.263	149	176
comp21896_c0_m.10789	ribosomal protein l18a 531 gi|348522554|ref|XP_003448789.1|PREDICTED: 60S ribosomal protein L18a-like [Oreochromis niloticus]	XP_003448789	1.98534e-98	100	362.073	176	102
comp21929_c0_m.10826	cytochrome c oxidase polypeptide mitochondrial precursor 360 gi|348516198|ref|XP_003445626.1|PREDICTED: cytochrome c oxidase subunit 6A, mitochondrial-like [Oreochromis niloticus]	XP_003445626	9.56934e-49	91	196.823	111	446
comp21951_c0_m.10844	methionine aminopeptidase 2-like 1464 gi|348521202|ref|XP_003448115.1|PREDICTED: methionine aminopeptidase 2-like [Oreochromis niloticus]	XP_003448115	0	93	798.505	477	143
comp21958_c0_m.10859	60s ribosomal protein l19 591 gi|157932118|gb|ABW05102.1|ribosomal protein L19 [Xiphophorus hellerii]	ABW05102	1.91251e-67	100	259.61	143	176
comp21962_c0_m.10863	high mobility group protein b2-like isoform 1 603 gi|348543650|ref|XP_003459296.1|PREDICTED: high mobility group protein B2-like isoform 1 [Oreochromis niloticus]	XP_003459296	9.82072e-91	98	337.035	179	340
comp21964_c0_m.10871	arrestin retinal (x-arrestin) like 1068 gi|157278395|ref|NP_001098299.1|arrestin [Oryzias latipes] >gi|2308988|dbj|BAA21719.1| arrestin [Oryzias latipes]	NP_001098299	1.5593e-179	95	633.639	355	156
comp21988_c0_m.10905	gamma-crystallin m2-like 528 gi|317419450|emb|CBN81487.1|Gamma-crystallin M2 [Dicentrarchus labrax]	CBN81487	9.66132e-90	90	333.183	172	143
comp22009_c0_m.10929	40s ribosomal protein s23 432 gi|158534025|ref|NP_001103591.1|40S ribosomal protein S23 [Danio rerio] >gi|348521776|ref|XP_003448402.1| PREDICTED: 40S ribosomal protein S23-like [Oreochromis niloticus] >gi|48526116|gb|AAT45256.1| 40S ribosomal protein S24-like protein [Sparus aurata] >gi|124300831|dbj|BAF45911.1| ribosomal protein S23 [Solea senegalensis] >gi|158253626|gb|AAI53999.1| Zgc:171710 p…	NP_001103591	2.18884e-77	100	291.967	143	54
comp22016_c0_m.10933	60s ribosomal protein l29-like 297 gi|355704731|gb|EHH30656.1|hypothetical protein EGK_20409, partial [Macaca mulatta]	EHH30656	5.3357e-23	84	111.309	64	488
comp22017_c0_m.10936	superoxide dismutase- partial 2928 gi|47207885|emb|CAF89944.1|unnamed protein product [Tetraodon nigroviridis]	CAF89944	0	69	751.895	700	361
comp22022_c0_m.10957	developmentally-regulated gtp-binding protein 1 1101 gi|47223702|emb|CAF99311.1|unnamed protein product [Tetraodon nigroviridis]	CAF99311	0	98	675.241	366	381
comp22034_c0_m.10970	bifunctional apoptosis regulator-like 1374 gi|348539005|ref|XP_003456980.1|PREDICTED: bifunctional apoptosis regulator-like [Oreochromis niloticus]	XP_003456980	0	89	751.51	428	61
comp22042_c0_m.10979	orf2 292 gi|1127551|gb|AAA83744.1|orf2 [Batrachocottus baicalensis]	AAA83744	6.36345e-16	63	87.8113	96	335
comp22065_c0_m.10995	leukocyte elastase inhibitor 1260 gi|348545352|ref|XP_003460144.1|PREDICTED: leukocyte elastase inhibitor-like [Oreochromis niloticus]	XP_003460144	3.81396e-154	79	549.666	420	153
comp22085_c0_m.11004	early meiotic induction protein mitochondrial precursor 585 gi|348509627|ref|XP_003442349.1|PREDICTED: succinate dehydrogenase assembly factor 2, mitochondrial-like [Oreochromis niloticus]	XP_003442349	2.33288e-78	95	295.819	161	252
comp22183_c0_m.11068	ccaat enhancer-binding protein delta 942 gi|348501192|ref|XP_003438154.1|PREDICTED: CCAAT/enhancer-binding protein delta-like [Oreochromis niloticus]	XP_003438154	3.3326e-103	89	379.793	283	105
comp22205_c0_m.11078	speract receptor-like 552 gi|125824943|ref|XP_696543.2|PREDICTED: speract receptor-like [Danio rerio]	XP_696543	4.60638e-19	57	98.5969	182	183
comp22244_c0_m.11100	ribosomal protein l17 606 gi|164690963|dbj|BAF98664.1|ribosomal protein L17 [Solea senegalensis]	BAF98664	4.78019e-93	99	344.739	184	180
comp22249_c0_m.11106	morn repeat-containing protein 3 714 gi|348532881|ref|XP_003453934.1|PREDICTED: MORN repeat-containing protein 3-like [Oreochromis niloticus]	XP_003453934	4.45853e-87	77	325.479	232	78
comp22273_c0_m.11144	dolichyl-diphosphooligosaccharide--protein glycosyltransferase subunit dad1 294 gi|348537482|ref|XP_003456223.1|PREDICTED: dolichyl-diphosphooligosaccharide--protein glycosyltransferase subunit DAD1-like [Oreochromis niloticus]	XP_003456223	1.71471e-37	100	159.458	78	251
comp22285_c0_m.11152	elastase 4 precursor 861 gi|226277373|gb|ACO40445.1|elastase 4 precursor [Xiphophorus hellerii]	ACO40445	2.30342e-145	94	519.62	266	115
comp22306_c0_m.11167	troponin fast skeletal muscle 438 gi|348503768|ref|XP_003439435.1|PREDICTED: troponin I, fast skeletal muscle-like [Oreochromis niloticus]	XP_003439435	5.75097e-54	95	214.157	120	196
comp22317_c0_m.11173	PREDICTED: uncharacterized protein C21orf56-like 903 gi|348533995|ref|XP_003454489.1|PREDICTED: uncharacterized protein C21orf56-like [Oreochromis niloticus]	XP_003454489	1.82463e-71	64	274.248	306	135
comp22325_c0_m.11178	ribosomal protein partial 408 gi|327358567|gb|AEA51130.1|ribosomal protein L32, partial [Oryzias melastigma]	AEA51130	1.1674e-62	100	243.047	135	101
comp22334_c0_m.11181	troponin fast skeletal muscle-like 323 gi|221158258|gb|ACM07327.1|troponin I [Siniperca chuatsi]	ACM07327	3.23385e-44	94	181.8	107	200
comp22344_c0_m.11193	60s ribosomal protein l13a 663 gi|348531543|ref|XP_003453268.1|PREDICTED: 60S ribosomal protein L13a-like [Oreochromis niloticus]	XP_003453268	2.07268e-85	97	319.701	205	240
comp22364_c0_m.11205	phosphatidylinositol transfer alpha 945 gi|335298292|ref|XP_003358241.1|PREDICTED: phosphatidylinositol transfer protein alpha isoform-like [Sus scrofa]	XP_003358241	8.79998e-112	87	408.297	273	314
comp22559_c0_m.11295	2-acylglycerol o-acyltransferase 1 1008 gi|348543690|ref|XP_003459316.1|PREDICTED: 2-acylglycerol O-acyltransferase 2-A-like [Oreochromis niloticus]	XP_003459316	3.65656e-159	93	565.844	335	127
comp22750_c0_m.11366	spermatogenesis-associated protein 4 885 gi|348511835|ref|XP_003443449.1|PREDICTED: spermatogenesis-associated protein 4-like [Oreochromis niloticus]	XP_003443449	3.38189e-38	69	163.696	183	149
comp228169_c0_m.255393	vesicular inhibitory amino acid transporter-like 541 gi|348517735|ref|XP_003446388.1|PREDICTED: vesicular inhibitory amino acid transporter-like [Oreochromis niloticus]	XP_003446388	1.21206e-61	91	239.965	162	308
comp22857_c0_m.11398	cytochrome p450 2j6-like 1096 gi|348519230|ref|XP_003447134.1|PREDICTED: cytochrome P450 2J6-like [Oreochromis niloticus]	XP_003447134	5.09818e-149	89	532.332	346	233
comp22956_c0_m.11428	voltage-dependent anion channel 3 969 gi|348527144|ref|XP_003451079.1|PREDICTED: voltage-dependent anion-selective channel protein 2-like [Oreochromis niloticus]	XP_003451079	9.14924e-96	82	355.14	283	227
comp23191_c0_m.11506	pre-mrna-splicing factor syf2 759 gi|343459117|gb|AEM37717.1|pre-mRNA-splicing factor [Epinephelus bruneus]	AEM37717	6.33894e-106	95	388.267	238	140
comp23192_c0_m.11511	anterior gradient protein 2 homolog precursor 543 gi|348544775|ref|XP_003459856.1|PREDICTED: anterior gradient protein 2 homolog [Oreochromis niloticus]	XP_003459856	2.03391e-72	95	275.789	147	205
comp23263_c0_m.11520	fh1 fh2 domain-containing protein 3 798 gi|348500448|ref|XP_003437785.1|PREDICTED: FH1/FH2 domain-containing protein 3 [Oreochromis niloticus]	XP_003437785	9.73547e-100	90	367.851	227	122
comp23426_c0_m.11584	negative elongation factor e 1134 gi|229366046|gb|ACQ58003.1|Negative elongation factor E [Anoplopoma fimbria]	ACQ58003	2.10322e-60	98	238.039	124	555
comp23454_c0_m.11611	wd repeat-containing protein 33-like 2527 gi|348541425|ref|XP_003458187.1|PREDICTED: WD repeat-containing protein 33-like [Oreochromis niloticus]	XP_003458187	0	98	1117.45	566	112
comp23499_c0_m.11636	ef-hand calcium-binding domain-containing protein 10-like 447 gi|348535970|ref|XP_003455470.1|PREDICTED: EF-hand calcium-binding domain-containing protein 10-like [Oreochromis niloticus]	XP_003455470	2.91503e-45	83	185.267	134	247
comp23511_c1_m.11643	proteasome subunit beta type-5-like 897 gi|348539958|ref|XP_003457456.1|PREDICTED: proteasome subunit beta type-5-like [Oreochromis niloticus]	XP_003457456	1.65558e-133	91	480.33	271	113
comp23530_c0_m.11663	u6 snrna-associated sm-like protein lsm4 570 gi|348523129|ref|XP_003449076.1|PREDICTED: U6 snRNA-associated Sm-like protein LSm4-like [Oreochromis niloticus]	XP_003449076	1.18783e-44	76	183.726	147	844
comp23548_c0_m.11667	cytoplasmic aconitate hydratase 2790 gi|348544466|ref|XP_003459702.1|PREDICTED: cytoplasmic aconitate hydratase [Oreochromis niloticus]	XP_003459702	0	94	1546.95	894	68
comp23566_c0_m.11686	PREDICTED: hypothetical protein LOC100536304 254 gi|326675757|ref|XP_003200423.1|PREDICTED: hypothetical protein LOC100536304 [Danio rerio]	XP_003200423	8.9445e-26	85	120.553	80	209
comp23639_c0_m.11702	hmg domain-containing protein 4-like 1758 gi|348511199|ref|XP_003443132.1|PREDICTED: HMG domain-containing protein 4-like [Oreochromis niloticus]	XP_003443132	4.77039e-95	87	353.984	239	335
comp23650_c0_m.11716	short wavelength sensitive 1 1059 gi|81249987|gb|ABB69699.1|short wave-sensitive 1 opsin [Poecilia reticulata]	ABB69699	0	100	684.871	335	275
comp23681_c0_m.11742	ccaat enhancer binding protein beta2 1014 gi|221047997|gb|ACL98106.1|CCAAT/enhancer-binding protein beta 2 [Epinephelus coioides]	ACL98106	5.05091e-116	85	422.55	323	205
comp2373_c0_m.1236	PREDICTED: hypothetical protein LOC100701189 828 gi|348518846|ref|XP_003446942.1|PREDICTED: hypothetical protein LOC100701189 [Oreochromis niloticus]	XP_003446942	1.66702e-73	76	280.796	269	272
comp23810_c0_m.11822	rhabdoid tumor deletion region protein 1-like 1038 gi|348536110|ref|XP_003455540.1|PREDICTED: rhabdoid tumor deletion region protein 1-like [Oreochromis niloticus]	XP_003455540	2.0159e-83	77	314.309	352	425
comp23825_c0_m.11830	aldehyde dehydrogenase family 3 member b1-like 1410 gi|348517835|ref|XP_003446438.1|PREDICTED: aldehyde dehydrogenase family 3 member B1-like [Oreochromis niloticus]	XP_003446438	0	90	760.37	469	64
comp23951_c0_m.11887	oligodendrocyte transcription factor 3-like 204 gi|348501584|ref|XP_003438349.1|PREDICTED: oligodendrocyte transcription factor 3-like [Oreochromis niloticus]	XP_003438349	1.10464e-28	94	130.183	68	74
comp24068_c0_m.11914	bile salt-activated lipase-like 243 gi|47207243|emb|CAF94246.1|unnamed protein product [Tetraodon nigroviridis]	CAF94246	7.85617e-35	91	150.599	81	112
comp24107_c0_m.11928	PREDICTED: uncharacterized protein C11orf96-like 375 gi|348535924|ref|XP_003455447.1|PREDICTED: uncharacterized protein C11orf96-like [Oreochromis niloticus]	XP_003455447	1.31475e-37	88	159.844	126	160
comp24160_c0_m.11963	glycine cleavage system h mitochondrial precursor 552 gi|348505777|ref|XP_003440437.1|PREDICTED: glycine cleavage system H protein, mitochondrial-like [Oreochromis niloticus]	XP_003440437	1.90857e-65	91	252.677	175	86
comp24175_c0_m.11970	cornifelin-like protein b 438 gi|348532020|ref|XP_003453505.1|PREDICTED: cornifelin-like [Oreochromis niloticus]	XP_003453505	1.28714e-37	69	159.844	124	51
comp24289_c0_m.12001	histone acetyltransferase myst3 205 gi|170573162|ref|XP_001892369.1|hypothetical protein [Brugia malayi] >gi|158602150|gb|EDP38806.1| conserved hypothetical protein [Brugia malayi]	XP_001892369	7.64987e-30	75	134.035	68	184
comp24298_c0_m.12008	claudin 25 822 gi|348530642|ref|XP_003452819.1|PREDICTED: claudin-10A-like [Oreochromis niloticus]	XP_003452819	4.24857e-61	84	239.58	219	115
comp24351_c0_m.12026	fatty acid binding protein ileal 462 gi|348537498|ref|XP_003456231.1|PREDICTED: gastrotropin-like [Oreochromis niloticus]	XP_003456231	5.00663e-53	89	211.075	128	176
comp24356_c0_m.12029	calcium and integrin-binding family member 2-like 564 gi|348500442|ref|XP_003437782.1|PREDICTED: calcium and integrin-binding family member 2-like [Oreochromis niloticus]	XP_003437782	2.48934e-95	97	352.058	181	482
comp24426_c0_m.12054	nuclear factor 1 c-type 1665 gi|348522742|ref|XP_003448883.1|PREDICTED: nuclear factor 1 C-type [Oreochromis niloticus]	XP_003448883	0	95	848.966	504	308
comp24470_c0_m.12081	armadillo repeat-containing protein 10-like 1041 gi|348506076|ref|XP_003440586.1|PREDICTED: armadillo repeat-containing protein 10-like [Oreochromis niloticus]	XP_003440586	1.52607e-139	89	500.745	343	89
comp24490_c0_m.12090	salmon-type gonadotropin-releasing hormone precursor 288 gi|163256350|dbj|BAF95685.1|salmon-type gonadotropin releasing hormone [Fundulus heteroclitus]	BAF95685	1.61654e-35	100	152.91	89	197
comp24500_c0_m.12096	glycolipid transfer protein 618 gi|348528393|ref|XP_003451702.1|PREDICTED: glycolipid transfer protein-like [Oreochromis niloticus]	XP_003451702	1.01747e-101	96	373.629	205	256
comp24547_c0_m.12136	globoside alpha- -n-acetylgalactosaminyltransferase 1 1032 gi|348509853|ref|XP_003442461.1|PREDICTED: globoside alpha-1,3-N-acetylgalactosaminyltransferase 1-like [Oreochromis niloticus]	XP_003442461	6.33293e-130	87	468.774	291	392
comp24555_c0_m.12146	equilibrative nucleoside transporter 3-like 1401 gi|348507334|ref|XP_003441211.1|PREDICTED: equilibrative nucleoside transporter 3-like [Oreochromis niloticus]	XP_003441211	1.20227e-159	82	568.155	475	445
comp24630_c0_m.12164	pyridine nucleotide-disulfide oxidoreductase domain-containing protein 1 1503 gi|348515317|ref|XP_003445186.1|PREDICTED: pyridine nucleotide-disulfide oxidoreductase domain-containing protein 1-like [Oreochromis niloticus]	XP_003445186	0	89	844.729	500	327
comp24721_c0_m.12195	dnaj homolog subfamily b member 4-like 1014 gi|348521968|ref|XP_003448498.1|PREDICTED: dnaJ homolog subfamily B member 4-like [Oreochromis niloticus]	XP_003448498	7.66696e-173	96	611.298	339	228
comp24730_c0_m.12202	excitatory amino acid transporter 5-like 699 gi|348531832|ref|XP_003453412.1|PREDICTED: excitatory amino acid transporter 5-like [Oreochromis niloticus]	XP_003453412	1.71344e-104	98	383.259	232	851
comp24864_c0_m.12252	zinc finger protein basonuclin-1-like 3216 gi|348499994|ref|XP_003437558.1|PREDICTED: zinc finger protein basonuclin-1-like [Oreochromis niloticus]	XP_003437558	0	79	1361.67	1077	117
comp248941_c0_m.255844	complement component c3 442 gi|338808846|gb|AEJ08067.1|complement component C3 [Xiphophorus hellerii]	AEJ08067	3.84011e-45	79	184.882	147	66
comp249012_c0_m.255846	blood-stage membrane protein ag-1 231 gi|221130551|ref|XP_002163031.1|PREDICTED: similar to blood-stage membrane protein Ag-1 [Hydra magnipapillata]	XP_002163031	1.15928e-17	86	93.5893	76	763
comp24985_c0_m.12308	eukaryotic translation initiation factor 4 gamma 2-like 2514 gi|348509775|ref|XP_003442422.1|PREDICTED: eukaryotic translation initiation factor 4 gamma 2-like [Oreochromis niloticus]	XP_003442422	0	90	1320.06	839	71
comp249955_c0_m.255873	gtpase imap family member 8- partial 337 gi|348514163|ref|XP_003444610.1|PREDICTED: hypothetical protein LOC100702798 [Oreochromis niloticus]	XP_003444610	4.17369e-20	66	101.679	106	73
comp2500_c0_m.1284	beta-ketoacyl synthase 243 gi|317420106|emb|CBN82142.1|Beta-ketoacyl synthase [Dicentrarchus labrax]	CBN82142	1.34006e-34	93	149.828	78	478
comp25074_c0_m.12343	heparin cofactor ii 1581 gi|313756976|gb|ADR78295.1|heparin cofactor II [Oplegnathus fasciatus]	ADR78295	0	94	892.493	505	68
comp252157_c0_m.255951	e3 ubiquitin isg15 ligase trim25-like 237 gi|348541583|ref|XP_003458266.1|PREDICTED: hypothetical protein LOC100694457 [Oreochromis niloticus]	XP_003458266	1.3524e-26	86	123.25	79	55
comp25223_c0_m.12419	mitochondrial cytochrome b-c1 complex subunit 6 258 gi|295792312|gb|ADG29160.1|mitochondrial cytochrome b-c1 complex subunit 6 [Epinephelus coioides]	ADG29160	8.8826e-26	94	120.553	58	65
comp25261_c0_m.12428	PREDICTED: similar to transposase 259 gi|115949104|ref|XP_001182107.1|PREDICTED: similar to transposase [Strongylocentrotus purpuratus]	XP_001182107	2.04778e-22	75	109.383	86	273
comp25312_c0_m.12454	ch076 protein 966 gi|348512420|ref|XP_003443741.1|PREDICTED: uncharacterized protein C8orf76-like [Oreochromis niloticus]	XP_003443741	9.7554e-122	88	441.425	309	66
comp25325_c0_m.12462	PREDICTED: hypothetical protein LOC100708242 258 gi|348508189|ref|XP_003441637.1|PREDICTED: hypothetical protein LOC100708242 [Oreochromis niloticus]	XP_003441637	1.85213e-23	84	112.849	78	318
comp25331_c0_m.12466	lipoyltransferase mitochondrial-like 1209 gi|348541051|ref|XP_003458000.1|PREDICTED: lipoyltransferase 1, mitochondrial-like [Oreochromis niloticus]	XP_003458000	3.23787e-155	83	553.132	381	78
comp25365_c0_m.12499	icos ligand-like 600 gi|348539764|ref|XP_003457359.1|PREDICTED: ICOS ligand-like [Oreochromis niloticus]	XP_003457359	2.86746e-26	68	122.865	114	190
comp25399_c0_m.12510	rna-binding motif x-linked 2 1158 gi|348544233|ref|XP_003459586.1|PREDICTED: hypothetical protein LOC100697480 [Oreochromis niloticus]	XP_003459586	6.7284e-78	87	296.204	218	568
comp25404_c0_m.12518	merlin isoform 1 1776 gi|348533462|ref|XP_003454224.1|PREDICTED: merlin-like [Oreochromis niloticus]	XP_003454224	0	96	953.74	591	81
comp25466_c0_m.12565	cystatin precursor 480 gi|225717234|gb|ACO14463.1|Cystatin precursor [Esox lucius]	ACO14463	1.17098e-22	63	110.153	127	66
comp256369_c0_m.256064	guanine nucleotide exchange factor for rab-3a-like 223 gi|348505701|ref|XP_003440399.1|PREDICTED: guanine nucleotide exchange factor for Rab-3A-like [Oreochromis niloticus]	XP_003440399	5.23895e-18	85	94.7449	77	103
comp25657_c0_m.12631	phospholipase a2 510 gi|11995025|dbj|BAB20041.1|phospholipase A2 [Pagrus major]	BAB20041	9.96411e-54	78	213.386	132	68
comp25660_c0_m.12635	fep15 selenoprotein precursor 438 gi|307746900|ref|NP_001182711.1|fep15 selenoprotein precursor [Salmo salar]	NP_001182711	2.43308e-28	93	129.028	73	174
comp25690_c0_m.12657	loc407684 partial 591 gi|45709514|gb|AAH67612.1|LOC407684 protein, partial [Danio rerio]	AAH67612	9.73165e-96	96	353.599	180	267
comp25813_c0_m.12716	dna replication licensing factor mcm5 819 gi|348511205|ref|XP_003443135.1|PREDICTED: DNA replication licensing factor mcm5-like [Oreochromis niloticus]	XP_003443135	2.58101e-143	98	512.686	272	441
comp25813_c1_m.12719	dna replication licensing factor mcm5 1356 gi|348511205|ref|XP_003443135.1|PREDICTED: DNA replication licensing factor mcm5-like [Oreochromis niloticus]	XP_003443135	0	97	775.778	452	102
comp25963_c0_m.12789	tp53 dependent g2 arrest mediator candidate 354 gi|348519745|ref|XP_003447390.1|PREDICTED: protein reprimo A-like [Oreochromis niloticus]	XP_003447390	4.62518e-51	100	204.527	102	190
comp25984_c0_m.12794	phosphatidylinositol-glycan biosynthesis class x protein precursor 738 gi|348504832|ref|XP_003439965.1|PREDICTED: phosphatidylinositol-glycan biosynthesis class X protein-like [Oreochromis niloticus]	XP_003439965	3.51636e-82	76	309.301	249	349
comp26010_c0_m.12799	f-box only protein 15-like 1344 gi|348512184|ref|XP_003443623.1|PREDICTED: F-box only protein 15-like [Oreochromis niloticus]	XP_003443623	6.89681e-141	75	505.753	460	84
comp260391_c0_m.256154	cathepsin partial 303 gi|348542571|ref|XP_003458758.1|PREDICTED: hypothetical protein LOC100700692 [Oreochromis niloticus]	XP_003458758	2.70782e-35	84	152.14	100	54
comp260391_c0_m.256155	cathepsin partial 276 gi|348542571|ref|XP_003458758.1|PREDICTED: hypothetical protein LOC100700692 [Oreochromis niloticus]	XP_003458758	1.69731e-21	71	106.301	76	405
comp26067_c0_m.12822	patatin-like phospholipase domain-containing protein 2-like 1422 gi|348524650|ref|XP_003449836.1|PREDICTED: patatin-like phospholipase domain-containing protein 2-like [Oreochromis niloticus]	XP_003449836	0	85	716.842	474	341
comp26088_c0_m.12832	chemokine receptor-like 1 1149 gi|317419986|emb|CBN82022.1|chemokine receptor-like 1 [Dicentrarchus labrax]	CBN82022	2.39548e-144	91	516.924	371	92
comp261301_c0_m.256177	potassium channel subfamily k member 3-like 363 gi|348510959|ref|XP_003443012.1|PREDICTED: potassium channel subfamily K member 3-like [Oreochromis niloticus]	XP_003443012	3.87891e-42	94	174.866	97	231
comp261330_c0_m.256180	taste type member 1 993 gi|151358246|dbj|BAF69117.1|taste receptor, type 2, member 1 [Oryzias latipes]	BAF69117	2.96226e-105	80	386.726	287	89
comp26215_c0_m.12884	oligosaccharyltransferase complex subunit ostc 306 gi|348543273|ref|XP_003459108.1|PREDICTED: oligosaccharyltransferase complex subunit ostc-like [Oreochromis niloticus]	XP_003459108	9.25107e-44	100	180.259	89	146
comp26262_c0_m.12897	centromere protein p 741 gi|115311672|sp|Q1LV50.1|CENPP_DANRERecName: Full=Centromere protein P; Short=CENP-P >gi|94732323|emb|CAK11027.1| novel protein [Danio rerio] >gi|94733270|emb|CAK03682.1| novel protein [Danio rerio]	Q1LV50	2.10955e-34	69	150.599	211	95
comp26287_c0_m.12905	adp-ribosylation factor-like protein 6-interacting protein 6 507 gi|348534557|ref|XP_003454768.1|PREDICTED: ADP-ribosylation factor-like protein 6-interacting protein 6-like [Oreochromis niloticus]	XP_003454768	1.3593e-34	77	149.828	123	886
comp26318_c0_m.12917	endoplasmic reticulum aminopeptidase 1 2817 gi|348535666|ref|XP_003455320.1|PREDICTED: endoplasmic reticulum aminopeptidase 1 [Oreochromis niloticus]	XP_003455320	0	94	1650.95	936	104
comp26405_c0_m.12945	microfibrillar-associated protein 2-like 474 gi|348526442|ref|XP_003450728.1|PREDICTED: microfibrillar-associated protein 2-like [Oreochromis niloticus]	XP_003450728	7.87061e-43	82	177.178	126	208
comp26461_c0_m.12969	major histocompatibility complex class i-related gene 1020 gi|348530568|ref|XP_003452783.1|PREDICTED: hypothetical protein LOC100690589 [Oreochromis niloticus]	XP_003452783	2.31162e-84	63	317.39	329	87
comp264_c1_m.142	t-box transcription factor tbx19-like 387 gi|348540704|ref|XP_003457827.1|PREDICTED: T-box transcription factor TBX19-like [Oreochromis niloticus]	XP_003457827	1.09534e-36	79	156.762	110	80
comp26551_c0_m.13006	novel alpha-globin 258 gi|17529641|dbj|BAB79240.1|alpha globin type-3 [Cyprinus carpio]	BAB79240	3.36756e-33	94	145.206	85	282
comp26714_c0_m.13046	af247821_1biglycan-like protein 3 957 gi|348520390|ref|XP_003447711.1|PREDICTED: asporin [Oreochromis niloticus]	XP_003447711	2.96877e-139	92	499.59	306	69
comp26995_c0_m.13157	5-hydroxytryptamine receptor 3a 489 gi|317419581|emb|CBN81618.1|5-hydroxytryptamine receptor 3A [Dicentrarchus labrax]	CBN81618	1.07714e-23	72	113.62	95	55
comp27095_c0_m.13174	h1 partial 513 gi|349732441|gb|AEQ15946.1|H1 histone, partial [Dicentrarchus labrax]	AEQ15946	5.85346e-17	91	91.2781	60	183
comp27118_c0_m.13177	granzyme-like protein 1-like 756 gi|348515615|ref|XP_003445335.1|PREDICTED: granzyme-like protein 1-like [Oreochromis niloticus]	XP_003445335	1.55507e-88	75	330.487	243	90
comp27332_c0_m.13265	ring finger protein 214 isoform 1 645 gi|363742584|ref|XP_417907.3|PREDICTED: RING finger protein 214 [Gallus gallus]	XP_417907	2.64852e-26	63	123.25	141	102
comp273548_c0_m.256444	tumor necrosis factor beta 582 gi|83921653|ref|NP_001033075.1|tumor necrosis factor beta [Takifugu rubripes] >gi|66391027|dbj|BAD98729.1| tumor necrosis factor beta [Takifugu rubripes]	NP_001033075	2.75568e-23	52	112.849	195	952
comp27398_c0_m.13288	signal cub and egf-like domain-containing protein 2-like 3060 gi|348509601|ref|XP_003442336.1|PREDICTED: signal peptide, CUB and EGF-like domain-containing protein 2-like [Oreochromis niloticus]	XP_003442336	0	93	1911.35	1020	51
comp274841_c0_m.256484	novel protein vertebrate calcium voltage- beta 4 subunit ( zgc:136550) 249 gi|348536889|ref|XP_003455928.1|PREDICTED: voltage-dependent L-type calcium channel subunit beta-4-like isoform 2 [Oreochromis niloticus]	XP_003455928	1.4285e-20	100	103.219	51	59
comp27485_c0_m.13317	lrr and pyd domains-containing protein 12-like 375 gi|348538142|ref|XP_003456551.1|PREDICTED: hypothetical protein LOC100690955 [Oreochromis niloticus]	XP_003456551	5.7428e-17	67	91.2781	88	60
comp27488_c0_m.13319	apolipoprotein l5-like 342 gi|348510056|ref|XP_003442562.1|PREDICTED: apolipoprotein L5-like [Oreochromis niloticus]	XP_003442562	4.01321e-18	80	95.1301	75	121
comp275506_c0_m.256510	perforin precursor 435 gi|30519828|dbj|BAC76420.1|perforin [Paralichthys olivaceus]	BAC76420	1.51991e-54	83	216.083	145	519
comp27551_c0_m.13330	lipase maturation factor 1 1740 gi|348502335|ref|XP_003438723.1|PREDICTED: lipase maturation factor 1-like [Oreochromis niloticus]	XP_003438723	0	93	1033.48	555	99
comp27573_c0_m.13347	cox16-like protein c14orf112 mitochondrial precursor 321 gi|229367374|gb|ACQ58667.1|COX16-like protein C14orf112 homolog, mitochondrial precursor [Anoplopoma fimbria]	ACQ58667	5.0007e-37	95	157.918	104	151
comp277_c0_m.150	amiloride-sensitive cation channel 2 a 576 gi|317418745|emb|CBN80783.1|Amiloride-sensitive cation channel 2-A, neuronal [Dicentrarchus labrax]	CBN80783	4.63973e-68	86	261.536	175	364
comp27828_c0_m.13417	loc100124934 protein 1320 gi|348507379|ref|XP_003441233.1|PREDICTED: opsin-5-like [Oreochromis niloticus]	XP_003441233	0	88	662.529	413	66
comp28103_c0_m.13497	stress-associated endoplasmic reticulum protein 1 201 gi|47210807|emb|CAF89799.1|unnamed protein product [Tetraodon nigroviridis]	CAF89799	2.23312e-29	100	132.494	66	463
comp28187_c0_m.13509	beta-carotene -monooxygenase 1 1563 gi|317419797|emb|CBN81833.1|Beta,beta-carotene 15,15'-monooxygenase [Dicentrarchus labrax]	CBN81833	0	87	863.603	530	154
comp283880_c0_m.256696	novel protein titin 503 gi|348541917|ref|XP_003458433.1|PREDICTED: titin [Oreochromis niloticus]	XP_003458433	1.55473e-75	92	285.804	167	89
comp284279_c0_m.256701	mhc class ii antigen beta chain 444 gi|45120475|gb|AAS55043.1|MHC class II antigen beta chain [Xiphophorus multilineatus]	AAS55043	5.17979e-34	69	147.902	128	156
comp28434_c0_m.13548	cd209 antigen-like 909 gi|348531359|ref|XP_003453177.1|PREDICTED: CD209 antigen-like [Oreochromis niloticus]	XP_003453177	1.8473e-71	73	274.248	213	62
comp28550_c0_m.13575	PREDICTED: hypothetical protein LOC100538307 264 gi|326667461|ref|XP_003198601.1|PREDICTED: hypothetical protein LOC100538307 [Danio rerio]	XP_003198601	5.17118e-26	83	121.324	74	80
comp28555_c0_m.13579	pc4 and sfrs1 interacting protein 1 3389 gi|47208425|emb|CAF87492.1|unnamed protein product [Tetraodon nigroviridis]	CAF87492	6.37928e-36	84	158.688	95	62
comp286488_c0_m.256762	gap-pol poly 309 gi|348544893|ref|XP_003459915.1|PREDICTED: hypothetical protein LOC100691327 [Oreochromis niloticus]	XP_003459915	3.89045e-26	88	121.709	70	175
comp28649_c0_m.13620	c-type lectin domain family 4 member m-like 924 gi|323649922|gb|ADX97047.1|c-type lectin domain family 4 member m [Perca flavescens]	ADX97047	1.2284e-86	78	324.709	224	46
comp28825_c0_m.13715	beta defensin 384 gi|299507652|gb|ADJ21805.1|beta-defensin [Oplegnathus fasciatus]	ADJ21805	5.67444e-17	85	91.2781	54	218
comp290112_c0_m.256843	frrunt protein 867 gi|148839331|ref|NP_001092122.1|frRunt protein [Takifugu rubripes] >gi|116812252|dbj|BAF36011.1| frRunt [Takifugu rubripes]	NP_001092122	5.10801e-92	75	342.428	290	335
comp29023_c0_m.13770	zona pellucida sperm-binding protein 1 1242 gi|326694575|gb|AEA03565.1|zona pellucida sperm-binding protein 1 [Kryptolebias marmoratus]	AEA03565	7.02071e-161	86	572.007	386	105
comp291346_c0_m.256924	brain-specific angiogenesis inhibitor 1-associated protein 2-like protein 2-like 417 gi|348511501|ref|XP_003443282.1|PREDICTED: brain-specific angiogenesis inhibitor 1-associated protein 2-like protein 2-like [Oreochromis niloticus]	XP_003443282	1.08458e-39	84	166.777	124	697
comp29484_c0_m.13975	novel protein vertebrate actin filament associated protein 1-like 1 ( zgc:114084) 2289 gi|348519086|ref|XP_003447062.1|PREDICTED: actin filament-associated protein 1-like 1-like [Oreochromis niloticus]	XP_003447062	0	91	1153.66	763	499
comp30079_c0_m.14186	marvel domain-containing protein 2-like 1764 gi|348543191|ref|XP_003459067.1|PREDICTED: MARVEL domain-containing protein 2-like [Oreochromis niloticus]	XP_003459067	0	85	803.512	584	233
comp30170_c0_m.14251	5-hydroxytryptamine receptor 3a-like 924 gi|348545045|ref|XP_003459991.1|PREDICTED: 5-hydroxytryptamine receptor 3A-like [Oreochromis niloticus]	XP_003459991	8.50696e-88	67	328.561	347	300
comp30458_c0_m.14381	39s ribosomal protein mitochondrial-like 993 gi|348506908|ref|XP_003440999.1|PREDICTED: 39S ribosomal protein L39, mitochondrial-like [Oreochromis niloticus]	XP_003440999	1.1101e-152	90	544.273	330	122
comp304660_c0_m.257268	f-type lectin 2 429 gi|348525600|ref|XP_003450310.1|PREDICTED: fucolectin-1-like [Oreochromis niloticus]	XP_003450310	6.88088e-55	84	217.238	144	53
comp30653_c0_m.14440	h(+) cl(-) exchange transporter 4 279 gi|348534529|ref|XP_003454754.1|PREDICTED: H(+)/Cl(-) exchange transporter 4 [Oreochromis niloticus]	XP_003454754	1.2393e-25	91	113.62	58	141
comp30692_c0_m.14464	ntf2-related export protein 2 432 gi|348516683|ref|XP_003445867.1|PREDICTED: NTF2-related export protein 2-like [Oreochromis niloticus]	XP_003445867	3.16068e-76	98	288.115	143	132
comp308295_c0_m.257353	novel protein titin 432 gi|47214568|emb|CAG13290.1|unnamed protein product [Tetraodon nigroviridis]	CAG13290	2.34945e-63	92	245.358	143	191
comp30901_c0_m.14538	alkylated dna repair protein alkb homolog 7 693 gi|348530762|ref|XP_003452879.1|PREDICTED: probable alpha-ketoglutarate-dependent dioxygenase ABH7-like [Oreochromis niloticus]	XP_003452879	3.51535e-86	83	322.398	230	57
comp310037_c0_m.257377	PREDICTED: hypothetical protein LOC100147904 228 gi|189521202|ref|XP_001921732.1|PREDICTED: hypothetical protein LOC100147904 [Danio rerio]	XP_001921732	3.60374e-19	77	98.5969	74	51
comp31052_c0_m.14621	mgc152301 protein 213 gi|47213694|emb|CAF94587.1|unnamed protein product [Tetraodon nigroviridis]	CAF94587	2.28581e-18	71	95.9005	71	250
comp31075_c0_m.14629	programmed cell death protein 2-like 1059 gi|348504020|ref|XP_003439560.1|PREDICTED: programmed cell death protein 2-like [Oreochromis niloticus]	XP_003439560	1.37209e-111	70	407.912	356	265
comp31116_c0_m.14647	af128810_1zpc domain containing protein 2 1023 gi|23393260|gb|AAN31189.1|AF331672_2ZPC2 [Oryzias latipes]	AAN31189	4.33091e-123	86	446.047	306	350
comp31246_c0_m.14703	coagulation factor ix precursor 1638 gi|348519084|ref|XP_003447061.1|PREDICTED: coagulation factor X-like [Oreochromis niloticus]	XP_003447061	1.05628e-157	67	561.992	517	84
comp31354_c0_m.14772	zgc:55406 protein 489 gi|348543213|ref|XP_003459078.1|PREDICTED: acidic mammalian chitinase-like [Oreochromis niloticus]	XP_003459078	1.11208e-28	52	130.183	161	49
comp31356_c0_m.14775	gtpase imap family member 8-like 396 gi|348544490|ref|XP_003459714.1|PREDICTED: GTPase IMAP family member 8-like [Oreochromis niloticus]	XP_003459714	1.26383e-17	75	69.707	65	130
comp31356_c1_m.14780	gtpase imap family member 8- partial 624 gi|348518245|ref|XP_003446642.1|PREDICTED: GTPase IMAP family member 8-like, partial [Oreochromis niloticus]	XP_003446642	3.09242e-45	78	186.037	165	60
comp31375_c1_m.14789	chemokine (c-x-c motif) receptor 7b 369 gi|348544123|ref|XP_003459531.1|PREDICTED: c-X-C chemokine receptor type 7-like [Oreochromis niloticus]	XP_003459531	4.00858e-18	77	95.1301	77	494
comp31419_c0_m.14813	ribosomal rna processing protein 1 homolog b-like 2565 gi|348511543|ref|XP_003443303.1|PREDICTED: ribosomal RNA processing protein 1 homolog B-like [Oreochromis niloticus]	XP_003443303	7.91151e-161	58	573.163	841	103
comp314291_c0_m.257546	protein nlrc3-like 429 gi|348534497|ref|XP_003454738.1|PREDICTED: NACHT, LRR and PYD domains-containing protein 1-like [Oreochromis niloticus]	XP_003454738	1.94814e-33	69	145.976	149	220
comp31470_c0_m.14835	PREDICTED: trypsin-like 801 gi|348507779|ref|XP_003441433.1|PREDICTED: trypsin-like [Oreochromis niloticus]	XP_003441433	2.93369e-120	91	436.032	240	1262
comp31493_c0_m.14842	multidrug resistance-associated protein 5 4185 gi|348515571|ref|XP_003445313.1|PREDICTED: multidrug resistance-associated protein 5 [Oreochromis niloticus]	XP_003445313	0	90	2112.42	1391	68
comp31614_c0_m.14892	von willebrand factor a domain-containing protein 5a-like 533 gi|348508324|ref|XP_003441704.1|PREDICTED: von Willebrand factor A domain-containing protein 5A-like [Oreochromis niloticus]	XP_003441704	3.02927e-22	77	108.997	88	91
comp316976_c0_m.257592	ig heavy chain v-iii region hil-like 391 gi|348544819|ref|XP_003459878.1|PREDICTED: ig heavy chain V-III region HIL-like [Oreochromis niloticus]	XP_003459878	6.39559e-37	79	157.532	114	566
comp31746_c0_m.14941	novel protein macrophage expressed gene 1 ( zgc:66409) 2154 gi|47217491|emb|CAG10871.1|unnamed protein product [Tetraodon nigroviridis]	CAG10871	0	85	979.163	662	332
comp31851_c0_m.15003	fidgetin-like protein 2-like 1281 gi|348507647|ref|XP_003441367.1|PREDICTED: putative fidgetin-like protein 2-like [Oreochromis niloticus]	XP_003441367	6.59799e-162	84	575.474	395	133
comp31872_c0_m.15016	ets domain-containing protein elk-1-like 588 gi|348517023|ref|XP_003446035.1|PREDICTED: ETS domain-containing protein Elk-1-like [Oreochromis niloticus]	XP_003446035	1.03783e-49	68	200.675	194	58
comp318996_c0_m.257669	protein nlrc3-like 219 gi|348545060|ref|XP_003459998.1|PREDICTED: hypothetical protein LOC100693848 [Oreochromis niloticus]	XP_003459998	9.91339e-17	78	90.5077	74	148
comp31921_c0_m.15037	protein fam83a-like 1695 gi|47224030|emb|CAG12859.1|unnamed protein product [Tetraodon nigroviridis]	CAG12859	1.39072e-59	77	236.113	190	449
comp32042_c0_m.15092	mitogen-activated protein kinase kinase kinase 2-like 1488 gi|348518199|ref|XP_003446619.1|PREDICTED: mitogen-activated protein kinase kinase kinase 2-like [Oreochromis niloticus]	XP_003446619	0	94	795.808	473	69
comp32110_c0_m.15143	major histocompatibility class i receptor 246 gi|976110|emb|CAA90790.1|Mhc, class IA [Poecilia reticulata]	CAA90790	1.68935e-29	83	132.88	83	240
comp32170_c0_m.15191	rho-related gtp-binding 924 gi|348533309|ref|XP_003454148.1|PREDICTED: rho-related GTP-binding protein RhoU-like [Oreochromis niloticus]	XP_003454148	4.77485e-123	84	445.662	283	302
comp32273_c0_m.15234	f-box only protein 15-like 1590 gi|317419858|emb|CBN81894.1|F-box only protein 15 [Dicentrarchus labrax]	CBN81894	4.03407e-114	69	417.157	432	75
comp322907_c0_m.257795	lymphocyte antigen 75-like 345 gi|47203231|emb|CAF92548.1|unnamed protein product [Tetraodon nigroviridis]	CAF92548	5.20932e-26	65	121.324	114	443
comp32479_c0_m.15310	novel protein 1406 gi|343888580|gb|AEM65782.1|zisupton [Xiphophorus maculatus]	AEM65782	0	95	880.937	466	268
comp32479_c1_m.15313	zisupton 850 gi|343888580|gb|AEM65782.1|zisupton [Xiphophorus maculatus]	AEM65782	4.99281e-145	94	518.464	283	170
comp32548_c0_m.15341	upf0683 protein c7orf47 homolog 873 gi|348538892|ref|XP_003456924.1|PREDICTED: UPF0683 protein C7orf47 homolog [Oreochromis niloticus]	XP_003456924	2.27142e-55	64	220.705	263	362
comp32640_c0_m.15378	riken cdna isoform cra_b 1263 gi|348530300|ref|XP_003452649.1|PREDICTED: uncharacterized protein KIAA0895-like [Oreochromis niloticus]	XP_003452649	0	89	668.692	405	266
comp32925_c0_m.15509	novel protein 993 gi|348515015|ref|XP_003445035.1|PREDICTED: hypothetical protein LOC100704070 [Oreochromis niloticus]	XP_003445035	8.01108e-127	80	458.373	332	437
comp32988_c0_m.15550	argininosuccinate lyase 1398 gi|348518994|ref|XP_003447016.1|PREDICTED: argininosuccinate lyase-like [Oreochromis niloticus]	XP_003447016	0	94	826.239	461	180
comp33003_c0_m.15563	serum amyloid p-component-like 747 gi|289187462|gb|ADC92292.1|C-reactive protein [Epinephelus coioides]	ADC92292	1.12058e-91	86	340.887	207	49
comp330675_c0_m.258044	t-lymphoma invasion and metastasis-inducing protein 2 324 gi|348517485|ref|XP_003446264.1|PREDICTED: T-lymphoma invasion and metastasis-inducing protein 2 [Oreochromis niloticus]	XP_003446264	3.71193e-16	79	88.5817	62	443
comp33120_c0_m.15604	cytochrome p450 family 17 polypeptide 1 1647 gi|348535117|ref|XP_003455048.1|PREDICTED: steroid 17-alpha-hydroxylase/17,20 lyase-like [Oreochromis niloticus]	XP_003455048	0	84	784.252	522	199
comp33171_c0_m.15626	peroxisomal coenzyme a diphosphatase nudt7 738 gi|348505751|ref|XP_003440424.1|PREDICTED: peroxisomal coenzyme A diphosphatase NUDT7-like [Oreochromis niloticus]	XP_003440424	4.7415e-87	89	325.479	222	76
comp33194_c0_m.15633	t-cell receptor beta chain 381 gi|23264055|gb|AAN15757.1|T-cell receptor beta chain [Oncorhynchus mykiss]	AAN15757	1.10931e-20	64	103.605	117	214
comp33306_c0_m.15691	centromere protein k 858 gi|348532666|ref|XP_003453827.1|PREDICTED: centromere protein K-like [Oreochromis niloticus]	XP_003453827	8.83616e-89	82	331.643	259	106
comp33353_c0_m.15712	solute carrier family 22 member 4 426 gi|348527876|ref|XP_003451445.1|PREDICTED: solute carrier family 22 member 5-like [Oreochromis niloticus]	XP_003451445	4.48935e-46	86	187.963	122	265
comp33479_c1_m.15758	leukocyte cell derived chemotaxin 1 999 gi|348536022|ref|XP_003455496.1|PREDICTED: leukocyte cell-derived chemotaxin 1-like [Oreochromis niloticus]	XP_003455496	1.0217e-129	82	468.003	323	53
comp335025_c0_m.258162	complement component c3 254 gi|339269297|gb|AEJ37035.1|complement component c3-2 [Dicentrarchus labrax]	AEJ37035	9.91226e-17	69	90.5077	76	63
comp33550_c0_m.15778	gastrin-releasing peptide receptor 202 gi|47230631|emb|CAF99824.1|unnamed protein product [Tetraodon nigroviridis]	CAF99824	1.07346e-23	94	113.62	67	292
comp33560_c0_m.15782	haus augmin-like complex subunit 8-like 1119 gi|348504646|ref|XP_003439872.1|PREDICTED: HAUS augmin-like complex subunit 8-like [Oreochromis niloticus]	XP_003439872	1.54728e-124	80	451.055	365	75
comp33575_c0_m.15788	barrier-to-autointegration factor a 363 gi|348540108|ref|XP_003457530.1|PREDICTED: barrier-to-autointegration factor-like protein-like [Oreochromis niloticus]	XP_003457530	3.29132e-33	83	145.206	90	168
comp33576_c0_m.15793	proenkephalin-a precursor 936 gi|348538577|ref|XP_003456767.1|PREDICTED: proenkephalin-A-like [Oreochromis niloticus]	XP_003456767	6.7152e-64	68	249.21	247	533
comp33578_c0_m.15796	sodium-coupled monocarboxylate transporter 1 1869 gi|348532472|ref|XP_003453730.1|PREDICTED: sodium-coupled monocarboxylate transporter 1-like [Oreochromis niloticus]	XP_003453730	0	88	894.419	602	473
comp33603_c0_m.15810	thyroid peroxidase-like 2747 gi|326664604|ref|XP_002660723.2|PREDICTED: hypothetical protein LOC100330703 [Danio rerio]	XP_002660723	1.3337e-137	54	496.123	875	508
comp33785_c0_m.15884	g protein-coupled receptor kinase 5-like 1770 gi|348516250|ref|XP_003445652.1|PREDICTED: G protein-coupled receptor kinase 5-like [Oreochromis niloticus]	XP_003445652	0	96	953.355	524	140
comp339482_c0_m.258345	solute carrier family facilitated glucose transporter member 9-like 531 gi|348510554|ref|XP_003442810.1|PREDICTED: solute carrier family 2, facilitated glucose transporter member 9-like [Oreochromis niloticus]	XP_003442810	6.44614e-65	81	250.751	171	225
comp34022_c0_m.15998	matrix metalloproteinase-24 699 gi|348537610|ref|XP_003456286.1|PREDICTED: matrix metalloproteinase-24 [Oreochromis niloticus]	XP_003456286	1.21942e-126	95	456.833	235	368
comp34386_c0_m.16168	cholinephosphotransferase 1 1149 gi|348529186|ref|XP_003452095.1|PREDICTED: cholinephosphotransferase 1-like [Oreochromis niloticus]	XP_003452095	0	96	695.271	382	208
comp34403_c0_m.16193	brain-specific homeobox protein homolog 717 gi|348522851|ref|XP_003448937.1|PREDICTED: brain-specific homeobox protein homolog [Oreochromis niloticus]	XP_003448937	1.52497e-87	92	327.02	226	408
comp34484_c0_m.16242	glycine mitochondrial 1326 gi|348541549|ref|XP_003458249.1|PREDICTED: glycine amidinotransferase, mitochondrial-like [Oreochromis niloticus]	XP_003458249	0	96	808.52	423	466
comp34500_c0_m.16252	nostrin protein 1746 gi|348519849|ref|XP_003447442.1|PREDICTED: nostrin-like [Oreochromis niloticus]	XP_003447442	0	83	776.163	556	248
comp34534_c0_m.16277	zinc finger protein partial 1560 gi|326666369|ref|XP_003198252.1|PREDICTED: zinc finger protein 850, partial [Danio rerio]	XP_003198252	1.12103e-92	56	345.895	442	243
comp34559_c0_m.16292	interleukin-12 subunit beta precursor 1035 gi|348518968|ref|XP_003447003.1|PREDICTED: interleukin-12 subunit beta-like [Oreochromis niloticus]	XP_003447003	8.35045e-114	79	415.231	306	345
comp34696_c0_m.16341	transcriptional-regulating factor 1-like 2475 gi|47214432|emb|CAF95767.1|unnamed protein product [Tetraodon nigroviridis]	CAF95767	6.94636e-70	48	266.544	716	97
comp34759_c0_m.16375	nadh dehydrogenase 1 alpha subcomplex subunit 5 351 gi|348536407|ref|XP_003455688.1|PREDICTED: NADH dehydrogenase [ubiquinone] 1 alpha subcomplex subunit 5-like [Oreochromis niloticus]	XP_003455688	1.95075e-49	95	199.134	102	76
comp34818_c0_m.16418	protein ccsmst1-like isoform 1 428 gi|348502537|ref|XP_003438824.1|PREDICTED: protein CCSMST1-like isoform 1 [Oreochromis niloticus] >gi|348502539|ref|XP_003438825.1| PREDICTED: protein CCSMST1-like isoform 2 [Oreochromis niloticus]	XP_003438824	1.77359e-26	69	122.865	109	224
comp34902_c0_m.16456	oncoprotein-induced transcript 3 1398 gi|348535132|ref|XP_003455055.1|PREDICTED: hypothetical protein LOC100705794 [Oreochromis niloticus]	XP_003455055	2.394e-75	63	288.115	351	111
comp34913_c0_m.16467	olfactory receptor 10a4-like 779 gi|301623332|ref|XP_002940973.1|PREDICTED: hypothetical protein LOC100487219 [Xenopus (Silurana) tropicalis]	XP_002940973	7.70522e-22	50	108.997	220	451
comp34951_c0_m.16509	protein sel-1 homolog 3-like 1941 gi|326674382|ref|XP_688322.5|PREDICTED: protein sel-1 homolog 3 [Danio rerio]	XP_688322	8.19012e-176	70	622.468	643	158
comp34951_c0_m.16510	protein sel-1 homolog 3-like 588 gi|348536994|ref|XP_003455980.1|PREDICTED: protein sel-1 homolog 3-like [Oreochromis niloticus]	XP_003455980	4.34016e-64	82	248.44	191	245
comp35116_c0_m.16549	cell division cycle associated 8 837 gi|348519407|ref|XP_003447222.1|PREDICTED: borealin-like [Oreochromis niloticus]	XP_003447222	1.74255e-110	87	403.675	280	187
comp353767_c0_m.258783	chloride channel kb 664 gi|20334298|dbj|BAB91147.1|OmCLC-K [Oreochromis mossambicus]	BAB91147	1.81155e-89	84	333.183	222	358
comp35446_c0_m.16652	zinc finger ccch-type containing 15 1290 gi|348501670|ref|XP_003438392.1|PREDICTED: zinc finger CCCH domain-containing protein 15-like isoform 1 [Oreochromis niloticus]	XP_003438392	3.9364e-138	94	496.508	378	404
comp35533_c0_m.16673	epidermal growth factor receptor kinase substrate 8-like protein 3-like 1887 gi|47229628|emb|CAG06824.1|unnamed protein product [Tetraodon nigroviridis]	CAG06824	7.20753e-145	63	519.62	632	428
comp35548_c0_m.16677	angiopoietin-like 1 1452 gi|47214157|emb|CAG01676.1|unnamed protein product [Tetraodon nigroviridis]	CAG01676	0	91	774.237	466	60
comp35612_c0_m.16698	abc-transporter subfamily-b type 3 209 gi|295901493|dbj|BAJ07257.1|ABC-transporter subfamily-B type 3 [Oryzias latipes] >gi|295901516|dbj|BAJ07275.1| ABC-transporter subfamily-B type 3 [Oryzias latipes]	BAJ07257	4.78685e-24	86	114.775	69	72
comp356659_c0_m.258895	proteasome beta type 9-like 229 gi|348541141|ref|XP_003458045.1|PREDICTED: proteasome subunit beta type-6-B like protein-like isoform 1 [Oreochromis niloticus]	XP_003458045	5.92635e-30	94	134.42	76	146
comp35877_c0_m.16806	mgc131199 protein 1131 gi|41055427|ref|NP_956706.1|uncharacterized protein LOC393384 [Danio rerio] >gi|32451914|gb|AAH54618.1| Zgc:64105 [Danio rerio]	NP_956706	1.23065e-52	65	212.231	224	404
comp35927_c0_m.16840	sodium-dependent phosphate transport protein 2a-like 1653 gi|297676815|ref|XP_002816327.1|PREDICTED: sodium-dependent phosphate transport protein 2A-like, partial [Pongo abelii]	XP_002816327	2.65879e-124	78	451.055	516	1621
comp35931_c1_m.16850	novel protein titin 5427 gi|348506014|ref|XP_003440555.1|PREDICTED: titin-like [Oreochromis niloticus]	XP_003440555	0	89	2935.21	1808	443
comp35953_c0_m.16874	pyruvate dehydrogenase protein x mitochondrial-like 1482 gi|348506002|ref|XP_003440549.1|PREDICTED: pyruvate dehydrogenase protein X component, mitochondrial-like [Oreochromis niloticus]	XP_003440549	0	90	700.279	492	298
comp35962_c0_m.16884	potassium channel subfamily k member 18-like 1206 gi|348535091|ref|XP_003455035.1|PREDICTED: potassium channel subfamily K member 18-like [Oreochromis niloticus]	XP_003455035	1.77807e-137	74	494.197	401	182
comp35966_c0_m.16893	cell division cycle protein 123-like protein 654 gi|348536524|ref|XP_003455746.1|PREDICTED: cell division cycle protein 123 homolog [Oreochromis niloticus]	XP_003455746	5.42234e-99	95	364.77	191	52
comp35975_c0_m.16899	c-type lectin domain family 4 member c 207 gi|229366236|gb|ACQ58098.1|C-type lectin domain family 4 member C [Anoplopoma fimbria]	ACQ58098	2.81283e-16	76	88.9669	68	665
comp36151_c0_m.16954	leucine proline-enriched proteoglycan 1 precursor 2508 gi|317418580|emb|CBN80618.1|Prolyl 3-hydroxylase 1 [Dicentrarchus labrax]	CBN80618	0	88	1197.57	750	230
comp36222_c0_m.17024	nadh dehydrogenase iron-sulfur protein mitochondrial precursor 828 gi|348538914|ref|XP_003456935.1|PREDICTED: NADH dehydrogenase [ubiquinone] iron-sulfur protein 3, mitochondrial-like [Oreochromis niloticus]	XP_003456935	2.00498e-127	95	459.914	242	306
comp36244_c0_m.17030	retinol dehydrogenase 8-like 1035 gi|47213143|emb|CAF96638.1|unnamed protein product [Tetraodon nigroviridis]	CAF96638	3.02397e-164	96	582.793	317	198
comp36245_c0_m.17035	wd repeat-containing protein 88-like 933 gi|345328344|ref|XP_001509214.2|PREDICTED: WD repeat-containing protein 88-like [Ornithorhynchus anatinus]	XP_001509214	2.28925e-72	68	277.33	288	283
comp36274_c0_m.17048	urokinase-type plasminogen activator-like 1173 gi|348507232|ref|XP_003441160.1|PREDICTED: urokinase-type plasminogen activator-like [Oreochromis niloticus]	XP_003441160	5.8652e-130	72	469.159	392	89
comp36286_c1_m.17067	protein fam19a2-like 297 gi|348515235|ref|XP_003445145.1|PREDICTED: protein FAM19A2-like [Oreochromis niloticus]	XP_003445145	7.66908e-38	89	160.614	99	217
comp36303_c0_m.17077	alpha-n-acetylgalactosaminide alpha- -sialyltransferase 3-like 927 gi|348527987|ref|XP_003451500.1|PREDICTED: alpha-N-acetylgalactosaminide alpha-2,6-sialyltransferase 3-like [Oreochromis niloticus]	XP_003451500	9.1007e-106	83	388.267	260	97
comp363176_c0_m.259053	interferon-induced very large gtpase 1-like 351 gi|348545386|ref|XP_003460161.1|PREDICTED: hypothetical protein LOC100702240 [Oreochromis niloticus]	XP_003460161	4.50766e-38	82	161.384	117	83
comp36332_c0_m.17094	60s ribosomal protein l3-like 306 gi|348537834|ref|XP_003456398.1|PREDICTED: 60S ribosomal protein L3-like [Oreochromis niloticus]	XP_003456398	1.53196e-30	65	136.346	127	173
comp36409_c0_m.17123	nk6 transcription factor related locus 1 534 gi|50540018|ref|NP_001002475.1|homeobox protein Nkx-6.1 [Danio rerio] >gi|49901142|gb|AAH76337.1| NK6 transcription factor related, locus 1 (Drosophila) [Danio rerio] >gi|182888702|gb|AAI64096.1| Nkx6.1 protein [Danio rerio]	NP_001002475	4.67646e-95	97	350.903	177	1235
comp36456_c0_m.17148	complement component c3 4989 gi|379062622|gb|AFC89899.1|complement component C3 [Miichthys miiuy]	AFC89899	0	74	1829.68	1661	155
comp365081_c0_m.259175	wd repeat- and fyve domain-containing protein 4 603 gi|326670673|ref|XP_003199267.1|PREDICTED: hypothetical protein LOC100034411 [Danio rerio]	XP_003199267	4.02432e-60	77	235.343	201	115
comp36529_c0_m.17197	type iii iodothyronine deiodinase b 417 gi|47230048|emb|CAG10462.1|unnamed protein product [Tetraodon nigroviridis]	CAG10462	2.65904e-54	91	215.312	126	51
comp36664_c0_m.17236	tripartite motif-containing protein 16-like 201 gi|348543357|ref|XP_003459150.1|PREDICTED: tripartite motif-containing protein 16-like [Oreochromis niloticus]	XP_003459150	7.96095e-19	77	97.4413	66	149
comp36702_c0_m.17252	transcription factor 23-like 720 gi|348531154|ref|XP_003453075.1|PREDICTED: transcription factor 23-like [Oreochromis niloticus]	XP_003453075	4.08073e-64	75	249.21	198	126
comp36829_c0_m.17308	nadh dehydrogenase 1 alpha subcomplex subunit 11 534 gi|348522594|ref|XP_003448809.1|PREDICTED: NADH dehydrogenase [ubiquinone] 1 alpha subcomplex subunit 11-like [Oreochromis niloticus]	XP_003448809	2.12365e-55	93	219.164	135	278
comp36838_c0_m.17311	four and a half lim domains protein 2 1074 gi|348531006|ref|XP_003453001.1|PREDICTED: four and a half LIM domains protein 2-like [Oreochromis niloticus]	XP_003453001	9.54839e-177	99	624.394	279	244
comp36841_c0_m.17318	zar1-like protein 894 gi|348541693|ref|XP_003458321.1|PREDICTED: zygote arrest protein 1-like [Oreochromis niloticus]	XP_003458321	2.54403e-126	81	456.447	301	284
comp36951_c0_m.17372	angiopoietin-related protein 7-like 1020 gi|47210568|emb|CAF94390.1|unnamed protein product [Tetraodon nigroviridis]	CAF94390	5.77036e-152	94	541.962	302	745
comp37051_c0_m.17405	si:dkey- protein 2343 gi|161611480|gb|AAI55758.1|Si:dkey-98f17.2 protein [Danio rerio]	AAI55758	0	95	1433.7	780	221
comp37114_c0_m.17439	chromobox homolog 7a 1089 gi|62955679|ref|NP_001017853.1|chromobox homolog 7a [Danio rerio] >gi|62204294|gb|AAH92758.1| Zgc:110152 [Danio rerio] >gi|182889722|gb|AAI65555.1| Zgc:110152 protein [Danio rerio]	NP_001017853	4.86241e-51	54	206.838	402	632
comp37212_c0_m.17490	conserved oligomeric golgi complex subunit 6-like 1956 gi|348525372|ref|XP_003450196.1|PREDICTED: conserved oligomeric Golgi complex subunit 6-like [Oreochromis niloticus]	XP_003450196	0	97	1145.57	651	43
comp37291_c0_m.17514	unnamed protein product 192 gi|47205880|emb|CAF89874.1|unnamed protein product [Tetraodon nigroviridis]	CAF89874	2.77214e-19	95	98.9821	45	705
comp37413_c0_m.17543	plasminogen precursor 2403 gi|311223464|gb|ADP76803.1|plasminogen [Epinephelus coioides]	ADP76803	0	87	1397.1	802	185
comp375159_c0_m.259484	integrase core domain protein 757 gi|317418923|emb|CBN80961.1|Retrovirus polyprotein [Dicentrarchus labrax]	CBN80961	5.36956e-73	73	278.87	251	75
comp37604_c0_m.17608	reverse transcriptase 245 gi|77799491|dbj|BAE46605.1|reverse transcriptase [Oryzias latipes]	BAE46605	1.69518e-29	94	132.88	79	470
comp37631_c0_m.17610	sparc-like protein 1 precursor 2034 gi|348533560|ref|XP_003454273.1|PREDICTED: hypothetical protein LOC100693466 [Oreochromis niloticus]	XP_003454273	3.17165e-178	71	630.558	661	251
comp37833_c0_m.17694	golgi reassembly-stacking protein 2 1377 gi|348531802|ref|XP_003453397.1|PREDICTED: Golgi reassembly-stacking protein 2-like [Oreochromis niloticus]	XP_003453397	2.56543e-106	91	390.963	275	85
comp37912_c0_m.17721	dead (asp-glu-ala-asp) box polypeptide 4 447 gi|311771467|dbj|BAJ25759.1|vasa [Pagrus major]	BAJ25759	1.31722e-37	88	159.844	96	199
comp38113_c0_m.17808	ras-related protein rab-18-b-like 618 gi|348531663|ref|XP_003453328.1|PREDICTED: ras-related protein Rab-18-B-like [Oreochromis niloticus]	XP_003453328	1.62442e-99	97	366.311	205	123
comp381146_c0_m.259739	gtpase imap family member 8- partial 534 gi|348514139|ref|XP_003444598.1|PREDICTED: hypothetical protein LOC100699560 [Oreochromis niloticus]	XP_003444598	3.7486e-52	80	208.379	152	222
comp38123_c0_m.17819	l-xylulose reductase 735 gi|229365856|gb|ACQ57908.1|L-xylulose reductase [Anoplopoma fimbria]	ACQ57908	2.64305e-114	90	416.001	244	55
comp38424_c0_m.17931	zinc finger protein 624-like 315 gi|47214082|emb|CAF95339.1|unnamed protein product [Tetraodon nigroviridis]	CAF95339	3.87541e-21	66	105.145	83	483
comp38446_c0_m.17945	rap1 gtpase-gdp dissociation stimulator 1-like 1713 gi|348538503|ref|XP_003456730.1|PREDICTED: rap1 GTPase-GDP dissociation stimulator 1-like [Oreochromis niloticus]	XP_003456730	0	86	757.288	561	304
comp38594_c0_m.18012	protein phosphatase catalytic subunit 990 gi|348535166|ref|XP_003455072.1|PREDICTED: serine/threonine-protein phosphatase 6 catalytic subunit-like isoform 1 [Oreochromis niloticus] >gi|225708006|gb|ACO09849.1| Serine/threonine-protein phosphatase 6 [Osmerus mordax]	XP_003455072	0	99	643.654	305	194
comp388358_c0_m.259913	extracellular calcium-sensing receptor-like 690 gi|348535314|ref|XP_003455146.1|PREDICTED: extracellular calcium-sensing receptor-like [Oreochromis niloticus]	XP_003455146	2.93777e-93	82	345.895	234	78
comp3887_c0_m.1904	pyroglutamylated rfamide peptide receptor 234 gi|317419478|emb|CBN81515.1|Pyroglutamylated RFamide peptide receptor [Dicentrarchus labrax]	CBN81515	3.22244e-36	100	155.221	78	394
comp38955_c0_m.18207	low quality protein: synaptopodin-2-like 2415 gi|47218459|emb|CAG03731.1|unnamed protein product [Tetraodon nigroviridis]	CAG03731	3.83583e-125	60	454.521	651	133
comp39304_c0_m.18373	PREDICTED: hypothetical protein LOC100707168 1656 gi|348509706|ref|XP_003442388.1|PREDICTED: hypothetical protein LOC100707168 [Oreochromis niloticus]	XP_003442388	7.97386e-28	49	130.568	268	262
comp39690_c0_m.18514	sulfotransferase family cytosolic 2b member 1 939 gi|348502303|ref|XP_003438707.1|PREDICTED: sulfotransferase family cytosolic 2B member 1-like [Oreochromis niloticus]	XP_003438707	6.61472e-136	91	488.419	287	81
comp39723_c0_m.18529	PREDICTED: mesothelin-like protein-like 441 gi|326664602|ref|XP_001345613.4|PREDICTED: mesothelin-like protein-like [Danio rerio]	XP_001345613	1.68124e-16	55	89.7373	147	197
comp39924_c0_m.18597	mitochondrial precursor 1059 gi|229366424|gb|ACQ58192.1|Oligoribonuclease, mitochondrial precursor [Anoplopoma fimbria]	ACQ58192	2.20076e-93	73	347.436	268	103
comp4064_c0_m.1990	ig heavy chain v-iii region cam-like 459 gi|348539460|ref|XP_003457207.1|PREDICTED: ig heavy chain V-III region CAM-like [Oreochromis niloticus]	XP_003457207	9.51391e-49	87	196.823	118	52
comp406841_c0_m.260493	g-protein coupled estrogen receptor 1 276 gi|317419263|emb|CBN81300.1|G-protein coupled estrogen receptor 1 [Dicentrarchus labrax]	CBN81300	1.75644e-18	76	96.2857	68	58
comp40760_c0_m.18937	programmed cell death 1 ligand 1-like 339 gi|348543257|ref|XP_003459100.1|PREDICTED: hypothetical protein LOC100710192 [Oreochromis niloticus]	XP_003459100	3.5198e-19	76	98.5969	76	131
comp40942_c0_m.18998	von willebrand factor a domain-containing protein 5b1 401 gi|348503123|ref|XP_003439116.1|PREDICTED: von Willebrand factor A domain-containing protein 5B1 [Oreochromis niloticus]	XP_003439116	9.34279e-68	98	259.996	133	313
comp41153_c1_m.19101	neuromedin-u receptor 1-like 1044 gi|348523155|ref|XP_003449089.1|PREDICTED: neuromedin-U receptor 1-like [Oreochromis niloticus]	XP_003449089	9.87083e-163	91	577.785	343	56
comp41165_c0_m.19112	e3 ubiquitin-protein ligase dtx3l 212 gi|348507659|ref|XP_003441373.1|PREDICTED: hypothetical protein LOC100706363 [Oreochromis niloticus]	XP_003441373	7.61703e-22	84	107.457	66	62
comp4141_c0_m.2025	toll interleukin-1 receptor domain-containing adapter 396 gi|348508366|ref|XP_003441725.1|PREDICTED: toll/interleukin-1 receptor domain-containing adapter protein-like [Oreochromis niloticus]	XP_003441725	1.3704e-26	84	123.25	73	83
comp415257_c0_m.260678	retrovirus polyprotein 273 gi|326679577|ref|XP_003201331.1|PREDICTED: hypothetical protein LOC100535270 [Danio rerio]	XP_003201331	6.44275e-37	91	157.532	91	71
comp415265_c0_m.260683	epidermis-type lipoxygenase 3-like 282 gi|348529556|ref|XP_003452279.1|PREDICTED: epidermis-type lipoxygenase 3-like [Oreochromis niloticus]	XP_003452279	5.07408e-18	78	94.7449	91	58
comp4152_c0_m.2037	kinesin-related protein 1-like 222 gi|350589316|ref|XP_003482833.1|PREDICTED: kinesin-related protein 1-like [Sus scrofa]	XP_003482833	1.05561e-18	78	97.0561	74	128
comp41586_c0_m.19361	transmembrane protein 150 precursor 867 gi|229367440|gb|ACQ58700.1|Transmembrane protein 150 precursor [Anoplopoma fimbria]	ACQ58700	2.67253e-24	59	117.472	214	51
comp41611_c0_m.19386	transmembrane protease serine 9-like 207 gi|348509962|ref|XP_003442515.1|PREDICTED: transmembrane protease serine 9-like [Oreochromis niloticus]	XP_003442515	6.26634e-16	73	87.8113	69	191
comp41640_c0_m.19423	receptor-interacting serine threonine-protein kinase 3-like 1326 gi|348506134|ref|XP_003440615.1|PREDICTED: receptor-interacting serine/threonine-protein kinase 3-like [Oreochromis niloticus]	XP_003440615	4.63047e-65	64	253.832	298	92
comp41660_c0_m.19453	protein nlrc3-like 324 gi|348542221|ref|XP_003458584.1|PREDICTED: protein NLRC3-like [Oreochromis niloticus]	XP_003458584	6.74906e-26	85	120.939	108	308
comp41686_c0_m.19485	upf0553 protein c9orf64 homolog 1020 gi|348517162|ref|XP_003446104.1|PREDICTED: UPF0553 protein C9orf64 homolog [Oreochromis niloticus]	XP_003446104	4.11618e-166	90	588.956	341	620
comp41872_c0_m.19697	meprin a subunit beta-like 2226 gi|348500745|ref|XP_003437933.1|PREDICTED: meprin A subunit beta-like [Oreochromis niloticus]	XP_003437933	0	87	1131.32	707	174
comp41886_c0_m.19716	phosphatidylinositol n-acetylglucosaminyltransferase subunit h 546 gi|348506565|ref|XP_003440829.1|PREDICTED: phosphatidylinositol N-acetylglucosaminyltransferase subunit H-like [Oreochromis niloticus]	XP_003440829	5.87621e-80	96	300.827	181	44
comp419178_c0_m.260891	immunoglobulin light chain 210 gi|111278845|gb|ABH09119.1|immunoglobulin light chain isotype L3 [Trematomus bernacchii]	ABH09119	8.15699e-16	81	87.4261	54	56
comp41938_c1_m.19775	oxysterol-binding protein 8 171 gi|348524612|ref|XP_003449817.1|PREDICTED: oxysterol-binding protein-related protein 8 [Oreochromis niloticus]	XP_003449817	1.64424e-24	98	116.316	57	200
comp41952_c0_m.19801	peroxiredoxin 6 744 gi|348531846|ref|XP_003453419.1|PREDICTED: peroxiredoxin-6-like [Oreochromis niloticus]	XP_003453419	5.67733e-104	89	381.719	224	129
comp41954_c0_m.19803	polymeric immunoglobulin receptor-like 669 gi|348545338|ref|XP_003460137.1|PREDICTED: hypothetical protein LOC100693666 [Oreochromis niloticus]	XP_003460137	2.90663e-34	58	149.828	222	75
comp41961_c0_m.19825	coxsackievirus and adenovirus receptor-like 633 gi|348543207|ref|XP_003459075.1|PREDICTED: coxsackievirus and adenovirus receptor-like [Oreochromis niloticus]	XP_003459075	3.46191e-23	60	112.849	123	108
comp41968_c0_m.19830	unnamed protein product 1252 gi|47215682|emb|CAG04766.1|unnamed protein product [Tetraodon nigroviridis]	CAG04766	3.53302e-35	90	154.451	119	70
comp41976_c0_m.19845	novel protein 261 gi|348541795|ref|XP_003458372.1|PREDICTED: hypothetical protein LOC100701507 [Oreochromis niloticus]	XP_003458372	1.31964e-29	89	133.265	78	294
comp42054_c1_m.19935	loc565282 protein 1236 gi|348531347|ref|XP_003453171.1|PREDICTED: uncharacterized protein C14orf45 homolog [Oreochromis niloticus]	XP_003453171	2.98273e-95	71	353.984	412	98
comp42071_c0_m.19949	apolipoprotein a-iv1 597 gi|222087975|gb|ACM41850.1|apolipoprotein A-IV1 [Epinephelus coioides] >gi|326535731|gb|ADZ76532.1| apolipoprotein A-IV1 [Epinephelus coioides]	ACM41850	7.11306e-17	59	91.6633	165	511
comp42102_c0_m.19995	meprin a subunit alpha 1836 gi|348506696|ref|XP_003440894.1|PREDICTED: meprin A subunit alpha [Oreochromis niloticus]	XP_003440894	0	91	1009.98	556	54
comp42115_c0_m.20009	signal transduction regulatory protein sap-2 492 gi|47228026|emb|CAF97655.1|unnamed protein product [Tetraodon nigroviridis]	CAF97655	2.91994e-21	88	105.531	61	230
comp42129_c0_m.20030	PREDICTED: hypothetical protein LOC100706280 1203 gi|348517710|ref|XP_003446376.1|PREDICTED: hypothetical protein LOC100706280 [Oreochromis niloticus]	XP_003446376	1.6472e-42	51	178.718	449	410
comp42144_c0_m.20062	samd9l protein 1965 gi|224074573|ref|XP_002194798.1|PREDICTED: similar to Samd9l protein [Taeniopygia guttata]	XP_002194798	1.62754e-139	62	501.901	653	583
comp42144_c1_m.20069	sterile alpha motif domain-containing protein 9-like 2688 gi|224074573|ref|XP_002194798.1|PREDICTED: similar to Samd9l protein [Taeniopygia guttata]	XP_002194798	0	63	732.635	918	155
comp42181_c0_m.20119	rho-class glutathione s-transferase 524 gi|253317486|gb|ACT22667.1|rho-class glutathione S-transferase [Oreochromis aureus]	ACT22667	2.69857e-73	89	278.485	174	61
comp42203_c0_m.20151	complement component c3 216 gi|315570434|gb|ADU33222.1|complement component c3 [Epinephelus coioides]	ADU33222	3.07193e-23	84	112.079	72	62
comp42203_c1_m.20152	complement component c3 251 gi|338808846|gb|AEJ08067.1|complement component C3 [Xiphophorus hellerii]	AEJ08067	1.68744e-21	86	106.301	72	358
comp42266_c0_m.20217	PREDICTED: hypothetical protein LOC100705635 2139 gi|348539920|ref|XP_003457437.1|PREDICTED: hypothetical protein LOC100705635 [Oreochromis niloticus]	XP_003457437	4.85109e-84	51	317.775	690	183
comp42275_c0_m.20225	kallikrein-8 precursor 777 gi|348517158|ref|XP_003446102.1|PREDICTED: kallikrein-2-like [Oreochromis niloticus]	XP_003446102	6.0069e-75	70	285.419	259	127
comp42374_c0_m.20370	acetylcholinesterase collagenic tail peptide-like isoform 4 942 gi|301759089|ref|XP_002915394.1|PREDICTED: acetylcholinesterase collagenic tail peptide-like isoform 4 [Ailuropoda melanoleuca]	XP_002915394	6.00667e-28	50	129.798	253	366
comp42380_c0_m.20380	fish virus induced trim protein 1635 gi|255982785|emb|CAP08942.1|fish virus induced TRIM protein [Oncorhynchus mykiss] >gi|255982822|emb|CAP08961.1| fish virus induced TRIM protein [Oncorhynchus mykiss]	CAP08942	2.2788e-144	67	517.694	544	108
comp424298_c0_m.261058	zinc-binding protein a33-like 369 gi|348507423|ref|XP_003441255.1|PREDICTED: zinc-binding protein A33-like [Oreochromis niloticus]	XP_003441255	7.01047e-47	87	190.66	123	102
comp42544_c0_m.20587	pra1 family protein 3 507 gi|225706642|gb|ACO09167.1|PRA1 family protein 3 [Osmerus mordax]	ACO09167	1.15339e-25	60	120.168	170	84
comp42600_c0_m.20629	calcitonin gene-related peptide 2-like 300 gi|348515315|ref|XP_003445185.1|PREDICTED: calcitonin gene-related peptide 2-like [Oreochromis niloticus]	XP_003445185	3.21036e-36	86	155.221	97	93
comp43005_c0_m.21127	extracellular calcium-sensing receptor-like 371 gi|348542973|ref|XP_003458958.1|PREDICTED: extracellular calcium-sensing receptor-like [Oreochromis niloticus]	XP_003458958	1.73075e-37	79	159.458	117	47
comp432184_c0_m.261243	fbp32ii precursor 228 gi|78191594|gb|ABB29992.1|FBP32II precursor [Morone chrysops]	ABB29992	3.9844e-18	79	95.1301	59	41
comp43293_c0_m.21459	voltage-dependent p q-type calcium channel subunit alpha-1a 249 gi|47211821|emb|CAG02277.1|unnamed protein product [Tetraodon nigroviridis]	CAG02277	2.06459e-17	100	92.4337	41	104
comp43303_c0_m.21465	unnamed protein product 801 gi|47223893|emb|CAG06070.1|unnamed protein product [Tetraodon nigroviridis]	CAG06070	6.72002e-24	50	115.931	206	81
comp433205_c0_m.261310	trace amine-associated receptor 1-like 291 gi|348524170|ref|XP_003449596.1|PREDICTED: trace amine-associated receptor 1-like [Oreochromis niloticus]	XP_003449596	1.3699e-18	81	96.6709	99	220
comp43333_c0_m.21497	outer dense fiber protein 3-like protein 2-like 753 gi|348505082|ref|XP_003440090.1|PREDICTED: outer dense fiber protein 3-like protein 2-like [Oreochromis niloticus]	XP_003440090	7.11112e-110	88	401.364	250	79
comp43363_c0_m.21534	zinc finger protein 271-like 537 gi|328710109|ref|XP_001948812.2|PREDICTED: zinc finger protein 135-like [Acyrthosiphon pisum]	XP_001948812	1.79076e-25	60	119.783	130	152
comp43386_c0_m.21563	butyrophilin subfamily 1 member a1-like 1041 gi|348541483|ref|XP_003458216.1|PREDICTED: butyrophilin subfamily 1 member A1-like [Oreochromis niloticus]	XP_003458216	1.51632e-46	63	191.815	238	434
comp43392_c0_m.21569	beta-hexosaminidase subunit alpha-like 1557 gi|348505633|ref|XP_003440365.1|PREDICTED: beta-hexosaminidase subunit alpha-like [Oreochromis niloticus]	XP_003440365	0	83	787.334	518	72
comp43424_c0_m.21609	mucin oligomeric mucus gel-forming 486 gi|301613160|ref|XP_002936083.1|PREDICTED: mucin-5AC-like [Xenopus (Silurana) tropicalis]	XP_002936083	8.57367e-21	62	103.99	115	626
comp43443_c0_m.21641	alpha-tectorin-like protein 1977 gi|348532570|ref|XP_003453779.1|PREDICTED: alpha-tectorin-like [Oreochromis niloticus]	XP_003453779	0	94	1278.85	659	53
comp43455_c0_m.21655	nuclear factor ovary-like 228 gi|348544526|ref|XP_003459732.1|PREDICTED: nuclear factor 7, ovary-like [Oreochromis niloticus]	XP_003459732	2.59134e-17	71	92.4337	74	107
comp434710_c0_m.261373	unnamed protein product 352 gi|47218669|emb|CAG04998.1|unnamed protein product [Tetraodon nigroviridis]	CAG04998	3.32748e-49	91	198.364	117	89
comp43479_c0_m.21673	novel immune-type receptor 24 675 gi|348525883|ref|XP_003450451.1|PREDICTED: hypothetical protein LOC100709448 [Oreochromis niloticus]	XP_003450451	1.77485e-31	74	140.584	120	108
comp43505_c0_m.21713	relaxin 3b precursor 450 gi|348536640|ref|XP_003455804.1|PREDICTED: relaxin-3-like [Oreochromis niloticus]	XP_003455804	2.80471e-48	83	195.282	129	47
comp43505_c0_m.21714	relaxin 3b precursor 225 gi|348536640|ref|XP_003455804.1|PREDICTED: relaxin-3-like [Oreochromis niloticus]	XP_003455804	2.60006e-17	90	92.4337	52	380
comp43506_c0_m.21717	probable g-protein coupled receptor-like 1278 gi|348521864|ref|XP_003448446.1|PREDICTED: probable G-protein coupled receptor-like [Oreochromis niloticus]	XP_003448446	0	89	646.351	426	122
comp43577_c0_m.21817	uncharacterized membrane protein c3orf80-like 630 gi|47224979|emb|CAF97394.1|unnamed protein product [Tetraodon nigroviridis]	CAF97394	3.99905e-56	82	222.246	147	59
comp43577_c0_m.21818	unnamed protein product 348 gi|47224979|emb|CAF97394.1|unnamed protein product [Tetraodon nigroviridis]	CAF97394	6.5898e-21	81	104.375	72	88
comp43619_c0_m.21873	PREDICTED: hypothetical protein LOC100695001 360 gi|348503858|ref|XP_003439479.1|PREDICTED: hypothetical protein LOC100695001 [Oreochromis niloticus]	XP_003439479	2.79072e-40	85	168.703	103	59
comp43852_c0_m.22111	14 kda transmembrane 325 gi|375340659|emb|CBJ56265.1|interferon-inducible transmembrane protein 1 protein [Dicentrarchus labrax]	CBJ56265	2.03209e-22	80	109.383	73	66
comp43944_c0_m.22204	tubulin beta chain 225 gi|225712380|gb|ACO12036.1|Tubulin beta chain [Lepeophtheirus salmonis]	ACO12036	4.87573e-24	76	114.775	86	61
comp43947_c0_m.22209	PREDICTED: anosmin-1-like 330 gi|348534577|ref|XP_003454778.1|PREDICTED: anosmin-1-like [Oreochromis niloticus]	XP_003454778	1.83461e-27	51	92.0485	118	108
comp43955_c0_m.22222	metabotropic glutamate receptor 7-like 384 gi|348510493|ref|XP_003442780.1|PREDICTED: metabotropic glutamate receptor 7-like [Oreochromis niloticus]	XP_003442780	1.48292e-41	82	172.94	131	55
comp43960_c0_m.22228	complement c1q-like protein 4 precursor 242 gi|259479028|dbj|BAI40067.1|C1q-like 23kDa protein [Neoditrema ransonnetii]	BAI40067	1.26442e-16	74	90.1225	74	95
comp44002_c0_m.22264	alanine and arginine-rich domain-containing 408 gi|348519383|ref|XP_003447210.1|PREDICTED: protein FAM167A-like [Oreochromis niloticus]	XP_003447210	3.7816e-37	85	158.303	111	183
comp44054_c1_m.22304	methylated-dna--protein-cysteine methyltransferase isoform 1 567 gi|283825503|gb|ADB43257.1|O-6-methylguanine DNA-methyltransferase [Kryptolebias marmoratus]	ADB43257	1.10163e-90	97	336.65	187	187
comp44075_c0_m.22324	floating head 771 gi|348520744|ref|XP_003447887.1|PREDICTED: homeobox protein not2-like [Oreochromis niloticus]	XP_003447887	1.01003e-66	78	258.07	237	212
comp44112_c1_m.22384	g2 m phase-specific e3 ubiquitin-protein ligase-like 1371 gi|348504042|ref|XP_003439571.1|PREDICTED: G2/M phase-specific E3 ubiquitin-protein ligase-like [Oreochromis niloticus]	XP_003439571	2.17304e-81	75	308.145	280	302
comp44209_c0_m.22498	protocadherin 2a4 1074 gi|119514181|gb|ABL75844.1|protocadherin 2A4 [Takifugu rubripes]	ABL75844	2.53616e-145	86	520.005	351	52
comp44223_c0_m.22503	collagen triple helix repeat protein 276 gi|195436513|ref|XP_002066212.1|GK22061 [Drosophila willistoni] >gi|194162297|gb|EDW77198.1| GK22061 [Drosophila willistoni]	XP_002066212	1.14254e-17	57	93.5893	91	382
comp44280_c0_m.22564	multiple tissue opsin 1230 gi|348531661|ref|XP_003453327.1|PREDICTED: pinopsin-like [Oreochromis niloticus]	XP_003453327	0	94	647.892	406	123
comp44283_c0_m.22572	af495883_1ca1 protein 858 gi|47218124|emb|CAG10044.1|unnamed protein product [Tetraodon nigroviridis]	CAG10044	2.44004e-38	54	164.081	227	304
comp44329_c0_m.22634	platelet glycoprotein v-like 1920 gi|47225715|emb|CAG08058.1|unnamed protein product [Tetraodon nigroviridis]	CAG08058	1.65762e-112	67	412.149	448	1044
comp44362_c0_m.22672	protein fam83h 5217 gi|348507443|ref|XP_003441265.1|PREDICTED: hypothetical protein LOC100700171 [Oreochromis niloticus]	XP_003441265	0	57	1145.57	1813	483
comp44371_c0_m.22723	24-dehydrocholesterol reductase 1629 gi|348504818|ref|XP_003439958.1|PREDICTED: delta(24)-sterol reductase [Oreochromis niloticus]	XP_003439958	0	96	958.748	501	162
comp44375_c0_m.22730	apoptosis regulator bax 615 gi|348538252|ref|XP_003456606.1|PREDICTED: apoptosis regulator BAX-like [Oreochromis niloticus]	XP_003456606	2.25604e-69	80	266.159	202	307
comp44378_c0_m.22741	quinone oxidoreductase 987 gi|348531426|ref|XP_003453210.1|PREDICTED: quinone oxidoreductase-like [Oreochromis niloticus]	XP_003453210	1.03048e-142	93	511.146	328	200
comp44380_c0_m.22749	insulin gene enhancer protein isl-3-like 681 gi|348500124|ref|XP_003437623.1|PREDICTED: insulin gene enhancer protein ISL-3-like [Oreochromis niloticus]	XP_003437623	1.31194e-114	98	416.772	203	76
comp44385_c1_m.22756	PREDICTED: hypothetical protein LOC100701594 768 gi|348540058|ref|XP_003457505.1|PREDICTED: hypothetical protein LOC100701594 [Oreochromis niloticus]	XP_003457505	1.04852e-23	69	115.161	110	196
comp44391_c0_m.22767	izumo sperm-egg fusion protein 1-like 1137 gi|326665195|ref|XP_002663229.2|PREDICTED: izumo sperm-egg fusion protein 1-like [Danio rerio]	XP_002663229	8.55528e-70	64	269.24	303	205
comp44397_c0_m.22785	methyltransferase-like protein mitochondrial-like 789 gi|348525815|ref|XP_003450417.1|PREDICTED: methyltransferase-like protein 12, mitochondrial-like [Oreochromis niloticus]	XP_003450417	9.22994e-87	82	324.709	249	357
comp44398_c1_m.22788	protein wnt-9a-like 1146 gi|348501166|ref|XP_003438141.1|PREDICTED: protein Wnt-9a-like [Oreochromis niloticus]	XP_003438141	0	95	730.324	372	192
comp44403_c0_m.22808	transcription factor e2f4 1002 gi|213512623|ref|NP_001133782.1|transcription factor E2F4 [Salmo salar] >gi|209155318|gb|ACI33891.1| Transcription factor E2F4 [Salmo salar]	NP_001133782	3.38133e-48	58	197.208	331	625
comp44410_c0_m.22818	transmembrane protein 8a 2277 gi|348531778|ref|XP_003453385.1|PREDICTED: transmembrane protein 8A-like [Oreochromis niloticus]	XP_003453385	0	82	999.964	754	196
comp44418_c0_m.22835	zinc finger protein 2 homolog 1167 gi|326666230|ref|XP_694368.3|PREDICTED: zinc finger protein 2 homolog [Danio rerio]	XP_694368	3.05101e-54	53	217.624	367	559
comp44420_c0_m.22841	zinc finger protein 26-like 2388 gi|348512597|ref|XP_003443829.1|PREDICTED: zinc finger protein 26-like [Oreochromis niloticus]	XP_003443829	0	68	870.922	812	49
comp44440_c0_m.22881	relaxin 3a precursor 222 gi|348530728|ref|XP_003452862.1|PREDICTED: relaxin-3-like [Oreochromis niloticus]	XP_003452862	2.13412e-19	96	99.3673	51	53
comp44440_c0_m.22882	relaxin 3a precursor 192 gi|348530728|ref|XP_003452862.1|PREDICTED: relaxin-3-like [Oreochromis niloticus]	XP_003452862	3.8682e-21	94	105.145	56	198
comp44444_c0_m.22888	deleted in azoospermia-like 813 gi|82468419|gb|ABB76649.1|deleted in azoospermia-like protein [Lates calcarifer]	ABB76649	3.83508e-107	91	392.504	217	79
comp44449_c0_m.22905	s100a1 protein 417 gi|333805435|dbj|BAK26516.1|S100A1 protein [Danio rerio]	BAK26516	5.97894e-22	83	107.842	95	255
comp44456_c1_m.22933	popeye domain containing 3 894 gi|348534853|ref|XP_003454916.1|PREDICTED: popeye domain-containing protein 3-like [Oreochromis niloticus]	XP_003454916	3.92488e-127	87	459.144	291	81
comp44470_c0_m.22973	Uncharacterized protein 654 gi|317419901|emb|CBN81937.1|Uncharacterized protein [Dicentrarchus labrax]	CBN81937	4.82795e-39	91	165.622	89	141
comp44472_c0_m.22990	suppressor of cytokine signaling 3a 606 gi|84657456|gb|ABC60040.1|suppressor of cytokine signaling 3a [Tetraodon nigroviridis]	ABC60040	3.70275e-53	71	212.231	197	68
comp44475_c0_m.22995	unnamed protein product 414 gi|47229156|emb|CAG03908.1|unnamed protein product [Tetraodon nigroviridis]	CAG03908	1.69128e-21	70	106.301	97	304
comp44479_c0_m.22998	transmembrane protein 200c-like 1533 gi|47223049|emb|CAG07136.1|unnamed protein product [Tetraodon nigroviridis]	CAG07136	6.42928e-85	64	320.087	470	478
comp44486_c0_m.23003	insulin-like growth factor binding acid labile subunit 1734 gi|18463965|gb|AAL73046.1|IGFALS [Sphoeroides nephelus]	AAL73046	0	88	844.343	543	270
comp44490_c0_m.23026	protein ric-3-like 1134 gi|348535895|ref|XP_003455433.1|PREDICTED: protein RIC-3-like [Oreochromis niloticus]	XP_003455433	4.9713e-86	74	323.168	362	283
comp44492_c0_m.23032	novel protein 1356 gi|348508334|ref|XP_003441709.1|PREDICTED: hypothetical protein LOC100705400 [Oreochromis niloticus]	XP_003441709	4.29861e-90	59	337.035	475	276
comp44495_c1_m.23051	leucine-rich repeat lgi member 2a 897 gi|348533550|ref|XP_003454268.1|PREDICTED: leucine-rich repeat LGI family member 2 [Oreochromis niloticus]	XP_003454268	4.36692e-126	92	455.677	299	62
comp44495_c1_m.23052	leucine-rich repeat lgi family member 2 329 gi|348533550|ref|XP_003454268.1|PREDICTED: leucine-rich repeat LGI family member 2 [Oreochromis niloticus]	XP_003454268	7.693e-22	81	107.457	76	338
comp44502_c0_m.23076	nad-dependent deacetylase sirtuin-7-like 1287 gi|348536749|ref|XP_003455858.1|PREDICTED: NAD-dependent deacetylase sirtuin-7-like [Oreochromis niloticus]	XP_003455858	3.89544e-162	91	576.244	368	104
comp44507_c0_m.23091	parvalbumin 9 390 gi|348502439|ref|XP_003438775.1|PREDICTED: parvalbumin, thymic-like [Oreochromis niloticus]	XP_003438775	6.38078e-45	95	184.111	109	366
comp44513_c0_m.23097	angiopoietin-related protein 3 precursor 1416 gi|190339153|gb|AAI63088.1|Angptl3 protein [Danio rerio]	AAI63088	9.5957e-157	78	558.525	469	291
comp44515_c0_m.23103	cathepsin l-like 1053 gi|229366214|gb|ACQ58087.1|Cathepsin L precursor [Anoplopoma fimbria]	ACQ58087	1.03627e-159	92	567.77	313	247
comp44524_c0_m.23126	PREDICTED: hypothetical protein LOC100707135 990 gi|348540893|ref|XP_003457921.1|PREDICTED: hypothetical protein LOC100707135 [Oreochromis niloticus]	XP_003457921	4.24513e-112	80	409.453	308	166
comp44533_c0_m.23158	sterile alpha motif domain-containing protein 10-like 528 gi|348503213|ref|XP_003439160.1|PREDICTED: sterile alpha motif domain-containing protein 10-like [Oreochromis niloticus]	XP_003439160	1.44705e-77	98	292.738	168	252
comp44552_c0_m.23211	plasticin protein 1221 gi|125836056|ref|XP_001338547.1|PREDICTED: vimentin-like [Danio rerio]	XP_001338547	2.86174e-58	66	231.106	378	40
comp44558_c0_m.23223	synaptosomal-associated isoform cra_e 309 gi|281337844|gb|EFB13428.1|hypothetical protein PANDA_007296 [Ailuropoda melanoleuca]	EFB13428	7.38124e-17	100	90.8929	40	407
comp44584_c0_m.23280	serine--pyruvate mitochondrial precursor 1371 gi|348501268|ref|XP_003438192.1|PREDICTED: serine--pyruvate aminotransferase, mitochondrial-like [Oreochromis niloticus]	XP_003438192	0	94	723.391	430	251
comp44595_c1_m.23289	zgc:162331 protein 1194 gi|348536578|ref|XP_003455773.1|PREDICTED: hypothetical protein LOC100698522 [Oreochromis niloticus]	XP_003455773	3.2052e-123	86	446.817	289	670
comp44596_c0_m.23303	t-box brain protein 1 2040 gi|348519729|ref|XP_003447382.1|PREDICTED: T-box brain protein 1-like [Oreochromis niloticus]	XP_003447382	0	98	1275	678	214
comp44598_c0_m.23310	ribosomal rna methyltransferase 2 720 gi|348509376|ref|XP_003442225.1|PREDICTED: putative ribosomal RNA methyltransferase 2-like [Oreochromis niloticus]	XP_003442225	3.76667e-110	89	402.134	238	182
comp44606_c0_m.23331	keratinocyte-associated protein 3-like 1071 gi|348512649|ref|XP_003443855.1|PREDICTED: keratinocyte-associated protein 3-like [Oreochromis niloticus]	XP_003443855	6.14951e-67	70	259.61	260	59
comp44614_c0_m.23356	novel protein 648 gi|348530684|ref|XP_003452840.1|PREDICTED: hypothetical protein LOC100706495 [Oreochromis niloticus]	XP_003452840	6.39754e-20	88	102.064	67	354
comp44616_c0_m.23364	zinc transporter 6 1152 gi|348536504|ref|XP_003455736.1|PREDICTED: zinc transporter 6-like [Oreochromis niloticus]	XP_003455736	0	96	688.723	367	73
comp44620_c0_m.23380	PREDICTED: hypothetical protein LOC100703668 546 gi|348541811|ref|XP_003458380.1|PREDICTED: hypothetical protein LOC100703668 [Oreochromis niloticus]	XP_003458380	1.57533e-16	60	90.1225	121	113
comp44633_c0_m.23409	rab proteins geranylgeranyltransferase component a 1-like 714 gi|348539136|ref|XP_003457045.1|PREDICTED: hypothetical protein LOC100691680 [Oreochromis niloticus]	XP_003457045	8.5659e-22	51	108.612	218	304
comp44641_c0_m.23420	loc559812 protein 1629 gi|348540686|ref|XP_003457818.1|PREDICTED: perforin-1-like [Oreochromis niloticus]	XP_003457818	5.08645e-120	58	436.802	522	147
comp44650_c0_m.23433	mitochondrial precursor 657 gi|348511175|ref|XP_003443120.1|PREDICTED: thioredoxin, mitochondrial-like [Oreochromis niloticus]	XP_003443120	2.57288e-64	85	249.595	172	615
comp44654_c0_m.23439	centrosomal protein of 76 kda-like 1989 gi|348529281|ref|XP_003452142.1|PREDICTED: centrosomal protein of 76 kDa-like [Oreochromis niloticus]	XP_003452142	0	92	1097.03	662	122
comp44666_c0_m.23464	cytochrome p450 26a1 579 gi|47211553|emb|CAF92771.1|unnamed protein product [Tetraodon nigroviridis]	CAF92771	6.6453e-38	93	161.384	130	67
comp44692_c0_m.23520	PREDICTED: hypothetical protein LOC100709710 450 gi|348522911|ref|XP_003448967.1|PREDICTED: hypothetical protein LOC100709710 [Oreochromis niloticus]	XP_003448967	8.2365e-16	49	87.4261	135	344
comp44706_c0_m.23534	voltage-dependent calcium channel gamma-7 subunit-like 1092 gi|348530532|ref|XP_003452765.1|PREDICTED: voltage-dependent calcium channel gamma-7 subunit-like [Oreochromis niloticus]	XP_003452765	1.75247e-133	94	480.715	363	221
comp44718_c0_m.23562	carbonic anhydrase 4-like 1008 gi|348519114|ref|XP_003447076.1|PREDICTED: carbonic anhydrase 4-like [Oreochromis niloticus]	XP_003447076	4.08996e-118	83	429.483	266	830
comp44735_c2_m.23605	protein jagged-2 isoform 1 precursor 3222 gi|15799278|gb|AAL08215.1|AF229450_1jagged2 [Danio rerio]	AAL08215	0	77	1575.07	1072	129
comp44748_c0_m.23651	nadh dehydrogenase 573 gi|348531056|ref|XP_003453026.1|PREDICTED: NADH dehydrogenase [ubiquinone] 1 alpha subcomplex assembly factor 4-like [Oreochromis niloticus]	XP_003453026	2.12856e-49	72	199.519	177	93
comp44751_c0_m.23657	f-box only protein 34 1872 gi|292623023|ref|XP_002665197.1|PREDICTED: f-box only protein 34 [Danio rerio]	XP_002665197	2.27986e-50	89	205.682	104	167
comp44754_c0_m.23677	oxidative stress responsive 1 1098 gi|348537602|ref|XP_003456282.1|PREDICTED: hypothetical protein LOC100707665 [Oreochromis niloticus]	XP_003456282	6.24894e-38	57	163.31	288	284
comp44767_c0_m.23748	protein mak16 homolog 999 gi|348536090|ref|XP_003455530.1|PREDICTED: protein MAK16 homolog [Oreochromis niloticus]	XP_003455530	2.36087e-118	94	430.254	302	145
comp44771_c0_m.23778	zinc finger ccch domain-containing protein 6 2382 gi|359321589|ref|XP_532959.4|PREDICTED: zinc finger CCCH domain-containing protein 6 [Canis lupus familiaris]	XP_532959	7.3135e-28	43	131.339	332	105
comp44772_c0_m.23790	dna-directed rna polymerase i subunit rpa12 465 gi|229367102|gb|ACQ58531.1|DNA-directed RNA polymerase I subunit RPA12 [Anoplopoma fimbria]	ACQ58531	1.96013e-49	88	199.134	118	377
comp44774_c0_m.23795	brca1-a complex subunit bre-like 1161 gi|348515935|ref|XP_003445495.1|PREDICTED: BRCA1-A complex subunit BRE-like [Oreochromis niloticus]	XP_003445495	0	97	779.63	386	69
comp447755_c0_m.261682	1207289areverse transcriptase related protein 207 gi|381398702|ref|ZP_09924104.1|protein of unknown function DUF1725 [Microbacterium laevaniformans OR221] >gi|380773974|gb|EIC07276.1| protein of unknown function DUF1725 [Microbacterium laevaniformans OR221]	ZP_09924104	6.02736e-35	100	150.984	69	220
comp44776_c0_m.23802	kelch repeat and btb domain-containing protein 4 774 gi|348505928|ref|XP_003440512.1|PREDICTED: kelch repeat and BTB domain-containing protein 4 [Oreochromis niloticus]	XP_003440512	2.31561e-111	96	406.371	227	160
comp44777_c0_m.23810	mediator of rna polymerase ii transcription subunit 28-like 543 gi|348524448|ref|XP_003449735.1|PREDICTED: mediator of RNA polymerase II transcription subunit 28-like [Oreochromis niloticus]	XP_003449735	6.54286e-71	95	270.781	167	406
comp44781_c1_m.23831	calpain-like protein 1392 gi|75992786|gb|ABA33678.1|putative calpain-like protein [Sander vitreus vitreus] >gi|75992790|gb|ABA33679.1| putative calpain-like protein [Sander vitreus vitreus]	ABA33678	0	87	667.537	463	310
comp44789_c0_m.23861	coiled-coil domain-containing protein 164 1878 gi|56207943|emb|CAI21200.1|novel protein [Danio rerio]	CAI21200	1.05856e-63	51	249.98	600	122
comp44797_c0_m.23887	peptidyl-trna hydrolase domain containing 1 480 gi|348538531|ref|XP_003456744.1|PREDICTED: putative peptidyl-tRNA hydrolase PTRHD1-like [Oreochromis niloticus]	XP_003456744	2.85097e-61	96	238.424	126	701
comp44799_c0_m.23895	tripartite motif-containing 36 2232 gi|348517176|ref|XP_003446111.1|PREDICTED: E3 ubiquitin-protein ligase TRIM36 [Oreochromis niloticus]	XP_003446111	0	96	1303.5	730	82
comp44802_c0_m.23917	dynein light chain cytoplasmic 330 gi|225704822|gb|ACO08257.1|Dynein light chain 2B, cytoplasmic [Oncorhynchus mykiss] >gi|225705234|gb|ACO08463.1| Dynein light chain 2B, cytoplasmic [Oncorhynchus mykiss] >gi|225705488|gb|ACO08590.1| Dynein light chain 2B, cytoplasmic [Oncorhynchus mykiss]	ACO08257	1.13995e-33	85	146.747	96	82
comp44804_c0_m.23929	PREDICTED: hypothetical protein LOC100703891 365 gi|348519367|ref|XP_003447202.1|PREDICTED: hypothetical protein LOC100703891 [Oreochromis niloticus]	XP_003447202	2.20769e-29	66	132.494	123	492
comp44815_c0_m.23990	cytosolic carboxypeptidase 2-like 2781 gi|348519342|ref|XP_003447190.1|PREDICTED: cytosolic carboxypeptidase 2-like [Oreochromis niloticus]	XP_003447190	0	78	793.497	625	829
comp44820_c0_m.24009	vacuolar protein sorting-associated protein 41 homolog 2565 gi|348503721|ref|XP_003439412.1|PREDICTED: vacuolar protein sorting-associated protein 41 homolog [Oreochromis niloticus]	XP_003439412	0	97	1565.44	854	619
comp44836_c0_m.24069	amyloid beta a4 precursor protein-binding family a member 2 2943 gi|348509805|ref|XP_003442437.1|PREDICTED: amyloid beta A4 precursor protein-binding family A member 2-like [Oreochromis niloticus]	XP_003442437	0	96	978.008	644	82
comp44838_c0_m.24082	keratin 8 263 gi|348523353|ref|XP_003449188.1|PREDICTED: intermediate filament protein ON3-like [Oreochromis niloticus]	XP_003449188	2.74524e-35	94	152.14	87	227
comp44839_c1_m.24087	nogo-b receptor-like 867 gi|348537166|ref|XP_003456066.1|PREDICTED: nogo-B receptor-like [Oreochromis niloticus]	XP_003456066	3.52922e-101	78	372.859	291	56
comp44844_c0_m.24113	dpy30 domain-containing protein 1-like 624 gi|348531910|ref|XP_003453451.1|PREDICTED: DPY30 domain-containing protein 1-like [Oreochromis niloticus]	XP_003453451	2.08876e-17	88	93.5893	63	308
comp44858_c0_m.24175	transmembrane protein 129 precursor 1101 gi|348541359|ref|XP_003458154.1|PREDICTED: transmembrane protein 129-like [Oreochromis niloticus]	XP_003458154	2.37838e-162	84	576.63	366	201
comp44859_c0_m.24180	coiled-coil domain-containing protein 43 663 gi|348509099|ref|XP_003442089.1|PREDICTED: coiled-coil domain-containing protein 43-like [Oreochromis niloticus]	XP_003442089	2.30227e-68	93	263.077	215	481
comp44860_c0_m.24181	d-3-phosphoglycerate dehydrogenase-like 1617 gi|348519833|ref|XP_003447434.1|PREDICTED: d-3-phosphoglycerate dehydrogenase-like [Oreochromis niloticus]	XP_003447434	0	90	876.7	529	310
comp44862_c0_m.24187	coagulation factor x 1512 gi|47214444|emb|CAF95779.1|unnamed protein product [Tetraodon nigroviridis]	CAF95779	1.39193e-116	60	425.246	510	112
comp44870_c0_m.24240	unnamed protein product 708 gi|47228270|emb|CAG07665.1|unnamed protein product [Tetraodon nigroviridis]	CAG07665	2.05414e-44	70	183.726	159	84
comp448756_c0_m.261721	chloride channel protein 2 411 gi|326673619|ref|XP_003199942.1|PREDICTED: hypothetical protein LOC100535924 [Danio rerio]	XP_003199942	2.79939e-24	62	115.546	135	191
comp44880_c0_m.24276	c-c chemokine receptor type 4-like 1017 gi|348506523|ref|XP_003440808.1|PREDICTED: c-C chemokine receptor type 4-like [Oreochromis niloticus]	XP_003440808	1.45406e-54	66	218.394	287	174
comp44888_c0_m.24296	c6orf203 homolog 741 gi|225708422|gb|ACO10057.1|C6orf203 homolog [Osmerus mordax]	ACO10057	3.33685e-64	77	249.595	224	377
comp44890_c0_m.24300	4-hydroxyphenylpyruvate dioxygenase 1332 gi|348516106|ref|XP_003445580.1|PREDICTED: 4-hydroxyphenylpyruvate dioxygenase-like [Oreochromis niloticus]	XP_003445580	0	95	719.153	393	211
comp44893_c0_m.24327	PREDICTED: hypothetical protein LOC100693726 948 gi|348532895|ref|XP_003453941.1|PREDICTED: hypothetical protein LOC100693726 [Oreochromis niloticus]	XP_003453941	2.34528e-88	75	330.487	280	352
comp44899_c0_m.24361	single-stranded dna binding protein 2 1080 gi|348537264|ref|XP_003456115.1|PREDICTED: single-stranded DNA-binding protein 2-like [Oreochromis niloticus]	XP_003456115	2.65496e-134	98	483.411	359	258
comp44903_c0_m.24371	lim domain-binding protein 2 isoform 1 795 gi|348511725|ref|XP_003443394.1|PREDICTED: LIM domain-binding protein 2 isoform 2 [Oreochromis niloticus]	XP_003443394	5.9944e-134	97	481.485	264	99
comp44906_c0_m.24387	rna binding motif protein 426 gi|348544593|ref|XP_003459765.1|PREDICTED: RNA-binding protein 4.1-like [Oreochromis niloticus]	XP_003459765	1.54655e-38	69	162.925	143	189
comp44909_c0_m.24405	collagen alpha-1 chain-like 798 gi|348523662|ref|XP_003449342.1|PREDICTED: collagen alpha-1(VIII) chain-like [Oreochromis niloticus]	XP_003449342	3.24842e-87	83	326.25	227	127
comp44914_c0_m.24414	cytokine-like protein 1 precursor 558 gi|317419113|emb|CBN81151.1|Cytokine-like protein 1 [Dicentrarchus labrax]	CBN81151	5.39745e-63	86	244.588	146	257
comp44926_c0_m.24457	forkhead box protein j1 1155 gi|348510163|ref|XP_003442615.1|PREDICTED: forkhead box protein J1-like [Oreochromis niloticus]	XP_003442615	1.75115e-102	62	377.867	413	102
comp44927_c0_m.24461	mitochondrial 28s ribosomal protein s28 555 gi|348545284|ref|XP_003460110.1|PREDICTED: 28S ribosomal protein S28, mitochondrial-like [Oreochromis niloticus]	XP_003460110	1.1884e-38	75	163.696	136	312
comp44932_c0_m.24478	hsp70-binding protein 1 1008 gi|348533059|ref|XP_003454023.1|PREDICTED: hsp70-binding protein 1-like [Oreochromis niloticus]	XP_003454023	7.38483e-152	92	541.576	336	449
comp44938_c0_m.24496	rho guanine nucleotide exchange factor 15 3156 gi|47210843|emb|CAF89579.1|unnamed protein product [Tetraodon nigroviridis]	CAF89579	0	76	720.694	584	149
comp44942_c0_m.24522	low molecular weight phosphotyrosine protein phosphatase 477 gi|348524777|ref|XP_003449899.1|PREDICTED: low molecular weight phosphotyrosine protein phosphatase-like isoform 2 [Oreochromis niloticus]	XP_003449899	8.29402e-77	94	290.041	158	70
comp44952_c0_m.24557	fatty acid binding protein h6-isoform 402 gi|229365954|gb|ACQ57957.1|Fatty acid-binding protein, heart [Anoplopoma fimbria]	ACQ57957	2.32805e-26	83	122.479	84	124
comp44957_c0_m.24578	c6orf125 homolog 393 gi|348534228|ref|XP_003454605.1|PREDICTED: uncharacterized protein C6orf125-like [Oreochromis niloticus]	XP_003454605	1.31737e-61	95	239.58	130	161
comp44963_c0_m.24605	succinate dehydrogenase cytochrome b560 mitochondrial precursor 531 gi|348519978|ref|XP_003447506.1|PREDICTED: succinate dehydrogenase cytochrome b560 subunit, mitochondrial-like [Oreochromis niloticus]	XP_003447506	2.35611e-83	95	311.997	169	62
comp44964_c0_m.24610	cytochrome c oxidase copper chaperone 309 gi|348538298|ref|XP_003456629.1|PREDICTED: cytochrome c oxidase copper chaperone-like [Oreochromis niloticus]	XP_003456629	1.13195e-25	92	120.168	67	686
comp44967_c0_m.24629	amp deaminase 1 2181 gi|325152026|gb|ADY69192.1|AMPD1 [Paralichthys olivaceus]	ADY69192	0	93	1275.77	736	115
comp44970_c0_m.24643	dna-binding protein inhibitor id-1 549 gi|209737810|gb|ACI69774.1|DNA-binding protein inhibitor ID-1 [Salmo salar]	ACI69774	2.80364e-53	92	212.231	124	62
comp44972_c0_m.24657	26s proteasome non-atpase regulatory subunit 3 357 gi|348510123|ref|XP_003442595.1|PREDICTED: 26S proteasome non-ATPase regulatory subunit 3-like [Oreochromis niloticus]	XP_003442595	1.07372e-23	100	113.62	62	92
comp44973_c0_m.24659	pleiotrophic factor-alpha-2 precursor 441 gi|47220600|emb|CAG05626.1|unnamed protein product [Tetraodon nigroviridis]	CAG05626	1.55907e-46	89	189.504	103	401
comp44989_c0_m.24741	mitochondrial creatine kinase s-type 1245 gi|348527184|ref|XP_003451099.1|PREDICTED: creatine kinase U-type, mitochondrial-like [Oreochromis niloticus]	XP_003451099	0	96	736.873	414	311
comp44992_c0_m.24751	mgc130863 protein 1161 gi|348527910|ref|XP_003451462.1|PREDICTED: uncharacterized protein C5orf4 homolog [Oreochromis niloticus]	XP_003451462	9.14903e-152	81	541.576	381	68
comp45005_c0_m.24801	atp synthase subunit mitochondrial-like 246 gi|348513691|ref|XP_003444375.1|PREDICTED: ATP synthase subunit e, mitochondrial-like [Oreochromis niloticus]	XP_003444375	6.65861e-18	95	94.3597	71	148
comp45014_c0_m.24850	actin related protein 2 3 subunit 5a 453 gi|348543969|ref|XP_003459454.1|PREDICTED: actin-related protein 2/3 complex subunit 5-like [Oreochromis niloticus]	XP_003459454	7.06847e-68	98	260.381	150	995
comp45016_c0_m.24876	nidogen 1 3576 gi|348507407|ref|XP_003441247.1|PREDICTED: nidogen-1 [Oreochromis niloticus]	XP_003441247	0	82	1800.41	1204	316
comp45020_c0_m.24895	cytosolic malate dehydrogenase b 1038 gi|348501646|ref|XP_003438380.1|PREDICTED: malate dehydrogenase, cytoplasmic-like [Oreochromis niloticus]	XP_003438380	7.46747e-171	95	604.749	331	52
comp45027_c0_m.24930	microsomal glutathione s-transferase 3 222 gi|348531842|ref|XP_003453417.1|PREDICTED: microsomal glutathione S-transferase 3-like [Oreochromis niloticus]	XP_003453417	1.12783e-20	86	103.605	60	216
comp45029_c0_m.24944	ras-related protein rab-5c 708 gi|348509081|ref|XP_003442080.1|PREDICTED: ras-related protein Rab-5C-like [Oreochromis niloticus]	XP_003442080	7.40429e-111	98	404.445	220	433
comp45035_c0_m.24962	26s protease regulatory subunit 7 1302 gi|348542493|ref|XP_003458719.1|PREDICTED: 26S protease regulatory subunit 7-like [Oreochromis niloticus]	XP_003458719	0	100	793.882	433	115
comp45041_c0_m.24990	transcription elongation factor b polypeptide 2-like 360 gi|348510098|ref|XP_003442583.1|PREDICTED: transcription elongation factor B polypeptide 2-like [Oreochromis niloticus]	XP_003442583	1.80052e-55	96	219.164	119	286
comp45046_c0_m.25008	zinc mynd-type containing 12 1095 gi|348514806|ref|XP_003444931.1|PREDICTED: zinc finger MYND domain-containing protein 12-like [Oreochromis niloticus]	XP_003444931	3.12178e-114	77	416.772	367	241
comp45047_c0_m.25011	ankyrin repeat domain-containing protein 53-like 1164 gi|348520221|ref|XP_003447627.1|PREDICTED: ankyrin repeat domain-containing protein 53-like [Oreochromis niloticus]	XP_003447627	3.43653e-90	68	337.035	354	53
comp45048_c0_m.25015	hyaluronidase-2 precursor 357 gi|47197120|emb|CAF89407.1|unnamed protein product [Tetraodon nigroviridis]	CAF89407	1.44556e-20	88	103.219	60	88
comp45051_c0_m.25029	cytochrome b-c1 complex subunit 7 360 gi|348513185|ref|XP_003444123.1|PREDICTED: cytochrome b-c1 complex subunit 7-like [Oreochromis niloticus]	XP_003444123	8.6752e-42	93	173.711	94	367
comp45055_c0_m.25043	probable atp-dependent rna helicase ddx5-like 1257 gi|348511217|ref|XP_003443141.1|PREDICTED: probable ATP-dependent RNA helicase DDX5-like [Oreochromis niloticus]	XP_003443141	0	97	682.174	378	71
comp45055_c0_m.25044	probable atp-dependent rna helicase ddx5-like 867 gi|348511217|ref|XP_003443141.1|PREDICTED: probable ATP-dependent RNA helicase DDX5-like [Oreochromis niloticus]	XP_003443141	4.54808e-32	98	143.28	72	73
comp45059_c0_m.25070	phospholemman precursor 309 gi|348512404|ref|XP_003443733.1|PREDICTED: FXYD domain-containing ion transport regulator 3-like [Oreochromis niloticus]	XP_003443733	5.42867e-28	84	127.872	86	153
comp45062_c0_m.25084	heme-binding protein 2 657 gi|348509200|ref|XP_003442139.1|PREDICTED: heme-binding protein 2-like [Oreochromis niloticus]	XP_003442139	9.44779e-67	72	257.684	211	77
comp45065_c0_m.25105	PREDICTED: hypothetical protein LOC100637606 528 gi|340383997|ref|XP_003390502.1|PREDICTED: hypothetical protein LOC100637606 [Amphimedon queenslandica]	XP_003390502	3.06666e-19	60	98.9821	127	80
comp45065_c0_m.25106	lysosomal-associated transmembrane protein 4a 282 gi|348517666|ref|XP_003446354.1|PREDICTED: lysosomal-associated transmembrane protein 4A-like isoform 1 [Oreochromis niloticus]	XP_003446354	1.05067e-39	93	166.777	86	148
comp45068_c0_m.25125	40s ribosomal protein s11 537 gi|124300807|dbj|BAF45899.1|ribosomal protein S11 [Solea senegalensis]	BAF45899	3.67382e-79	99	298.13	149	149
comp45071_c0_m.25155	myosin light chain 3 531 gi|222087971|gb|ACM41848.1|myosin light chain 3 [Epinephelus coioides]	ACM41848	6.2147e-76	98	287.345	151	372
comp45075_c0_m.25171	warm temperature acclimation-related 65 kda protein 1404 gi|119444382|gb|ABL75414.1|warm temperature acclimation-related 65 kDa protein [Dicentrarchus labrax]	ABL75414	0	92	715.301	403	116
comp45081_c0_m.25203	60s ribosomal protein l36a-like 390 gi|344306874|ref|XP_003422108.1|PREDICTED: 60S ribosomal protein L36a-like [Loxodonta africana]	XP_003422108	1.4676e-49	89	199.519	130	87
comp45083_c0_m.25210	PREDICTED: hypothetical protein LOC100703891 399 gi|348519367|ref|XP_003447202.1|PREDICTED: hypothetical protein LOC100703891 [Oreochromis niloticus]	XP_003447202	7.48908e-25	64	117.472	134	231
comp45086_c0_m.25225	probable bax inhibitor-1 729 gi|348539252|ref|XP_003457103.1|PREDICTED: probable Bax inhibitor 1-like [Oreochromis niloticus]	XP_003457103	1.67755e-121	97	439.884	237	765
comp45088_c0_m.25236	interphotoreceptor retinol-binding protein 2826 gi|348502068|ref|XP_003438591.1|PREDICTED: retinol-binding protein 3-like [Oreochromis niloticus]	XP_003438591	0	85	1289.63	900	261
comp45092_c0_m.25251	proteasome subunit beta type-7 precursor 918 gi|229366194|gb|ACQ58077.1|Proteasome subunit beta type-7 precursor [Anoplopoma fimbria]	ACQ58077	1.90662e-140	94	503.442	277	200
comp45093_c0_m.25257	gamma-crystallin n-like 624 gi|348530288|ref|XP_003452643.1|PREDICTED: gamma-crystallin N-like [Oreochromis niloticus]	XP_003452643	2.56976e-108	96	395.586	207	99
comp45095_c0_m.25258	tubulin-specific chaperone a 327 gi|348535332|ref|XP_003455155.1|PREDICTED: tubulin-specific chaperone A-like [Oreochromis niloticus]	XP_003455155	3.92361e-42	91	174.866	108	199
comp45099_c0_m.25277	myeloid leukemia differentiation protein homologue 831 gi|348525614|ref|XP_003450317.1|PREDICTED: induced myeloid leukemia cell differentiation protein Mcl-1 homolog [Oreochromis niloticus]	XP_003450317	1.12373e-77	72	294.664	275	202
comp45101_c0_m.25282	proteasome subunit beta type-3 618 gi|197632283|gb|ACH70865.1|proteasome (prosome, macropain) subunit, beta type 3 [Salmo salar] >gi|209735862|gb|ACI68800.1| Proteasome subunit beta type-3 [Salmo salar]	ACH70865	1.37197e-106	98	389.808	205	305
comp45102_c0_m.25285	excitatory amino acid transporter 3-like 1440 gi|348521172|ref|XP_003448100.1|PREDICTED: excitatory amino acid transporter 3-like [Oreochromis niloticus]	XP_003448100	6.88722e-118	72	429.483	422	162
comp45103_c0_m.25293	novel protein 696 gi|348503144|ref|XP_003439126.1|PREDICTED: hypothetical protein LOC100711172 [Oreochromis niloticus]	XP_003439126	3.58546e-54	69	216.083	233	469
comp45111_c0_m.25316	eukaryotic translation initiation factor 2 subunit 3 1419 gi|348537618|ref|XP_003456290.1|PREDICTED: eukaryotic translation initiation factor 2 subunit 3-like [Oreochromis niloticus]	XP_003456290	0	99	922.539	472	127
comp45119_c0_m.25352	microsomal glutathione s-transferase 1 456 gi|348511255|ref|XP_003443160.1|PREDICTED: microsomal glutathione S-transferase 1-like isoform 1 [Oreochromis niloticus] >gi|348511257|ref|XP_003443161.1| PREDICTED: microsomal glutathione S-transferase 1-like isoform 2 [Oreochromis niloticus]	XP_003443160	3.27668e-57	84	224.942	151	46
comp45121_c0_m.25361	dynein light chain 192 gi|355732219|gb|AES10630.1|dynein light chain-2 [Mustela putorius furo]	AES10630	6.57673e-21	100	104.375	46	275
comp45127_c0_m.25403	ribosome biogenesis regulatory protein homolog 1110 gi|348512152|ref|XP_003443607.1|PREDICTED: ribosome biogenesis regulatory protein homolog [Oreochromis niloticus]	XP_003443607	9.26514e-122	92	441.81	298	164
comp45133_c0_m.25430	e3 ubiquitin-protein ligase znrf2 669 gi|115529339|ref|NP_001070196.1|E3 ubiquitin-protein ligase ZNRF2 [Danio rerio] >gi|123913997|sp|Q08CN9.1|ZNRF2_DANRE RecName: Full=E3 ubiquitin-protein ligase ZNRF2; AltName: Full=Zinc/RING finger protein 2 >gi|115313141|gb|AAI24160.1| Zgc:152865 [Danio rerio]	NP_001070196	4.75782e-61	73	238.81	222	180
comp45135_c0_m.25441	rna binding motif protein 17 726 gi|348536528|ref|XP_003455748.1|PREDICTED: splicing factor 45-like [Oreochromis niloticus]	XP_003455748	1.09473e-64	94	251.136	191	632
comp45137_c0_m.25458	eukaryotic translation initiation factor 5b 2037 gi|348541049|ref|XP_003457999.1|PREDICTED: eukaryotic translation initiation factor 5B [Oreochromis niloticus]	XP_003457999	0	98	1157.51	643	140
comp45137_c1_m.25466	eukaryotic translation initiation factor 5b 1568 gi|348541049|ref|XP_003457999.1|PREDICTED: eukaryotic translation initiation factor 5B [Oreochromis niloticus]	XP_003457999	3.83091e-16	84	91.6633	165	299
comp45141_c0_m.25483	magnesium transporter protein 1 precursor 987 gi|225715778|gb|ACO13735.1|Magnesium transporter protein 1 precursor [Esox lucius]	ACO13735	5.81082e-162	91	575.089	327	210
comp45142_c0_m.25490	dna-directed rna polymerases and iii subunit rpabc1 633 gi|348504738|ref|XP_003439918.1|PREDICTED: DNA-directed RNA polymerases I, II, and III subunit RPABC1 [Oreochromis niloticus]	XP_003439918	4.1253e-109	100	398.282	210	120
comp45144_c0_m.25499	zinc finger protein 593 447 gi|348531549|ref|XP_003453271.1|PREDICTED: zinc finger protein 593-like [Oreochromis niloticus]	XP_003453271	7.65338e-54	93	213.772	129	819
comp45145_c0_m.25502	major vault protein 2646 gi|348509924|ref|XP_003442496.1|PREDICTED: major vault protein-like [Oreochromis niloticus]	XP_003442496	0	94	1352.81	866	342
comp45145_c0_m.25503	major vault protein 1320 gi|348509924|ref|XP_003442496.1|PREDICTED: major vault protein-like [Oreochromis niloticus]	XP_003442496	1.25185e-179	96	634.41	354	180
comp45146_c0_m.25512	transmembrane protein 11 615 gi|348533133|ref|XP_003454060.1|PREDICTED: transmembrane protein 11, mitochondrial-like [Oreochromis niloticus]	XP_003454060	3.94551e-98	96	361.688	187	238
comp45148_c0_m.25519	ras association domain-containing protein 1-like 837 gi|47229803|emb|CAG06999.1|unnamed protein product [Tetraodon nigroviridis]	CAG06999	1.12687e-117	90	427.557	263	371
comp45152_c0_m.25543	gtpase imap family member 8- partial 1740 gi|348511430|ref|XP_003443247.1|PREDICTED: hypothetical protein LOC100696172 [Oreochromis niloticus]	XP_003443247	3.36563e-125	79	454.136	465	252
comp45160_c0_m.25569	39s ribosomal protein mitochondrial 873 gi|348541651|ref|XP_003458300.1|PREDICTED: 39S ribosomal protein L19, mitochondrial-like [Oreochromis niloticus]	XP_003458300	1.13982e-131	88	474.167	285	283
comp45167_c0_m.25588	spermidine synthase 870 gi|348514634|ref|XP_003444845.1|PREDICTED: spermidine synthase-like [Oreochromis niloticus]	XP_003444845	1.57272e-149	97	533.487	289	201
comp45169_c0_m.25597	sjogren syndrome scleroderma autoantigen 1 684 gi|348519080|ref|XP_003447059.1|PREDICTED: Sjoegren syndrome/scleroderma autoantigen 1-like [Oreochromis niloticus]	XP_003447059	1.05827e-87	87	327.405	229	50
comp45171_c0_m.25601	unnamed protein product 333 gi|47212682|emb|CAF95502.1|unnamed protein product [Tetraodon nigroviridis]	CAF95502	4.79347e-16	64	88.1965	78	230
comp45173_c0_m.25610	golgi snap receptor complex member 1 744 gi|229365890|gb|ACQ57925.1|Golgi SNAP receptor complex member 1 [Anoplopoma fimbria]	ACQ57925	1.21937e-114	92	417.157	249	309
comp45190_c0_m.25664	inorganic pyrophosphatase 1038 gi|348529562|ref|XP_003452282.1|PREDICTED: inorganic pyrophosphatase 2, mitochondrial-like [Oreochromis niloticus]	XP_003452282	4.84027e-170	89	602.053	346	466
comp45191_c0_m.25671	u4 u6 small nuclear ribonucleoprotein prp31 1695 gi|348526904|ref|XP_003450959.1|PREDICTED: U4/U6 small nuclear ribonucleoprotein Prp31-like [Oreochromis niloticus]	XP_003450959	0	88	803.127	524	372
comp45192_c0_m.25679	radial spoke head protein 4 homolog a 1545 gi|348522732|ref|XP_003448878.1|PREDICTED: radial spoke head protein 4 homolog A-like [Oreochromis niloticus]	XP_003448878	8.60293e-154	77	548.895	478	111
comp45195_c0_m.25688	cg057 protein 453 gi|47218599|emb|CAG10298.1|unnamed protein product [Tetraodon nigroviridis]	CAG10298	4.31823e-41	82	171.4	135	229
comp45202_c0_m.25717	pabpn1 protein 792 gi|348516557|ref|XP_003445805.1|PREDICTED: polyadenylate-binding protein 2-like [Oreochromis niloticus]	XP_003445805	2.06307e-102	96	376.711	238	138
comp45202_c0_m.25718	trafficking protein particle complex subunit 2-like protein 450 gi|348516443|ref|XP_003445748.1|PREDICTED: trafficking protein particle complex subunit 2-like protein-like isoform 1 [Oreochromis niloticus]	XP_003445748	2.35786e-71	97	271.937	141	211
comp45211_c0_m.25751	slow troponin t 2 723 gi|56131581|gb|AAV80376.1|slow troponin T 2 [Sparus aurata]	AAV80376	6.57825e-62	93	241.891	226	333
comp45212_c0_m.25755	protein phosphatase mitochondrial-like 1128 gi|348538044|ref|XP_003456502.1|PREDICTED: protein phosphatase 1K, mitochondrial-like [Oreochromis niloticus]	XP_003456502	1.00656e-155	88	554.673	375	98
comp45214_c0_m.25767	amp deaminase 3-like 312 gi|348535912|ref|XP_003455441.1|PREDICTED: AMP deaminase 3-like [Oreochromis niloticus]	XP_003455441	1.9769e-46	96	189.119	102	619
comp45214_c1_m.25769	amp deaminase 3-like 2031 gi|348535912|ref|XP_003455441.1|PREDICTED: AMP deaminase 3-like [Oreochromis niloticus]	XP_003455441	0	91	1183.32	678	350
comp45216_c0_m.25779	af064872_1translation initiation factor eif-2b precursor 1194 gi|7406745|gb|AAF61750.1|AF064872_1translation initiation factor eIF-2B precursor [Sciaenops ocellatus]	AAF61750	0	98	686.797	355	83
comp45217_c0_m.25783	mortality factor 4-like protein 1 330 gi|348505908|ref|XP_003440502.1|PREDICTED: mortality factor 4-like protein 1-like isoform 1 [Oreochromis niloticus]	XP_003440502	3.19765e-44	100	181.8	83	288
comp45221_c0_m.25795	high mobility group protein 20a 876 gi|348520102|ref|XP_003447568.1|PREDICTED: high mobility group protein 20A-like [Oreochromis niloticus]	XP_003447568	1.17633e-160	98	570.466	291	387
comp45223_c0_m.25808	galectin-3-binding protein precursor 1803 gi|213513658|ref|NP_001135263.1|Galectin-3-binding protein precursor [Salmo salar] >gi|209155534|gb|ACI33999.1| Galectin-3-binding protein precursor [Salmo salar] >gi|223648342|gb|ACN10929.1| Galectin-3-binding protein precursor [Salmo salar]	NP_001135263	1.15264e-160	66	572.007	584	718
comp45225_c0_m.25814	novel protein vertebrate oxysterol binding protein 2400 gi|348528514|ref|XP_003451762.1|PREDICTED: oxysterol-binding protein 2-like [Oreochromis niloticus]	XP_003451762	0	89	1203.35	804	399
comp45227_c0_m.25831	glioma tumor suppressor candidate region gene 2 protein 1404 gi|348523606|ref|XP_003449314.1|PREDICTED: glioma tumor suppressor candidate region gene 2 protein-like [Oreochromis niloticus]	XP_003449314	2.07148e-135	85	487.649	468	198
comp45234_c0_m.25884	ocia domain-containing protein 1 750 gi|348520794|ref|XP_003447912.1|PREDICTED: OCIA domain-containing protein 1-like [Oreochromis niloticus]	XP_003447912	3.18613e-86	79	322.783	249	458
comp45238_c0_m.25894	ruvb-like 2 1437 gi|348541209|ref|XP_003458079.1|PREDICTED: ruvB-like 2-like [Oreochromis niloticus]	XP_003458079	0	99	816.224	459	339
comp45243_c0_m.25907	gmp reductase 1-like 1038 gi|348513209|ref|XP_003444135.1|PREDICTED: GMP reductase 1-like [Oreochromis niloticus]	XP_003444135	0	98	668.307	345	60
comp45243_c0_m.25908	gmp reductase 1 678 gi|66472522|ref|NP_001018448.1|GMP reductase 1 [Danio rerio] >gi|63100704|gb|AAH95337.1| Guanosine monophosphate reductase [Danio rerio] >gi|94733544|emb|CAK05292.1| novel protein similar to H.sapiens GMPR, guanosine monophosphate reductase (GMPR, zgc:110617) [Danio rerio] >gi|182888742|gb|AAI64152.1| Gmpr protein [Danio rerio] >gi|220679180|emb|CAX14011.1| novel protein simil…	NP_001018448	2.48235e-25	98	120.168	61	119
comp45244_c0_m.25912	lrr and pyd domains-containing protein 5-like 732 gi|348539930|ref|XP_003457442.1|PREDICTED: NACHT, LRR and PYD domains-containing protein 5-like [Oreochromis niloticus]	XP_003457442	7.53515e-37	65	158.688	182	499
comp45247_c0_m.25920	trna-splicing ligase homolog 1518 gi|348522556|ref|XP_003448790.1|PREDICTED: tRNA-splicing ligase RtcB homolog [Oreochromis niloticus]	XP_003448790	0	98	993.801	505	190
comp45248_c0_m.25931	sorting nexin-9 789 gi|348524893|ref|XP_003449957.1|PREDICTED: sorting nexin-9 [Oreochromis niloticus]	XP_003449957	1.74473e-77	74	293.893	255	337
comp45250_c0_m.25951	wd repeat domain containing 82 isoform 1 1059 gi|348521840|ref|XP_003448434.1|PREDICTED: twinfilin-2-like [Oreochromis niloticus]	XP_003448434	0	95	640.188	352	827
comp45252_c0_m.25961	phosphatidate phosphatase lpin2 2721 gi|348500623|ref|XP_003437872.1|PREDICTED: phosphatidate phosphatase LPIN2 [Oreochromis niloticus]	XP_003437872	0	90	1449.49	917	123
comp45269_c0_m.26031	unnamed protein product 558 gi|47216582|emb|CAG00617.1|unnamed protein product [Tetraodon nigroviridis]	CAG00617	5.23999e-50	80	201.445	153	95
comp45270_c0_m.26034	complement factor h precursor 765 gi|260824193|ref|XP_002607052.1|hypothetical protein BRAFLDRAFT_68166 [Branchiostoma floridae] >gi|229292398|gb|EEN63062.1| hypothetical protein BRAFLDRAFT_68166 [Branchiostoma floridae]	XP_002607052	1.16493e-22	43	111.694	219	510
comp45272_c0_m.26038	cytochrome p450 1a 1695 gi|386649281|gb|AFJ15525.1|cytochrome P450 1A [Xiphophorus hellerii]	AFJ15525	0	97	972.23	521	127
comp452757_c0_m.261968	p2y purinoceptor 14-like 672 gi|348522999|ref|XP_003449011.1|PREDICTED: P2Y purinoceptor 14-like [Oreochromis niloticus]	XP_003449011	5.10601e-31	61	139.043	208	207
comp45279_c0_m.26066	golgi snap receptor complex member 2 639 gi|348509117|ref|XP_003442098.1|PREDICTED: Golgi SNAP receptor complex member 2-like [Oreochromis niloticus]	XP_003442098	1.87117e-101	97	372.859	212	227
comp45283_c0_m.26089	proteasome subunit beta type-6 precursor 702 gi|348538008|ref|XP_003456484.1|PREDICTED: proteasome subunit beta type-6-like [Oreochromis niloticus]	XP_003456484	3.59287e-118	97	428.713	233	91
comp45284_c0_m.26091	u6 snrna-associated sm-like protein lsm5 459 gi|317420150|emb|CBN82186.1|U6 snRNA-associated Sm-like protein LSm5 [Dicentrarchus labrax]	CBN82186	1.08853e-44	100	183.341	91	106
comp45288_c0_m.26110	dynein light chain axonemal-like 438 gi|348543864|ref|XP_003459402.1|PREDICTED: dynein light chain 4, axonemal-like [Oreochromis niloticus]	XP_003459402	1.61694e-56	100	222.631	106	148
comp45296_c0_m.26138	swi snf matrix actin dependent regulator of subfamily member 1b 447 gi|348504275|ref|XP_003439687.1|PREDICTED: SWI/SNF-related matrix-associated actin-dependent regulator of chromatin subfamily B member 1-like [Oreochromis niloticus]	XP_003439687	1.29642e-77	99	292.738	149	896
comp45307_c0_m.26176	leucine-rich repeat and coiled-coil domain-containing protein 1-like 3060 gi|348522167|ref|XP_003448597.1|PREDICTED: leucine-rich repeat and coiled-coil domain-containing protein 1-like [Oreochromis niloticus]	XP_003448597	0	87	1217.99	1022	352
comp45313_c1_m.26216	hmg box-containing protein 1-like 1335 gi|348536572|ref|XP_003455770.1|PREDICTED: HMG box-containing protein 1-like [Oreochromis niloticus]	XP_003455770	2.49018e-167	78	593.578	446	62
comp45313_c2_m.26223	hmg box-containing protein 1-like 362 gi|348536572|ref|XP_003455770.1|PREDICTED: HMG box-containing protein 1-like [Oreochromis niloticus]	XP_003455770	8.42212e-29	98	130.568	63	409
comp45319_c0_m.26234	rab gdp dissociation inhibitor beta isoform 1 1329 gi|348507507|ref|XP_003441297.1|PREDICTED: rab GDP dissociation inhibitor beta-like [Oreochromis niloticus]	XP_003441297	0	92	710.294	441	208
comp45321_c0_m.26241	endoplasmic reticulum resident protein 27-like 765 gi|348520798|ref|XP_003447914.1|PREDICTED: endoplasmic reticulum resident protein 27-like [Oreochromis niloticus]	XP_003447914	2.07914e-96	87	356.681	239	300
comp45323_c0_m.26245	progestin and adipoq receptor family member 4-like 927 gi|47217797|emb|CAG07211.1|unnamed protein product [Tetraodon nigroviridis]	CAG07211	1.20738e-166	97	590.497	308	41
comp45327_c0_m.26281	an1-type zinc finger protein 1-like 192 gi|348503682|ref|XP_003439393.1|PREDICTED: AN1-type zinc finger protein 1-like [Oreochromis niloticus]	XP_003439393	4.42579e-17	95	91.6633	43	194
comp45330_c1_m.26297	max dimerization protein 4 645 gi|348529654|ref|XP_003452328.1|PREDICTED: max dimerization protein 4-like [Oreochromis niloticus]	XP_003452328	6.85756e-83	90	311.227	214	237
comp45331_c1_m.26303	transmembrane protein 65-like 774 gi|348512446|ref|XP_003443754.1|PREDICTED: transmembrane protein 65-like [Oreochromis niloticus]	XP_003443754	1.49746e-118	91	430.254	259	547
comp45332_c0_m.26313	loc799552 protein 2718 gi|348534281|ref|XP_003454631.1|PREDICTED: hypothetical protein LOC100700678 [Oreochromis niloticus]	XP_003454631	1.11317e-144	53	519.62	1019	452
comp45333_c0_m.26323	trimethylguanosine synthase 2205 gi|348538607|ref|XP_003456782.1|PREDICTED: trimethylguanosine synthase-like [Oreochromis niloticus]	XP_003456782	1.05778e-150	59	539.265	755	155
comp45352_c1_m.26391	hxa9_morsa ame: full=homeobox protein hox-a9 603 gi|14916603|sp|Q9PWD5.1|HXA9_MORSARecName: Full=Homeobox protein Hox-A9 >gi|5669602|gb|AAD46396.1|AF089743_2 homeodomain protein Hox-A9 [Morone saxatilis]	Q9PWD5	6.83269e-76	82	287.73	187	646
comp45356_c1_m.26409	wd repeat domain 75 2384 gi|348541871|ref|XP_003458410.1|PREDICTED: WD repeat-containing protein 75-like [Oreochromis niloticus]	XP_003458410	0	83	1087.79	775	1191
comp45367_c0_m.26445	complement component c3 4821 gi|315570434|gb|ADU33222.1|complement component c3 [Epinephelus coioides]	ADU33222	0	71	1808.5	1656	168
comp45368_c0_m.26460	unnamed protein product 844 gi|47213250|emb|CAF92911.1|unnamed protein product [Tetraodon nigroviridis]	CAF92911	1.42005e-59	60	234.572	276	630
comp45370_c0_m.26463	e3 sumo-protein ligase pias1-like 1971 gi|348505653|ref|XP_003440375.1|PREDICTED: E3 SUMO-protein ligase PIAS1-like [Oreochromis niloticus]	XP_003440375	0	94	1033.09	664	173
comp45380_c0_m.26503	novel protein 1044 gi|326667931|ref|XP_001921525.2|PREDICTED: RING finger protein 214 [Danio rerio]	XP_001921525	8.39958e-29	66	132.88	261	336
comp45382_c0_m.26509	alcohol dehydrogenase class-3-like 1266 gi|348511829|ref|XP_003443446.1|PREDICTED: alcohol dehydrogenase class-3-like [Oreochromis niloticus]	XP_003443446	1.35998e-167	88	594.349	381	287
comp45400_c0_m.26566	family with sequence similarity member a1 1008 gi|348534030|ref|XP_003454506.1|PREDICTED: protein FAM8A1-like [Oreochromis niloticus]	XP_003454506	1.44794e-131	85	474.167	337	208
comp45428_c0_m.26661	transmembrane protein 223-like 774 gi|348515659|ref|XP_003445357.1|PREDICTED: transmembrane protein 223-like [Oreochromis niloticus]	XP_003445357	1.1157e-97	78	360.918	264	108
comp45437_c1_m.26686	PREDICTED: cytohesin-2 327 gi|348527090|ref|XP_003451052.1|PREDICTED: cytohesin-2 [Oreochromis niloticus]	XP_003451052	7.36537e-57	100	223.787	108	570
comp45440_c0_m.26700	f-box wd repeat-containing protein 5 1992 gi|348515397|ref|XP_003445226.1|PREDICTED: F-box/WD repeat-containing protein 5 [Oreochromis niloticus]	XP_003445226	0	93	1013.45	608	606
comp45442_c0_m.26720	sodium channel and clathrin linker 1 2043 gi|348521162|ref|XP_003448095.1|PREDICTED: sodium channel and clathrin linker 1 [Oreochromis niloticus]	XP_003448095	0	89	927.932	680	152
comp45447_c0_m.26739	stathmin-like like 483 gi|348500480|ref|XP_003437801.1|PREDICTED: stathmin-4-like [Oreochromis niloticus]	XP_003437801	1.35289e-74	90	282.722	168	247
comp45458_c0_m.26764	apoptosis-enhancing nuclease-like 996 gi|348535928|ref|XP_003455449.1|PREDICTED: apoptosis-enhancing nuclease-like [Oreochromis niloticus]	XP_003455449	1.02585e-97	70	361.688	348	128
comp45461_c1_m.26774	cxxc-type zinc finger protein 5-like 924 gi|326677820|ref|XP_686158.4|PREDICTED: CXXC-type zinc finger protein 5 [Danio rerio]	XP_686158	5.25765e-21	44	106.686	288	82
comp45462_c0_m.26781	suppression of tumorigenicity 5 357 gi|348509605|ref|XP_003442338.1|PREDICTED: suppression of tumorigenicity 5 protein-like [Oreochromis niloticus]	XP_003442338	2.81905e-32	82	142.124	100	166
comp45467_c0_m.26799	guanylate cyclase activator 1g 636 gi|348530316|ref|XP_003452657.1|PREDICTED: guanylyl cyclase-activating protein 2-like [Oreochromis niloticus]	XP_003452657	3.38987e-79	89	298.901	186	116
comp45473_c0_m.26815	ribonuclease subunit a 480 gi|348520822|ref|XP_003447926.1|PREDICTED: ribonuclease H2 subunit A-like [Oreochromis niloticus]	XP_003447926	3.60649e-56	87	221.476	133	247
comp45478_c0_m.26830	odd-skipped related 1 807 gi|348541473|ref|XP_003458211.1|PREDICTED: protein odd-skipped-related 1-like [Oreochromis niloticus]	XP_003458211	3.28623e-127	91	459.144	269	149
comp45479_c0_m.26836	PREDICTED: hypothetical protein LOC100691449 594 gi|348513583|ref|XP_003444321.1|PREDICTED: hypothetical protein LOC100691449 [Oreochromis niloticus]	XP_003444321	1.5462e-48	60	196.823	248	298
comp45480_c0_m.26840	corticotropin-releasing factor-binding protein precursor 1011 gi|348527186|ref|XP_003451100.1|PREDICTED: corticotropin-releasing factor-binding protein-like [Oreochromis niloticus]	XP_003451100	2.91213e-156	92	556.214	322	101
comp45481_c0_m.26844	unnamed protein product 534 gi|47223013|emb|CAG07100.1|unnamed protein product [Tetraodon nigroviridis]	CAG07100	4.59299e-42	74	174.866	136	307
comp45482_c0_m.26847	endothelin receptor type a 1389 gi|47215386|emb|CAG02202.1|unnamed protein product [Tetraodon nigroviridis]	CAG02202	1.2402e-124	71	451.825	428	154
comp45492_c0_m.26889	novel protein sorting nexin 9 ( snx9 ) 594 gi|348544119|ref|XP_003459529.1|PREDICTED: sorting nexin-9-like [Oreochromis niloticus]	XP_003459529	6.66044e-76	91	287.73	169	313
comp45493_c0_m.26899	mycbp-associated protein 1812 gi|348525132|ref|XP_003450076.1|PREDICTED: MYCBP-associated protein-like [Oreochromis niloticus]	XP_003450076	4.03426e-121	67	440.654	461	514
comp45495_c0_m.26907	zinc finger protein 503-like 1656 gi|348508643|ref|XP_003441863.1|PREDICTED: zinc finger protein 503-like [Oreochromis niloticus]	XP_003441863	0	90	727.243	565	399
comp45508_c0_m.26972	ectonucleotide pyrophosphatase phosphodiesterase family member 4 precursor 1368 gi|348506842|ref|XP_003440966.1|PREDICTED: ectonucleotide pyrophosphatase/phosphodiesterase family member 4-like [Oreochromis niloticus]	XP_003440966	0	87	686.411	457	76
comp455116_c0_m.262060	epithelial cadherin precursor 303 gi|47212841|emb|CAF91006.1|unnamed protein product [Tetraodon nigroviridis]	CAF91006	3.92826e-18	75	95.1301	101	168
comp45513_c0_m.27006	PREDICTED: uncharacterized protein C17orf62 homolog 570 gi|348502363|ref|XP_003438737.1|PREDICTED: uncharacterized protein C17orf62 homolog [Oreochromis niloticus]	XP_003438737	3.55166e-65	86	251.906	195	334
comp45529_c0_m.27081	serine (or cysteine) peptidase clade member 2 precursor 1464 gi|348540513|ref|XP_003457732.1|PREDICTED: alpha-2-antiplasmin-like [Oreochromis niloticus]	XP_003457732	8.50098e-164	87	582.022	382	571
comp45530_c0_m.27088	tyrosine-protein kinase mer-like 2835 gi|301622240|ref|XP_002940444.1|PREDICTED: tyrosine-protein kinase Mer-like [Xenopus (Silurana) tropicalis]	XP_002940444	0	67	832.787	848	330
comp45531_c0_m.27095	torsin-1a-interacting protein 2-like 1539 gi|348505050|ref|XP_003440074.1|PREDICTED: torsin-1A-interacting protein 2-like [Oreochromis niloticus]	XP_003440074	7.61848e-94	62	349.747	530	573
comp45539_c0_m.27119	olfactomedin-like protein 2b-like 2175 gi|348531436|ref|XP_003453215.1|PREDICTED: olfactomedin-like protein 2B-like [Oreochromis niloticus]	XP_003453215	0	76	865.914	748	94
comp45541_c0_m.27135	uridine-cytidine kinase 1-like 1 508 gi|292624842|ref|XP_002665795.1|PREDICTED: si:ch211-243j20.2 isoform 2 [Danio rerio]	XP_002665795	1.44893e-44	96	182.956	97	380
comp45547_c0_m.27164	coiled-coil domain-containing protein 13 1731 gi|122890642|emb|CAM13359.1|novel protein [Danio rerio]	CAM13359	5.74101e-101	64	373.629	590	185
comp45552_c0_m.27179	anaphase-promoting complex subunit 10-like 561 gi|348538028|ref|XP_003456494.1|PREDICTED: anaphase-promoting complex subunit 10-like [Oreochromis niloticus]	XP_003456494	4.91487e-104	99	380.948	186	229
comp45570_c0_m.27237	rho gtpase-activating protein 24-like 1410 gi|47214352|emb|CAG01197.1|unnamed protein product [Tetraodon nigroviridis]	CAG01197	2.78601e-55	53	221.476	425	60
comp45572_c0_m.27247	ring finger protein 32-like 261 gi|348503668|ref|XP_003439386.1|PREDICTED: RING finger protein 32-like [Oreochromis niloticus]	XP_003439386	8.30413e-16	90	87.4261	66	294
comp45578_c0_m.27266	fatty acid desaturase 6-like 1107 gi|326672642|ref|XP_003199708.1|PREDICTED: fatty acid desaturase 6-like [Danio rerio]	XP_003199708	1.24096e-134	83	484.567	353	190
comp45603_c1_m.27407	dna replication complex gins protein psf1 591 gi|348540112|ref|XP_003457532.1|PREDICTED: DNA replication complex GINS protein PSF1-like isoform 1 [Oreochromis niloticus]	XP_003457532	1.40199e-102	96	376.326	196	197
comp45604_c0_m.27411	probable glutathione peroxidase 8-like 648 gi|348535739|ref|XP_003455356.1|PREDICTED: probable glutathione peroxidase 8-like [Oreochromis niloticus]	XP_003455356	2.80589e-100	93	369.007	210	773
comp45609_c3_m.27445	protein fam5c-like 2466 gi|348531408|ref|XP_003453201.1|PREDICTED: protein FAM5C-like [Oreochromis niloticus]	XP_003453201	0	94	1387.86	821	971
comp45621_c0_m.27483	protocadherin 2a1 3030 gi|348514321|ref|XP_003444689.1|PREDICTED: protocadherin-10-like [Oreochromis niloticus]	XP_003444689	0	96	1828.53	1009	223
comp45690_c0_m.27594	v-set domain-containing t-cell activation inhibitor 1-like 1281 gi|348539918|ref|XP_003457436.1|PREDICTED: hypothetical protein LOC100705369 [Oreochromis niloticus]	XP_003457436	3.72261e-64	60	250.751	368	111
comp45707_c0_m.27609	pou class transcription factor 2-like 336 gi|348532069|ref|XP_003453529.1|PREDICTED: POU domain, class 3, transcription factor 2-like [Oreochromis niloticus]	XP_003453529	1.01616e-58	100	229.95	111	209
comp45713_c0_m.27611	novel protein vertebrate coiled-coil-helix-coiled-coil-helix domain containing 3 1479 gi|348514963|ref|XP_003445009.1|PREDICTED: coiled-coil-helix-coiled-coil-helix domain-containing protein 3, mitochondrial-like [Oreochromis niloticus]	XP_003445009	1.36818e-68	63	265.774	327	129
comp45746_c1_m.27656	oocyte zinc finger protein 6-like 522 gi|326670221|ref|XP_003199165.1|PREDICTED: zinc finger protein 91-like [Danio rerio]	XP_003199165	4.31834e-63	73	244.588	175	54
comp45746_c2_m.27657	zinc finger protein 271-like 204 gi|328702980|ref|XP_001947926.2|PREDICTED: zinc finger protein 271-like, partial [Acyrthosiphon pisum]	XP_001947926	2.81561e-24	80	115.546	67	149
comp45848_c0_m.27788	origin recognition complex subunit 1 549 gi|47212451|emb|CAF94103.1|unnamed protein product [Tetraodon nigroviridis]	CAF94103	6.43353e-66	70	254.218	210	57
comp45854_c0_m.27794	c-type lysozyme 281 gi|348540140|ref|XP_003457546.1|PREDICTED: lysozyme C-like [Oreochromis niloticus]	XP_003457546	8.1111e-24	91	114.005	62	57
comp45854_c1_m.27796	lysozyme c 216 gi|225717284|gb|ACO14488.1|Lysozyme C II precursor [Esox lucius]	ACO14488	3.28207e-25	81	118.627	70	140
comp45866_c0_m.27811	ubiquitin-conjugating enzyme e2 variant 2 603 gi|348501186|ref|XP_003438151.1|PREDICTED: ubiquitin-conjugating enzyme E2 variant 2-like isoform 1 [Oreochromis niloticus]	XP_003438151	9.88929e-67	100	257.299	140	105
comp45870_c0_m.27818	inositol -1(or 4)-monophosphatase 1 528 gi|348541397|ref|XP_003458173.1|PREDICTED: inositol monophosphatase 1-like [Oreochromis niloticus]	XP_003458173	1.0138e-38	87	163.696	120	129
comp45870_c0_m.27819	inositol monophosphatase 462 gi|47212485|emb|CAF90281.1|unnamed protein product [Tetraodon nigroviridis]	CAF90281	3.24521e-52	87	208.379	147	110
comp45876_c0_m.27836	nucleotide-binding protein 2 399 gi|348501896|ref|XP_003438505.1|PREDICTED: cytosolic Fe-S cluster assembly factor nubp2-like [Oreochromis niloticus]	XP_003438505	3.23349e-44	97	181.8	113	211
comp45916_c0_m.27889	unnamed protein product 702 gi|47217802|emb|CAG07216.1|unnamed protein product [Tetraodon nigroviridis]	CAG07216	1.37482e-93	90	347.051	233	485
comp45952_c0_m.27942	immunoglobulin delta heavy chain 2292 gi|226860390|gb|ACO88906.1|immunoglobulin delta heavy chain [Siniperca chuatsi]	ACO88906	0	69	728.013	702	113
comp46069_c0_m.28087	fatty acid-binding liver-like 420 gi|348519477|ref|XP_003447257.1|PREDICTED: fatty acid-binding protein, liver-like [Oreochromis niloticus]	XP_003447257	2.09811e-51	89	205.682	126	66
comp46071_c1_m.28089	PREDICTED: hypothetical protein LOC100708907 264 gi|348525070|ref|XP_003450045.1|PREDICTED: hypothetical protein LOC100708907 [Oreochromis niloticus]	XP_003450045	2.03351e-22	81	109.383	81	252
comp46074_c0_m.28093	protein fam84b-like 1245 gi|348512503|ref|XP_003443782.1|PREDICTED: protein FAM84B-like [Oreochromis niloticus]	XP_003443782	6.21624e-133	91	479.174	275	62
comp46093_c0_m.28145	lrr and pyd domains-containing protein 5-like 242 gi|348539930|ref|XP_003457442.1|PREDICTED: NACHT, LRR and PYD domains-containing protein 5-like [Oreochromis niloticus]	XP_003457442	3.55504e-19	78	98.5969	79	302
comp46106_c0_m.28170	n-acetyltransferase c7orf52-like 1005 gi|348541971|ref|XP_003458460.1|PREDICTED: putative N-acetyltransferase C7orf52-like [Oreochromis niloticus]	XP_003458460	3.40489e-157	89	559.296	337	354
comp46114_c0_m.28179	mitogen-activated protein kinase 12 1089 gi|348515333|ref|XP_003445194.1|PREDICTED: mitogen-activated protein kinase 12-like [Oreochromis niloticus]	XP_003445194	0	98	696.812	360	321
comp46150_c0_m.28254	fish virus induced trim protein 1686 gi|255982771|emb|CAP08935.1|fish virus induced TRIM protein [Oncorhynchus mykiss]	CAP08935	5.72097e-106	59	390.193	536	194
comp46160_c0_m.28259	high choriolytic enzyme 1-like 897 gi|348538912|ref|XP_003456934.1|PREDICTED: high choriolytic enzyme 1-like [Oreochromis niloticus]	XP_003456934	6.60162e-82	74	308.916	262	53
comp46171_c0_m.28285	novel protein 294 gi|326676955|ref|XP_003200716.1|PREDICTED: hypothetical protein LOC594863 [Danio rerio]	XP_003200716	2.5742e-17	72	92.4337	73	248
comp46187_c0_m.28299	riken cdna 2700097o09 gene 903 gi|47214800|emb|CAF89627.1|unnamed protein product [Tetraodon nigroviridis]	CAF89627	2.0588e-115	82	420.239	300	533
comp46221_c0_m.28385	fibrinogen-like 2 6219 gi|47219763|emb|CAG03390.1|unnamed protein product [Tetraodon nigroviridis]	CAG03390	3.79392e-146	47	525.783	1129	257
comp46238_c0_m.28418	krueppel-like factor 15-like 1215 gi|348518101|ref|XP_003446570.1|PREDICTED: hypothetical protein LOC100692800 [Oreochromis niloticus]	XP_003446570	7.17217e-86	66	322.783	385	434
comp46242_c0_m.28427	nptx2 protein 1413 gi|348530842|ref|XP_003452919.1|PREDICTED: neuronal pentraxin-2-like [Oreochromis niloticus]	XP_003452919	0	96	815.839	449	360
comp46250_c0_m.28464	forkhead box f2 1146 gi|348539728|ref|XP_003457341.1|PREDICTED: forkhead box protein F2-like [Oreochromis niloticus]	XP_003457341	1.81388e-168	98	597.045	367	64
comp46254_c1_m.28473	guanine nucleotide-binding protein gi gs go subunit gamma-5 precursor 345 gi|348501128|ref|XP_003438122.1|PREDICTED: guanine nucleotide-binding protein G(I)/G(S)/G(O) subunit gamma-5-like [Oreochromis niloticus]	XP_003438122	1.61936e-27	94	126.331	68	243
comp46255_c0_m.28477	heparan sulfate glucosamine 3-o-sulfotransferase 3b1-like 750 gi|348537830|ref|XP_003456396.1|PREDICTED: heparan sulfate glucosamine 3-O-sulfotransferase 3B1-like [Oreochromis niloticus]	XP_003456396	7.22695e-139	97	497.664	249	125
comp46268_c0_m.28503	early growth response 1 882 gi|348539156|ref|XP_003457055.1|PREDICTED: early growth response protein 1-like [Oreochromis niloticus]	XP_003457055	2.82487e-61	80	240.35	155	564
comp46302_c0_m.28539	ring finger protein 207 1896 gi|348520511|ref|XP_003447771.1|PREDICTED: RING finger protein 207 [Oreochromis niloticus]	XP_003447771	0	93	1060.06	603	98
comp46307_c0_m.28561	t cell receptor gamma chain v-j-c1 531 gi|348544281|ref|XP_003459610.1|PREDICTED: hypothetical protein LOC100704660 [Oreochromis niloticus]	XP_003459610	9.52644e-42	69	164.081	141	241
comp46309_c0_m.28567	endonuclease domain-containing 1 protein precursor 885 gi|348522340|ref|XP_003448683.1|PREDICTED: endonuclease domain-containing 1 protein-like [Oreochromis niloticus]	XP_003448683	7.84671e-128	87	461.455	274	111
comp46312_c0_m.28572	cd3 epsilon 558 gi|319921956|gb|ADV78596.1|T cell surface glycoprotein CD3 epsilon [Siniperca chuatsi]	ADV78596	1.48013e-36	61	156.762	181	271
comp46327_c0_m.28596	homeobox protein engrailed-1-like 867 gi|348506717|ref|XP_003440904.1|PREDICTED: homeobox protein engrailed-1-like [Oreochromis niloticus]	XP_003440904	7.57999e-112	94	408.297	288	202
comp46334_c0_m.28614	cysteine-rich with egf-like domain protein 1-like 741 gi|348534247|ref|XP_003454614.1|PREDICTED: cysteine-rich with EGF-like domain protein 1-like [Oreochromis niloticus]	XP_003454614	1.93369e-104	84	383.259	238	469
comp46375_c1_m.28696	histone-lysine n-methyltransferase prdm9 2297 gi|317419607|emb|CBN81644.1|Histone-lysine N-methyltransferase PRDM9 [Dicentrarchus labrax]	CBN81644	0	65	730.709	720	480
comp46376_c0_m.28710	protein pat1 homolog 2-like isoform 1 2145 gi|292619414|ref|XP_683261.3|PREDICTED: protein PAT1 homolog 2-like isoform 1 [Danio rerio]	XP_683261	0	67	639.417	714	178
comp46398_c0_m.28733	ras-related and estrogen-regulated growth inhibitor-like 651 gi|348506216|ref|XP_003440656.1|PREDICTED: ras-related and estrogen-regulated growth inhibitor-like protein-like [Oreochromis niloticus]	XP_003440656	3.98206e-86	89	322.013	200	1606
comp46416_c0_m.28763	PREDICTED: periplakin 5331 gi|348541027|ref|XP_003457988.1|PREDICTED: periplakin [Oreochromis niloticus]	XP_003457988	0	91	2689.45	1751	420
comp46424_c0_m.28779	solute carrier family 2 (facilitated glucose fructose transporter) member 5 1575 gi|47228788|emb|CAG07520.1|unnamed protein product [Tetraodon nigroviridis]	CAG07520	0	82	684.485	507	62
comp46440_c0_m.28816	PREDICTED: hypothetical protein LOC100708907 272 gi|348525070|ref|XP_003450045.1|PREDICTED: hypothetical protein LOC100708907 [Oreochromis niloticus]	XP_003450045	1.95579e-17	64	92.8189	96	238
comp46457_c0_m.28854	PREDICTED: hypothetical protein LOC100696375 942 gi|348528121|ref|XP_003451567.1|PREDICTED: hypothetical protein LOC100696375 [Oreochromis niloticus]	XP_003451567	5.72424e-79	74	299.286	318	121
comp46486_c0_m.28889	sh3 domain-binding glutamic acid-rich protein 624 gi|348508410|ref|XP_003441747.1|PREDICTED: hypothetical protein LOC100693232 [Oreochromis niloticus]	XP_003441747	5.80506e-60	93	234.958	129	159
comp46500_c0_m.28911	PREDICTED: hypothetical protein LOC100694915 990 gi|348543614|ref|XP_003459278.1|PREDICTED: hypothetical protein LOC100694915 [Oreochromis niloticus]	XP_003459278	2.29844e-41	57	174.481	275	151
comp46508_c0_m.28938	hyopthetical protein 705 gi|260182177|gb|ACX35605.1|hypothetical protein [Salmo salar]	ACX35605	4.67736e-49	57	199.134	261	71
comp46538_c0_m.28967	hypothetical protein BRAFLDRAFT_79236 309 gi|260818585|ref|XP_002604463.1|hypothetical protein BRAFLDRAFT_79236 [Branchiostoma floridae] >gi|229289790|gb|EEN60474.1| hypothetical protein BRAFLDRAFT_79236 [Branchiostoma floridae]	XP_002604463	4.6126e-27	71	124.79	99	195
comp46570_c1_m.29016	zinc finger protein 729-like 1575 gi|348541567|ref|XP_003458258.1|PREDICTED: zinc finger protein 27-like [Oreochromis niloticus]	XP_003458258	2.71438e-54	52	218.394	370	44
comp46577_c0_m.29027	protein nlrc3-like 218 gi|348541039|ref|XP_003457994.1|PREDICTED: protein NLRC3-like [Oreochromis niloticus]	XP_003457994	9.57154e-17	73	90.5077	60	41
comp46577_c1_m.29028	protein nlrc3-like 150 gi|348541037|ref|XP_003457993.1|PREDICTED: protein NLRC3-like [Oreochromis niloticus]	XP_003457993	4.90235e-16	91	88.1965	45	528
comp46600_c0_m.29069	casp8 associated protein 2 4929 gi|47212197|emb|CAF91438.1|unnamed protein product [Tetraodon nigroviridis]	CAF91438	0	69	751.51	762	94
comp46605_c0_m.29101	urokinase plasminogen activator surface receptor-like 726 gi|348522776|ref|XP_003448900.1|PREDICTED: uncharacterized protein ENSP00000244321-like [Oreochromis niloticus]	XP_003448900	2.01834e-26	56	124.02	167	46
comp46638_c0_m.29147	histone acetyltransferase myst3 207 gi|170573162|ref|XP_001892369.1|hypothetical protein [Brugia malayi] >gi|158602150|gb|EDP38806.1| conserved hypothetical protein [Brugia malayi]	XP_001892369	3.93798e-18	63	95.1301	73	358
comp46667_c1_m.29217	novel protein vertebrate (zgc:171814) 1398 gi|220678425|emb|CAX14516.1|novel protein similar to vertebrate (zgc:171814) [Danio rerio] >gi|220679222|emb|CAX14686.1| novel protein similar to vertebrate (zgc:171814) [Danio rerio]	CAX14516	0	84	653.284	426	225
comp46864_c0_m.29412	f-box lrr-repeat protein 3-like 696 gi|348535502|ref|XP_003455239.1|PREDICTED: F-box/LRR-repeat protein 3-like [Oreochromis niloticus]	XP_003455239	2.28131e-117	96	426.017	234	104
comp46864_c1_m.29415	f-box lrr-repeat protein 3-like 378 gi|47222903|emb|CAF99059.1|unnamed protein product [Tetraodon nigroviridis]	CAF99059	1.06879e-47	80	193.356	129	76
comp46864_c2_m.29418	f-box lrr-repeat protein 3-like 234 gi|348535502|ref|XP_003455239.1|PREDICTED: F-box/LRR-repeat protein 3-like [Oreochromis niloticus]	XP_003455239	1.26719e-32	97	143.28	78	75
comp46897_c1_m.29445	integrin alpha-x-like 261 gi|348501946|ref|XP_003438530.1|PREDICTED: integrin alpha-X-like [Oreochromis niloticus]	XP_003438530	5.72418e-33	88	144.436	85	113
comp46928_c1_m.29465	protein g7c-like 500 gi|348541791|ref|XP_003458370.1|PREDICTED: protein G7c-like [Oreochromis niloticus]	XP_003458370	1.2071e-43	68	179.874	164	116
comp46928_c2_m.29467	protein g7c-like 442 gi|348541791|ref|XP_003458370.1|PREDICTED: protein G7c-like [Oreochromis niloticus]	XP_003458370	1.50658e-49	78	199.519	147	88
comp46951_c0_m.29491	epithelial cadherin precursor 309 gi|47212840|emb|CAF91005.1|unnamed protein product [Tetraodon nigroviridis]	CAF91005	4.14696e-36	85	154.836	103	68
comp47060_c0_m.29576	PREDICTED: uncharacterized protein K02A2.6-like 283 gi|301620660|ref|XP_002939688.1|PREDICTED: uncharacterized protein K02A2.6-like [Xenopus (Silurana) tropicalis]	XP_002939688	2.27237e-26	72	122.479	94	113
comp47153_c1_m.29672	zinc finger and btb domain-containing protein 22-like 456 gi|348534321|ref|XP_003454650.1|PREDICTED: zinc finger and BTB domain-containing protein 22-like [Oreochromis niloticus]	XP_003454650	1.33032e-58	99	229.565	114	74
comp472092_c0_m.262542	extracellular calcium-sensing receptor-like 248 gi|348535314|ref|XP_003455146.1|PREDICTED: extracellular calcium-sensing receptor-like [Oreochromis niloticus]	XP_003455146	6.85869e-31	90	137.502	82	69
comp47282_c0_m.29795	olfactory receptor 2a1 2a42-like 287 gi|348530206|ref|XP_003452602.1|PREDICTED: olfactory receptor 2A1/2A42-like [Oreochromis niloticus]	XP_003452602	1.02091e-21	73	107.071	94	105
comp47365_c0_m.29873	protein nlrc3-like 396 gi|348509870|ref|XP_003442469.1|PREDICTED: hypothetical protein LOC100707343 [Oreochromis niloticus]	XP_003442469	2.4859e-44	80	182.185	131	153
comp47385_c0_m.29899	gtpase imap family member 4-like 693 gi|348544430|ref|XP_003459684.1|PREDICTED: GTPase IMAP family member 4-like [Oreochromis niloticus]	XP_003459684	6.4512e-64	80	248.44	191	65
comp474061_c0_m.262638	gap-pol poly 291 gi|291224621|ref|XP_002732301.1|PREDICTED: polyprotein-like [Saccoglossus kowalevskii]	XP_002732301	1.61822e-19	67	99.7525	96	35
comp47460_c0_m.29998	retrotransposable element tf2 155 kda protein type 1-like 258 gi|317419138|emb|CBN81175.1|Pol polyprotein [Dicentrarchus labrax]	CBN81175	1.7275e-16	89	71.2478	39	74
comp4748_c0_m.2276	amiloride-sensitive cation channel 2- neuronal-like 246 gi|348500701|ref|XP_003437911.1|PREDICTED: amiloride-sensitive cation channel 2-C, neuronal-like [Oreochromis niloticus]	XP_003437911	1.02252e-34	90	150.214	82	106
comp47511_c0_m.30053	PREDICTED: hypothetical protein LOC100710083 402 gi|348534007|ref|XP_003454495.1|PREDICTED: hypothetical protein LOC100710083 [Oreochromis niloticus]	XP_003454495	1.82859e-39	84	166.007	126	37
comp47597_c0_m.30137	vomeronasal type-2 receptor 1-like 354 gi|301614772|ref|XP_002936863.1|PREDICTED: hypothetical protein LOC100493551 [Xenopus (Silurana) tropicalis]	XP_002936863	3.58617e-17	71	59.6918	52	152
comp47807_c0_m.30349	PREDICTED: hypothetical protein LOC100536253 894 gi|326668613|ref|XP_003198837.1|PREDICTED: hypothetical protein LOC100536253 [Danio rerio]	XP_003198837	5.76027e-70	81	269.24	186	59
comp478913_c0_m.262801	achain crystal structure of a complex between integrin beta4 and plectin 288 gi|326674641|ref|XP_003200176.1|PREDICTED: plectin-like [Danio rerio]	XP_003200176	8.61151e-21	85	103.99	69	158
comp47907_c0_m.30448	wd repeat- and fyve domain-containing protein 4 657 gi|326670673|ref|XP_003199267.1|PREDICTED: hypothetical protein LOC100034411 [Danio rerio]	XP_003199267	1.96998e-64	75	249.98	208	64
comp47923_c1_m.30470	dynein heavy chain axonemal-like 213 gi|47216446|emb|CAG01997.1|unnamed protein product [Tetraodon nigroviridis]	CAG01997	3.29305e-25	90	118.627	71	63
comp479266_c0_m.262819	olfactory receptor 2k2-like 244 gi|348540485|ref|XP_003457718.1|PREDICTED: olfactory receptor 2K2-like [Oreochromis niloticus]	XP_003457718	3.4236e-22	82	108.612	76	121
comp47936_c1_m.30485	sodium myo-inositol cotransporter-like 384 gi|348536962|ref|XP_003455964.1|PREDICTED: sodium/myo-inositol cotransporter-like [Oreochromis niloticus]	XP_003455964	1.52748e-54	95	216.083	127	61
comp48014_c0_m.30571	proteasome beta 9 subunit 219 gi|348541139|ref|XP_003458044.1|PREDICTED: proteasome subunit beta type-9-like [Oreochromis niloticus]	XP_003458044	7.57283e-25	98	117.472	62	113
comp48121_c0_m.30667	tetratricopeptide repeat protein 28-like 484 gi|348511541|ref|XP_003443302.1|PREDICTED: hypothetical protein LOC100690453 [Oreochromis niloticus]	XP_003443302	6.76119e-50	77	200.675	145	93
comp48152_c0_m.30693	PREDICTED: polyprotein-like 423 gi|291226286|ref|XP_002733125.1|PREDICTED: polyprotein-like [Saccoglossus kowalevskii]	XP_002733125	2.64915e-38	75	162.155	124	63
comp48199_c1_m.30746	epidermis-type lipoxygenase 3-like 252 gi|348529554|ref|XP_003452278.1|PREDICTED: epidermis-type lipoxygenase 3-like [Oreochromis niloticus]	XP_003452278	1.38314e-18	76	96.6709	82	49
comp48337_c0_m.30905	relaxin receptor 1 285 gi|47227493|emb|CAG04641.1|unnamed protein product [Tetraodon nigroviridis]	CAG04641	1.24797e-19	87	100.138	56	108
comp48518_c0_m.31100	pol-like protein 596 gi|34392563|dbj|BAC82611.1|pol-like protein [Danio rerio]	BAC82611	8.54354e-23	43	111.309	250	57
comp48696_c0_m.31283	unnamed protein product 183 gi|47213652|emb|CAF90356.1|unnamed protein product [Tetraodon nigroviridis]	CAF90356	2.98101e-21	93	105.531	61	94
comp48721_c0_m.31312	b-cell receptor cd22-like 714 gi|47219076|emb|CAG00215.1|unnamed protein product [Tetraodon nigroviridis]	CAG00215	1.32153e-22	58	111.309	162	76
comp48774_c1_m.31371	forkhead box protein a1-a-like 337 gi|348539548|ref|XP_003457251.1|PREDICTED: forkhead box protein A1-A-like [Oreochromis niloticus]	XP_003457251	6.02679e-19	89	97.8265	85	185
comp48802_c0_m.31389	olfactory receptor 2k2-like 648 gi|348540485|ref|XP_003457718.1|PREDICTED: olfactory receptor 2K2-like [Oreochromis niloticus]	XP_003457718	6.9594e-75	88	284.648	208	55
comp48850_c0_m.31441	unnamed protein product 285 gi|47227142|emb|CAG00504.1|unnamed protein product [Tetraodon nigroviridis]	CAG00504	4.28922e-20	90	101.679	61	39
comp48957_c0_m.31552	centrosomal protein of 192 kda-like 156 gi|348529354|ref|XP_003452178.1|PREDICTED: centrosomal protein of 192 kDa-like [Oreochromis niloticus]	XP_003452178	2.58321e-17	100	92.4337	39	118
comp48996_c0_m.31588	PREDICTED: hypothetical protein LOC100485833 465 gi|301617309|ref|XP_002938088.1|PREDICTED: hypothetical protein LOC100485833 [Xenopus (Silurana) tropicalis]	XP_002938088	1.60348e-51	84	206.068	139	121
comp49029_c0_m.31619	tetratricopeptide repeat protein 28-like 678 gi|348533335|ref|XP_003454161.1|PREDICTED: hypothetical protein LOC100708199 [Oreochromis niloticus]	XP_003454161	1.01443e-42	67	177.948	180	115
comp490356_c0_m.263007	perforin-1 precursor 406 gi|30519828|dbj|BAC76420.1|perforin [Paralichthys olivaceus]	BAC76420	2.61749e-54	82	215.312	139	406
comp49041_c1_m.31634	protein phosphatase slingshot homolog 1-like 1254 gi|348532899|ref|XP_003453943.1|PREDICTED: protein phosphatase Slingshot homolog 1-like [Oreochromis niloticus]	XP_003453943	0	97	790.03	418	79
comp490666_c0_m.263030	wd repeat- and fyve domain-containing protein 4 252 gi|326673619|ref|XP_003199942.1|PREDICTED: hypothetical protein LOC100535924 [Danio rerio]	XP_003199942	1.52924e-17	95	93.2041	83	64
comp49138_c0_m.31747	suppression of tumorigenicity 18 protein 252 gi|47220360|emb|CAF98459.1|unnamed protein product [Tetraodon nigroviridis]	CAF98459	1.251e-19	84	100.138	76	79
comp491479_c0_m.263096	hairy-related 3 292 gi|348514778|ref|XP_003444917.1|PREDICTED: transcription factor HES-4-like [Oreochromis niloticus]	XP_003444917	2.40692e-31	83	139.043	95	133
comp49158_c0_m.31763	gtpase imap family member 8- partial 637 gi|348544506|ref|XP_003459722.1|PREDICTED: GTPase IMAP family member 8-like, partial [Oreochromis niloticus]	XP_003459722	2.07573e-44	62	183.341	212	85
comp49158_c2_m.31769	gtpase imap family member 8- partial 336 gi|348541203|ref|XP_003458076.1|PREDICTED: hypothetical protein LOC100707408 [Oreochromis niloticus]	XP_003458076	4.30908e-25	74	118.242	114	64
comp49225_c0_m.31828	complement c1q tumor necrosis factor-related protein 9- partial 354 gi|340384668|ref|XP_003390833.1|PREDICTED: complement C1q tumor necrosis factor-related protein 9-like, partial [Amphimedon queenslandica]	XP_003390833	5.00697e-21	55	104.76	116	64
comp49226_c0_m.31831	interferon-induced protein 44-like 279 gi|348536938|ref|XP_003455952.1|PREDICTED: interferon-induced protein 44-like [Oreochromis niloticus]	XP_003455952	4.31086e-17	71	91.6633	89	87
comp49358_c0_m.31940	fc receptor-like b- partial 699 gi|348542346|ref|XP_003458646.1|PREDICTED: Fc receptor-like protein 5-like [Oreochromis niloticus]	XP_003458646	1.58611e-25	62	120.939	139	64
comp493926_c0_m.263245	PREDICTED: hypothetical protein LOC100712064 231 gi|348544025|ref|XP_003459482.1|PREDICTED: hypothetical protein LOC100712064 [Oreochromis niloticus]	XP_003459482	4.24259e-20	85	101.679	75	115
comp49512_c0_m.32109	interferon-induced protein 44-like 503 gi|348518427|ref|XP_003446733.1|PREDICTED: interferon-induced protein 44-like [Oreochromis niloticus]	XP_003446733	1.57287e-35	67	152.91	171	118
comp49537_c1_m.32134	protein wnt-8b-like 359 gi|348528979|ref|XP_003451992.1|PREDICTED: protein Wnt-8b-like [Oreochromis niloticus]	XP_003451992	7.33856e-57	99	223.787	119	111
comp49566_c0_m.32177	macrophage mannose receptor 1-like 687 gi|348517066|ref|XP_003446056.1|PREDICTED: macrophage mannose receptor 1-like [Oreochromis niloticus]	XP_003446056	5.57118e-36	63	155.606	176	52
comp4959_c1_m.2381	plexin domain-containing protein 2-like 180 gi|348544747|ref|XP_003459842.1|PREDICTED: plexin domain-containing protein 2-like [Oreochromis niloticus]	XP_003459842	1.33528e-18	88	96.6709	59	255
comp49613_c0_m.32243	titin a 1009 gi|348541917|ref|XP_003458433.1|PREDICTED: titin [Oreochromis niloticus]	XP_003458433	1.00973e-108	76	398.282	334	103
comp49613_c1_m.32245	novel protein titin 390 gi|348541917|ref|XP_003458433.1|PREDICTED: titin [Oreochromis niloticus]	XP_003458433	6.39559e-37	81	157.532	127	77
comp49648_c1_m.32278	protein unc-13 homolog b-like 308 gi|348505496|ref|XP_003440297.1|PREDICTED: protein unc-13 homolog B-like [Oreochromis niloticus]	XP_003440297	3.08679e-31	73	138.658	105	103
comp49718_c0_m.32345	t-cell receptor type 1 441 gi|14485592|gb|AAK63017.1|AF329700_1T-cell receptor beta chain [Oncorhynchus mykiss]	AAK63017	1.41667e-31	69	139.813	148	58
comp49776_c0_m.32389	polycystic kidney disease protein 1-like 1-like 207 gi|348512206|ref|XP_003443634.1|PREDICTED: polycystic kidney disease protein 1-like 1-like [Oreochromis niloticus]	XP_003443634	1.70253e-21	84	106.301	69	60
comp499015_c0_m.263439	krab-a domain-containing protein 241 gi|291221631|ref|XP_002730823.1|PREDICTED: Gap-Pol polyprotein-like [Saccoglossus kowalevskii]	XP_002730823	9.99538e-22	75	107.071	79	125
comp499356_c0_m.263449	protocadherin 2a8 423 gi|348514325|ref|XP_003444691.1|PREDICTED: protocadherin-10-like [Oreochromis niloticus]	XP_003444691	2.30467e-58	88	228.794	141	69
comp49939_c0_m.32506	transmembrane protein 120a 223 gi|47214663|emb|CAG00899.1|unnamed protein product [Tetraodon nigroviridis]	CAG00899	1.67751e-32	93	142.895	74	85
comp49939_c1_m.32508	transmembrane protein 120a 372 gi|348523692|ref|XP_003449357.1|PREDICTED: transmembrane protein 120A-like [Oreochromis niloticus]	XP_003449357	5.5457e-36	93	154.451	91	151
comp50012_c0_m.32566	rna-directed dna polymerase from mobile element jockey-like 666 gi|301624874|ref|XP_002941723.1|PREDICTED: hypothetical protein LOC100488485 [Xenopus (Silurana) tropicalis]	XP_002941723	1.50506e-65	76	238.424	197	129
comp500252_c0_m.263468	hydroxycarboxylic acid receptor 2-like 463 gi|348538567|ref|XP_003456762.1|PREDICTED: hydroxycarboxylic acid receptor 2-like [Oreochromis niloticus]	XP_003456762	2.40112e-55	83	218.779	154	70
comp50032_c2_m.32581	unnamed protein product 374 gi|47214078|emb|CAF95335.1|unnamed protein product [Tetraodon nigroviridis]	CAF95335	3.38011e-17	63	92.0485	111	82
comp50067_c0_m.32612	guanylate cyclase 2g-like 264 gi|348522538|ref|XP_003448781.1|PREDICTED: guanylate cyclase 2G-like [Oreochromis niloticus]	XP_003448781	5.51214e-36	93	154.451	88	124
comp50067_c1_m.32614	guanylate cyclase 2g-like 420 gi|317419638|emb|CBN81675.1|Guanylate cyclase 2G [Dicentrarchus labrax]	CBN81675	1.26993e-56	88	223.016	140	86
comp50139_c0_m.32674	kinesin-like protein family member (klp-6)-like 315 gi|345329411|ref|XP_001513253.2|PREDICTED: hypothetical protein LOC100082588 [Ornithorhynchus anatinus]	XP_001513253	5.39516e-31	81	137.887	105	74
comp50139_c1_m.32676	kinesin-related protein 1-like 256 gi|344244715|gb|EGW00819.1|Protein ELYS [Cricetulus griseus]	EGW00819	3.50515e-22	87	108.612	85	109
comp50143_c0_m.32678	lymphocyte activation gene 3 513 gi|305632799|ref|NP_001182204.1|lymphocyte activation gene 3 precursor [Oncorhynchus mykiss] >gi|303387021|gb|ADM15538.1| lymphocyte activation gene 3 [Oncorhynchus mykiss]	NP_001182204	4.60582e-38	60	161.384	179	48
comp501515_c0_m.263512	retrotransposable element tf2 155 kda protein type 1-like 183 gi|326680555|ref|XP_003201549.1|PREDICTED: retrotransposable element Tf2 155 kDa protein type 1-like [Danio rerio]	XP_003201549	3.91378e-20	96	98.2117	50	70
comp50172_c0_m.32698	gag-pol fusion polyprotein 294 gi|23194332|gb|AAN15112.1|gag-pol fusion polyprotein [Takifugu rubripes]	AAN15112	1.08158e-27	80	120.168	87	88
comp50429_c1_m.32944	novel gene vertebrate polycystic kidney and hepatic disease 1 (autosomal recessive)-like 1 344 gi|348519608|ref|XP_003447322.1|PREDICTED: fibrocystin-L [Oreochromis niloticus]	XP_003447322	6.59972e-29	67	130.954	130	72
comp50550_c0_m.33072	tlr8-like precursor 306 gi|58257865|gb|AAW69376.1|TLR8 [Takifugu rubripes]	AAW69376	2.45149e-20	70	102.449	102	248
comp50550_c1_m.33073	tlr8-like precursor 903 gi|58257865|gb|AAW69376.1|TLR8 [Takifugu rubripes]	AAW69376	2.12559e-120	85	436.802	289	113
comp50593_c0_m.33096	lrr and pyd domains-containing protein 3 429 gi|326667463|ref|XP_003198602.1|PREDICTED: NACHT, LRR and PYD domains-containing protein 3 [Danio rerio]	XP_003198602	9.98216e-38	79	160.229	143	259
comp50611_c3_m.33117	dual specificity protein phosphatase 12 912 gi|348531438|ref|XP_003453216.1|PREDICTED: dual specificity protein phosphatase 12-like [Oreochromis niloticus]	XP_003453216	4.96849e-133	85	478.789	303	87
comp50661_c0_m.33151	pol polyprotein 294 gi|317419716|emb|CBN81752.1|Pol polyprotein [Dicentrarchus labrax]	CBN81752	5.89336e-38	89	160.999	97	67
comp507161_c0_m.263639	protein unc-13 homolog b-like 227 gi|348505496|ref|XP_003440297.1|PREDICTED: protein unc-13 homolog B-like [Oreochromis niloticus]	XP_003440297	2.4142e-31	90	139.043	74	143
comp50792_c0_m.33225	protocadherin gamma-a11-like 525 gi|348514327|ref|XP_003444692.1|PREDICTED: protocadherin alpha-3-like [Oreochromis niloticus]	XP_003444692	1.73763e-59	82	232.646	173	213
comp50792_c1_m.33228	protocadherin alpha-3-like 723 gi|119514186|gb|ABL75849.1|protocadherin 2A9 [Takifugu rubripes]	ABL75849	9.07336e-104	88	380.948	241	73
comp508017_c0_m.263648	hypothetical protein BRAFLDRAFT_121844 312 gi|260820772|ref|XP_002605708.1|hypothetical protein BRAFLDRAFT_121844 [Branchiostoma floridae] >gi|229291043|gb|EEN61718.1| hypothetical protein BRAFLDRAFT_121844 [Branchiostoma floridae]	XP_002605708	2.87457e-21	67	105.531	108	60
comp50827_c0_m.33260	immunoglobulin tau heavy chain membrane-bound form 282 gi|269969500|gb|ACZ54909.1|immunoglobulin Z heavy chain [Epinephelus coioides]	ACZ54909	8.93584e-23	65	110.538	91	103
comp50827_c1_m.33261	immunoglobulin z heavy chain 468 gi|269969500|gb|ACZ54909.1|immunoglobulin Z heavy chain [Epinephelus coioides]	ACZ54909	4.37774e-25	65	118.242	157	59
comp50874_c0_m.33298	retrotransposable element tf2 155 kda protein type 1-like 237 gi|348544528|ref|XP_003459733.1|PREDICTED: hypothetical protein LOC100699448 [Oreochromis niloticus]	XP_003459733	1.83406e-23	76	112.849	77	60
comp50887_c0_m.33303	pol polyprotein 246 gi|348544528|ref|XP_003459733.1|PREDICTED: hypothetical protein LOC100699448 [Oreochromis niloticus]	XP_003459733	1.09755e-20	73	103.605	82	57
comp50932_c0_m.33333	tetratricopeptide repeat protein 28-like 219 gi|348533335|ref|XP_003454161.1|PREDICTED: hypothetical protein LOC100708199 [Oreochromis niloticus]	XP_003454161	2.13412e-19	77	99.3673	74	59
comp51059_c0_m.33420	oligodendrocyte myelin glycoprotein 405 gi|348526011|ref|XP_003450514.1|PREDICTED: oligodendrocyte-myelin glycoprotein-like [Oreochromis niloticus]	XP_003450514	3.12077e-23	72	112.079	81	61
comp51059_c1_m.33423	oligodendrocyte-myelin glyco 216 gi|348526011|ref|XP_003450514.1|PREDICTED: oligodendrocyte-myelin glycoprotein-like [Oreochromis niloticus]	XP_003450514	6.84354e-23	84	110.923	72	68
comp51081_c0_m.33435	interferon-induced very large gtpase 1-like 299 gi|47203445|emb|CAF92194.1|unnamed protein product [Tetraodon nigroviridis]	CAF92194	1.07511e-23	72	113.62	94	68
comp511304_c0_m.263712	subtilisin-related protease spc3 237 gi|47218553|emb|CAF98085.1|unnamed protein product [Tetraodon nigroviridis]	CAF98085	1.82359e-31	94	139.428	72	86
comp51288_c0_m.33564	extracellular calcium-sensing receptor-like 264 gi|348542967|ref|XP_003458955.1|PREDICTED: extracellular calcium-sensing receptor-like [Oreochromis niloticus]	XP_003458955	3.12273e-39	97	165.236	88	79
comp51389_c0_m.33662	homeodomain-interacting protein kinase 2-like 349 gi|47219393|emb|CAG01556.1|unnamed protein product [Tetraodon nigroviridis]	CAG01556	1.32271e-21	66	106.686	119	153
comp5138_c0_m.2453	unnamed protein product 709 gi|47213948|emb|CAF94479.1|unnamed protein product [Tetraodon nigroviridis]	CAF94479	8.32039e-54	70	214.927	216	42
comp51511_c0_m.33763	reverse transcriptase 247 gi|45861875|gb|AAS78724.1|reverse transcriptase [Cyprinodon variegatus]	AAS78724	5.79478e-22	84	74.7146	50	109
comp515786_c0_m.263753	neoverrucotoxin subunit alpha-like 462 gi|348523948|ref|XP_003449485.1|PREDICTED: neoverrucotoxin subunit alpha-like [Oreochromis niloticus]	XP_003449485	2.85616e-32	63	142.124	171	83
comp516008_c0_m.263776	tetratricopeptide repeat protein 28-like 355 gi|348531110|ref|XP_003453053.1|PREDICTED: tetratricopeptide repeat protein 28-like [Oreochromis niloticus]	XP_003453053	6.08285e-27	70	124.405	117	83
comp51645_c0_m.33875	heat shock 70 kda protein 12a-like 301 gi|348541913|ref|XP_003458431.1|PREDICTED: heat shock 70 kDa protein 12A-like [Oreochromis niloticus]	XP_003458431	1.39579e-31	83	139.813	100	63
comp516707_c0_m.263819	protocadherin alpha-8-like 213 gi|348514349|ref|XP_003444703.1|PREDICTED: protocadherin alpha-8-like [Oreochromis niloticus]	XP_003444703	2.78773e-24	88	115.546	71	66
comp51789_c1_m.34001	muscarinic acetylcholine receptor m4-like 202 gi|348534597|ref|XP_003454788.1|PREDICTED: muscarinic acetylcholine receptor M2-like [Oreochromis niloticus]	XP_003454788	3.22462e-28	100	128.642	66	62
comp518484_c0_m.263901	PREDICTED: uncharacterized protein K02A2.6-like 256 gi|348545298|ref|XP_003460117.1|PREDICTED: uncharacterized protein K02A2.6-like [Oreochromis niloticus]	XP_003460117	1.47265e-20	72	103.219	85	105
comp51867_c0_m.34082	PREDICTED: hypothetical protein LOC793061 369 gi|189527795|ref|XP_001920303.1|PREDICTED: hypothetical protein LOC793061 [Danio rerio]	XP_001920303	5.02404e-45	85	184.496	123	73
comp51906_c2_m.34112	retrotransposable element tf2 155 kda protein type 1-like 348 gi|326673646|ref|XP_003199949.1|PREDICTED: retrotransposable element Tf2 155 kDa protein type 1-like [Danio rerio]	XP_003199949	1.15607e-25	70	120.168	103	57
comp51959_c0_m.34159	fh1 fh2 domain-containing protein 3-like 240 gi|348533969|ref|XP_003454476.1|PREDICTED: FH1/FH2 domain-containing protein 3-like [Oreochromis niloticus]	XP_003454476	7.65319e-22	86	107.457	66	63
comp519626_c0_m.263976	protein nlrc3-like 263 gi|326680819|ref|XP_003201634.1|PREDICTED: protein NLRC3-like [Danio rerio]	XP_003201634	1.72751e-21	79	106.301	79	120
comp521646_c0_m.264068	dynein heavy chain axonemal 370 gi|326674686|ref|XP_003200184.1|PREDICTED: dynein heavy chain 5, axonemal-like, partial [Danio rerio]	XP_003200184	3.24142e-60	97	234.958	123	95
comp522338_c0_m.264098	ras-related and estrogen-regulated growth inhibitor-like 307 gi|348536930|ref|XP_003455948.1|PREDICTED: ras-related and estrogen-regulated growth inhibitor-like [Oreochromis niloticus]	XP_003455948	1.47696e-41	89	172.94	106	99
comp52264_c0_m.34472	immunoglobulin mu heavy chain 348 gi|28394631|gb|AAO38764.1|immunoglobulin heavy chain variable region [Anarhichas minor]	AAO38764	5.89622e-46	87	187.578	113	147
comp52300_c0_m.34514	prolactin-releasing peptide receptor 447 gi|348530428|ref|XP_003452713.1|PREDICTED: prolactin-releasing peptide receptor-like [Oreochromis niloticus] >gi|224471785|dbj|BAH23869.1| prolactin-releasing peptide receptor [Oreochromis mossambicus]	XP_003452713	3.41163e-78	98	294.664	149	170
comp52510_c0_m.34720	low quality protein: myosin-xv 528 gi|47215134|emb|CAG02558.1|unnamed protein product [Tetraodon nigroviridis]	CAG02558	1.03222e-91	96	339.732	176	71
comp52557_c0_m.34786	PREDICTED: hypothetical protein LOC100708199 420 gi|348533335|ref|XP_003454161.1|PREDICTED: hypothetical protein LOC100708199 [Oreochromis niloticus]	XP_003454161	4.4156e-17	60	91.6633	118	73
comp525977_c0_m.264228	bile salt export pump 234 gi|348519845|ref|XP_003447440.1|PREDICTED: bile salt export pump [Oreochromis niloticus]	XP_003447440	1.26719e-32	93	143.28	78	51
comp52617_c1_m.34846	protein nlrc3-like 213 gi|348544369|ref|XP_003459654.1|PREDICTED: protein NLRC3-like [Oreochromis niloticus]	XP_003459654	4.76619e-16	83	88.1965	61	139
comp52630_c2_m.34873	homeobox protein cdx-1 513 gi|348535558|ref|XP_003455267.1|PREDICTED: homeobox protein CHOX-CAD-like [Oreochromis niloticus]	XP_003455267	1.286e-64	78	249.595	176	101
comp52757_c0_m.35009	unnamed protein product 477 gi|47213250|emb|CAF92911.1|unnamed protein product [Tetraodon nigroviridis]	CAF92911	1.68676e-45	71	186.037	142	65
comp52918_c0_m.35178	neoverrucotoxin subunit alpha-like 255 gi|348523944|ref|XP_003449483.1|PREDICTED: neoverrucotoxin subunit alpha-like [Oreochromis niloticus]	XP_003449483	1.05537e-18	75	97.0561	86	191
comp52949_c0_m.35209	thyrotropin receptor 663 gi|88186444|gb|ABD39706.1|thyroid stimulating hormone receptor precursor [Dicentrarchus labrax]	ABD39706	2.88549e-95	86	352.443	221	83
comp530232_c0_m.264332	t-cell surface antigen cd2 precursor 424 gi|348536958|ref|XP_003455962.1|PREDICTED: hypothetical protein LOC100707397 [Oreochromis niloticus]	XP_003455962	1.72511e-21	59	106.301	139	55
comp53110_c3_m.35377	actin filament-associated protein 1-like 285 gi|348542802|ref|XP_003458873.1|PREDICTED: actin filament-associated protein 1-like [Oreochromis niloticus]	XP_003458873	1.29145e-16	59	90.1225	92	113
comp53113_c2_m.35381	t-box transcription factor tbx22 384 gi|348536690|ref|XP_003455829.1|PREDICTED: T-box transcription factor TBX22-like [Oreochromis niloticus]	XP_003455829	8.97573e-47	89	190.274	126	69
comp53150_c1_m.35429	b( +)-type amino acid transporter 1-like 231 gi|47220124|emb|CAF99037.1|unnamed protein product [Tetraodon nigroviridis]	CAF99037	6.53021e-29	89	130.954	77	218
comp53162_c0_m.35444	tetratricopeptide repeat protein 28-like 741 gi|348531110|ref|XP_003453053.1|PREDICTED: tetratricopeptide repeat protein 28-like [Oreochromis niloticus]	XP_003453053	1.29705e-100	88	370.548	247	120
comp53178_c1_m.35455	ring finger protein 182 567 gi|348542888|ref|XP_003458916.1|PREDICTED: RING finger protein 222-like [Oreochromis niloticus]	XP_003458916	9.78599e-39	70	164.081	171	66
comp53222_c0_m.35508	homeobox protein engrailed-2b-like 489 gi|348543487|ref|XP_003459215.1|PREDICTED: homeobox protein engrailed-2b-like [Oreochromis niloticus]	XP_003459215	2.17541e-16	68	89.3521	97	252
comp53279_c0_m.35556	extracellular calcium-sensing receptor-like 786 gi|348542967|ref|XP_003458955.1|PREDICTED: extracellular calcium-sensing receptor-like [Oreochromis niloticus]	XP_003458955	2.71243e-139	96	499.204	262	69
comp53361_c0_m.35648	potassium channel subfamily k member 2-like 210 gi|348534094|ref|XP_003454538.1|PREDICTED: potassium channel subfamily K member 2-like [Oreochromis niloticus]	XP_003454538	4.45518e-30	98	134.806	70	63
comp53361_c1_m.35649	potassium channel subfamily k member 2-like 282 gi|348534094|ref|XP_003454538.1|PREDICTED: potassium channel subfamily K member 2-like [Oreochromis niloticus]	XP_003454538	5.42119e-20	86	101.293	73	93
comp53470_c0_m.35756	tetracycline resistance class partial 309 gi|328751637|gb|AEB39606.1|tetracycline resistance protein [Escherichia coli]	AEB39606	5.59943e-49	98	197.593	94	177
comp53470_c1_m.35758	transcriptional repressor 531 gi|386170661|gb|EIH42714.1|LacI transcriptional repressor [Escherichia coli 99.0741]	EIH42714	2.68327e-95	100	351.673	177	536
comp53470_c2_m.35760	dna-directed dna polymerase 1611 gi|386221384|gb|EII43828.1|DNA-directed DNA polymerase [Escherichia coli 2.3916] >gi|386228420|gb|EII55776.1| DNA-directed DNA polymerase [Escherichia coli 3.3884]	EII43828	0	100	1001.5	536	198
comp53470_c3_m.35765	ribosome biogenesis gtp-binding protein 597 gi|335573635|gb|EGM59986.1|cell division protein putative checkpoint GTPase [Shigella flexneri J1713] >gi|378209436|gb|EHX69809.1| cell division protein putative checkpoint GTPase [Escherichia coli DEC13E] >gi|384472341|gb|EIE56398.1| ribosome biogenesis GTP-binding protein YsxC [Escherichia coli AI27]	EGM59986	2.81512e-106	100	388.652	198	55
comp53536_c1_m.35829	g protein-coupled receptor 98 279 gi|348530414|ref|XP_003452706.1|PREDICTED: G-protein coupled receptor 98-like [Oreochromis niloticus]	XP_003452706	3.52651e-19	98	98.5969	56	87
comp53635_c2_m.35933	receptor tyrosine-protein kinase erbb-4-like 267 gi|326670771|ref|XP_003199289.1|PREDICTED: receptor tyrosine-protein kinase erbB-4 [Danio rerio]	XP_003199289	7.1572e-44	97	180.644	89	144
comp53660_c2_m.35963	neuronal acetylcholine receptor subunit alpha-9-ii-like 436 gi|348514311|ref|XP_003444684.1|PREDICTED: neuronal acetylcholine receptor subunit alpha-9-II-like [Oreochromis niloticus]	XP_003444684	1.31921e-82	99	309.301	145	63
comp53676_c0_m.35982	retrotransposable element tf2 155 kda protein type 1-like 221 gi|326671938|ref|XP_003199556.1|PREDICTED: retrotransposable element Tf2 155 kDa protein type 1-like [Danio rerio]	XP_003199556	2.20336e-24	86	115.931	73	71
comp53676_c1_m.35983	retrotransposable element tf2 155 kda protein type 1-like 236 gi|326680172|ref|XP_003201468.1|PREDICTED: retrotransposable element Tf2 155 kDa protein type 1-like [Danio rerio]	XP_003201468	9.08127e-31	91	137.117	78	64
comp53806_c1_m.36128	parathyroid hormone 306 gi|34499964|gb|AAQ73561.1|parathyroid hormone type-2 precursor [Takifugu rubripes] >gi|84309997|emb|CAG26461.1| parathyroid hormone [Takifugu rubripes]	AAQ73561	5.65162e-17	73	91.2781	87	232
comp53816_c1_m.36150	gtpase imap family member 8-like 1177 gi|326674352|ref|XP_002664713.2|PREDICTED: GTPase IMAP family member 8 [Danio rerio]	XP_002664713	6.84799e-70	59	269.626	391	51
comp53987_c0_m.36355	retrotransposable element tf2 155 kda protein type 1-like 330 gi|326675746|ref|XP_003200420.1|PREDICTED: retrotransposable element Tf2 155 kDa protein type 1-like [Danio rerio]	XP_003200420	1.31303e-16	61	65.0846	83	191
comp54153_c0_m.36580	PREDICTED: protocadherin-15-like 1501 gi|348501710|ref|XP_003438412.1|PREDICTED: protocadherin-15-like [Oreochromis niloticus]	XP_003438412	7.65849e-67	90	259.996	212	586
comp54154_c0_m.36586	minichromosome maintenance complex component-like 2043 gi|348512154|ref|XP_003443608.1|PREDICTED: uncharacterized protein C8orf45 homolog [Oreochromis niloticus]	XP_003443608	0	85	987.252	682	78
comp54159_c0_m.36604	CR1-3 329 gi|300218775|gb|ADJ80991.1|CR1-3 [Lycodichthys dearborni]	ADJ80991	1.35794e-18	69	96.6709	112	155
comp54163_c0_m.36608	PREDICTED: hypothetical protein LOC100706061 867 gi|348538086|ref|XP_003456523.1|PREDICTED: hypothetical protein LOC100706061 [Oreochromis niloticus]	XP_003456523	2.24674e-47	66	194.126	233	186
comp54178_c0_m.36632	transmembrane protein 235-like 804 gi|317419195|emb|CBN81232.1|Transmembrane protein 114 [Dicentrarchus labrax]	CBN81232	7.60585e-84	89	315.079	208	56
comp54251_c1_m.36737	retrotransposable element tf2 155 kda protein type 1-like 258 gi|326678732|ref|XP_003201155.1|PREDICTED: retrotransposable element Tf2 155 kDa protein type 1-like [Danio rerio]	XP_003201155	8.33317e-16	64	87.4261	87	73
comp54400_c0_m.36943	pancreas transcription factor 1 subunit alpha-like 309 gi|348544155|ref|XP_003459547.1|PREDICTED: pancreas transcription factor 1 subunit alpha-like [Oreochromis niloticus]	XP_003459547	1.02618e-18	91	97.0561	80	491
comp54663_c0_m.37308	novel protein titin 1821 gi|169154823|emb|CAQ14294.1|novel protein similar to H.sapiens TTN, titin (TTN) [Danio rerio]	CAQ14294	0	80	845.499	607	74
comp54673_c1_m.37331	transmembrane protein 236-like 267 gi|47215903|emb|CAG12295.1|unnamed protein product [Tetraodon nigroviridis]	CAG12295	1.00335e-29	85	133.65	87	63
comp54704_c2_m.37359	PREDICTED: hypothetical protein LOC100534810 334 gi|326676949|ref|XP_003200714.1|PREDICTED: hypothetical protein LOC100534810 [Danio rerio]	XP_003200714	1.13828e-25	85	120.168	74	121
comp54746_c0_m.37408	novel gene vertebrate polycystic kidney and hepatic disease 1 (autosomal recessive)-like 1 378 gi|348519608|ref|XP_003447322.1|PREDICTED: fibrocystin-L [Oreochromis niloticus]	XP_003447322	8.70276e-66	96	253.447	125	120
comp54840_c0_m.37528	gag-like protein 629 gi|34392552|dbj|BAC82604.1|gag-like protein [Tetraodon nigroviridis]	BAC82604	5.69864e-55	82	218.394	145	258
comp54906_c0_m.37604	uncharacterized protein LOC445211 2337 gi|57768867|ref|NP_001003605.1|uncharacterized protein LOC445211 [Danio rerio] >gi|50417896|gb|AAH78322.1| Zgc:100997 [Danio rerio]	NP_001003605	5.03688e-82	58	311.227	441	98
comp54914_c1_m.37620	proteasome beta type 10 315 gi|315518880|dbj|BAJ51772.1|proteasome subunit, beta type 10 [Oryzias marmoratus]	BAJ51772	4.54614e-46	93	187.963	105	111
comp54914_c2_m.37621	proteasome beta type 10 399 gi|348541147|ref|XP_003458048.1|PREDICTED: proteasome subunit beta type-7-like isoform 2 [Oreochromis niloticus]	XP_003458048	1.54715e-54	93	216.083	119	74
comp54928_c0_m.37636	piggybac transposable element-derived protein 4-like 334 gi|326681265|ref|XP_002667755.2|PREDICTED: piggyBac transposable element-derived protein 4-like [Danio rerio]	XP_002667755	3.31189e-25	66	118.627	112	290
comp54972_c0_m.37705	g-protein coupled receptor 39-1a 1041 gi|156147322|gb|ABU53895.1|G-protein coupled receptor 39-1a [Acanthopagrus schlegelii]	ABU53895	5.24505e-140	83	502.286	347	71
comp55010_c1_m.37748	PREDICTED: hypothetical protein LOC100498623 321 gi|301607680|ref|XP_002933438.1|PREDICTED: hypothetical protein LOC100498623 [Xenopus (Silurana) tropicalis]	XP_002933438	2.0397e-22	68	109.383	103	212
comp55116_c0_m.37883	glycylpeptide n-tetradecanoyltransferase 1 831 gi|348508897|ref|XP_003441989.1|PREDICTED: glycylpeptide N-tetradecanoyltransferase 1-like [Oreochromis niloticus]	XP_003441989	7.72811e-103	84	378.252	250	138
comp55121_c0_m.37899	complement component c3 480 gi|338808846|gb|AEJ08067.1|complement component C3 [Xiphophorus hellerii]	AEJ08067	7.50256e-62	86	240.35	160	110
comp55144_c2_m.37926	prostate stem cell antigen precursor-like 603 gi|334362309|gb|AEG78354.1|prostate stem cell antigen precursor-like protein [Epinephelus coioides] >gi|354832337|gb|AER42658.1| urokinase plasminogen activator surface receptor-like protein [Epinephelus coioides]	AEG78354	2.90416e-34	61	149.443	179	432
comp55162_c1_m.37952	myosin light chain smooth muscle 1860 gi|348509346|ref|XP_003442210.1|PREDICTED: myosin light chain kinase, smooth muscle-like [Oreochromis niloticus]	XP_003442210	0	69	671.003	620	163
comp55194_c2_m.37988	relaxin-3 receptor 1-like 538 gi|348504012|ref|XP_003439556.1|PREDICTED: relaxin-3 receptor 1-like [Oreochromis niloticus]	XP_003439556	6.91248e-86	91	320.472	179	63
comp55197_c1_m.37999	cell surface a33 antigen-like 273 gi|348540611|ref|XP_003457781.1|PREDICTED: cell surface A33 antigen-like [Oreochromis niloticus]	XP_003457781	7.40573e-17	72	90.8929	87	116
comp55208_c0_m.38016	sodium myo-inositol cotransporter-like 651 gi|47226982|emb|CAG05874.1|unnamed protein product [Tetraodon nigroviridis]	CAG05874	2.00862e-29	53	133.65	216	242
comp55235_c2_m.38055	heat shock 70 kda protein 12a-like 1005 gi|348541913|ref|XP_003458431.1|PREDICTED: heat shock 70 kDa protein 12A-like [Oreochromis niloticus]	XP_003458431	1.71749e-100	73	370.933	328	95
comp55299_c1_m.38153	nuclear factor ovary-like 396 gi|348538030|ref|XP_003456495.1|PREDICTED: nuclear factor 7, ovary-like [Oreochromis niloticus]	XP_003456495	9.77551e-41	71	170.244	132	71
comp55346_c1_m.38218	fibroblast growth factor 11-like 255 gi|348525926|ref|XP_003450472.1|PREDICTED: fibroblast growth factor 11-like [Oreochromis niloticus]	XP_003450472	3.74922e-32	100	141.739	71	106
comp55411_c1_m.38302	PREDICTED: hypothetical protein LOC100694815 501 gi|348536228|ref|XP_003455599.1|PREDICTED: hypothetical protein LOC100694815 [Oreochromis niloticus]	XP_003455599	8.35942e-29	54	130.568	193	455
comp55440_c0_m.38331	adenosine deaminase domain-containing protein 1 1827 gi|348511749|ref|XP_003443406.1|PREDICTED: adenosine deaminase domain-containing protein 1-like [Oreochromis niloticus]	XP_003443406	0	83	734.561	548	226
comp5546_c0_m.2591	chlorophyll a b-binding 681 gi|297809249|ref|XP_002872508.1|hypothetical protein ARALYDRAFT_489877 [Arabidopsis lyrata subsp. lyrata] >gi|297318345|gb|EFH48767.1| hypothetical protein ARALYDRAFT_489877 [Arabidopsis lyrata subsp. lyrata]	XP_002872508	2.31042e-119	100	432.565	226	145
comp55504_c0_m.38427	sterile alpha motif domain containing 9-like 1584 gi|326669771|ref|XP_002666995.2|PREDICTED: sb:cb1081 [Danio rerio]	XP_002666995	4.67752e-46	59	191.045	242	141
comp55504_c1_m.38431	sterile alpha motif domain-containing protein 9-like 549 gi|348543965|ref|XP_003459452.1|PREDICTED: sterile alpha motif domain-containing protein 9-like [Oreochromis niloticus]	XP_003459452	1.29932e-58	76	229.95	185	113
comp55504_c2_m.38434	sterile alpha motif domain-containing protein 9-like 681 gi|348543965|ref|XP_003459452.1|PREDICTED: sterile alpha motif domain-containing protein 9-like [Oreochromis niloticus]	XP_003459452	1.69854e-29	64	134.035	175	166
comp55573_c0_m.38536	trace amine-associated receptor 1-like 810 gi|348536293|ref|XP_003455631.1|PREDICTED: trace amine-associated receptor 1-like [Oreochromis niloticus]	XP_003455631	4.70709e-65	68	252.677	244	54
comp55585_c0_m.38555	tetratricopeptide repeat protein 28 235 gi|348516214|ref|XP_003445634.1|PREDICTED: tetratricopeptide repeat protein 28 [Oreochromis niloticus]	XP_003445634	1.89796e-20	93	102.834	58	65
comp556524_c0_m.265016	gag-pol fusion polyprotein 232 gi|23194332|gb|AAN15112.1|gag-pol fusion polyprotein [Takifugu rubripes]	AAN15112	2.17388e-24	85	115.931	76	63
comp55654_c2_m.38634	reverse transcriptase 402 gi|46242234|gb|AAS83204.1|reverse transcriptase [Fundulus heteroclitus]	AAS83204	2.10191e-19	56	99.3673	112	83
comp55676_c1_m.38673	dutpase 438 gi|111184225|gb|ABH08145.1|HSPV042 [Horsepox virus]	ABH08145	1.86727e-20	58	102.834	143	81
comp55676_c1_m.38674	rnase h 423 gi|47222084|emb|CAG12110.1|unnamed protein product [Tetraodon nigroviridis]	CAG12110	8.25424e-32	75	140.584	107	69
comp55676_c1_m.38675	pol-like protein ens-3 336 gi|45382873|ref|NP_989963.1|pol-like protein ENS-3 [Gallus gallus] >gi|13194728|gb|AAK15526.1|AF329451_1 pol-like protein ENS-3 [Gallus gallus]	NP_989963	7.11923e-20	64	100.908	107	319
comp55748_c1_m.38783	vsx2 protein 1209 gi|348524927|ref|XP_003449974.1|PREDICTED: visual system homeobox 2-like [Oreochromis niloticus]	XP_003449974	1.45342e-155	83	554.288	383	78
comp55772_c0_m.38826	lactase-phlorizin hydrolase 259 gi|348511639|ref|XP_003443351.1|PREDICTED: lactase-phlorizin hydrolase-like [Oreochromis niloticus]	XP_003443351	7.50215e-33	90	144.05	86	62
comp55816_c0_m.38897	protein fam167a-like 429 gi|348519501|ref|XP_003447269.1|PREDICTED: protein FAM167A-like [Oreochromis niloticus]	XP_003447269	6.29608e-16	62	87.8113	100	201
comp55826_c0_m.38933	zinc finger protein 729-like 1221 gi|326666230|ref|XP_694368.3|PREDICTED: zinc finger protein 2 homolog [Danio rerio]	XP_694368	1.37245e-60	54	238.81	366	69
comp55856_c0_m.38975	general transcription factor ii-i repeat domain-containing protein 2-like 261 gi|348541837|ref|XP_003458393.1|PREDICTED: general transcription factor II-I repeat domain-containing protein 2-like [Oreochromis niloticus]	XP_003458393	1.45903e-28	84	129.798	82	106
comp55856_c1_m.38976	general transcription factor ii-i repeat domain-containing protein 2-like 378 gi|348541837|ref|XP_003458393.1|PREDICTED: general transcription factor II-I repeat domain-containing protein 2-like [Oreochromis niloticus]	XP_003458393	4.33922e-49	84	197.978	126	95
comp55874_c0_m.39001	retinoic acid receptor responder protein 3 570 gi|225706380|gb|ACO09036.1|Retinoic acid receptor responder protein 3 [Osmerus mordax]	ACO09036	1.66518e-30	70	136.732	135	260
comp55877_c0_m.39008	novel protein (zgc:77855) 897 gi|47224608|emb|CAG03592.1|unnamed protein product [Tetraodon nigroviridis]	CAG03592	7.69049e-131	87	471.47	296	51
comp55878_c1_m.39013	phosphofurin acidic cluster sorting protein 1 228 gi|47215477|emb|CAF97038.1|unnamed protein product [Tetraodon nigroviridis]	CAF97038	3.14972e-23	98	112.079	52	694
comp55878_c4_m.39019	phosphofurin acidic cluster sorting protein 1-like 2160 gi|348520268|ref|XP_003447650.1|PREDICTED: phosphofurin acidic cluster sorting protein 1-like [Oreochromis niloticus]	XP_003447650	0	96	1211.05	720	134
comp55893_c0_m.39057	zinc finger protein 271-like 606 gi|328704791|ref|XP_003242604.1|PREDICTED: zinc finger protein 271-like [Acyrthosiphon pisum]	XP_003242604	6.73237e-63	66	244.588	202	41
comp55913_c0_m.39085	unnamed protein product 204 gi|47205427|emb|CAF89010.1|unnamed protein product [Tetraodon nigroviridis]	CAF89010	3.68584e-16	80	88.5817	51	457
comp55941_c0_m.39131	solute carrier family facilitated glucose transporter member 11-like 1596 gi|348528567|ref|XP_003451788.1|PREDICTED: solute carrier family 2, facilitated glucose transporter member 11-like [Oreochromis niloticus]	XP_003451788	0	89	853.588	511	78
comp559585_c0_m.265082	dynein heavy chain axonemal 255 gi|326674686|ref|XP_003200184.1|PREDICTED: dynein heavy chain 5, axonemal-like, partial [Danio rerio]	XP_003200184	2.26145e-37	91	159.073	85	269
comp56039_c2_m.39323	peroxisome assembly factor-1 1032 gi|348512224|ref|XP_003443643.1|PREDICTED: peroxisome biogenesis factor 2-like [Oreochromis niloticus]	XP_003443643	3.59605e-125	82	452.981	325	45
comp56084_c0_m.39402	probable g-protein coupled receptor 173-like 159 gi|348510590|ref|XP_003442828.1|PREDICTED: probable G-protein coupled receptor 173-like [Oreochromis niloticus]	XP_003442828	1.04877e-18	97	97.0561	46	448
comp56090_c0_m.39430	protection of telomeres protein 1-like 1710 gi|348523519|ref|XP_003449271.1|PREDICTED: protection of telomeres protein 1-like [Oreochromis niloticus]	XP_003449271	0	81	690.649	553	62
comp56128_c1_m.39516	novel protein (zgc:73157) 339 gi|348515213|ref|XP_003445134.1|PREDICTED: branched-chain-amino-acid aminotransferase, cytosolic-like [Oreochromis niloticus]	XP_003445134	8.64949e-26	84	120.553	73	459
comp56147_c0_m.39552	tektin 3 1464 gi|348531882|ref|XP_003453437.1|PREDICTED: tektin-3 [Oreochromis niloticus]	XP_003453437	0	94	822.772	487	479
comp56153_c1_m.39569	-carotene -monooxygenase-like 1599 gi|348541047|ref|XP_003457998.1|PREDICTED: beta,beta-carotene 15,15'-monooxygenase-like [Oreochromis niloticus]	XP_003457998	0	91	884.789	522	96
comp56193_c2_m.39663	olfactomedin 3a precursor 327 gi|348538449|ref|XP_003456703.1|PREDICTED: noelin-3 [Oreochromis niloticus]	XP_003456703	5.84948e-46	100	187.578	96	85
comp56196_c0_m.39669	zinc finger protein 836- partial 357 gi|348523916|ref|XP_003449469.1|PREDICTED: zinc finger protein 836-like, partial [Oreochromis niloticus]	XP_003449469	1.03116e-34	72	150.214	118	334
comp56207_c0_m.39680	sirtuin (silent mating type information regulation 2 homolog) 6 ( cerevisiae) 1152 gi|348500934|ref|XP_003438026.1|PREDICTED: NAD-dependent deacetylase sirtuin-6-like [Oreochromis niloticus]	XP_003438026	5.50695e-165	95	585.489	351	224
comp56216_c0_m.39705	testicular acid phosphatase homolog 850 gi|348502220|ref|XP_003438667.1|PREDICTED: testicular acid phosphatase homolog [Oreochromis niloticus]	XP_003438667	4.12244e-115	89	419.083	251	127
comp56218_c0_m.39713	PREDICTED: hypothetical protein LOC795900 432 gi|125842423|ref|XP_001336186.1|PREDICTED: hypothetical protein LOC795900 [Danio rerio]	XP_001336186	8.35626e-61	88	236.884	143	369
comp56249_c0_m.39757	ectonucleoside triphosphate diphosphohydrolase 2 1536 gi|348535214|ref|XP_003455096.1|PREDICTED: ectonucleoside triphosphate diphosphohydrolase 2-like [Oreochromis niloticus]	XP_003455096	4.20561e-177	78	626.32	473	856
comp56251_c0_m.39763	sperm-associated antigen 5-like 3885 gi|348529626|ref|XP_003452314.1|PREDICTED: sperm-associated antigen 5-like [Oreochromis niloticus]	XP_003452314	0	63	1042.72	1339	192
comp56255_c0_m.39784	granzyme ii 783 gi|348535684|ref|XP_003455329.1|PREDICTED: granzyme A-like [Oreochromis niloticus]	XP_003455329	7.42976e-89	74	331.643	257	441
comp56270_c2_m.39835	novel protein vertebrate transmembrane protein 16b 1659 gi|348536568|ref|XP_003455768.1|PREDICTED: anoctamin-1-like [Oreochromis niloticus]	XP_003455768	0	81	804.668	538	217
comp56282_c1_m.39873	lysosomal thioesterase ppt2-a precursor 843 gi|348527596|ref|XP_003451305.1|PREDICTED: lysosomal thioesterase PPT2-like [Oreochromis niloticus]	XP_003451305	1.59858e-111	81	407.142	266	333
comp56290_c0_m.39886	aspartyl aminopeptidase 1140 gi|348518195|ref|XP_003446617.1|PREDICTED: aspartyl aminopeptidase-like [Oreochromis niloticus]	XP_003446617	3.27812e-170	94	602.823	352	391
comp56302_c0_m.39909	rho gtpase-activating protein 19 1575 gi|348533311|ref|XP_003454149.1|PREDICTED: rho GTPase-activating protein 19-like [Oreochromis niloticus]	XP_003454149	3.92652e-162	86	576.63	454	90
comp56310_c0_m.39932	cornifelin homolog a 678 gi|348515251|ref|XP_003445153.1|PREDICTED: cornifelin-like [Oreochromis niloticus]	XP_003445153	3.15345e-44	80	182.956	112	184
comp56332_c0_m.39990	tyrosine-protein kinase frk 618 gi|47213587|emb|CAF93490.1|unnamed protein product [Tetraodon nigroviridis]	CAF93490	1.24666e-91	89	340.117	205	256
comp56332_c1_m.39997	tyrosine-protein kinase frk 966 gi|348531118|ref|XP_003453057.1|PREDICTED: tyrosine-protein kinase FRK [Oreochromis niloticus]	XP_003453057	2.17328e-121	78	440.269	326	125
comp56347_c0_m.40020	protein mis18-beta-like 552 gi|348515973|ref|XP_003445514.1|PREDICTED: protein Mis18-beta-like [Oreochromis niloticus]	XP_003445514	1.51928e-46	72	189.889	173	232
comp56351_c0_m.40024	c3orf33 protein 810 gi|348535274|ref|XP_003455126.1|PREDICTED: uncharacterized protein C3orf33-like [Oreochromis niloticus]	XP_003455126	2.0934e-97	87	360.147	265	153
comp56369_c1_m.40045	fibroblast growth factor 14 462 gi|348506952|ref|XP_003441021.1|PREDICTED: fibroblast growth factor 14-like [Oreochromis niloticus]	XP_003441021	3.00937e-82	99	308.145	154	95
comp56369_c2_m.40046	fibroblast growth factor 14 312 gi|47226813|emb|CAG06655.1|unnamed protein product [Tetraodon nigroviridis]	CAG06655	7.25931e-49	96	197.208	98	174
comp56383_c0_m.40065	serpin a3-5-like 701 gi|348516246|ref|XP_003445650.1|PREDICTED: serpin A3-5-like [Oreochromis niloticus]	XP_003445650	1.32416e-72	74	277.33	234	75
comp56383_c1_m.40067	serpin a3-5-like 339 gi|348516246|ref|XP_003445650.1|PREDICTED: serpin A3-5-like [Oreochromis niloticus]	XP_003445650	6.62268e-26	83	120.939	90	304
comp56391_c0_m.40078	pyridoxal kinase 924 gi|348501502|ref|XP_003438308.1|PREDICTED: pyridoxal kinase-like [Oreochromis niloticus]	XP_003438308	7.26474e-172	99	607.831	307	71
comp56400_c4_m.40113	inositol hexakisphosphate and diphosphoinositol-pentakisphosphate kinase 2 258 gi|380810994|gb|AFE77372.1|inositol hexakisphosphate and diphosphoinositol-pentakisphosphate kinase 2 [Macaca mulatta]	AFE77372	9.17076e-31	82	137.117	86	170
comp56465_c1_m.40256	diphosphoinositol polyphosphate phosphohydrolase 2-like 543 gi|348515099|ref|XP_003445077.1|PREDICTED: diphosphoinositol polyphosphate phosphohydrolase 2-like [Oreochromis niloticus]	XP_003445077	1.97457e-59	94	232.646	180	90
comp56480_c1_m.40304	gag-like protein 526 gi|34392552|dbj|BAC82604.1|gag-like protein [Tetraodon nigroviridis]	BAC82604	4.45995e-31	61	138.272	147	590
comp56493_c0_m.40328	zgc:162928 protein 1890 gi|348512166|ref|XP_003443614.1|PREDICTED: uncharacterized protein C8orf34 homolog [Oreochromis niloticus]	XP_003443614	0	93	939.488	630	94
comp56497_c1_m.40348	titin b 351 gi|348541917|ref|XP_003458433.1|PREDICTED: titin [Oreochromis niloticus]	XP_003458433	5.68899e-41	80	171.014	117	95
comp56506_c0_m.40363	transmembrane protein 170b-like 588 gi|348519543|ref|XP_003447290.1|PREDICTED: transmembrane protein 170B-like [Oreochromis niloticus]	XP_003447290	2.2446e-36	95	156.377	100	47
comp56534_c0_m.40405	fanconi anemia complementation group g protein 318 gi|157278268|ref|NP_001098236.1|fanconi anemia complementation group G protein [Oryzias latipes] >gi|40786335|emb|CAD97738.1| fanconi anemia complementation group G protein [Oryzias latipes]	NP_001098236	4.9024e-16	79	88.1965	59	50
comp56575_c0_m.40473	c-c motif chemokine 20-like 342 gi|348500877|ref|XP_003437998.1|PREDICTED: c-C motif chemokine 20-like [Oreochromis niloticus]	XP_003437998	3.75625e-16	73	88.5817	68	112
comp56579_c0_m.40486	cyclin-dependent kinase 4 inhibitor c- partial 486 gi|348545908|ref|XP_003460421.1|PREDICTED: cyclin-dependent kinase 4 inhibitor C-like, partial [Oreochromis niloticus]	XP_003460421	5.71102e-41	72	171.014	154	838
comp56581_c0_m.40492	leucine-rich repeat-containing protein 4-like 2874 gi|47218374|emb|CAG01895.1|unnamed protein product [Tetraodon nigroviridis]	CAG01895	0	87	1496.49	953	151
comp56624_c0_m.40604	e3 ubiquitin-protein ligase trim41-like 975 gi|348534511|ref|XP_003454745.1|PREDICTED: E3 ubiquitin-protein ligase TRIM41-like [Oreochromis niloticus]	XP_003454745	1.78123e-22	50	111.694	298	278
comp56625_c0_m.40607	zw10 interactor-like 1134 gi|348509888|ref|XP_003442478.1|PREDICTED: hypothetical protein LOC100710036 [Oreochromis niloticus]	XP_003442478	4.30486e-122	77	442.965	360	661
comp56649_c0_m.40644	lipid phosphate phosphatase-related protein type 4-like 2832 gi|348545092|ref|XP_003460014.1|PREDICTED: lipid phosphate phosphatase-related protein type 4-like [Oreochromis niloticus]	XP_003460014	0	89	1219.53	735	72
comp56696_c1_m.40748	novel protein titin 234 gi|47214568|emb|CAG13290.1|unnamed protein product [Tetraodon nigroviridis]	CAG13290	3.81539e-29	92	131.724	78	73
comp56723_c0_m.40786	small gtpase ras-dva-3 345 gi|348533101|ref|XP_003454044.1|PREDICTED: GTP-binding protein Rhes-like [Oreochromis niloticus]	XP_003454044	5.74623e-33	97	144.436	75	87
comp56730_c0_m.40793	protocadherin 2g32 301 gi|119514244|gb|ABL75907.1|protocadherin 2G32 [Takifugu rubripes]	ABL75907	1.53965e-38	87	162.925	100	63
comp56731_c2_m.40796	cytosolic nonspecific dipeptidase 298 gi|76362269|dbj|BAE45263.1|cytosolic nonspecific dipeptidase [Oreochromis niloticus]	BAE45263	8.79493e-26	81	120.553	77	101
comp56744_c0_m.40819	cysteine-rich motor neuron 1- partial 432 gi|292628427|ref|XP_002666955.1|PREDICTED: hypothetical protein LOC100330439 [Danio rerio]	XP_002666955	3.52711e-43	72	178.333	140	80
comp56762_c0_m.40841	deleted in malignant brain tumors 1 402 gi|326675581|ref|XP_683476.4|PREDICTED: deleted in malignant brain tumors 1 protein-like [Danio rerio]	XP_683476	2.82767e-32	58	142.124	137	118
comp56769_c2_m.40849	patched domain-containing protein 1-like 372 gi|47222488|emb|CAG13008.1|unnamed protein product [Tetraodon nigroviridis]	CAG13008	1.45264e-52	95	209.534	124	54
comp56812_c0_m.40930	vascular endothelial growth factor d precursor 576 gi|348516651|ref|XP_003445851.1|PREDICTED: vascular endothelial growth factor D-like [Oreochromis niloticus]	XP_003445851	3.72463e-40	87	113.235	62	213
comp56847_c0_m.40986	protein tspear 1050 gi|47229943|emb|CAG10357.1|unnamed protein product [Tetraodon nigroviridis]	CAG10357	2.35696e-71	61	274.248	345	68
comp568558_c0_m.265225	thyrotropin-releasing hormone receptor 1 252 gi|348532047|ref|XP_003453518.1|PREDICTED: thyrotropin-releasing hormone receptor-like [Oreochromis niloticus]	XP_003453518	1.33348e-29	95	133.265	71	78
comp56893_c0_m.41048	protein turtle homolog b-like 240 gi|348524715|ref|XP_003449868.1|PREDICTED: protein turtle homolog B-like [Oreochromis niloticus]	XP_003449868	1.17525e-38	97	163.31	80	409
comp56893_c1_m.41049	protein turtle homolog b-like 1280 gi|348524715|ref|XP_003449868.1|PREDICTED: protein turtle homolog B-like [Oreochromis niloticus]	XP_003449868	0	95	826.239	430	192
comp56898_c2_m.41058	nuclear factor ovary-like 718 gi|348521300|ref|XP_003448164.1|PREDICTED: nuclear factor 7, ovary-like [Oreochromis niloticus]	XP_003448164	1.68606e-86	80	323.553	239	83
comp569126_c0_m.265228	retrotransposable element tf2 155 kda protein type 1-like 297 gi|326671771|ref|XP_003199522.1|PREDICTED: retrotransposable element Tf2 155 kDa protein type 1-like [Danio rerio]	XP_003199522	1.65481e-32	81	142.895	102	67
comp56925_c0_m.41102	bone morphogenetic protein 10 220 gi|348522310|ref|XP_003448668.1|PREDICTED: bone morphogenetic protein 10-like [Oreochromis niloticus]	XP_003448668	1.4745e-28	91	129.798	73	62
comp56925_c1_m.41104	bone morphogenetic protein 10-like 222 gi|47217523|emb|CAG02450.1|unnamed protein product [Tetraodon nigroviridis]	CAG02450	4.01132e-18	77	95.1301	80	88
comp56925_c4_m.41109	bone morphogenetic protein 10-like 270 gi|348522310|ref|XP_003448668.1|PREDICTED: bone morphogenetic protein 10-like [Oreochromis niloticus]	XP_003448668	2.00524e-46	98	189.119	89	157
comp56925_c5_m.41112	bone morphogenetic protein 10-like 543 gi|348522310|ref|XP_003448668.1|PREDICTED: bone morphogenetic protein 10-like [Oreochromis niloticus]	XP_003448668	2.5729e-67	86	258.84	181	70
comp56972_c0_m.41215	immune-responsive gene 1 232 gi|47222937|emb|CAF99093.1|unnamed protein product [Tetraodon nigroviridis]	CAF99093	8.52872e-29	90	130.568	77	356
comp56998_c1_m.41256	solute carrier family 22 member 13-like 1272 gi|348540032|ref|XP_003457492.1|PREDICTED: solute carrier family 22 member 13-like [Oreochromis niloticus]	XP_003457492	2.94187e-178	84	629.787	423	150
comp57025_c0_m.41301	novel protein 984 gi|220679558|emb|CAX14747.1|novel protein [Danio rerio]	CAX14747	2.52017e-32	48	144.436	312	95
comp57131_c0_m.41497	cklf-like marvel transmembrane domain containing 8 516 gi|291399764|ref|XP_002716293.1|PREDICTED: CKLF-like MARVEL transmembrane domain containing 8-like [Oryctolagus cuniculus]	XP_002716293	3.7471e-27	67	125.176	140	80
comp57142_c0_m.41514	olfactory receptor 52d1-like 288 gi|348511613|ref|XP_003443338.1|PREDICTED: olfactory receptor 52D1-like [Oreochromis niloticus]	XP_003443338	4.70342e-35	83	151.369	96	100
comp57154_c1_m.41541	tetratricopeptide repeat protein 28-like 342 gi|348533335|ref|XP_003454161.1|PREDICTED: hypothetical protein LOC100708199 [Oreochromis niloticus]	XP_003454161	5.02984e-45	92	184.496	108	61
comp57227_c0_m.41686	g6f-like protein precursor 345 gi|305410795|ref|NP_001182165.1|G6F-like protein precursor [Oryzias latipes] >gi|303387023|gb|ADM15539.1| G6F-like protein [Oryzias latipes]	NP_001182165	5.22141e-18	72	94.7449	84	671
comp57275_c0_m.41781	sushi domain-containing protein 2-like 2466 gi|348532903|ref|XP_003453945.1|PREDICTED: sushi domain-containing protein 2-like [Oreochromis niloticus]	XP_003453945	0	86	1300.8	774	153
comp57293_c1_m.41820	l _3 522 gi|18157521|dbj|BAB83836.1|LReO_3 [Oryzias latipes]	BAB83836	2.61378e-68	87	261.922	174	329
comp57321_c1_m.41866	e3 ubiquitin-protein ligase rnf12-a-like 1920 gi|348516947|ref|XP_003445998.1|PREDICTED: E3 ubiquitin-protein ligase RNF12-A-like [Oreochromis niloticus]	XP_003445998	2.72596e-123	88	447.973	373	232
comp57362_c0_m.41941	cef-10 precursor 963 gi|348500657|ref|XP_003437889.1|PREDICTED: protein CYR61-like [Oreochromis niloticus]	XP_003437889	1.50722e-98	69	364.385	335	102
comp57436_c0_m.42105	claudin 6 339 gi|348544043|ref|XP_003459491.1|PREDICTED: claudin-4-like [Oreochromis niloticus]	XP_003459491	9.19843e-44	91	180.259	112	563
comp57443_c0_m.42113	probable g-protein coupled receptor 113 3057 gi|348506700|ref|XP_003440896.1|PREDICTED: probable G-protein coupled receptor 113-like [Oreochromis niloticus]	XP_003440896	0	69	786.178	811	207
comp57459_c1_m.42159	protein-glutamine gamma-glutamyltransferase 2-like 984 gi|348538038|ref|XP_003456499.1|PREDICTED: protein-glutamine gamma-glutamyltransferase 2-like [Oreochromis niloticus]	XP_003456499	5.54962e-72	62	276.174	329	214
comp57459_c1_m.42160	protein-glutamine gamma-glutamyltransferase 2-like 900 gi|348538038|ref|XP_003456499.1|PREDICTED: protein-glutamine gamma-glutamyltransferase 2-like [Oreochromis niloticus]	XP_003456499	1.56658e-115	80	420.624	266	103
comp57470_c1_m.42193	wdfy family member 4 433 gi|326670673|ref|XP_003199267.1|PREDICTED: hypothetical protein LOC100034411 [Danio rerio]	XP_003199267	1.06198e-39	71	166.777	144	74
comp57470_c2_m.42194	integrase core domain protein 303 gi|326670673|ref|XP_003199267.1|PREDICTED: hypothetical protein LOC100034411 [Danio rerio]	XP_003199267	2.81241e-32	77	142.124	95	118
comp57474_c0_m.42198	PREDICTED: hypothetical protein LOC100692714 861 gi|348520947|ref|XP_003447988.1|PREDICTED: hypothetical protein LOC100692714 [Oreochromis niloticus]	XP_003447988	1.65548e-18	45	98.2117	257	464
comp57533_c1_m.42310	matrix metalloproteinase-28-like 1581 gi|348523698|ref|XP_003449360.1|PREDICTED: matrix metalloproteinase-28-like [Oreochromis niloticus]	XP_003449360	0	89	867.455	521	241
comp57536_c1_m.42322	r-spondin-2 precursor 882 gi|348532041|ref|XP_003453515.1|PREDICTED: R-spondin-2-like [Oreochromis niloticus]	XP_003453515	6.13463e-149	98	531.561	245	94
comp57623_c1_m.42499	calcium homeostasis modulator protein 3-like 291 gi|348535123|ref|XP_003455051.1|PREDICTED: calcium homeostasis modulator protein 3-like [Oreochromis niloticus]	XP_003455051	1.83438e-47	97	192.586	96	143
comp57627_c0_m.42512	PREDICTED: kallikrein-2-like 597 gi|348517158|ref|XP_003446102.1|PREDICTED: kallikrein-2-like [Oreochromis niloticus]	XP_003446102	8.32482e-50	66	201.06	214	190
comp57721_c0_m.42699	gtpase imap family member 4-like 753 gi|348545198|ref|XP_003460067.1|PREDICTED: GTPase IMAP family member 4-like [Oreochromis niloticus]	XP_003460067	9.35226e-86	86	321.242	220	88
comp57728_c0_m.42708	interleukin-8 300 gi|237511249|gb|ACQ99511.1|interleukin-8 [Latris lineata]	ACQ99511	3.42998e-38	88	161.77	99	47
comp57734_c2_m.42727	insulin receptor b 177 gi|359843947|gb|AEV89927.1|insulin receptor, partial [Oreochromis niloticus]	AEV89927	7.10309e-20	100	100.908	47	332
comp57759_c0_m.42760	wd repeat-containing protein 37-like 1095 gi|348525536|ref|XP_003450278.1|PREDICTED: WD repeat-containing protein 37-like [Oreochromis niloticus]	XP_003450278	5.62364e-156	90	555.444	365	127
comp57770_c0_m.42789	PREDICTED: hypothetical protein LOC100698742 516 gi|348511117|ref|XP_003443091.1|PREDICTED: hypothetical protein LOC100698742 [Oreochromis niloticus]	XP_003443091	7.75901e-49	88	197.208	143	335
comp57774_c0_m.42798	upf0160 protein mitochondrial-like 1200 gi|348528813|ref|XP_003451910.1|PREDICTED: UPF0160 protein MYG1, mitochondrial-like [Oreochromis niloticus]	XP_003451910	0	95	648.277	352	451
comp57792_c1_m.42840	double-stranded rna-dependent protein kinase 2043 gi|212291457|gb|ACJ23858.1|double-stranded RNA-dependent protein kinase [Oplegnathus fasciatus]	ACJ23858	4.20458e-146	64	523.857	696	655
comp57793_c0_m.42845	atp-binding cassette sub-family b member mitochondrial 2112 gi|348500699|ref|XP_003437910.1|PREDICTED: ATP-binding cassette sub-family B member 8, mitochondrial-like [Oreochromis niloticus]	XP_003437910	0	92	1155.2	709	78
comp57799_c0_m.42878	isoform 1 504 gi|156390978|ref|XP_001635546.1|predicted protein [Nematostella vectensis] >gi|156222641|gb|EDO43483.1| predicted protein [Nematostella vectensis]	XP_001635546	1.91447e-20	58	102.834	133	223
comp57821_c0_m.42954	pci domain-containing protein 2 738 gi|348540692|ref|XP_003457821.1|PREDICTED: PCI domain-containing protein 2 [Oreochromis niloticus]	XP_003457821	9.16815e-115	98	417.542	227	149
comp57821_c0_m.42955	pci domain-containing protein 2 453 gi|348540692|ref|XP_003457821.1|PREDICTED: PCI domain-containing protein 2 [Oreochromis niloticus]	XP_003457821	4.13433e-76	99	287.73	150	394
comp57823_c0_m.42962	tapasin precursor 1329 gi|332380482|gb|AEE65408.1|tapasin precursor [Dicentrarchus labrax] >gi|332380484|gb|AEE65409.1| tapasin precursor [Dicentrarchus labrax] >gi|332380486|gb|AEE65410.1| tapasin precursor [Dicentrarchus labrax]	AEE65408	0	89	697.967	442	362
comp57831_c1_m.42993	transcriptional activator myb 1686 gi|348541423|ref|XP_003458186.1|PREDICTED: hypothetical protein LOC100693304 [Oreochromis niloticus]	XP_003458186	1.71059e-126	59	458.373	613	283
comp57841_c0_m.43029	e3 ubiquitin-protein ligase zswim2 1599 gi|153945862|ref|NP_001093613.1|zinc finger SWIM domain-containing protein 2 [Danio rerio] >gi|148921682|gb|AAI46751.1| Zgc:165651 protein [Danio rerio]	NP_001093613	5.68623e-108	60	396.741	470	178
comp57843_c0_m.43038	protein kti12 homolog 699 gi|348505828|ref|XP_003440462.1|PREDICTED: protein KTI12 homolog [Oreochromis niloticus]	XP_003440462	1.18485e-90	90	327.791	196	289
comp57845_c0_m.43042	ring finger protein 126-like 1005 gi|348501356|ref|XP_003438236.1|PREDICTED: RING finger protein 126-like [Oreochromis niloticus]	XP_003438236	1.02756e-145	92	521.161	312	442
comp57848_c0_m.43057	tudor and kh domain-containing protein 1737 gi|348544516|ref|XP_003459727.1|PREDICTED: tudor and KH domain-containing protein-like [Oreochromis niloticus]	XP_003459727	0	79	705.671	553	173
comp57870_c0_m.43146	cerebellin-1 precursor 804 gi|348539971|ref|XP_003457462.1|PREDICTED: cerebellin-1-like [Oreochromis niloticus]	XP_003457462	5.25502e-93	98	345.51	175	57
comp578771_c0_m.265323	fibroblast growth factor 4 precursor 231 gi|169154946|emb|CAQ13781.1|novel protein similar to vertebrate fibroblast growth factor family [Danio rerio]	CAQ13781	4.24259e-20	79	101.679	72	101
comp57880_c0_m.43172	wd repeat-containing protein 70-like 454 gi|348532917|ref|XP_003453952.1|PREDICTED: WD repeat-containing protein 70-like [Oreochromis niloticus]	XP_003453952	2.89651e-37	78	158.688	128	466
comp57880_c1_m.43176	wd repeat-containing protein 70-like 1494 gi|348532917|ref|XP_003453952.1|PREDICTED: WD repeat-containing protein 70-like [Oreochromis niloticus]	XP_003453952	0	95	879.396	490	259
comp57887_c0_m.43186	wu:fc47e12 protein 885 gi|348503159|ref|XP_003439133.1|PREDICTED: hypothetical protein LOC100690432 [Oreochromis niloticus]	XP_003439133	9.22614e-145	94	517.694	273	65
comp57890_c2_m.43195	helentron 4 helitron-like transposon replicase helicase endonuclease partial 235 gi|326673619|ref|XP_003199942.1|PREDICTED: hypothetical protein LOC100535924 [Danio rerio]	XP_003199942	1.03903e-26	84	123.635	77	107
comp57895_c0_m.43207	bcl-2-like protein 12-like 1014 gi|189517158|ref|XP_685054.3|PREDICTED: hypothetical protein LOC557006 [Danio rerio]	XP_685054	2.94219e-23	68	114.39	156	401
comp57897_c0_m.43212	abl interactor 1-like 1233 gi|348531669|ref|XP_003453331.1|PREDICTED: abl interactor 1-like [Oreochromis niloticus]	XP_003453331	1.441e-174	97	617.461	410	158
comp57914_c0_m.43271	trna wybutosine-synthesizing protein 3 homolog 618 gi|348545090|ref|XP_003460013.1|PREDICTED: tRNA wybutosine-synthesizing protein 3 homolog [Oreochromis niloticus]	XP_003460013	2.59188e-72	86	274.633	183	315
comp57916_c0_m.43285	cell division cycle associated 7 1275 gi|348519813|ref|XP_003447424.1|PREDICTED: cell division cycle-associated protein 7-like [Oreochromis niloticus]	XP_003447424	2.87954e-149	84	533.487	374	226
comp57922_c1_m.43313	ribulose-phosphate 3-epimerase 792 gi|348536042|ref|XP_003455506.1|PREDICTED: ribulose-phosphate 3-epimerase-like [Oreochromis niloticus]	XP_003455506	5.0463e-125	99	451.825	228	617
comp57928_c0_m.43326	a disintegrin and metalloproteinase domain 8 2514 gi|317419695|emb|CBN81732.1|Disintegrin and metalloproteinase domain-containing protein 8 [Dicentrarchus labrax]	CBN81732	0	69	978.778	890	70
comp579331_c0_m.265350	transposon tx1 uncharacterized 149 kda 246 gi|34392553|dbj|BAC82605.1|pol-like protein [Tetraodon nigroviridis]	BAC82605	1.09755e-20	77	103.605	90	76
comp579411_c0_m.265356	maltase- intestinal 289 gi|301604285|ref|XP_002931799.1|PREDICTED: hypothetical protein LOC100489553 [Xenopus (Silurana) tropicalis]	XP_002931799	3.85658e-29	78	131.724	97	80
comp57941_c0_m.43382	loc553424 protein 354 gi|348538880|ref|XP_003456918.1|PREDICTED: regulator of G-protein signaling 9-like [Oreochromis niloticus]	XP_003456918	2.64264e-38	98	162.155	81	93
comp57943_c0_m.43389	ankyrin repeat domain-containing protein 54 591 gi|348511201|ref|XP_003443133.1|PREDICTED: ankyrin repeat domain-containing protein 54-like [Oreochromis niloticus]	XP_003443133	1.96637e-32	70	143.28	132	160
comp57947_c0_m.43405	chimera galectin gal3 699 gi|348539578|ref|XP_003457266.1|PREDICTED: galectin-3-like [Oreochromis niloticus]	XP_003457266	7.03763e-66	65	254.988	245	157
comp57949_c0_m.43410	PREDICTED: hypothetical protein LOC100695698 1359 gi|348540014|ref|XP_003457483.1|PREDICTED: hypothetical protein LOC100695698 [Oreochromis niloticus]	XP_003457483	1.78781e-19	54	102.449	288	685
comp57955_c0_m.43448	glycerol-3-phosphate mitochondrial isoform 1 2184 gi|348518111|ref|XP_003446575.1|PREDICTED: glycerol-3-phosphate dehydrogenase, mitochondrial isoform 1 [Oreochromis niloticus]	XP_003446575	0	94	1203.35	727	400
comp57963_c0_m.43483	probable tubulin polyglutamylase ttll9-like 1308 gi|348514828|ref|XP_003444942.1|PREDICTED: probable tubulin polyglutamylase TTLL9-like [Oreochromis niloticus]	XP_003444942	0	91	783.097	435	304
comp57980_c0_m.43539	intraflagellar transport 57 homolog 1026 gi|348530680|ref|XP_003452838.1|PREDICTED: intraflagellar transport protein 57 homolog [Oreochromis niloticus]	XP_003452838	2.30258e-132	94	476.863	322	65
comp579819_c0_m.265374	retrotransposon-like family member (retr-1)-like 315 gi|340387290|ref|XP_003392140.1|PREDICTED: uncharacterized protein K02A2.6-like, partial [Amphimedon queenslandica]	XP_003392140	3.74494e-24	74	115.161	87	443
comp57984_c0_m.43567	fibroblast growth factor receptor-like 1-like 1482 gi|348531291|ref|XP_003453143.1|PREDICTED: fibroblast growth factor receptor-like 1-like [Oreochromis niloticus]	XP_003453143	0	87	783.867	504	70
comp57996_c0_m.43623	programmed cell death 1 ligand 1-like 588 gi|348540623|ref|XP_003457787.1|PREDICTED: programmed cell death 1 ligand 1-like [Oreochromis niloticus]	XP_003457787	1.56167e-21	66	107.071	106	93
comp580061_c0_m.265381	recombining binding protein l 305 gi|348528877|ref|XP_003451942.1|PREDICTED: recombining binding protein suppressor of hairless-like protein-like [Oreochromis niloticus]	XP_003451942	4.02757e-47	92	191.43	101	970
comp58016_c0_m.43667	novel protein vertebrate adp-ribosyltransferase (nad+ poly (adp-ribose) polymerase) 3156 gi|348524787|ref|XP_003449904.1|PREDICTED: poly [ADP-ribose] polymerase 1-like [Oreochromis niloticus]	XP_003449904	0	95	1789.62	1015	326
comp58019_c0_m.43686	zinc finger protein 91-like 2205 gi|326680667|ref|XP_003201586.1|PREDICTED: zinc finger protein 729-like [Danio rerio]	XP_003201586	1.95928e-96	44	358.992	728	135
comp58019_c0_m.43687	zinc finger protein 180-like 930 gi|291415113|ref|XP_002723801.1|PREDICTED: zinc finger protein 672 [Oryctolagus cuniculus]	XP_002723801	1.38714e-53	59	214.927	228	241
comp58020_c0_m.43694	PREDICTED: kynureninase-like 837 gi|348518225|ref|XP_003446632.1|PREDICTED: kynureninase-like [Oreochromis niloticus]	XP_003446632	9.51743e-125	87	451.055	276	195
comp58025_c0_m.43711	protein lsm12 homolog a 705 gi|317419613|emb|CBN81650.1|Protein LSM12 homolog A [Dicentrarchus labrax]	CBN81650	3.89586e-104	99	382.104	196	264
comp58029_c1_m.43721	serine cytosolic-like 855 gi|348511470|ref|XP_003443267.1|PREDICTED: serine hydroxymethyltransferase, cytosolic-like [Oreochromis niloticus]	XP_003443267	2.42774e-147	97	526.168	271	152
comp58029_c1_m.43722	serine cytosolic-like 498 gi|348511470|ref|XP_003443267.1|PREDICTED: serine hydroxymethyltransferase, cytosolic-like [Oreochromis niloticus]	XP_003443267	8.57078e-74	92	280.026	165	276
comp58035_c0_m.43737	n -dimethylarginine dimethylaminohydrolase 2 873 gi|348530036|ref|XP_003452517.1|PREDICTED: N(G),N(G)-dimethylarginine dimethylaminohydrolase 2-like [Oreochromis niloticus]	XP_003452517	1.21498e-141	95	507.294	290	415
comp58037_c0_m.43742	neuronal pentraxin i 1344 gi|348533097|ref|XP_003454042.1|PREDICTED: neuronal pentraxin-1-like [Oreochromis niloticus]	XP_003454042	0	95	795.038	433	1485
comp58039_c0_m.43767	novel protein 7731 gi|55962556|emb|CAI12077.1|novel protein [Danio rerio]	CAI12077	0	53	1590.09	2753	292
comp58040_c0_m.43785	zygote arrest 1 1020 gi|348504880|ref|XP_003439989.1|PREDICTED: zygote arrest protein 1-like [Oreochromis niloticus]	XP_003439989	7.53632e-152	87	541.576	334	434
comp58043_c0_m.43799	retrotransposable element tf2 155 kda protein type 1-like 1698 gi|317419716|emb|CBN81752.1|Pol polyprotein [Dicentrarchus labrax]	CBN81752	0	78	714.146	550	165
comp58046_c1_m.43815	transmembrane protease serine 9-like 552 gi|348504954|ref|XP_003440026.1|PREDICTED: transmembrane protease serine 9-like [Oreochromis niloticus]	XP_003440026	4.84224e-77	89	291.197	184	165
comp58046_c3_m.43818	transmembrane protease serine 9-like 728 gi|348504954|ref|XP_003440026.1|PREDICTED: transmembrane protease serine 9-like [Oreochromis niloticus]	XP_003440026	5.07344e-70	74	268.855	222	115
comp58046_c4_m.43821	transmembrane protease serine 9 456 gi|348504954|ref|XP_003440026.1|PREDICTED: transmembrane protease serine 9-like [Oreochromis niloticus]	XP_003440026	4.89635e-53	74	211.075	155	344
comp58062_c0_m.43858	stomatin-like protein 1-like 1236 gi|348505629|ref|XP_003440363.1|PREDICTED: stomatin-like protein 1-like [Oreochromis niloticus]	XP_003440363	1.89781e-158	86	563.918	400	169
comp58065_c0_m.43874	sorting nexin-22-like 573 gi|348520175|ref|XP_003447604.1|PREDICTED: sorting nexin-22-like [Oreochromis niloticus]	XP_003447604	2.75431e-81	90	305.449	187	565
comp58077_c0_m.43905	mitotic spindle assembly checkpoint protein mad1 2160 gi|47218933|emb|CAF98131.1|unnamed protein product [Tetraodon nigroviridis]	CAF98131	0	79	813.527	711	163
comp58093_c0_m.43935	loc100158343 protein 741 gi|47214479|emb|CAG12484.1|unnamed protein product [Tetraodon nigroviridis]	CAG12484	1.35474e-65	70	254.218	230	691
comp58097_c0_m.43950	ski- isoform cra_b 2307 gi|348522153|ref|XP_003448590.1|PREDICTED: ski-like protein-like [Oreochromis niloticus]	XP_003448590	0	89	1131.7	774	264
comp58110_c0_m.44000	sulfotransferase 6b1 1044 gi|348536462|ref|XP_003455715.1|PREDICTED: sulfotransferase 6B1-like isoform 1 [Oreochromis niloticus]	XP_003455715	2.6218e-131	89	473.396	296	54
comp58114_c0_m.44023	solute carrier family 22 member 1-like 465 gi|125842219|ref|XP_695010.2|PREDICTED: solute carrier family 22 member 1-like [Danio rerio]	XP_695010	1.39605e-20	76	85.5001	71	565
comp58139_c0_m.44045	kelch repeat and btb domain-containing protein 10-like 1839 gi|348519713|ref|XP_003447374.1|PREDICTED: kelch repeat and BTB domain-containing protein 10-like [Oreochromis niloticus]	XP_003447374	0	94	1085.48	598	428
comp58148_c0_m.44073	itgbl1 protein 1461 gi|348528254|ref|XP_003451633.1|PREDICTED: integrin beta-like protein 1-like [Oreochromis niloticus]	XP_003451633	0	94	889.026	455	153
comp58149_c0_m.44087	serine threonine-protein kinase prkx-like 564 gi|220678406|emb|CAX14554.1|novel protein similar to H.sapiens PRKX, protein kinase, X-linked (PRKX) [Danio rerio]	CAX14554	1.98619e-68	84	262.692	181	42
comp58179_c2_m.44166	homeobox protein sebox-like 252 gi|47224794|emb|CAG06364.1|unnamed protein product [Tetraodon nigroviridis]	CAG06364	2.20147e-17	97	83.1889	43	433
comp58186_c0_m.44190	anthrax toxin receptor 1 1605 gi|348502064|ref|XP_003438589.1|PREDICTED: anthrax toxin receptor 1-like [Oreochromis niloticus]	XP_003438589	0	94	663.3	458	426
comp58190_c0_m.44212	centrosomal protein poc5 1689 gi|348544849|ref|XP_003459893.1|PREDICTED: centrosomal protein POC5-like [Oreochromis niloticus]	XP_003459893	0	74	651.358	574	82
comp58208_c0_m.44253	lysocardiolipin acyltransferase 1-like 282 gi|348510701|ref|XP_003442883.1|PREDICTED: lysocardiolipin acyltransferase 1-like [Oreochromis niloticus]	XP_003442883	3.39989e-30	97	135.191	84	97
comp58218_c0_m.44274	uncharacterized membrane protein c19orf24-like 423 gi|348530134|ref|XP_003452566.1|PREDICTED: uncharacterized membrane protein C19orf24-like [Oreochromis niloticus]	XP_003452566	1.66317e-32	69	142.895	140	121
comp58235_c1_m.44324	unnamed protein product 479 gi|47214954|emb|CAG10776.1|unnamed protein product [Tetraodon nigroviridis]	CAG10776	2.6144e-30	71	135.576	169	156
comp58240_c3_m.44344	diphosphoinositol polyphosphate phosphohydrolase 2-like 630 gi|348506036|ref|XP_003440566.1|PREDICTED: diphosphoinositol polyphosphate phosphohydrolase 2-like [Oreochromis niloticus]	XP_003440566	4.11922e-69	82	265.388	190	210
comp58251_c0_m.44370	vesicle transport through interaction with t-snares homolog 1b 828 gi|348515987|ref|XP_003445521.1|PREDICTED: vesicle transport through interaction with t-SNAREs homolog 1B-like [Oreochromis niloticus]	XP_003445521	1.22487e-100	92	370.933	227	346
comp58269_c0_m.44426	hydroxyacid oxidase 2 1194 gi|348538292|ref|XP_003456626.1|PREDICTED: hydroxyacid oxidase 2-like isoform 1 [Oreochromis niloticus]	XP_003456626	0	97	654.825	356	73
comp58270_c0_m.44430	conserved hypothetical protein 220 gi|313142806|ref|ZP_07804999.1|conserved hypothetical protein [Helicobacter canadensis MIT 98-5491] >gi|313131837|gb|EFR49454.1| conserved hypothetical protein [Helicobacter canadensis MIT 98-5491]	ZP_07804999	1.24535e-35	100	153.295	73	80
comp58270_c1_m.44432	regulatory protein rop 240 gi|358256673|dbj|GAA57893.1|regulatory protein rop, partial [Clonorchis sinensis]	GAA57893	9.94912e-38	100	160.229	80	65
comp58277_c1_m.44440	PREDICTED: hypothetical protein LOC100707140 333 gi|348541835|ref|XP_003458392.1|PREDICTED: hypothetical protein LOC100707140 [Oreochromis niloticus]	XP_003458392	2.15169e-16	63	89.3521	103	185
comp58281_c0_m.44459	nanos homolog 1-like 816 gi|348520598|ref|XP_003447814.1|PREDICTED: nanos homolog 1-like [Oreochromis niloticus]	XP_003447814	9.8945e-87	82	324.709	225	1229
comp58294_c0_m.44486	transmembrane protein 2 4170 gi|348530396|ref|XP_003452697.1|PREDICTED: transmembrane protein 2-like [Oreochromis niloticus]	XP_003452697	0	87	2142.47	1409	481
comp58297_c0_m.44520	solute carrier family 22 member 6-a 1749 gi|348539162|ref|XP_003457058.1|PREDICTED: solute carrier family 22 member 6-like [Oreochromis niloticus]	XP_003457058	0	90	900.197	530	262
comp58307_c1_m.44551	lamina-associated polypeptide 2 isoform beta 1224 gi|348523251|ref|XP_003449137.1|PREDICTED: lamina-associated polypeptide 2, isoforms beta/delta/epsilon/gamma-like [Oreochromis niloticus]	XP_003449137	5.76127e-75	70	286.574	373	77
comp58313_c0_m.44578	p2y purinoceptor 1-like 298 gi|348539270|ref|XP_003457112.1|PREDICTED: P2Y purinoceptor 1-like [Oreochromis niloticus]	XP_003457112	2.82268e-32	77	142.124	99	163
comp58316_c0_m.44595	upf0671 protein c14orf153 homolog 600 gi|348520648|ref|XP_003447839.1|PREDICTED: UPF0671 protein C14orf153 homolog [Oreochromis niloticus]	XP_003447839	4.66117e-77	78	291.582	207	86
comp58322_c0_m.44612	selenoprotein 1 375 gi|261399890|ref|NP_001004972.2|selenoprotein X, 1 [Xenopus (Silurana) tropicalis]	NP_001004972	1.3574e-42	93	176.407	92	415
comp58330_c0_m.44637	26s protease regulatory subunit 6b 1344 gi|348527642|ref|XP_003451328.1|PREDICTED: 26S protease regulatory subunit 6B [Oreochromis niloticus]	XP_003451328	0	99	751.51	417	280
comp58334_c0_m.44654	glycine n-methyltransferase 888 gi|255349296|gb|ACU09500.1|glycine N-methyltransferase [Fundulus heteroclitus]	ACU09500	8.37873e-154	94	547.74	295	129
comp58340_c0_m.44667	coiled-coil domain-containing protein 155-like 609 gi|47225242|emb|CAG09742.1|unnamed protein product [Tetraodon nigroviridis]	CAG09742	2.14339e-32	64	143.28	200	179
comp58351_c0_m.44715	heat shock protein beta-11 627 gi|348539190|ref|XP_003457072.1|PREDICTED: heat shock protein beta-11-like [Oreochromis niloticus]	XP_003457072	8.41731e-91	93	337.421	192	48
comp58353_c0_m.44729	peroxisomal n -acetyl-spermine spermidine oxidase-like 303 gi|348507216|ref|XP_003441152.1|PREDICTED: peroxisomal N(1)-acetyl-spermine/spermidine oxidase-like [Oreochromis niloticus]	XP_003441152	6.70059e-18	88	94.3597	54	932
comp58355_c0_m.44737	26s proteasome non-atpase regulatory subunit 1-like isoform 1 2889 gi|348535828|ref|XP_003455400.1|PREDICTED: 26S proteasome non-ATPase regulatory subunit 1-like isoform 1 [Oreochromis niloticus]	XP_003455400	0	96	1608.19	963	102
comp58357_c0_m.44756	u6 snrna-associated sm-like protein lsm3-like 309 gi|348514181|ref|XP_003444619.1|PREDICTED: U6 snRNA-associated Sm-like protein LSm3-like [Oreochromis niloticus] >gi|348520372|ref|XP_003447702.1| PREDICTED: U6 snRNA-associated Sm-like protein LSm3-like [Oreochromis niloticus]	XP_003444619	2.34933e-39	100	165.622	102	68
comp58359_c0_m.44762	upf0327 protein c1orf151-like 225 gi|348523259|ref|XP_003449141.1|PREDICTED: UPF0327 protein C1orf151-like [Oreochromis niloticus]	XP_003449141	3.85433e-29	91	131.724	74	268
comp58374_c0_m.44790	complement component 1 q subcomponent-binding mitochondrial precursor 870 gi|348541249|ref|XP_003458099.1|PREDICTED: complement component 1 Q subcomponent-binding protein, mitochondrial-like [Oreochromis niloticus]	XP_003458099	2.44897e-118	93	429.869	288	439
comp58380_c0_m.44811	selenium-binding protein 1 1488 gi|348540313|ref|XP_003457632.1|PREDICTED: selenium-binding protein 1-like [Oreochromis niloticus]	XP_003457632	0	93	872.848	472	40
comp58384_c0_m.44835	osteoclast-stimulating factor 1 195 gi|348527212|ref|XP_003451113.1|PREDICTED: osteoclast-stimulating factor 1-like [Oreochromis niloticus]	XP_003451113	3.73449e-16	100	88.5817	40	136
comp58387_c0_m.44840	c-type mannose receptor 2-like 876 gi|47203231|emb|CAF92548.1|unnamed protein product [Tetraodon nigroviridis]	CAF92548	2.06314e-64	72	250.751	188	640
comp58389_c0_m.44851	signal recognition particle 72 kda protein 2028 gi|348511769|ref|XP_003443416.1|PREDICTED: signal recognition particle 72 kDa protein [Oreochromis niloticus]	XP_003443416	0	95	1110.52	668	64
comp58391_c0_m.44862	pvalb6 protein 201 gi|348511303|ref|XP_003443184.1|PREDICTED: parvalbumin-7-like [Oreochromis niloticus]	XP_003443184	3.95098e-18	96	95.1301	66	120
comp58394_c0_m.44868	nadh dehydrogenase iron-sulfur protein mitochondrial precursor 513 gi|348512579|ref|XP_003443820.1|PREDICTED: NADH dehydrogenase [ubiquinone] iron-sulfur protein 6, mitochondrial-like [Oreochromis niloticus]	XP_003443820	2.12465e-59	93	232.261	129	46
comp58398_c0_m.44899	otu domain-containing protein 5 402 gi|348516977|ref|XP_003446013.1|PREDICTED: OTU domain-containing protein 5-A-like [Oreochromis niloticus]	XP_003446013	3.60001e-19	90	98.5969	51	130
comp58402_c0_m.44913	cellular retinoic acid-binding protein 1-like 498 gi|348520096|ref|XP_003447565.1|PREDICTED: cellular retinoic acid-binding protein 1-like [Oreochromis niloticus]	XP_003447565	7.02762e-68	94	260.381	137	171
comp58406_c0_m.44931	comm domain-containing protein 3 636 gi|317419830|emb|CBN81866.1|COMM domain-containing protein 3 [Dicentrarchus labrax]	CBN81866	5.58758e-82	88	308.145	193	176
comp58412_c0_m.44955	upf0459 protein c19orf50 homolog 642 gi|348506068|ref|XP_003440582.1|PREDICTED: UPF0459 protein C19orf50 homolog [Oreochromis niloticus]	XP_003440582	4.55284e-71	97	271.937	181	238
comp58425_c0_m.44987	wd repeat-containing protein 18-like 876 gi|348527728|ref|XP_003451371.1|PREDICTED: WD repeat-containing protein 18-like [Oreochromis niloticus]	XP_003451371	1.45474e-118	94	430.639	251	665
comp58432_c0_m.45009	glycogen synthase 2130 gi|41056213|ref|NP_957474.1|glycogen [starch] synthase, muscle [Danio rerio] >gi|32766588|gb|AAH54932.1| Zgc:63701 [Danio rerio]	NP_957474	0	96	1235.71	692	190
comp58435_c0_m.45026	nuclear protein hcc-1 663 gi|348539250|ref|XP_003457102.1|PREDICTED: SAP domain-containing ribonucleoprotein-like [Oreochromis niloticus]	XP_003457102	9.65033e-75	90	284.263	211	570
comp58438_c0_m.45038	autophagy-related protein 16-1-like 1812 gi|348540790|ref|XP_003457870.1|PREDICTED: autophagy-related protein 16-1-like [Oreochromis niloticus]	XP_003457870	0	94	1020.38	604	233
comp58447_c0_m.45067	igf binding protein 5 1149 gi|187472095|gb|ACD11357.1|IGF binding protein 5 [Seriola quinqueradiata]	ACD11357	1.84268e-128	86	464.151	269	652
comp58456_c0_m.45096	propionyl-coenzyme a alpha polypeptide 2136 gi|348538467|ref|XP_003456712.1|PREDICTED: propionyl-CoA carboxylase alpha chain, mitochondrial-like [Oreochromis niloticus]	XP_003456712	0	91	1179.85	711	236
comp58460_c0_m.45108	phosphomannomutase 2 828 gi|348538094|ref|XP_003456527.1|PREDICTED: phosphomannomutase 2-like [Oreochromis niloticus]	XP_003456527	2.54219e-114	85	416.387	275	186
comp58461_c0_m.45114	coiled-coil-helix-coiled-coil-helix domain-containing protein mitochondrial-like 726 gi|348507805|ref|XP_003441446.1|PREDICTED: coiled-coil-helix-coiled-coil-helix domain-containing protein 3, mitochondrial-like [Oreochromis niloticus]	XP_003441446	2.51209e-77	76	293.123	243	47
comp58466_c0_m.45136	solute carrier family 45 member 3-like 198 gi|47221879|emb|CAF98891.1|unnamed protein product [Tetraodon nigroviridis]	CAF98891	2.3239e-18	94	95.9005	50	202
comp58485_c0_m.45182	15-hydroxyprostaglandin dehydrogenase 792 gi|47211357|emb|CAF95376.1|unnamed protein product [Tetraodon nigroviridis]	CAF95376	2.70699e-86	78	323.168	256	100
comp58489_c0_m.45200	major histocompatibility complex class ia chain 480 gi|20068861|gb|AAM09577.1|AF412320_1MHC class I antigen, partial [Xiphophorus hellerii]	AAM09577	3.86215e-50	78	201.445	128	150
comp58501_c0_m.45249	homolog precursor 525 gi|348543842|ref|XP_003459391.1|PREDICTED: protein CutA homolog isoform 1 [Oreochromis niloticus]	XP_003459391	4.55154e-76	96	287.73	155	108
comp58502_c0_m.45253	novel protein (zgc:92140) 351 gi|47213907|emb|CAF95849.1|unnamed protein product [Tetraodon nigroviridis]	CAF95849	4.05814e-55	96	218.009	112	116
comp58504_c0_m.45259	serum lectin isoform 4 486 gi|115501475|dbj|BAF34211.1|serum lectin isoform 4 [Verasper variegatus]	BAF34211	2.91952e-53	72	211.846	161	204
comp58521_c0_m.45338	glutathione s-transferase 672 gi|204638331|gb|ACI01805.1|alpha-class glutathione S-transferase [Epinephelus coioides]	ACI01805	6.11274e-101	91	371.318	223	74
comp58522_c0_m.45346	nadh dehydrogenase 1 alpha subcomplex subunit 4 408 gi|318087427|ref|NP_001187517.1|NADH dehydrogenase (ubiquinone) 1 alpha subcomplex subunit 4 [Ictalurus punctatus] >gi|308323225|gb|ADO28749.1| NADH dehydrogenase (ubiquinone) 1 alpha subcomplex subunit 4 [Ictalurus punctatus]	NP_001187517	2.71008e-35	90	152.14	82	183
comp58527_c0_m.45355	heterogeneous nuclear ribonucleoprotein a0 1071 gi|348511912|ref|XP_003443487.1|PREDICTED: heterogeneous nuclear ribonucleoprotein A0-like [Oreochromis niloticus]	XP_003443487	3.34319e-97	98	360.147	186	395
comp58533_c0_m.45377	pyruvate dehydrogenase 1227 gi|172087122|gb|ACB72247.1|pyruvate dehydrogenase kinase 2 [Fundulus heteroclitus]	ACB72247	0	96	791.186	408	196
comp58535_c0_m.45388	beta-crystallin b3-like 975 gi|348508124|ref|XP_003441605.1|PREDICTED: beta-crystallin B3-like [Oreochromis niloticus]	XP_003441605	3.49865e-111	94	406.371	208	270
comp58544_c1_m.45420	novel protein vertebrate beaded filament structural protein phakinin ( zgc:103750) 990 gi|348541411|ref|XP_003458180.1|PREDICTED: phakinin-like [Oreochromis niloticus]	XP_003458180	3.59372e-111	80	406.371	337	181
comp58544_c1_m.45421	novel protein vertebrate beaded filament structural protein phakinin ( zgc:103750) 951 gi|348541411|ref|XP_003458180.1|PREDICTED: phakinin-like [Oreochromis niloticus]	XP_003458180	5.11299e-67	80	259.61	226	89
comp58551_c1_m.45444	fast white muscle troponin t embryonic isoform 558 gi|110808621|gb|ABG91149.1|skeletal muscle fast troponin T embryonic/larval isoform [Hippoglossus hippoglossus]	ABG91149	1.53525e-25	91	120.168	97	295
comp58552_c0_m.45452	mitochondrial 2-oxoglutarate malate carrier protein 1071 gi|323649956|gb|ADX97064.1|mitochondrial 2-oxoglutarate/malate carrier protein [Perca flavescens]	ADX97064	1.33236e-162	98	577.4	298	437
comp58553_c0_m.45457	cancer susceptibility candidate protein 1 homolog 2157 gi|348515217|ref|XP_003445136.1|PREDICTED: cancer susceptibility candidate protein 1 homolog [Oreochromis niloticus]	XP_003445136	1.53383e-178	66	631.713	661	195
comp58557_c0_m.45476	ubiquitin carboxyl-terminal hydrolase isozyme l1 663 gi|348524440|ref|XP_003449731.1|PREDICTED: ubiquitin carboxyl-terminal hydrolase isozyme L1 [Oreochromis niloticus]	XP_003449731	1.25163e-98	88	363.614	220	98
comp58559_c0_m.45480	atp synthase-coupling factor mitochondrial precursor 390 gi|229367968|gb|ACQ58964.1|ATP synthase-coupling factor 6, mitochondrial precursor [Anoplopoma fimbria]	ACQ58964	9.21382e-44	91	180.259	107	46
comp58571_c0_m.45523	atp synthase subunit mitochondrial 219 gi|348517239|ref|XP_003446142.1|PREDICTED: ATP synthase subunit alpha, mitochondrial-like [Oreochromis niloticus]	XP_003446142	1.9286e-17	95	92.8189	48	139
comp58581_c0_m.45561	beta-type globin 444 gi|22002422|dbj|BAC06483.1|adult beta-type globin [Oryzias latipes] >gi|23496463|dbj|BAC20302.1| beta-type globin [Oryzias latipes]	BAC06483	5.85812e-70	94	267.314	147	48
comp585867_c0_m.265634	cyclic nucleotide-gated cation channel-like 212 gi|348528687|ref|XP_003451848.1|PREDICTED: cyclic nucleotide-gated cation channel-like [Oreochromis niloticus]	XP_003451848	1.48655e-17	96	93.2041	50	215
comp58587_c0_m.45583	60s ribosomal protein l10a-like 699 gi|348521354|ref|XP_003448191.1|PREDICTED: 60S ribosomal protein L10a-like [Oreochromis niloticus]	XP_003448191	6.51107e-104	99	381.333	216	167
comp58588_c0_m.45585	beta-crystallin a4-like 627 gi|328677201|gb|AEB31323.1|hypothetical protein [Epinephelus bruneus]	AEB31323	3.65116e-94	95	348.591	175	96
comp58591_c0_m.45598	pancreatic progenitor cell differentiation and proliferation factor b 342 gi|328677171|gb|AEB31308.1|hypothetical protein [Epinephelus bruneus]	AEB31308	1.16226e-33	96	146.747	100	130
comp58597_c0_m.45616	fatty acid binding protein h6-isoform 582 gi|348513205|ref|XP_003444133.1|PREDICTED: fatty acid-binding protein, heart-like [Oreochromis niloticus]	XP_003444133	9.36193e-64	97	247.284	133	57
comp58601_c0_m.45625	low quality protein: phospholipid hydroperoxide glutathione mitochondrial-like 186 gi|348504736|ref|XP_003439917.1|PREDICTED: LOW QUALITY PROTEIN: phospholipid hydroperoxide glutathione peroxidase, mitochondrial-like [Oreochromis niloticus]	XP_003439917	1.12913e-20	93	103.605	61	174
comp58604_c0_m.45640	trypsin 687 gi|41350549|gb|AAS00515.1|trypsin [Oreochromis niloticus]	AAS00515	5.87004e-86	89	321.627	195	53
comp58604_c1_m.45642	pancreatic trypsin 249 gi|348543921|ref|XP_003459430.1|PREDICTED: trypsin [Oreochromis niloticus]	XP_003459430	8.64635e-26	96	120.553	55	208
comp58605_c0_m.45645	upf0501 protein kiaa1430 homolog 1353 gi|220679308|emb|CAX14439.1|novel protein (zgc:85910) [Danio rerio]	CAX14439	3.34208e-26	47	124.79	440	205
comp58605_c0_m.45646	adenine nucleotide translocator s254 621 gi|47219992|emb|CAG11525.1|unnamed protein product [Tetraodon nigroviridis]	CAG11525	3.66058e-107	99	391.734	206	73
comp58605_c1_m.45658	solute carrier family 25 (mitochondrial carrier adenine nucleotide translocator) member 4 222 gi|47550717|ref|NP_999867.1|ADP/ATP translocase 1 [Danio rerio] >gi|45501166|gb|AAH67329.1| Solute carrier family 25 (mitochondrial carrier; adenine nucleotide translocator), member 4 [Danio rerio] >gi|220679306|emb|CAX14437.1| solute carrier family 25 (mitochondrial carrier; adenine nucleotide transloca…	NP_999867	9.83451e-33	98	143.665	74	161
comp58609_c0_m.45665	ependymin-1 precursor 729 gi|229366034|gb|ACQ57997.1|Ependymin-1 precursor [Anoplopoma fimbria] >gi|229366228|gb|ACQ58094.1| Ependymin-1 precursor [Anoplopoma fimbria]	ACQ57997	9.33404e-72	84	274.633	191	344
comp58623_c0_m.45714	transmembrane protein c2orf18-like 1269 gi|348517769|ref|XP_003446405.1|PREDICTED: transmembrane protein C2orf18-like [Oreochromis niloticus]	XP_003446405	3.96191e-175	91	619.387	378	134
comp58624_c0_m.45720	si:ch211- protein 723 gi|226731847|gb|ACO82020.1|fetuin-B [Perca flavescens]	ACO82020	4.55558e-63	82	245.743	162	139
comp58635_c0_m.45762	PREDICTED: tetraspanin-5-like 735 gi|348540641|ref|XP_003457796.1|PREDICTED: tetraspanin-5-like [Oreochromis niloticus]	XP_003457796	1.13387e-40	76	171.4	182	37
comp58637_c0_m.45785	ubiquitin specific peptidase 33 210 gi|281312481|sp|A5PMR2.1|UBP33_DANRERecName: Full=Ubiquitin carboxyl-terminal hydrolase 33; AltName: Full=Deubiquitinating enzyme 33; AltName: Full=Ubiquitin thioesterase 33; AltName: Full=Ubiquitin-specific-processing protease 33 >gi|148725347|emb|CAN88027.1| ubiquitin specific peptidase 33 [Danio rerio]	A5PMR2	1.64358e-16	100	89.7373	37	745
comp58639_c0_m.45795	zinc finger protein rfp-like 3870 gi|348540012|ref|XP_003457482.1|PREDICTED: hypothetical protein LOC100695437 [Oreochromis niloticus]	XP_003457482	0	55	664.84	1347	434
comp58641_c0_m.45806	homogentisate -dioxygenase 1332 gi|348512010|ref|XP_003443536.1|PREDICTED: homogentisate 1,2-dioxygenase-like [Oreochromis niloticus]	XP_003443536	0	97	913.679	443	116
comp58641_c0_m.45808	nadh dehydrogenase 1 beta subcomplex subunit 4 396 gi|348512012|ref|XP_003443537.1|PREDICTED: NADH dehydrogenase [ubiquinone] 1 beta subcomplex subunit 4-like [Oreochromis niloticus]	XP_003443537	1.00693e-53	92	213.386	126	97
comp58651_c0_m.45839	heat shock protein 10 402 gi|47217093|emb|CAG02594.1|unnamed protein product [Tetraodon nigroviridis]	CAG02594	1.00106e-45	96	186.808	101	243
comp58661_c0_m.45879	microtubule-associated protein rp eb family member 3-like 786 gi|348517544|ref|XP_003446293.1|PREDICTED: microtubule-associated protein RP/EB family member 3-like [Oreochromis niloticus]	XP_003446293	1.00298e-117	95	427.557	255	83
comp58674_c0_m.45915	unnamed protein product 387 gi|47226537|emb|CAG08553.1|unnamed protein product [Tetraodon nigroviridis]	CAG08553	4.76227e-32	77	141.354	107	165
comp58681_c0_m.45933	grancalcin 729 gi|348544406|ref|XP_003459672.1|PREDICTED: grancalcin-like [Oreochromis niloticus]	XP_003459672	1.29643e-89	98	333.954	167	69
comp586848_c0_m.265689	polycystic kidney disease 2-like 1 277 gi|348507451|ref|XP_003441269.1|PREDICTED: polycystic kidney disease 2-like 1 protein [Oreochromis niloticus]	XP_003441269	1.10016e-20	69	103.605	100	275
comp58693_c0_m.45989	synaptophysin b 882 gi|348502838|ref|XP_003438974.1|PREDICTED: synaptophysin-like isoform 1 [Oreochromis niloticus]	XP_003438974	1.72882e-143	93	513.457	293	511
comp58704_c0_m.46047	leucine-rich repeat lgi member 3 1650 gi|348516328|ref|XP_003445691.1|PREDICTED: leucine-rich repeat LGI family member 3-like [Oreochromis niloticus]	XP_003445691	0	97	952.199	522	801
comp58740_c2_m.46186	novel protein 3114 gi|348500246|ref|XP_003437684.1|PREDICTED: uncharacterized protein KIAA1370 homolog [Oreochromis niloticus]	XP_003437684	0	83	1252.65	956	62
comp58742_c0_m.46202	upf0722 protein c11orf88 homolog 398 gi|348509986|ref|XP_003442527.1|PREDICTED: UPF0722 protein C11orf88 homolog [Oreochromis niloticus]	XP_003442527	3.6147e-19	73	98.5969	84	419
comp58752_c0_m.46271	inner centromere protein 2496 gi|348505697|ref|XP_003440397.1|PREDICTED: inner centromere protein B-like [Oreochromis niloticus]	XP_003440397	3.35853e-124	76	451.44	549	223
comp58754_c0_m.46280	ribonuclease p protein subunit p30 834 gi|47209177|emb|CAG12154.1|unnamed protein product [Tetraodon nigroviridis]	CAG12154	1.85275e-104	85	383.645	260	1043
comp58758_c0_m.46308	nucleoprotein tpr 3912 gi|348531442|ref|XP_003453218.1|PREDICTED: nucleoprotein TPR-like [Oreochromis niloticus]	XP_003453218	0	78	1132.86	1334	367
comp58758_c0_m.46309	proteoglycan 4-like 1677 gi|348531440|ref|XP_003453217.1|PREDICTED: proteoglycan 4-like [Oreochromis niloticus]	XP_003453217	4.43811e-151	67	540.036	544	592
comp58762_c0_m.46355	wd repeat-containing protein 26 1833 gi|348506479|ref|XP_003440786.1|PREDICTED: WD repeat-containing protein 26-like [Oreochromis niloticus]	XP_003440786	0	97	1050.43	610	613
comp58767_c0_m.46383	sec1 family domain-containing protein 1 1899 gi|348527452|ref|XP_003451233.1|PREDICTED: sec1 family domain-containing protein 1 [Oreochromis niloticus]	XP_003451233	0	96	1169.84	632	74
comp58774_c1_m.46432	PREDICTED: hypothetical protein LOC100536727 249 gi|326678997|ref|XP_003201221.1|PREDICTED: hypothetical protein LOC100536727 [Danio rerio]	XP_003201221	1.68353e-29	89	132.88	83	48
comp58780_c0_m.46442	phytanoyl- dioxygenase domain-containing protein 1 273 gi|229367942|gb|ACQ58951.1|Phytanoyl-CoA dioxygenase domain-containing protein 1 [Anoplopoma fimbria]	ACQ58951	3.80812e-21	94	105.145	51	370
comp58795_c0_m.46482	ubiquitin-like protein 7 1215 gi|348500258|ref|XP_003437690.1|PREDICTED: ubiquitin-like protein 7-like [Oreochromis niloticus]	XP_003437690	1.4612e-163	91	580.867	406	180
comp58796_c0_m.46488	lca5l protein 981 gi|224048514|ref|XP_002189676.1|PREDICTED: similar to chromosome 6 open reading frame 152 [Taeniopygia guttata]	XP_002189676	8.06376e-31	55	139.428	325	105
comp58800_c0_m.46508	interleukin-17a f-1 468 gi|348500168|ref|XP_003437645.1|PREDICTED: interleukin-17F-like [Oreochromis niloticus]	XP_003437645	1.31505e-29	66	133.265	157	488
comp58805_c0_m.46522	adenylate kinase 7 2100 gi|348542014|ref|XP_003458481.1|PREDICTED: adenylate kinase 7-like [Oreochromis niloticus]	XP_003458481	0	72	653.67	675	301
comp58809_c0_m.46532	zinc finger protein 183 969 gi|157278305|ref|NP_001098254.1|zinc finger protein 183 [Oryzias latipes] >gi|40891600|gb|AAR97526.1| zinc finger protein 183 [Oryzias latipes]	NP_001098254	5.44861e-157	93	558.525	321	407
comp58821_c0_m.46573	protein polyglycylase ttll10-like 1875 gi|348535776|ref|XP_003455374.1|PREDICTED: hypothetical protein LOC100701766 [Oreochromis niloticus]	XP_003455374	1.9911e-179	74	634.41	548	70
comp58826_c0_m.46597	cyclin-dependent kinases regulatory subunit 2-like 231 gi|348528091|ref|XP_003451552.1|PREDICTED: cyclin-dependent kinases regulatory subunit 2-like [Oreochromis niloticus]	XP_003451552	3.69949e-32	94	141.739	74	557
comp58842_c0_m.46664	beta-catenin-like protein 1 1857 gi|348523321|ref|XP_003449172.1|PREDICTED: beta-catenin-like protein 1-like [Oreochromis niloticus]	XP_003449172	0	96	993.03	577	178
comp58847_c0_m.46697	comm domain-containing protein 7 600 gi|213513718|ref|NP_001134837.1|COMM domain-containing protein 7 [Salmo salar] >gi|209736454|gb|ACI69096.1| COMM domain-containing protein 7 [Salmo salar]	NP_001134837	1.65016e-90	89	336.265	198	63
comp58851_c0_m.46713	gtpase imap family member 8- partial 271 gi|348514139|ref|XP_003444598.1|PREDICTED: hypothetical protein LOC100699560 [Oreochromis niloticus]	XP_003444598	9.37971e-20	72	100.523	87	1036
comp58857_c0_m.46729	adenylate kinase domain-containing protein 1 4176 gi|348524865|ref|XP_003449943.1|PREDICTED: adenylate kinase domain-containing protein 1 [Oreochromis niloticus]	XP_003449943	0	72	1468.37	1422	112
comp58859_c0_m.46748	unnamed protein product 1068 gi|47228247|emb|CAG07642.1|unnamed protein product [Tetraodon nigroviridis]	CAG07642	9.25316e-23	48	112.849	233	186
comp58874_c0_m.46805	protein fam18b1-like 660 gi|348522334|ref|XP_003448680.1|PREDICTED: protein FAM18B1-like [Oreochromis niloticus]	XP_003448680	7.25244e-99	93	364.385	200	741
comp58889_c0_m.46853	golgin subfamily a member 1-like 2517 gi|348535190|ref|XP_003455084.1|PREDICTED: golgin subfamily A member 1-like [Oreochromis niloticus]	XP_003455084	0	88	1004.59	834	243
comp58901_c0_m.46910	ribonuclease h1 906 gi|348518293|ref|XP_003446666.1|PREDICTED: ribonuclease H1-like isoform 2 [Oreochromis niloticus]	XP_003446666	1.34276e-114	79	417.542	306	194
comp58901_c0_m.46911	ribosomal protein s7 585 gi|41152175|ref|NP_957046.1|40S ribosomal protein S7 [Danio rerio] >gi|49036465|sp|P62084.1|RS7_DANRE RecName: Full=40S ribosomal protein S7 >gi|37748273|gb|AAH59562.1| Ribosomal protein S7 [Danio rerio] >gi|45504873|gb|AAS66961.1| ribosomal protein S7 [Danio rerio] >gi|55251107|emb|CAH68965.1| ribosomal protein S7 [Danio rerio]	NP_957046	1.96121e-101	100	372.474	194	102
comp58902_c0_m.46919	conserved oligomeric golgi complex subunit 5 495 gi|47217245|emb|CAF96768.1|unnamed protein product [Tetraodon nigroviridis]	CAF96768	8.11541e-48	94	193.741	108	218
comp58919_c0_m.46972	mgc84016 protein 690 gi|348542174|ref|XP_003458561.1|PREDICTED: phosphatidylinositide phosphatase SAC1-B-like [Oreochromis niloticus]	XP_003458561	5.89202e-110	95	401.364	229	219
comp58920_c0_m.46980	c type lectin receptor c 942 gi|348530504|ref|XP_003452751.1|PREDICTED: C-type lectin domain family 4 member F-like [Oreochromis niloticus]	XP_003452751	1.26933e-94	77	351.288	282	147
comp58934_c0_m.47060	c-fos protein 591 gi|111143374|gb|ABH06553.1|proto-oncogene protein c-Fos [Dicentrarchus labrax]	ABH06553	1.20349e-53	93	213.772	157	100
comp58935_c1_m.47065	u6 snrna-associated sm-like protein lsm7-like 327 gi|348504874|ref|XP_003439986.1|PREDICTED: U6 snRNA-associated Sm-like protein LSm7-like [Oreochromis niloticus]	XP_003439986	2.29491e-50	99	202.216	101	60
comp58935_c1_m.47066	u6 snrna-associated sm-like protein lsm7-like 237 gi|348504874|ref|XP_003439986.1|PREDICTED: U6 snRNA-associated Sm-like protein LSm7-like [Oreochromis niloticus]	XP_003439986	2.725e-27	100	125.561	60	315
comp58937_c1_m.47072	cyclin-a1 isoform a 1236 gi|348541683|ref|XP_003458316.1|PREDICTED: cyclin-A1-like [Oreochromis niloticus]	XP_003458316	3.97558e-140	77	503.056	405	404
comp58959_c0_m.47131	sentrin-specific protease 7 1731 gi|348541077|ref|XP_003458013.1|PREDICTED: sentrin-specific protease 7-like [Oreochromis niloticus]	XP_003458013	1.10751e-136	62	492.271	644	171
comp58970_c0_m.47163	pra1 family protein 3 648 gi|317418941|emb|CBN80979.1|PRA1 family protein 3 [Dicentrarchus labrax]	CBN80979	6.9594e-75	90	284.648	190	325
comp58978_c0_m.47186	serine incorporator 1-like 1065 gi|348529240|ref|XP_003452122.1|PREDICTED: serine incorporator 1-like [Oreochromis niloticus]	XP_003452122	2.25153e-162	92	576.63	353	237
comp58983_c0_m.47216	horma domain-containing protein 1-like 906 gi|348531730|ref|XP_003453361.1|PREDICTED: HORMA domain-containing protein 1-like [Oreochromis niloticus]	XP_003453361	6.89623e-111	80	405.216	295	192
comp58987_c0_m.47239	ck073 protein 594 gi|348527460|ref|XP_003451237.1|PREDICTED: uncharacterized protein C11orf73 homolog [Oreochromis niloticus]	XP_003451237	2.68536e-101	96	372.089	198	279
comp58989_c0_m.47246	unnamed protein product 1620 gi|47216034|emb|CAG11365.1|unnamed protein product [Tetraodon nigroviridis]	CAG11365	2.84656e-139	82	500.745	340	122
comp589990_c0_m.265780	olfactory receptor 2k2-like 432 gi|348540487|ref|XP_003457719.1|PREDICTED: olfactory receptor 52E4-like [Oreochromis niloticus]	XP_003457719	5.42894e-52	88	207.608	138	297
comp59002_c0_m.47276	maspardin isoform a 1047 gi|348543714|ref|XP_003459328.1|PREDICTED: maspardin-like isoform 1 [Oreochromis niloticus]	XP_003459328	1.13482e-158	85	564.303	348	320
comp59006_c0_m.47287	ctd small phosphatase-like protein 2-a-like 1152 gi|348523113|ref|XP_003449068.1|PREDICTED: CTD small phosphatase-like protein 2-A-like [Oreochromis niloticus]	XP_003449068	9.4371e-149	82	531.561	388	165
comp59013_c0_m.47316	calcium-binding protein 5 510 gi|317419340|emb|CBN81377.1|Calcium-binding protein 5 [Dicentrarchus labrax]	CBN81377	1.79912e-87	97	325.479	169	497
comp59014_c0_m.47321	bardet-biedl syndrome 4 protein isoform 1 1653 gi|348526600|ref|XP_003450807.1|PREDICTED: Bardet-Biedl syndrome 4 protein [Oreochromis niloticus]	XP_003450807	0	92	859.751	537	150
comp59016_c0_m.47329	mitochondrial 28s ribosomal protein s24 516 gi|348503962|ref|XP_003439531.1|PREDICTED: 28S ribosomal protein S24-A, mitochondrial-like [Oreochromis niloticus]	XP_003439531	1.04139e-69	87	266.544	171	254
comp59023_c0_m.47339	map3k12-binding inhibitory protein 1 1056 gi|229365778|gb|ACQ57869.1|MAP3K12-binding inhibitory protein 1 [Anoplopoma fimbria]	ACQ57869	2.05098e-123	85	447.203	298	72
comp59026_c0_m.47351	nfu1 iron-sulfur cluster scaffold homolog 312 gi|348528951|ref|XP_003451979.1|PREDICTED: NFU1 iron-sulfur cluster scaffold homolog, mitochondrial-like [Oreochromis niloticus]	XP_003451979	3.18998e-20	75	102.064	95	165
comp59035_c1_m.47402	ras gtpase-activating protein-binding protein 2 1470 gi|348520290|ref|XP_003447661.1|PREDICTED: ras GTPase-activating protein-binding protein 1-like [Oreochromis niloticus]	XP_003447661	4.06508e-81	91	307.375	180	207
comp59041_c0_m.47419	alba-like protein c9orf23-like 840 gi|348500288|ref|XP_003437705.1|PREDICTED: hypothetical protein LOC100710716 [Oreochromis niloticus]	XP_003437705	1.59101e-103	79	380.563	262	343
comp59070_c0_m.47477	stromelysin-2 precursor 1488 gi|94536884|ref|NP_001035381.1|stromelysin-2 precursor [Danio rerio] >gi|92096319|gb|AAI15114.1| Zgc:136396 [Danio rerio]	NP_001035381	8.71945e-156	72	555.444	471	199
comp59071_c1_m.47489	zinc finger and btb domain-containing protein 22-like 727 gi|348534321|ref|XP_003454650.1|PREDICTED: zinc finger and BTB domain-containing protein 22-like [Oreochromis niloticus]	XP_003454650	2.50627e-85	91	319.701	217	123
comp59098_c0_m.47555	lactase-phlorizin hydrolase 405 gi|326670797|ref|XP_687506.4|PREDICTED: lactase-phlorizin hydrolase [Danio rerio]	XP_687506	1.87148e-60	91	235.728	135	190
comp59119_c0_m.47582	oocyte-specific histone rna stem-loop-binding protein 2-like 1041 gi|122114551|ref|NP_001073645.1|uncharacterized protein LOC558918 [Danio rerio] >gi|120537563|gb|AAI29496.1| Zgc:158856 [Danio rerio]	NP_001073645	4.1007e-68	65	263.462	292	176
comp59131_c0_m.47604	PREDICTED: hypothetical protein LOC100703324 675 gi|348506469|ref|XP_003440781.1|PREDICTED: hypothetical protein LOC100703324 [Oreochromis niloticus]	XP_003440781	4.60613e-80	88	301.982	198	116
comp59152_c0_m.47632	interferon-induced protein 44-like 486 gi|348527386|ref|XP_003451200.1|PREDICTED: interferon-induced protein 44-like [Oreochromis niloticus]	XP_003451200	3.34812e-41	73	171.785	157	132
comp59167_c0_m.47670	rieske domain-containing 498 gi|348528466|ref|XP_003451738.1|PREDICTED: Rieske domain-containing protein-like [Oreochromis niloticus]	XP_003451738	7.76994e-67	88	256.914	150	82
comp59208_c1_m.47753	kelch domain-containing protein 10 387 gi|348515059|ref|XP_003445057.1|PREDICTED: kelch domain-containing protein 10-like [Oreochromis niloticus]	XP_003445057	1.63298e-40	94	169.474	87	148
comp59208_c2_m.47755	kelch domain-containing protein 10-like 468 gi|348515059|ref|XP_003445057.1|PREDICTED: kelch domain-containing protein 10-like [Oreochromis niloticus]	XP_003445057	1.86834e-84	96	315.464	153	495
comp59215_c1_m.47764	fizzy-related protein homolog isoform 1 1494 gi|348501360|ref|XP_003438238.1|PREDICTED: fizzy-related protein homolog isoform 1 [Oreochromis niloticus]	XP_003438238	0	99	941.799	496	397
comp59232_c0_m.47800	cell adhesion molecule 1-like 1299 gi|348532518|ref|XP_003453753.1|PREDICTED: cell adhesion molecule 1-like [Oreochromis niloticus]	XP_003453753	0	89	695.656	442	85
comp59235_c0_m.47809	sjchgc03504 protein 345 gi|326677626|ref|XP_003200870.1|PREDICTED: hypothetical protein LOC497165 [Danio rerio]	XP_003200870	7.74827e-38	86	160.614	98	286
comp59252_c0_m.47848	cyclic amp-responsive element-binding protein 5-like 1596 gi|327280460|ref|XP_003224970.1|PREDICTED: cyclic AMP-responsive element-binding protein 5-like [Anolis carolinensis]	XP_003224970	1.14809e-92	52	345.895	550	388
comp59257_c0_m.47869	mitochondrial trna-specific 2-thiouridylase 1 1251 gi|348515193|ref|XP_003445124.1|PREDICTED: mitochondrial tRNA-specific 2-thiouridylase 1-like [Oreochromis niloticus]	XP_003445124	0	93	745.732	414	176
comp59259_c0_m.47879	neoverrucotoxin subunit alpha-like 684 gi|348523974|ref|XP_003449498.1|PREDICTED: neoverrucotoxin subunit alpha-like [Oreochromis niloticus]	XP_003449498	1.53169e-78	82	296.975	214	115
comp59259_c0_m.47880	neoverrucotoxin subunit alpha-like 609 gi|348523990|ref|XP_003449506.1|PREDICTED: neoverrucotoxin subunit alpha-like [Oreochromis niloticus]	XP_003449506	1.64113e-32	56	143.665	203	152
comp59259_c0_m.47881	neoverrucotoxin subunit alpha-like 597 gi|348523974|ref|XP_003449498.1|PREDICTED: neoverrucotoxin subunit alpha-like [Oreochromis niloticus]	XP_003449498	3.84913e-63	75	245.358	201	84
comp59281_c0_m.47943	PREDICTED: hypothetical protein LOC100698003 486 gi|348542551|ref|XP_003458748.1|PREDICTED: hypothetical protein LOC100698003 [Oreochromis niloticus]	XP_003458748	1.19636e-22	62	110.153	134	173
comp59284_c0_m.47948	mis12 homolog 696 gi|348534068|ref|XP_003454525.1|PREDICTED: protein MIS12 homolog [Oreochromis niloticus]	XP_003454525	6.29965e-67	80	258.455	214	115
comp59304_c0_m.48006	protein nlrc3-like 393 gi|348513492|ref|XP_003444276.1|PREDICTED: NACHT, LRR and PYD domains-containing protein 12-like [Oreochromis niloticus]	XP_003444276	5.56052e-44	87	181.03	131	314
comp59322_c0_m.48055	cytoplasmic trna 2-thiolation protein 2-like 1269 gi|348535101|ref|XP_003455040.1|PREDICTED: cytoplasmic tRNA 2-thiolation protein 2-like [Oreochromis niloticus]	XP_003455040	2.19423e-141	81	507.294	387	68
comp59327_c0_m.48059	unnamed protein product 453 gi|47211635|emb|CAF93927.1|unnamed protein product [Tetraodon nigroviridis]	CAF93927	5.8634e-22	71	107.842	95	83
comp59334_c0_m.48074	cc chemokine 573 gi|293630687|gb|ADE58986.1|CC chemokine CK3 [Sparus aurata]	ADE58986	3.29916e-34	88	149.058	94	338
comp59432_c0_m.48301	actin binding 2a 1173 gi|348538034|ref|XP_003456497.1|PREDICTED: coronin-2A-like [Oreochromis niloticus]	XP_003456497	1.80223e-171	85	607.06	397	304
comp59460_c0_m.48388	quinone oxidoreductase pig3-like 1275 gi|348510993|ref|XP_003443029.1|PREDICTED: quinone oxidoreductase PIG3-like [Oreochromis niloticus]	XP_003443029	1.80363e-151	90	540.806	337	74
comp59511_c1_m.48482	chromosome 14 open reading frame 132-like 285 gi|189532987|ref|XP_001923553.1|PREDICTED: hypothetical protein LOC100149576 [Danio rerio]	XP_001923553	2.87705e-16	85	88.9669	87	72
comp59529_c1_m.48514	unnamed protein product 408 gi|47213249|emb|CAF92910.1|unnamed protein product [Tetraodon nigroviridis]	CAF92910	6.46541e-29	71	130.954	101	528
comp59558_c0_m.48559	receptor-interacting serine threonine-protein kinase 1-like 2031 gi|348500741|ref|XP_003437931.1|PREDICTED: receptor-interacting serine/threonine-protein kinase 1-like [Oreochromis niloticus]	XP_003437931	0	77	879.782	681	446
comp59560_c0_m.48570	cytochrome p450 family 1 subfamily b polypeptide 1 1602 gi|226358417|gb|ACO51071.1|cytochrome P450 family 1 subfamily B polypeptide 1 [Fundulus heteroclitus]	ACO51071	0	89	825.469	499	286
comp59566_c0_m.48583	novel protein vertebrate espin 1104 gi|47220425|emb|CAG03205.1|unnamed protein product [Tetraodon nigroviridis]	CAG03205	1.28448e-115	77	421.394	370	98
comp59566_c1_m.48585	novel protein vertebrate espin 366 gi|169146714|emb|CAQ15513.1|novel protein similar to vertebrate espin (ESPN) [Danio rerio]	CAQ15513	8.88666e-47	87	190.274	112	57
comp59592_c0_m.48642	retrotransposable element tf2 155 kda protein type 1-like 225 gi|348544528|ref|XP_003459733.1|PREDICTED: hypothetical protein LOC100699448 [Oreochromis niloticus]	XP_003459733	3.27046e-20	76	102.064	75	461
comp59602_c0_m.48670	myosin-10-like isoform 2 1548 gi|348527084|ref|XP_003451049.1|PREDICTED: myosin-10-like [Oreochromis niloticus]	XP_003451049	0	94	887.486	486	55
comp59603_c0_m.48678	unnamed protein product 276 gi|47227231|emb|CAG00593.1|unnamed protein product [Tetraodon nigroviridis]	CAG00593	1.62223e-17	77	89.7373	71	49
comp59624_c1_m.48743	developing brain homeobox 1b 204 gi|47230777|emb|CAF99970.1|unnamed protein product [Tetraodon nigroviridis]	CAF99970	5.14316e-18	83	94.7449	59	613
comp59639_c0_m.48787	novel protein 2199 gi|348506040|ref|XP_003440568.1|PREDICTED: hypothetical protein LOC100690259 [Oreochromis niloticus]	XP_003440568	0	80	1044.26	757	354
comp59641_c0_m.48799	bactericidal permeability-increasing protein precursor 1626 gi|130754039|gb|ABO32254.1|bactericidal/permeability-increasing protein [Larimichthys crocea]	ABO32254	5.01514e-160	75	569.696	469	130
comp59654_c0_m.48850	arginine vasotocin preprohormone 507 gi|328727194|gb|AEB38784.1|arginine vasotocin preprohormone [Cyprinodon variegatus]	AEB38784	1.64248e-72	97	275.789	133	267
comp59669_c0_m.48865	PREDICTED: moesin-like 831 gi|348516675|ref|XP_003445863.1|PREDICTED: moesin-like [Oreochromis niloticus]	XP_003445863	2.47454e-117	96	426.402	277	183
comp59676_c0_m.48882	probable fructose-26-bisphosphatase tigar a 822 gi|348519248|ref|XP_003447143.1|PREDICTED: probable fructose-2,6-bisphosphatase TIGAR A-like [Oreochromis niloticus]	XP_003447143	8.54074e-70	72	268.47	252	461
comp59682_c0_m.48908	protein spt2 homolog 1950 gi|348505968|ref|XP_003440532.1|PREDICTED: protein SPT2 homolog [Oreochromis niloticus]	XP_003440532	8.64578e-125	70	452.981	651	1097
comp59700_c0_m.48970	triobp protein 4932 gi|348511428|ref|XP_003443246.1|PREDICTED: hypothetical protein LOC100695913 [Oreochromis niloticus]	XP_003443246	0	66	1316.98	1654	415
comp59705_c0_m.48996	ankyrin repeat and socs box protein 10-like 1548 gi|348500703|ref|XP_003437912.1|PREDICTED: ankyrin repeat and SOCS box protein 10-like [Oreochromis niloticus]	XP_003437912	0	89	775.778	465	178
comp59715_c0_m.49022	wu:fi13g07 partial 1002 gi|34784065|gb|AAH56722.1|Wu:fi13g07 protein, partial [Danio rerio]	AAH56722	5.05273e-44	64	183.341	276	288
comp59730_c0_m.49097	tubulin-specific chaperone c 1032 gi|348531892|ref|XP_003453442.1|PREDICTED: tubulin-specific chaperone C-like [Oreochromis niloticus]	XP_003453442	2.56518e-139	83	499.975	346	309
comp59735_c0_m.49111	solute carrier family 25 member 43-like 1038 gi|348515499|ref|XP_003445277.1|PREDICTED: solute carrier family 25 member 43-like [Oreochromis niloticus]	XP_003445277	5.36397e-161	89	572.007	344	197
comp59748_c0_m.49133	thioesterase superfamily member 4-like 765 gi|348526840|ref|XP_003450927.1|PREDICTED: thioesterase superfamily member 4-like [Oreochromis niloticus]	XP_003450927	6.92138e-92	77	341.658	253	119
comp59756_c3_m.49167	ventral anterior homeobox 1 438 gi|348535107|ref|XP_003455043.1|PREDICTED: ventral anterior homeobox 1-like [Oreochromis niloticus]	XP_003455043	1.56251e-59	92	232.646	128	249
comp59790_c0_m.49260	sialidase 3b 1206 gi|348531094|ref|XP_003453045.1|PREDICTED: sialidase-3-like [Oreochromis niloticus]	XP_003453045	2.11995e-106	67	390.963	369	130
comp59798_c0_m.49272	ring finger protein 11-like 396 gi|348501198|ref|XP_003438157.1|PREDICTED: RING finger protein 11-like [Oreochromis niloticus]	XP_003438157	1.14408e-73	98	279.641	132	288
comp59814_c0_m.49324	g1 s-specific cyclin-d2 1047 gi|348519162|ref|XP_003447100.1|PREDICTED: G1/S-specific cyclin-D2-like [Oreochromis niloticus]	XP_003447100	3.79535e-138	96	496.123	297	90
comp59827_c0_m.49362	olfactory receptor 52k1-like 348 gi|348545150|ref|XP_003460043.1|PREDICTED: olfactory receptor 52N2-like [Oreochromis niloticus]	XP_003460043	4.10225e-31	78	138.272	115	222
comp59863_c0_m.49435	fibrinogen-like protein 1-like 1056 gi|348528685|ref|XP_003451847.1|PREDICTED: fibrinogen-like protein 1-like [Oreochromis niloticus]	XP_003451847	5.06348e-114	83	416.001	267	291
comp59873_c0_m.49458	3-keto-steroid reductase-like 960 gi|348531713|ref|XP_003453353.1|PREDICTED: 3-keto-steroid reductase-like [Oreochromis niloticus]	XP_003453353	3.39987e-151	91	539.265	318	199
comp59881_c0_m.49474	methyltransferase-like protein 21d-like 720 gi|348531331|ref|XP_003453163.1|PREDICTED: methyltransferase-like protein 21D-like [Oreochromis niloticus]	XP_003453163	1.43466e-101	90	373.629	220	76
comp59898_c0_m.49506	t-cell receptor beta chain precursor 498 gi|117306924|emb|CAK02789.1|T-cell receptor beta chain precursor [Sparus aurata]	CAK02789	2.28708e-26	76	122.479	100	175
comp59942_c1_m.49588	excitatory amino acid transporter 3-like 795 gi|348521072|ref|XP_003448050.1|PREDICTED: excitatory amino acid transporter 3-like [Oreochromis niloticus]	XP_003448050	4.68656e-62	66	242.662	265	403
comp59944_c0_m.49594	nuclear factor erythroid derived 2-like protein 1 2217 gi|47208107|emb|CAF90383.1|unnamed protein product [Tetraodon nigroviridis]	CAF90383	2.04612e-85	51	322.398	785	291
comp59955_c0_m.49625	plakophilin 2 2283 gi|348515097|ref|XP_003445076.1|PREDICTED: plakophilin-2-like [Oreochromis niloticus]	XP_003445076	1.57767e-72	52	279.641	554	519
comp59956_c0_m.49630	novel protein (zgc:91875) 1872 gi|348503852|ref|XP_003439476.1|PREDICTED: synaptotagmin-9 [Oreochromis niloticus]	XP_003439476	0	98	968.763	527	56
comp59985_c0_m.49692	general transcription factor ii-i repeat domain-containing protein 2-like 276 gi|326667977|ref|XP_001921142.3|PREDICTED: hypothetical protein LOC799338 [Danio rerio]	XP_001921142	5.11045e-18	70	94.7449	79	502
comp60000_c1_m.49721	neuronal nicotinic acetylcholine receptor alpha 6 1701 gi|47215713|emb|CAG04797.1|unnamed protein product [Tetraodon nigroviridis]	CAG04797	0	90	823.157	554	56
comp60020_c0_m.49795	PREDICTED: hypothetical protein LOC497165 207 gi|326677626|ref|XP_003200870.1|PREDICTED: hypothetical protein LOC497165 [Danio rerio]	XP_003200870	5.29249e-23	81	111.309	69	3275
comp60027_c0_m.49824	apolipoprotein b-100-like 12882 gi|348539568|ref|XP_003457261.1|PREDICTED: apolipoprotein B-100-like [Oreochromis niloticus]	XP_003457261	0	75	4901.65	4314	162
comp60044_c5_m.49911	novel protein vertebrate calcium voltage- l alpha 1b subunit 757 gi|348544607|ref|XP_003459772.1|PREDICTED: voltage-dependent N-type calcium channel subunit alpha-1B-like [Oreochromis niloticus]	XP_003459772	4.00066e-52	67	209.534	241	261
comp60047_c0_m.49919	gtpase imap family member 7-like 1023 gi|348511378|ref|XP_003443221.1|PREDICTED: GTPase IMAP family member 7-like [Oreochromis niloticus]	XP_003443221	2.48793e-78	75	297.36	348	410
comp60048_c0_m.49925	glycerol-3-phosphate acyltransferase 3-like 1341 gi|348527244|ref|XP_003451129.1|PREDICTED: glycerol-3-phosphate acyltransferase 3-like [Oreochromis niloticus]	XP_003451129	0	94	786.949	432	205
comp60062_c0_m.49959	PREDICTED: hypothetical protein LOC100710931 1230 gi|348517078|ref|XP_003446062.1|PREDICTED: hypothetical protein LOC100710931 [Oreochromis niloticus]	XP_003446062	7.90713e-32	78	143.28	262	73
comp60063_c1_m.49964	integrin alpha-x-like 279 gi|348502282|ref|XP_003438697.1|PREDICTED: integrin alpha-M-like [Oreochromis niloticus]	XP_003438697	9.58135e-25	78	117.087	93	321
comp60074_c1_m.49996	tyrosine-protein kinase blk 1145 gi|348536365|ref|XP_003455667.1|PREDICTED: tyrosine-protein kinase Blk-like [Oreochromis niloticus]	XP_003455667	2.1288e-177	94	626.706	339	82
comp60077_c0_m.50003	camp-specific 3 -cyclic phosphodiesterase 4b-like 246 gi|348515269|ref|XP_003445162.1|PREDICTED: cAMP-specific 3',5'-cyclic phosphodiesterase 4B-like [Oreochromis niloticus]	XP_003445162	2.8816e-29	100	132.109	82	152
comp60090_c0_m.50033	solute carrier family 30 (zinc transporter) member 7 1188 gi|348522618|ref|XP_003448821.1|PREDICTED: zinc transporter 7-like [Oreochromis niloticus]	XP_003448821	3.22463e-75	96	287.345	158	110
comp60124_c0_m.50153	gap-pol poly 429 gi|291221631|ref|XP_002730823.1|PREDICTED: Gap-Pol polyprotein-like [Saccoglossus kowalevskii]	XP_002730823	8.43083e-45	79	183.726	139	425
comp60132_c0_m.50172	rna pseudouridylate synthase domain-containing protein 2-like 1686 gi|348531256|ref|XP_003453126.1|PREDICTED: RNA pseudouridylate synthase domain-containing protein 2-like [Oreochromis niloticus]	XP_003453126	0	87	741.88	483	316
comp60136_c0_m.50183	zgc:66109 protein 1080 gi|348530640|ref|XP_003452818.1|PREDICTED: S-arrestin-like [Oreochromis niloticus]	XP_003452818	2.63655e-158	94	563.148	334	137
comp60149_c1_m.50207	g-protein coupled receptor 4 933 gi|225715624|gb|ACO13658.1|Sphingosylphosphorylcholine receptor [Esox lucius]	ACO13658	4.09753e-21	56	107.071	242	232
comp60152_c0_m.50212	at-rich interactive domain-containing protein 5b 939 gi|348533029|ref|XP_003454008.1|PREDICTED: hypothetical protein LOC100690944 [Oreochromis niloticus]	XP_003454008	1.74881e-120	85	437.187	272	516
comp60163_c0_m.50242	kelch-like protein 38-like 1752 gi|348512505|ref|XP_003443783.1|PREDICTED: kelch-like protein 38-like [Oreochromis niloticus]	XP_003443783	0	88	938.332	585	379
comp60172_c0_m.50274	interferon regulatory factor 3 1656 gi|317419319|emb|CBN81356.1|Interferon regulatory factor 3 [Dicentrarchus labrax]	CBN81356	1.59467e-169	80	601.282	470	1045
comp60191_c0_m.50315	nck-associated protein 1 3432 gi|317418815|emb|CBN80853.1|Nck-associated protein 1 [Dicentrarchus labrax]	CBN80853	0	93	1940.24	1117	209
comp60193_c0_m.50324	collagen triple helix repeat-containing protein 1-like 867 gi|348532075|ref|XP_003453532.1|PREDICTED: collagen triple helix repeat-containing protein 1-like [Oreochromis niloticus]	XP_003453532	3.28796e-115	87	419.468	238	479
comp60194_c0_m.50333	matrilin 2 precursor 2013 gi|45361321|ref|NP_989238.1|matrilin 2 precursor [Xenopus (Silurana) tropicalis] >gi|39645939|gb|AAH63920.1| matrilin 2 [Xenopus (Silurana) tropicalis]	NP_989238	0	69	753.821	686	193
comp60199_c0_m.50352	acid trehalase-like protein 1-like 915 gi|348505695|ref|XP_003440396.1|PREDICTED: acid trehalase-like protein 1-like [Oreochromis niloticus]	XP_003440396	5.31214e-117	92	359.762	208	45
comp60232_c0_m.50418	synaptosomal-associated protein 25-like 219 gi|348523045|ref|XP_003449034.1|PREDICTED: synaptosomal-associated protein 25-like [Oreochromis niloticus]	XP_003449034	1.05915e-18	97	97.0561	46	80
comp602452_c0_m.266048	epidermis-type lipoxygenase 3-like 303 gi|348529642|ref|XP_003452322.1|PREDICTED: epidermis-type lipoxygenase 3-like [Oreochromis niloticus]	XP_003452322	7.37409e-33	81	144.05	98	61
comp602563_c0_m.266053	fc receptor-like b-like 394 gi|348544959|ref|XP_003459948.1|PREDICTED: Fc receptor-like B-like [Oreochromis niloticus]	XP_003459948	2.3525e-18	63	95.9005	96	94
comp60267_c0_m.50501	PREDICTED: hypothetical protein LOC100535397, partial 463 gi|326669762|ref|XP_003199076.1|PREDICTED: hypothetical protein LOC100535397, partial [Danio rerio]	XP_003199076	5.57413e-28	71	127.872	132	82
comp60271_c1_m.50508	protein fev-like 288 gi|348511701|ref|XP_003443382.1|PREDICTED: protein FEV-like [Oreochromis niloticus]	XP_003443382	1.50953e-41	100	172.94	82	62
comp603053_c0_m.266064	retrotransposable element tf2 155 kda protein type 1-like 315 gi|326672963|ref|XP_003199767.1|PREDICTED: hypothetical protein LOC100536193 [Danio rerio]	XP_003199767	4.53793e-25	78	104.375	79	114
comp60347_c0_m.50617	c-type natriuretic peptide 4 precursor 414 gi|348523087|ref|XP_003449055.1|PREDICTED: C-type natriuretic peptide 4-like [Oreochromis niloticus]	XP_003449055	1.33079e-42	94	176.407	121	103
comp60367_c0_m.50642	pol-like protein 486 gi|34392560|dbj|BAC82609.1|pol-like protein [Danio rerio]	BAC82609	7.98758e-35	61	150.599	168	165
comp60383_c0_m.50665	granzyme-like protein 1-like 714 gi|348515615|ref|XP_003445335.1|PREDICTED: granzyme-like protein 1-like [Oreochromis niloticus]	XP_003445335	2.21788e-78	75	296.59	219	64
comp60414_c1_m.50738	novel protein vertebrate af4 fmr2 family 244 gi|47226897|emb|CAG05789.1|unnamed protein product [Tetraodon nigroviridis]	CAG05789	1.17667e-22	79	110.153	81	296
comp60445_c3_m.50799	mical-like protein 1-like 1719 gi|348569486|ref|XP_003470529.1|PREDICTED: MICAL-like protein 1-like [Cavia porcellus]	XP_003470529	1.2789e-68	44	266.159	668	488
comp60475_c0_m.50860	espin-like protein 2232 gi|348513579|ref|XP_003444319.1|PREDICTED: espin-like protein [Oreochromis niloticus]	XP_003444319	0	88	887.486	551	178
comp60479_c1_m.50879	inhibitor of nuclear factor kappa-b kinase-interacting 702 gi|348514993|ref|XP_003445024.1|PREDICTED: inhibitor of nuclear factor kappa-B kinase-interacting protein-like [Oreochromis niloticus]	XP_003445024	8.36013e-83	90	311.227	196	53
comp605238_c0_m.266096	PREDICTED: hypothetical protein LOC100710782 315 gi|348525893|ref|XP_003450456.1|PREDICTED: hypothetical protein LOC100710782 [Oreochromis niloticus]	XP_003450456	6.40274e-16	80	87.8113	66	153
comp60535_c0_m.50985	coiled-coil domain-containing protein 36-like 1290 gi|68362494|ref|XP_687726.1|PREDICTED: coiled-coil domain-containing protein 36-like [Danio rerio]	XP_687726	1.35366e-21	57	109.383	268	103
comp60537_c3_m.51018	5-hydroxytryptamine receptor 1b 402 gi|348531627|ref|XP_003453310.1|PREDICTED: 5-hydroxytryptamine receptor 1B-like [Oreochromis niloticus]	XP_003453310	2.72614e-43	88	178.718	116	1014
comp60574_c0_m.51063	sh3 and px domains 2a 3288 gi|348501730|ref|XP_003438422.1|PREDICTED: SH3 and PX domain-containing protein 2A-like [Oreochromis niloticus]	XP_003438422	0	93	1684.85	1083	86
comp60603_c2_m.51151	transmembrane inner ear isoform a 441 gi|282721098|ref|NP_001164119.1|transmembrane inner ear expressed protein isoform b [Danio rerio] >gi|281323125|gb|ADA60178.1| transmembrane inner ear isoform a [Danio rerio]	NP_001164119	2.84788e-40	95	168.703	90	76
comp60606_c0_m.51156	thyroid peroxidase-like 342 gi|348515993|ref|XP_003445524.1|PREDICTED: thyroid peroxidase-like [Oreochromis niloticus]	XP_003445524	2.27356e-21	66	105.916	114	81
comp60621_c3_m.51182	solute carrier family 28 member 3-like 255 gi|348517282|ref|XP_003446163.1|PREDICTED: solute carrier family 28 member 3-like [Oreochromis niloticus]	XP_003446163	5.23775e-18	96	94.7449	84	86
comp60655_c0_m.51220	unnamed protein product 414 gi|47216729|emb|CAG01003.1|unnamed protein product [Tetraodon nigroviridis]	CAG01003	3.89002e-26	56	121.709	152	576
comp60664_c3_m.51232	kelch domain-containing protein 7a-like 2262 gi|317418655|emb|CBN80693.1|Kelch domain-containing protein 7A [Dicentrarchus labrax]	CBN80693	0	76	954.51	754	175
comp60692_c0_m.51267	homeobox protein hmx1 834 gi|348543451|ref|XP_003459197.1|PREDICTED: homeobox protein HMX3-like [Oreochromis niloticus]	XP_003459197	2.80086e-60	64	236.884	271	557
comp60698_c1_m.51274	meiosis inhibitor protein 1 3096 gi|344296176|ref|XP_003419785.1|PREDICTED: meiosis inhibitor protein 1 [Loxodonta africana]	XP_003419785	4.90393e-144	54	517.694	1026	168
comp60702_c0_m.51289	interferon regulatory factor 4 552 gi|348500739|ref|XP_003437930.1|PREDICTED: interferon regulatory factor 4-like [Oreochromis niloticus]	XP_003437930	6.95982e-92	94	340.502	178	237
comp60702_c1_m.51295	interferon regulatory factor 4-like 894 gi|348500739|ref|XP_003437930.1|PREDICTED: interferon regulatory factor 4-like [Oreochromis niloticus]	XP_003437930	3.43039e-131	87	472.626	271	111
comp60707_c1_m.51307	neurogenin 1 654 gi|348545904|ref|XP_003460419.1|PREDICTED: neurogenin-1-like [Oreochromis niloticus]	XP_003460419	4.51882e-37	84	159.073	131	758
comp60744_c1_m.51353	zinc finger protein 607-like 2865 gi|348529192|ref|XP_003452098.1|PREDICTED: hypothetical protein LOC100704179 [Oreochromis niloticus]	XP_003452098	0	79	1197.96	957	548
comp60746_c0_m.51363	all-trans-retinol -reductase-like 1830 gi|348517943|ref|XP_003446492.1|PREDICTED: putative all-trans-retinol 13,14-reductase-like [Oreochromis niloticus]	XP_003446492	0	89	931.784	609	58
comp60749_c0_m.51377	helentron 4 helitron-like transposon replicase helicase endonuclease partial 208 gi|326665425|ref|XP_003198038.1|PREDICTED: hypothetical protein LOC100535956 [Danio rerio]	XP_003198038	3.66516e-24	84	115.161	69	187
comp60751_c0_m.51378	single-minded homolog 2 657 gi|348541225|ref|XP_003458087.1|PREDICTED: hypothetical protein LOC100710360 [Oreochromis niloticus]	XP_003458087	6.06733e-98	85	361.303	219	93
comp60773_c0_m.51432	bcl-6 corepressor-like 687 gi|348540728|ref|XP_003457839.1|PREDICTED: BCL-6 corepressor-like [Oreochromis niloticus]	XP_003457839	2.87458e-16	45	90.1225	204	498
comp60779_c0_m.51444	ring finger protein 213-like 3593 gi|326666269|ref|XP_003198228.1|PREDICTED: RING finger protein 213-like [Danio rerio]	XP_003198228	3.02051e-84	45	319.316	1095	65
comp60782_c0_m.51458	tc1-like transporase 219 gi|118596560|dbj|BAF37936.1|Tc1-like transporase [Oncorhynchus mykiss]	BAF37936	1.16832e-25	90	120.168	72	408
comp60783_c0_m.51459	solute carrier family 41 member 2 1521 gi|348519334|ref|XP_003447186.1|PREDICTED: solute carrier family 41 member 2-like [Oreochromis niloticus]	XP_003447186	2.68886e-176	90	623.624	452	279
comp60796_c0_m.51476	ankyrin repeat domain-containing protein 43-like 1467 gi|47219241|emb|CAG11703.1|unnamed protein product [Tetraodon nigroviridis]	CAG11703	2.52707e-99	63	367.851	441	125
comp60806_c0_m.51507	sodium channel protein type 3 subunit alpha 399 gi|348539053|ref|XP_003457004.1|PREDICTED: sodium channel protein type 3 subunit alpha [Oreochromis niloticus]	XP_003457004	2.90429e-69	93	265.003	133	709
comp60842_c0_m.51594	sps1 ste20-related protein kinase ysk4 isoform 1 3330 gi|348511601|ref|XP_003443332.1|PREDICTED: hypothetical protein LOC100698473 [Oreochromis niloticus]	XP_003443332	0	64	931.784	1096	86
comp60910_c1_m.51748	unnamed protein product 300 gi|47217502|emb|CAG10882.1|unnamed protein product [Tetraodon nigroviridis]	CAG10882	4.21236e-20	95	101.679	90	131
comp60912_c0_m.51758	neutral alpha-glucosidase c 474 gi|348510953|ref|XP_003443009.1|PREDICTED: neutral alpha-glucosidase C [Oreochromis niloticus]	XP_003443009	4.75284e-56	83	221.09	157	92
comp61028_c0_m.51927	novel protein 849 gi|113678624|ref|NP_001038405.1|uncharacterized protein LOC560783 [Danio rerio] >gi|94732610|emb|CAK03632.1| novel protein [Danio rerio]	NP_001038405	6.75165e-25	64	119.398	142	145
comp61036_c0_m.51936	PREDICTED: hypothetical protein LOC100704727 513 gi|348536616|ref|XP_003455792.1|PREDICTED: hypothetical protein LOC100704727 [Oreochromis niloticus]	XP_003455792	8.88517e-74	87	280.026	165	88
comp61039_c0_m.51942	even-skipped-like 1 522 gi|94482792|gb|ABF22410.1|even-skipped-like 1 [Takifugu rubripes]	ABF22410	2.15813e-38	63	162.54	139	252
comp61084_c0_m.52030	sh3 domain-containing ysc84-like protein 1-like 918 gi|348541055|ref|XP_003458002.1|PREDICTED: SH3 domain-containing YSC84-like protein 1-like [Oreochromis niloticus]	XP_003458002	4.73994e-107	81	392.504	311	138
comp61166_c0_m.52188	interleukin 12 beta 1 protein 1689 gi|47216573|emb|CAG00608.1|unnamed protein product [Tetraodon nigroviridis]	CAG00608	1.48909e-37	52	162.925	261	351
comp61172_c0_m.52195	serine threonine-protein kinase haspin 3618 gi|326663954|ref|XP_686125.4|PREDICTED: hypothetical protein LOC557879 [Danio rerio]	XP_686125	1.92642e-147	67	529.25	519	50
comp61198_c1_m.52270	hexokinase hkdc1-like 249 gi|47218712|emb|CAG05684.1|unnamed protein product [Tetraodon nigroviridis]	CAG05684	5.61741e-17	98	91.2781	51	95
comp61207_c0_m.52287	unknown 354 gi|3746498|gb|AAD02927.1|unknown [Oryzias latipes]	AAD02927	3.33004e-33	83	145.206	114	73
comp61216_c0_m.52297	reverse transcriptase 363 gi|51870005|ref|YP_073558.1|RNA-dependent DNA polymerase [Lymphocystis disease virus - isolate China] >gi|51858213|gb|AAU10897.1| RNA-dependent DNA polymerase [Lymphocystis disease virus - isolate China]	YP_073558	2.99071e-18	60	95.5153	121	75
comp61243_c0_m.52351	tenascin xb-like protein 258 gi|307147582|gb|ADN37682.1|TNXB [Oncorhynchus mykiss]	ADN37682	4.38799e-41	87	171.4	86	160
comp61243_c1_m.52353	tenascin xb-like protein 621 gi|348543223|ref|XP_003459083.1|PREDICTED: tenascin-X-like [Oreochromis niloticus]	XP_003459083	1.19407e-57	84	227.254	189	159
comp61248_c0_m.52370	PREDICTED: hypothetical protein LOC100699289 819 gi|348514476|ref|XP_003444766.1|PREDICTED: hypothetical protein LOC100699289 [Oreochromis niloticus]	XP_003444766	9.07893e-64	73	248.44	217	91
comp61250_c0_m.52377	PREDICTED: hypothetical protein LOC100697025 486 gi|348539336|ref|XP_003457145.1|PREDICTED: hypothetical protein LOC100697025 [Oreochromis niloticus]	XP_003457145	8.55381e-29	66	130.568	136	181
comp61268_c0_m.52400	high choriolytic enzyme 1- partial 897 gi|62122709|dbj|BAD93320.1|metalloproteinase [Haplochromis chilotes]	BAD93320	5.98478e-75	69	285.804	259	362
comp61270_c0_m.52403	dopamine receptor d4b 1161 gi|348530292|ref|XP_003452645.1|PREDICTED: D(4) dopamine receptor-like [Oreochromis niloticus]	XP_003452645	1.40496e-168	93	597.43	386	104
comp61306_c0_m.52490	PREDICTED: hypothetical protein LOC100149918 585 gi|189517525|ref|XP_001923568.1|PREDICTED: hypothetical protein LOC100149918 [Danio rerio]	XP_001923568	1.21774e-18	62	97.4413	167	84
comp61310_c0_m.52496	bc048943 protein 477 gi|148686654|gb|EDL18601.1|mCG1685, isoform CRA_a [Mus musculus]	EDL18601	4.77563e-24	59	114.775	141	159
comp61425_c0_m.52687	guanylate cyclase activator 1g 570 gi|47210348|emb|CAF90605.1|unnamed protein product [Tetraodon nigroviridis]	CAF90605	2.22462e-67	84	259.225	188	65
comp61436_c2_m.52708	alpha-amylase 1 261 gi|162423780|gb|ABX89620.1|alpha-amylase 1 [Diplodus sargus]	ABX89620	8.55366e-29	90	130.568	72	142
comp61480_c1_m.52800	probable n-acetyltransferase 8-like 660 gi|317418729|emb|CBN80767.1|Probable N-acetyltransferase camello [Dicentrarchus labrax]	CBN80767	1.05947e-57	83	227.639	170	465
comp61513_c0_m.52862	protein nlrc3-like 2148 gi|348513498|ref|XP_003444279.1|PREDICTED: protein NLRC3-like [Oreochromis niloticus]	XP_003444279	3.76682e-169	65	600.512	713	121
comp61536_c0_m.52909	complement component c3 588 gi|338808846|gb|AEJ08067.1|complement component C3 [Xiphophorus hellerii]	AEJ08067	2.91798e-52	79	209.149	152	459
comp61538_c0_m.52911	neuronal acetylcholine receptor subunit beta-2-like 1500 gi|348514456|ref|XP_003444756.1|PREDICTED: neuronal acetylcholine receptor subunit beta-2-like [Oreochromis niloticus]	XP_003444756	0	95	888.641	479	422
comp61546_c0_m.52924	protein unc-93 homolog a-like 1398 gi|348538545|ref|XP_003456751.1|PREDICTED: protein unc-93 homolog A-like [Oreochromis niloticus]	XP_003456751	0	90	780.785	465	175
comp61554_c0_m.52942	potassium channel subfamily k member 12-like 639 gi|348507308|ref|XP_003441198.1|PREDICTED: potassium channel subfamily K member 12-like [Oreochromis niloticus]	XP_003441198	1.18021e-79	98	300.442	178	101
comp61646_c0_m.53125	preproneuromedin isoform2 504 gi|348504864|ref|XP_003439981.1|PREDICTED: hypothetical protein LOC100690357 [Oreochromis niloticus]	XP_003439981	8.8314e-42	79	173.711	127	80
comp61685_c0_m.53198	novel protein containing lectin c-type domains 498 gi|153791232|ref|NP_001093472.1|uncharacterized protein LOC561255 precursor [Danio rerio] >gi|148725689|emb|CAN88335.1| novel protein containing lectin C-type domains [Danio rerio]	NP_001093472	1.94062e-17	53	92.8189	149	65
comp61773_c1_m.53338	transposable element tc1 transposase 276 gi|226372474|gb|ACO51862.1|Transposable element Tc1 transposase [Rana catesbeiana]	ACO51862	1.53515e-22	72	109.768	90	360
comp61788_c0_m.53370	platelet glycoprotein 4 1461 gi|348529150|ref|XP_003452077.1|PREDICTED: platelet glycoprotein 4-like [Oreochromis niloticus]	XP_003452077	1.10446e-171	82	608.216	435	86
comp61804_c0_m.53403	tata box-binding protein 2 261 gi|348539536|ref|XP_003457245.1|PREDICTED: TATA box-binding protein-like protein 2-like [Oreochromis niloticus]	XP_003457245	5.16531e-42	100	174.481	86	186
comp61804_c1_m.53405	tata box-binding protein 2 744 gi|348539536|ref|XP_003457245.1|PREDICTED: TATA box-binding protein-like protein 2-like [Oreochromis niloticus]	XP_003457245	9.16973e-62	74	241.506	249	158
comp61807_c0_m.53418	lactase-phlorizin hydrolase 546 gi|47220228|emb|CAF98993.1|unnamed protein product [Tetraodon nigroviridis]	CAF98993	7.16654e-86	86	320.472	182	81
comp61808_c1_m.53421	tripartite motif-containing protein 16-like 315 gi|348538070|ref|XP_003456515.1|PREDICTED: E3 ubiquitin/ISG15 ligase TRIM25-like [Oreochromis niloticus]	XP_003456515	2.04541e-38	77	162.54	105	259
comp61831_c0_m.53467	nucleotide-binding oligomerization domain-2 858 gi|348500060|ref|XP_003437591.1|PREDICTED: nucleotide-binding oligomerization domain-containing protein 2-like [Oreochromis niloticus]	XP_003437591	1.30214e-132	90	477.248	285	524
comp61838_c0_m.53486	wilms tumor protein 1-interacting protein homolog 1680 gi|348500312|ref|XP_003437717.1|PREDICTED: Wilms tumor protein 1-interacting protein homolog [Oreochromis niloticus]	XP_003437717	0	93	816.609	563	141
comp61838_c1_m.53494	wilms tumor protein 1-interacting protein homolog 432 gi|348500312|ref|XP_003437717.1|PREDICTED: Wilms tumor protein 1-interacting protein homolog [Oreochromis niloticus]	XP_003437717	2.25985e-82	97	308.531	144	112
comp61881_c0_m.53570	pol polyprotein 385 gi|317419716|emb|CBN81752.1|Pol polyprotein [Dicentrarchus labrax]	CBN81752	8.67356e-50	87	200.29	128	155
comp61895_c0_m.53593	protocadherin alpha-8-like 735 gi|348514337|ref|XP_003444697.1|PREDICTED: protocadherin-10-like [Oreochromis niloticus]	XP_003444697	3.49219e-74	85	282.722	181	289
comp61911_c0_m.53626	myosin-7b (myosin heavy chain cardiac muscle beta isoform) 969 gi|348517054|ref|XP_003446050.1|PREDICTED: myosin-7-like [Oreochromis niloticus]	XP_003446050	6.89251e-152	89	541.576	323	126
comp61928_c0_m.53679	novel immune-type receptor 5 531 gi|348525909|ref|XP_003450464.1|PREDICTED: hypothetical protein LOC100690307 [Oreochromis niloticus]	XP_003450464	1.14314e-45	71	186.808	177	493
comp61940_c0_m.53709	transmembrane channel-like protein 6-like 2223 gi|348525230|ref|XP_003450125.1|PREDICTED: transmembrane channel-like protein 6-like [Oreochromis niloticus]	XP_003450125	0	67	676.396	732	200
comp61943_c0_m.53723	outer dense fiber protein 3-like protein 2-like 897 gi|348510671|ref|XP_003442868.1|PREDICTED: outer dense fiber protein 3-like protein 2-like [Oreochromis niloticus]	XP_003442868	3.1514e-100	82	369.777	243	323
comp61963_c0_m.53778	gtp-binding protein rhes-like 1149 gi|348525130|ref|XP_003450075.1|PREDICTED: GTP-binding protein Rhes-like [Oreochromis niloticus]	XP_003450075	4.65343e-156	83	555.829	388	109
comp62008_c1_m.53845	pol polyprotein 408 gi|317419141|emb|CBN81178.1|Pol polyprotein [Dicentrarchus labrax]	CBN81178	7.60201e-46	79	187.193	137	410
comp62018_c0_m.53868	protocadherin 2 gamma 17 1680 gi|66773234|ref|NP_001019360.1|protocadherin 2 gamma 17 [Danio rerio] >gi|51557431|gb|AAU06402.1| protocadherin cluster 2 gamma 17 [Danio rerio]	NP_001019360	4.72024e-177	74	626.32	550	152
comp62020_c0_m.53874	enoyl- hydratase domain-containing protein 1-like 540 gi|348512380|ref|XP_003443721.1|PREDICTED: enoyl-CoA hydratase domain-containing protein 1-like [Oreochromis niloticus]	XP_003443721	8.94721e-73	91	276.944	166	56
comp62100_c0_m.54005	l _3 220 gi|18157521|dbj|BAB83836.1|LReO_3 [Oryzias latipes]	BAB83836	5.25653e-18	76	94.7449	73	84
comp62100_c1_m.54007	l _3 291 gi|18157521|dbj|BAB83836.1|LReO_3 [Oryzias latipes]	BAB83836	4.09607e-39	88	164.851	95	123
comp62116_c2_m.54051	PREDICTED: hypothetical protein LOC100695605, partial 1060 gi|348536232|ref|XP_003455601.1|PREDICTED: hypothetical protein LOC100695605, partial [Oreochromis niloticus]	XP_003455601	2.48455e-20	48	104.76	252	81
comp62133_c0_m.54088	vascular endothelial growth factor partial 912 gi|47225276|emb|CAG09776.1|unnamed protein product [Tetraodon nigroviridis]	CAG09776	6.44757e-40	96	169.474	84	62
comp62172_c0_m.54165	ankyrin repeat domain-containing protein 5-like 312 gi|348506670|ref|XP_003440881.1|PREDICTED: ankyrin repeat domain-containing protein 5-like [Oreochromis niloticus]	XP_003440881	6.40387e-21	76	104.375	81	180
comp62176_c0_m.54172	protein nlrc3-like 723 gi|348513498|ref|XP_003444279.1|PREDICTED: protein NLRC3-like [Oreochromis niloticus]	XP_003444279	2.11125e-68	74	263.462	242	251
comp62185_c0_m.54197	kelch-like protein 23-like 1107 gi|47225689|emb|CAG08032.1|unnamed protein product [Tetraodon nigroviridis]	CAG08032	1.30737e-124	82	409.068	306	110
comp62190_c0_m.54217	protein nlrc3-like 691 gi|348538068|ref|XP_003456514.1|PREDICTED: protein NLRC3-like [Oreochromis niloticus]	XP_003456514	5.82726e-33	72	145.591	152	99
comp62195_c0_m.54229	serine cytosolic-like 372 gi|348511470|ref|XP_003443267.1|PREDICTED: serine hydroxymethyltransferase, cytosolic-like [Oreochromis niloticus]	XP_003443267	2.74593e-43	82	178.718	120	207
comp62199_c1_m.54253	receptor-binding cancer antigen expressed on siso cells 642 gi|348532053|ref|XP_003453521.1|PREDICTED: receptor-binding cancer antigen expressed on SiSo cells-like isoform 1 [Oreochromis niloticus]	XP_003453521	4.09882e-88	97	328.561	213	474
comp62231_c0_m.54325	scavenger receptor cysteine-rich domain-containing group b 1755 gi|348537373|ref|XP_003456169.1|PREDICTED: scavenger receptor cysteine-rich domain-containing group B protein-like [Oreochromis niloticus]	XP_003456169	0	80	848.581	589	65
comp622585_c0_m.266312	olfactory receptor 11a1-like 273 gi|348540826|ref|XP_003457888.1|PREDICTED: olfactory receptor 11A1-like [Oreochromis niloticus]	XP_003457888	2.0121e-22	91	109.383	71	305
comp62291_c2_m.54429	heavy polypeptide smooth muscle 936 gi|47217964|emb|CAG02247.1|unnamed protein product [Tetraodon nigroviridis]	CAG02247	1.35862e-165	97	587.03	312	46
comp62307_c0_m.54477	mhc class ii antigen 168 gi|3764099|gb|AAC64371.1|MHC class II alpha chain [Aulonocara hansbaenschi]	AAC64371	5.6824e-17	86	91.2781	53	82
comp62325_c1_m.54505	cd209 antigen-like 393 gi|283972851|gb|ADB55614.1|CD209 [Oryzias latipes]	ADB55614	1.85537e-31	62	139.428	131	125
comp62337_c0_m.54529	protein lin-54 homolog 1470 gi|326680100|ref|XP_002666845.2|PREDICTED: protein lin-54 homolog [Danio rerio]	XP_002666845	8.28639e-42	65	176.792	190	97
comp62345_c0_m.54548	cocaine- and amphetamine-regulated transcript ch4 precursor 381 gi|325652186|ref|NP_001191709.1|cocaine- and amphetamine-regulated transcript ch4 precursor [Oryzias latipes] >gi|313056211|dbj|BAJ39822.1| cocaine- and amphetamine-regulated transcript ch4 [Oryzias latipes]	NP_001191709	2.45984e-36	91	155.606	106	179
comp62348_c0_m.54555	signal peptidase complex catalytic subunit sec11a 540 gi|348500160|ref|XP_003437641.1|PREDICTED: signal peptidase complex catalytic subunit SEC11A-like [Oreochromis niloticus] >gi|229365982|gb|ACQ57971.1| Signal peptidase complex catalytic subunit SEC11A [Anoplopoma fimbria]	XP_003437641	3.05379e-97	100	358.221	179	140
comp623493_c0_m.266348	photosystem ii subunit r 423 gi|15219268|ref|NP_178025.1|photosystem II subunit R [Arabidopsis thaliana] >gi|131398|sp|P27202.1|PSBR_ARATH RecName: Full=Photosystem II 10 kDa polypeptide, chloroplastic; Flags: Precursor >gi|16447|emb|CAA39441.1| photosystem II 10 kDa polypeptide [Arabidopsis thaliana] >gi|3152571|gb|AAC17052.1| Match to photosystem II 10kDa polypeptide gb|X55970. ESTs gb|Z17693, …	NP_178025	9.06285e-55	100	216.853	140	168
comp62352_c0_m.54574	b9 domain-containing protein 2-like 672 gi|47229876|emb|CAG07072.1|unnamed protein product [Tetraodon nigroviridis]	CAG07072	2.4875e-94	96	349.362	175	162
comp62371_c0_m.54633	s-phase kinase-associated protein 1 492 gi|225717314|gb|ACO14503.1|S-phase kinase-associated protein 1 [Esox lucius]	ACO14503	6.41506e-69	99	263.848	163	54
comp62382_c0_m.54682	dolichol phosphate-mannose biosynthesis regulatory protein 348 gi|229367306|gb|ACQ58633.1|Dolichol phosphate-mannose biosynthesis regulatory protein [Anoplopoma fimbria]	ACQ58633	8.57357e-21	88	103.99	61	221
comp62396_c0_m.54732	wd repeat-containing protein 60 909 gi|348503678|ref|XP_003439391.1|PREDICTED: WD repeat-containing protein 60 [Oreochromis niloticus]	XP_003439391	3.22319e-108	84	396.356	262	247
comp62396_c0_m.54733	wd repeat-containing protein 60 855 gi|348503678|ref|XP_003439391.1|PREDICTED: WD repeat-containing protein 60 [Oreochromis niloticus]	XP_003439391	9.61346e-120	88	434.491	279	424
comp62397_c0_m.54745	atp-binding sub-family g member 2c 1617 gi|348537058|ref|XP_003456012.1|PREDICTED: ATP-binding cassette sub-family G member 2-like [Oreochromis niloticus]	XP_003456012	0	90	768.844	469	513
comp62403_c0_m.54755	lactase-like b precursor 1698 gi|348505647|ref|XP_003440372.1|PREDICTED: lactase-like protein-like [Oreochromis niloticus]	XP_003440372	0	92	989.564	553	118
comp62409_c0_m.54766	PREDICTED: uncharacterized protein K02A2.6-like 477 gi|189536989|ref|XP_001338057.2|PREDICTED: uncharacterized protein K02A2.6-like [Danio rerio]	XP_001338057	3.50897e-51	79	204.912	149	120
comp62410_c0_m.54769	novel protein 902 gi|125854287|ref|XP_697280.2|PREDICTED: uncharacterized protein C17orf105 homolog [Danio rerio]	XP_697280	9.72709e-33	58	145.591	204	142
comp62412_c0_m.54776	PREDICTED: hypothetical protein LOC100710289 630 gi|348503295|ref|XP_003439200.1|PREDICTED: hypothetical protein LOC100710289 [Oreochromis niloticus]	XP_003439200	1.68797e-38	68	163.696	208	597
comp62419_c0_m.54802	taf6-like rna polymerase ii p300 cbp-associated factor-associated factor 65 kda subunit 6l 2043 gi|348541933|ref|XP_003458441.1|PREDICTED: TAF6-like RNA polymerase II p300/CBP-associated factor-associated factor 65 kDa subunit 6L-like [Oreochromis niloticus]	XP_003458441	0	93	996.882	639	169
comp62421_c0_m.54814	ras-related protein rab-38-like 621 gi|348519068|ref|XP_003447053.1|PREDICTED: ras-related protein Rab-38-like [Oreochromis niloticus]	XP_003447053	7.68608e-81	89	304.294	188	63
comp62426_c0_m.54826	cysteine-rich protein 2 378 gi|348521051|ref|XP_003448040.1|PREDICTED: cysteine-rich protein 2-like [Oreochromis niloticus]	XP_003448040	3.33787e-33	98	145.206	64	170
comp62436_c1_m.54876	c-type lectin domain family 4 member g- partial 810 gi|348545842|ref|XP_003460388.1|PREDICTED: C-type lectin domain family 4 member G-like, partial [Oreochromis niloticus]	XP_003460388	3.15734e-61	61	239.965	276	72
comp62446_c0_m.54895	cdp-diacylglycerol--inositol 3-phosphatidyltransferase-like 336 gi|47202622|emb|CAF87414.1|unnamed protein product [Tetraodon nigroviridis]	CAF87414	5.25529e-31	88	137.887	81	165
comp62447_c0_m.54903	ribosomal protein s6 kinase beta-1-like 513 gi|47210537|emb|CAF90656.1|unnamed protein product [Tetraodon nigroviridis]	CAF90656	1.08111e-87	97	326.25	169	948
comp62449_c0_m.54921	PREDICTED: importin-13-like 3003 gi|348504442|ref|XP_003439770.1|PREDICTED: importin-13-like [Oreochromis niloticus]	XP_003439770	0	98	1779.99	961	308
comp62469_c0_m.54993	keratin 8 1401 gi|348502715|ref|XP_003438913.1|PREDICTED: intermediate filament protein ON3-like [Oreochromis niloticus]	XP_003438913	3.10741e-107	68	394.045	451	89
comp62479_c2_m.55030	adenosylhomocysteinase 3 366 gi|343459223|gb|AEM37770.1|adenosylhomocysteinase [Epinephelus bruneus]	AEM37770	2.8787e-21	72	105.531	122	75
comp624870_c0_m.266390	light-harvesting chlorophyll binding protein 3 225 gi|297792877|ref|XP_002864323.1|light-harvesting chlorophyll binding protein 3 [Arabidopsis lyrata subsp. lyrata] >gi|297310158|gb|EFH40582.1| light-harvesting chlorophyll binding protein 3 [Arabidopsis lyrata subsp. lyrata]	XP_002864323	1.90845e-36	100	155.992	75	153
comp62488_c0_m.55058	ubiquitin carboxyl-terminal hydrolase isozyme l3 519 gi|348528312|ref|XP_003451662.1|PREDICTED: ubiquitin carboxyl-terminal hydrolase isozyme L3-like [Oreochromis niloticus]	XP_003451662	1.03029e-72	96	276.559	158	270
comp62495_c0_m.55085	gtpase imap family member 8-like 1280 gi|348544490|ref|XP_003459714.1|PREDICTED: GTPase IMAP family member 8-like [Oreochromis niloticus]	XP_003459714	3.24212e-68	63	264.233	426	45
comp62502_c0_m.55110	pre-mrna-splicing factor isy1 homolog 426 gi|355564533|gb|EHH21033.1|hypothetical protein EGK_04009, partial [Macaca mulatta]	EHH21033	3.72239e-16	95	88.5817	47	55
comp62503_c0_m.55114	tripartite motif-containing protein 16-like 264 gi|348541583|ref|XP_003458266.1|PREDICTED: hypothetical protein LOC100694457 [Oreochromis niloticus]	XP_003458266	5.73069e-17	62	91.2781	88	276
comp62530_c0_m.55204	zinc finger protein 408-like 2133 gi|47213064|emb|CAF91578.1|unnamed protein product [Tetraodon nigroviridis]	CAF91578	6.62118e-150	82	536.569	335	373
comp62535_c0_m.55222	procollagen c-endopeptidase enhancer 1-like 1395 gi|348526047|ref|XP_003450532.1|PREDICTED: procollagen C-endopeptidase enhancer 1-like [Oreochromis niloticus]	XP_003450532	0	78	640.958	477	83
comp62548_c0_m.55290	apolipoprotein c-ii 294 gi|348526069|ref|XP_003450543.1|PREDICTED: hypothetical protein LOC100712561 [Oreochromis niloticus]	XP_003450543	1.15283e-25	85	120.168	97	505
comp62550_c0_m.55295	ubx domain-containing protein 7 1587 gi|348501256|ref|XP_003438186.1|PREDICTED: UBX domain-containing protein 7 [Oreochromis niloticus]	XP_003438186	0	95	876.7	529	400
comp62558_c0_m.55306	kinesin-like protein kif2a-like 1251 gi|348528446|ref|XP_003451728.1|PREDICTED: kinesin-like protein KIF2A-like [Oreochromis niloticus]	XP_003451728	2.59453e-179	95	633.254	419	188
comp62558_c0_m.55307	novel protein vertebrate kinesin heavy chain member 2a ( zgc:103670) 630 gi|47226711|emb|CAG07870.1|unnamed protein product [Tetraodon nigroviridis]	CAG07870	3.23371e-98	87	362.073	216	188
comp62563_c1_m.55330	autoimmune regulator-like 681 gi|348500810|ref|XP_003437965.1|PREDICTED: autoimmune regulator-like [Oreochromis niloticus]	XP_003437965	6.35052e-85	83	318.161	226	80
comp62563_c1_m.55331	autoimmune regulator 339 gi|348500810|ref|XP_003437965.1|PREDICTED: autoimmune regulator-like [Oreochromis niloticus]	XP_003437965	2.06179e-35	87	152.525	91	96
comp62582_c0_m.55389	preprosomatostatin ii 426 gi|342731397|gb|AEL33689.1|preprosomatostatin II [Siniperca chuatsi]	AEL33689	2.91667e-37	77	158.688	124	470
comp62587_c0_m.55397	protein af-9 1713 gi|348545214|ref|XP_003460075.1|PREDICTED: hypothetical protein LOC100694205 [Oreochromis niloticus]	XP_003460075	0	82	735.717	571	187
comp62607_c0_m.55477	unnamed protein product 765 gi|47217581|emb|CAG02508.1|unnamed protein product [Tetraodon nigroviridis]	CAG02508	4.80434e-85	81	318.931	230	104
comp62611_c0_m.55508	fabp6- partial 411 gi|348535467|ref|XP_003455222.1|PREDICTED: gastrotropin-like [Oreochromis niloticus]	XP_003455222	1.8647e-44	83	182.57	125	212
comp62613_c0_m.55509	qm-like protein 648 gi|242715401|gb|ACS93603.1|QM-like protein [Sciaenops ocellatus] >gi|256568129|gb|ACU87548.1| QM-like protein [Sciaenops ocellatus]	ACS93603	5.25499e-123	99	444.506	214	154
comp62645_c0_m.55607	ecto-adp-ribosyltransferase 5 precursor 771 gi|213511981|ref|NP_001134607.1|NADP+--arginine ADP-ribosyltransferase 1 precursor [Salmo salar] >gi|209734622|gb|ACI68180.1| NADP+--arginine ADP-ribosyltransferase 1 precursor [Salmo salar]	NP_001134607	1.62003e-48	62	197.593	248	308
comp62648_c0_m.55621	homeobox protein hox-b2a 1206 gi|348517823|ref|XP_003446432.1|PREDICTED: homeobox protein Hox-B2a [Oreochromis niloticus]	XP_003446432	5.40353e-102	72	376.326	424	100
comp62650_c0_m.55626	PREDICTED: hypothetical protein LOC100690875 381 gi|348536682|ref|XP_003455825.1|PREDICTED: hypothetical protein LOC100690875 [Oreochromis niloticus]	XP_003455825	8.74888e-34	83	147.132	120	122
comp62652_c0_m.55636	si:dkey- protein 939 gi|113678175|ref|NP_001038335.1|uncharacterized protein LOC558619 precursor [Danio rerio] >gi|94732333|emb|CAK11037.1| novel protein [Danio rerio]	NP_001038335	5.58976e-26	46	123.25	264	156
comp62656_c0_m.55668	troponin fast skeletal muscle-like 516 gi|295792296|gb|ADG29152.1|troponin I-like [Epinephelus coioides]	ADG29152	4.67459e-70	91	267.7	171	232
comp62659_c1_m.55689	protein-glutamine gamma-glutamyltransferase 2 870 gi|348514758|ref|XP_003444907.1|PREDICTED: protein-glutamine gamma-glutamyltransferase 2-like [Oreochromis niloticus]	XP_003444907	7.12541e-118	84	428.328	273	853
comp62677_c0_m.55745	squamous cell carcinoma antigen recognized by t-cells 3-like 2901 gi|348528531|ref|XP_003451770.1|PREDICTED: squamous cell carcinoma antigen recognized by T-cells 3-like [Oreochromis niloticus]	XP_003451770	0	89	1449.11	951	115
comp6267_c0_m.2879	novel protein lectins 753 gi|348512294|ref|XP_003443678.1|PREDICTED: hypothetical protein LOC100700550 [Oreochromis niloticus]	XP_003443678	2.04628e-32	53	144.05	213	118
comp62703_c0_m.55893	zgc:162339 protein 789 gi|348535238|ref|XP_003455108.1|PREDICTED: hypothetical protein LOC100697821 [Oreochromis niloticus]	XP_003455108	5.83515e-57	82	225.713	143	430
comp62706_c0_m.55905	mitochondria-eating protein 1476 gi|348504530|ref|XP_003439814.1|PREDICTED: mitochondria-eating protein-like [Oreochromis niloticus]	XP_003439814	0	87	653.67	493	126
comp62715_c0_m.55938	28s ribosomal protein mitochondrial-like 441 gi|348519004|ref|XP_003447021.1|PREDICTED: 28S ribosomal protein S17, mitochondrial-like [Oreochromis niloticus]	XP_003447021	1.11471e-52	86	209.92	146	462
comp62724_c0_m.55955	nemo-like kinase 1428 gi|348510153|ref|XP_003442610.1|PREDICTED: serine/threonine-protein kinase NLK2-like [Oreochromis niloticus]	XP_003442610	0	97	888.256	475	216
comp62727_c0_m.55974	trafficking protein particle complex subunit 4 660 gi|47215797|emb|CAG02851.1|unnamed protein product [Tetraodon nigroviridis]	CAG02851	3.82778e-116	98	421.779	219	62
comp6272_c0_m.2885	toll-like receptor 2 252 gi|328679772|gb|AEB32453.1|toll-like receptor 2 [Epinephelus coioides]	AEB32453	9.8893e-25	73	117.087	84	621
comp62739_c0_m.55998	poly a binding cytoplasmic 1 b 1911 gi|348529271|ref|XP_003452137.1|PREDICTED: polyadenylate-binding protein 1-like [Oreochromis niloticus]	XP_003452137	0	97	1169.45	636	293
comp62741_c0_m.56008	fibroblast growth factor intracellular binding protein 918 gi|348514271|ref|XP_003444664.1|PREDICTED: acidic fibroblast growth factor intracellular-binding protein-like [Oreochromis niloticus]	XP_003444664	1.6587e-160	97	570.081	302	480
comp62746_c1_m.56017	t-box transcription factor tbx4 1650 gi|348532247|ref|XP_003453618.1|PREDICTED: T-box transcription factor TBX4-like [Oreochromis niloticus]	XP_003453618	0	87	858.21	549	229
comp62751_c0_m.56039	phosphate carrier mitochondrial-like isoform 2 696 gi|47217233|emb|CAF96756.1|unnamed protein product [Tetraodon nigroviridis]	CAF96756	2.78871e-115	99	419.083	231	85
comp62751_c0_m.56040	solute carrier family 25 (mitochondrial carrier phosphate carrier) member 3 387 gi|348537192|ref|XP_003456079.1|PREDICTED: phosphate carrier protein, mitochondrial-like isoform 2 [Oreochromis niloticus]	XP_003456079	2.78544e-40	94	168.703	90	43
comp62751_c0_m.56041	phosphate carrier mitochondrial precursor 327 gi|47217233|emb|CAF96756.1|unnamed protein product [Tetraodon nigroviridis]	CAF96756	1.96087e-17	100	92.8189	43	238
comp62753_c0_m.56053	selenoprotein o- partial 1023 gi|348524626|ref|XP_003449824.1|PREDICTED: selenoprotein O-like, partial [Oreochromis niloticus]	XP_003449824	9.88254e-141	86	432.565	276	503
comp62754_c1_m.56067	lysophosphatidylcholine acyltransferase 1-like 1638 gi|348512457|ref|XP_003443759.1|PREDICTED: lysophosphatidylcholine acyltransferase 1-like [Oreochromis niloticus]	XP_003443759	0	94	963.755	534	112
comp62769_c0_m.56105	proline-rich protein bca3 486 gi|348535948|ref|XP_003455459.1|PREDICTED: A-kinase-interacting protein 1-like [Oreochromis niloticus]	XP_003455459	1.83717e-39	66	166.007	169	318
comp62790_c1_m.56176	tripartite motif-containing protein 13 1545 gi|348528194|ref|XP_003451603.1|PREDICTED: E3 ubiquitin-protein ligase TRIM13-like [Oreochromis niloticus]	XP_003451603	1.79382e-151	79	541.191	398	158
comp62797_c0_m.56196	novel protein 678 gi|348536154|ref|XP_003455562.1|PREDICTED: uncharacterized protein FLJ46082 homolog [Oreochromis niloticus]	XP_003455562	2.32782e-55	69	219.935	227	188
comp62806_c0_m.56225	keratinocyte associated protein 3 663 gi|348534118|ref|XP_003454550.1|PREDICTED: keratinocyte-associated protein 3-like [Oreochromis niloticus]	XP_003454550	7.15683e-70	85	268.085	219	103
comp62816_c1_m.56267	heat shock protein 315 gi|348512803|ref|XP_003443932.1|PREDICTED: endoplasmin-like [Oreochromis niloticus]	XP_003443932	3.99186e-34	98	148.288	105	82
comp62818_c0_m.56273	tubulin polymerization-promoting protein family member 3-like 399 gi|348524961|ref|XP_003449991.1|PREDICTED: tubulin polymerization-promoting protein family member 3-like [Oreochromis niloticus]	XP_003449991	6.3252e-32	88	140.969	93	56
comp62818_c0_m.56274	tubulin polymerization-promoting protein family member 3 195 gi|348524961|ref|XP_003449991.1|PREDICTED: tubulin polymerization-promoting protein family member 3-like [Oreochromis niloticus]	XP_003449991	3.25337e-20	87	102.064	64	603
comp62826_c0_m.56283	fh2 domain-containing protein 1-like 2523 gi|348525436|ref|XP_003450228.1|PREDICTED: hypothetical protein LOC100693000 [Oreochromis niloticus]	XP_003450228	0	75	905.975	799	75
comp62837_c0_m.56356	prefoldin subunit 5 450 gi|348507964|ref|XP_003441525.1|PREDICTED: prefoldin subunit 5-like [Oreochromis niloticus]	XP_003441525	7.69127e-22	70	107.457	106	175
comp62843_c0_m.56362	protein fam167a-like 720 gi|348536375|ref|XP_003455672.1|PREDICTED: protein FAM167A-like [Oreochromis niloticus]	XP_003455672	6.26653e-81	83	305.064	209	94
comp62846_c0_m.56378	melanin concentrating hormone 441 gi|253721148|gb|ACT33940.1|prepromelanin concentrating hormone [Cichlasoma dimerus]	ACT33940	5.73829e-41	83	171.014	113	115
comp62848_c0_m.56381	helentron 4 helitron-like transposon replicase helicase endonuclease partial 588 gi|326670673|ref|XP_003199267.1|PREDICTED: hypothetical protein LOC100034411 [Danio rerio]	XP_003199267	1.64474e-54	70	197.208	164	283
comp62879_c2_m.56466	PREDICTED: si:dkey-100n23.5 1041 gi|125826092|ref|XP_001332705.1|PREDICTED: si:dkey-100n23.5 [Danio rerio]	XP_001332705	1.8027e-140	83	503.827	337	234
comp62880_c0_m.56473	cox18 cytochrome c oxidase assembly homolog 975 gi|348542477|ref|XP_003458711.1|PREDICTED: mitochondrial inner membrane protein COX18-like [Oreochromis niloticus]	XP_003458711	3.49865e-111	88	406.371	265	363
comp62913_c0_m.56611	isocitrate dehydrogenase 1203 gi|317419067|emb|CBN81105.1|Isocitrate dehydrogenase [NAD] subunit beta, mitochondrial [Dicentrarchus labrax]	CBN81105	0	94	658.677	384	307
comp62938_c0_m.56696	tumor protein p53 1029 gi|10720191|sp|O57538.1|P53_XIPHERecName: Full=Cellular tumor antigen p53; AltName: Full=Tumor suppressor p53 >gi|2828704|gb|AAC31133.1| tumor protein p53 [Xiphophorus hellerii]	O57538	2.54073e-155	90	553.132	341	61
comp62946_c0_m.56737	PREDICTED: hypothetical protein LOC100705191 372 gi|348541987|ref|XP_003458468.1|PREDICTED: hypothetical protein LOC100705191 [Oreochromis niloticus]	XP_003458468	1.16173e-17	64	93.5893	94	158
comp62969_c0_m.56797	ankyrin repeat domain-containing protein 39 681 gi|348516330|ref|XP_003445692.1|PREDICTED: ankyrin repeat domain-containing protein 39-like [Oreochromis niloticus]	XP_003445692	1.51856e-70	87	270.396	180	803
comp62970_c0_m.56804	armadillo repeat-containing protein 4 3093 gi|317419710|emb|CBN81746.1|Armadillo repeat-containing protein 4 [Dicentrarchus labrax]	CBN81746	0	75	1159.05	1060	30
comp62981_c2_m.56867	a disintegrin and metalloproteinase with thrombospondin motifs 17-like 312 gi|301607680|ref|XP_002933438.1|PREDICTED: hypothetical protein LOC100498623 [Xenopus (Silurana) tropicalis]	XP_002933438	9.48359e-18	76	55.0694	39	211
comp62986_c0_m.56888	nadh dehydrogenase iron-sulfur protein mitochondrial precursor 729 gi|348523115|ref|XP_003449069.1|PREDICTED: NADH dehydrogenase [ubiquinone] iron-sulfur protein 7, mitochondrial-like [Oreochromis niloticus]	XP_003449069	1.42674e-104	95	383.645	220	576
comp62988_c0_m.56893	synaptonemal complex protein 1 2952 gi|169646803|ref|NP_001112366.1|synaptonemal complex protein 1 [Danio rerio]	NP_001112366	3.30754e-158	54	564.688	1052	323
comp63005_c0_m.56939	ankyrin repeat and socs box protein 5 1137 gi|348511928|ref|XP_003443495.1|PREDICTED: ankyrin repeat and SOCS box protein 5-like [Oreochromis niloticus]	XP_003443495	0	97	647.121	332	496
comp63010_c0_m.56951	dihydrolipoamide dehydrogenase 1527 gi|348503766|ref|XP_003439434.1|PREDICTED: dihydrolipoyl dehydrogenase, mitochondrial-like [Oreochromis niloticus]	XP_003439434	0	97	953.74	508	202
comp63014_c0_m.56973	preli domain-containing protein mitochondrial 633 gi|348516784|ref|XP_003445917.1|PREDICTED: PRELI domain-containing protein 1, mitochondrial-like [Oreochromis niloticus]	XP_003445917	9.23294e-93	96	343.969	210	259
comp63024_c1_m.57020	neuromedin-k receptor-like 990 gi|348529672|ref|XP_003452337.1|PREDICTED: neuromedin-K receptor-like [Oreochromis niloticus]	XP_003452337	4.21569e-136	92	489.189	281	117
comp63026_c0_m.57028	loc100135291 protein 3354 gi|326664214|ref|XP_001333882.4|PREDICTED: hypothetical protein LOC794003, partial [Danio rerio]	XP_001333882	1.45748e-24	51	120.939	228	206
comp63028_c0_m.57047	14-3-3 zeta 753 gi|90080786|dbj|BAE89874.1|unnamed protein product [Macaca fascicularis]	BAE89874	1.81676e-97	89	360.147	230	56
comp630401_c0_m.266565	mucin 2-like partial 222 gi|47208718|emb|CAF91948.1|unnamed protein product [Tetraodon nigroviridis]	CAF91948	7.06425e-23	78	110.923	71	265
comp63041_c0_m.57085	elongation factor 1-delta 897 gi|348532173|ref|XP_003453581.1|PREDICTED: elongation factor 1-delta-like isoform 2 [Oreochromis niloticus]	XP_003453581	5.7432e-102	88	375.555	298	187
comp63044_c0_m.57093	protein dj-1-like isoform 1 570 gi|348534170|ref|XP_003454576.1|PREDICTED: protein DJ-1-like isoform 1 [Oreochromis niloticus]	XP_003454576	1.09387e-98	98	363.229	189	460
comp63074_c0_m.57162	glycylpeptide n-tetradecanoyltransferase 1 1485 gi|348509029|ref|XP_003442054.1|PREDICTED: glycylpeptide N-tetradecanoyltransferase 1 [Oreochromis niloticus]	XP_003442054	0	94	892.493	485	429
comp63079_c0_m.57183	circularly permutated ras protein 1-like 1881 gi|348539828|ref|XP_003457391.1|PREDICTED: circularly permutated Ras protein 1-like [Oreochromis niloticus]	XP_003457391	0	79	707.212	542	79
comp63080_c0_m.57191	sialic acid-binding ig-like lectin 12-like 387 gi|348540963|ref|XP_003457956.1|PREDICTED: sialoadhesin-like [Oreochromis niloticus]	XP_003457956	4.93962e-21	64	104.76	123	225
comp63081_c0_m.57193	probable n-acetyltransferase camello-like 834 gi|348503089|ref|XP_003439099.1|PREDICTED: probable N-acetyltransferase camello-like [Oreochromis niloticus]	XP_003439099	2.57931e-114	87	416.387	256	821
comp63092_c0_m.57216	nuclear factor of activated t- cytoplasmic 1-like 2802 gi|348512316|ref|XP_003443689.1|PREDICTED: nuclear factor of activated T-cells, cytoplasmic 1-like [Oreochromis niloticus]	XP_003443689	0	90	1251.88	907	127
comp63098_c0_m.57264	zinc finger ran-binding domain-containing protein 2 678 gi|47087363|ref|NP_998572.1|zinc finger Ran-binding domain-containing protein 2 [Danio rerio] >gi|30962835|gb|AAH52752.1| Zinc finger, RAN-binding domain containing 2 [Danio rerio]	NP_998572	1.60834e-64	98	250.366	129	106
comp63112_c0_m.57321	leukocyte receptor cluster member 8 homolog 501 gi|348526290|ref|XP_003450653.1|PREDICTED: leukocyte receptor cluster member 8 homolog [Oreochromis niloticus]	XP_003450653	1.14898e-26	84	122.479	125	181
comp63120_c0_m.57345	vacuolar protein sorting-associated protein 29 549 gi|213510956|ref|NP_001134144.1|vacuolar protein sorting-associated protein 29 [Salmo salar] >gi|318067968|ref|NP_001187406.1| vacuolar protein sorting-associated protein 29 [Ictalurus punctatus] >gi|209730974|gb|ACI66356.1| Vacuolar protein sorting-associated protein 29 [Salmo salar] >gi|223646622|gb|ACN10069.1| Vacuolar protein sorting-associat…	NP_001134144	1.05066e-100	99	369.777	182	362
comp63138_c0_m.57396	forkhead box i3b 1167 gi|348516711|ref|XP_003445881.1|PREDICTED: forkhead box protein I1-ema-like [Oreochromis niloticus]	XP_003445881	4.25501e-173	92	612.453	392	361
comp63146_c0_m.57414	PREDICTED: hypothetical protein LOC100690681 2508 gi|348535027|ref|XP_003455003.1|PREDICTED: hypothetical protein LOC100690681 [Oreochromis niloticus]	XP_003455003	8.49637e-51	43	207.608	833	277
comp63154_c0_m.57428	mitochondrial 39s ribosomal protein l4 909 gi|348533363|ref|XP_003454175.1|PREDICTED: 39S ribosomal protein L4, mitochondrial-like [Oreochromis niloticus]	XP_003454175	7.11422e-140	91	501.516	302	74
comp63160_c0_m.57437	unnamed protein product 285 gi|47211400|emb|CAF94216.1|unnamed protein product [Tetraodon nigroviridis]	CAF94216	1.6299e-19	91	99.7525	81	373
comp63163_c0_m.57445	serine threonine-protein kinase wnk1 1296 gi|348515081|ref|XP_003445068.1|PREDICTED: hypothetical protein LOC100690016 [Oreochromis niloticus]	XP_003445068	2.45992e-172	85	610.142	436	234
comp63165_c0_m.57467	cytochrome c-type heme lyase 837 gi|348540156|ref|XP_003457554.1|PREDICTED: cytochrome c-type heme lyase-like [Oreochromis niloticus]	XP_003457554	3.62502e-116	83	422.55	279	628
comp63166_c0_m.57473	retinoblastoma-binding protein 6 isoform 1 4815 gi|348537090|ref|XP_003456028.1|PREDICTED: hypothetical protein LOC100703750 [Oreochromis niloticus]	XP_003456028	2.36304e-164	66	585.874	951	161
comp63167_c0_m.57492	mgc53234 protein 1251 gi|148231009|ref|NP_001079594.1|proteasomal ubiquitin receptor ADRM1-B [Xenopus laevis] >gi|82176568|sp|Q7ZXD6.1|ADM1B_XENLA RecName: Full=Proteasomal ubiquitin receptor ADRM1-B >gi|28277307|gb|AAH45042.1| MGC53234 protein [Xenopus laevis] >gi|76779916|gb|AAI06296.1| MGC53234 protein [Xenopus laevis]	NP_001079594	8.92213e-63	95	246.128	169	351
comp63168_c0_m.57499	antigenic determinant of reca protein homolog 1191 gi|348521210|ref|XP_003448119.1|PREDICTED: DNA/RNA-binding protein KIN17-like [Oreochromis niloticus]	XP_003448119	4.11209e-171	88	605.905	397	102
comp63176_c0_m.57533	morn repeat-containing protein 2 402 gi|348526522|ref|XP_003450768.1|PREDICTED: radial spoke head 1 homolog [Oreochromis niloticus]	XP_003450768	5.67119e-49	79	197.593	128	441
comp63200_c0_m.57606	collagen alpha-1 chain-like 3024 gi|348540048|ref|XP_003457500.1|PREDICTED: collagen alpha-1(VI) chain-like [Oreochromis niloticus]	XP_003457500	0	84	644.425	522	396
comp63208_c0_m.57638	adenylyl cyclase-associated protein 1 1419 gi|41054003|ref|NP_956203.1|adenylyl cyclase-associated protein 1 [Danio rerio] >gi|37725381|gb|AAO24759.1| cyclase-associated protein-1 [Danio rerio] >gi|220672932|emb|CAX13719.1| Cap1 CAP, adenylate cyclase-associated protein 1 [Danio rerio]	NP_956203	0	83	646.736	472	50
comp63210_c0_m.57648	growth associated protein 43 714 gi|348523674|ref|XP_003449348.1|PREDICTED: hypothetical protein LOC100700383 [Oreochromis niloticus]	XP_003449348	1.23691e-20	98	104.76	51	241
comp63211_c0_m.57653	proteasome subunit alpha type-5 819 gi|45387823|ref|NP_991271.1|proteasome subunit alpha type-5 [Danio rerio] >gi|37681911|gb|AAQ97833.1| proteasome subunit, alpha type, 5 [Danio rerio] >gi|47938031|gb|AAH71495.1| Proteasome (prosome, macropain) subunit, alpha type,5 [Danio rerio]	NP_991271	2.95991e-131	100	472.626	241	317
comp63243_c0_m.57765	synaptic vesicle membrane protein vat-1 homolog 1326 gi|348508867|ref|XP_003441974.1|PREDICTED: synaptic vesicle membrane protein VAT-1 homolog [Oreochromis niloticus]	XP_003441974	4.35177e-164	93	582.793	340	300
comp63248_c0_m.57782	actinodin2 precursor 1143 gi|348522163|ref|XP_003448595.1|PREDICTED: hypothetical protein LOC100698860 [Oreochromis niloticus]	XP_003448595	8.46888e-134	85	481.871	350	86
comp63248_c0_m.57785	actinodin2 precursor 333 gi|47211063|emb|CAF94192.1|unnamed protein product [Tetraodon nigroviridis]	CAF94192	7.36103e-33	71	144.05	120	355
comp63257_c1_m.57813	acid ceramidase-like 1284 gi|348524526|ref|XP_003449774.1|PREDICTED: acid ceramidase-like [Oreochromis niloticus]	XP_003449774	0	94	681.404	374	336
comp63264_c0_m.57832	nucleolin-like isoform 3 2217 gi|47220951|emb|CAG03484.1|unnamed protein product [Tetraodon nigroviridis]	CAG03484	2.80914e-143	90	514.612	371	119
comp63267_c0_m.57844	sun domain-containing protein 2-like 1051 gi|189520464|ref|XP_001919691.1|PREDICTED: SUN domain-containing protein 2-like [Danio rerio]	XP_001919691	4.48645e-38	70	163.696	170	122
comp63276_c3_m.57887	tpa: sco-spondin precursor 1018 gi|190609994|tpe|CAJ43921.1|TPA: SCO-spondin precursor [Tetraodon nigroviridis]	CAJ43921	2.32297e-72	81	236.884	149	398
comp63276_c5_m.57896	tpa: sco-spondin precursor 1495 gi|190609994|tpe|CAJ43921.1|TPA: SCO-spondin precursor [Tetraodon nigroviridis]	CAJ43921	0	79	770	498	2137
comp63298_c0_m.57962	acetyl- carboxylase 2 7263 gi|348528403|ref|XP_003451707.1|PREDICTED: acetyl-CoA carboxylase 2 [Oreochromis niloticus]	XP_003451707	0	95	4094.66	2243	216
comp63319_c0_m.58038	deoxyribonuclease gamma precursor 918 gi|47214833|emb|CAF95739.1|unnamed protein product [Tetraodon nigroviridis]	CAF95739	3.63767e-99	82	366.311	262	369
comp63321_c0_m.58051	26s proteasome non-atpase regulatory subunit 4 1182 gi|348530094|ref|XP_003452546.1|PREDICTED: putative PIP5K1A and PSMD4-like protein-like [Oreochromis niloticus]	XP_003452546	0	97	666.766	378	322
comp63326_c0_m.58065	methyltransferase nsun4-like 1209 gi|348500528|ref|XP_003437825.1|PREDICTED: putative methyltransferase NSUN4-like [Oreochromis niloticus]	XP_003437825	2.0375e-141	80	507.294	402	645
comp63327_c0_m.58072	double-stranded rna-binding protein staufen homolog 1 2091 gi|348521876|ref|XP_003448452.1|PREDICTED: double-stranded RNA-binding protein Staufen homolog 1-like [Oreochromis niloticus]	XP_003448452	0	92	1113.98	695	113
comp63334_c0_m.58089	vacuolar proton pump subunit g 1 357 gi|348532385|ref|XP_003453687.1|PREDICTED: V-type proton ATPase subunit G 1-like [Oreochromis niloticus]	XP_003453687	4.46249e-46	95	187.963	118	113
comp63335_c0_m.58094	unnamed protein product 639 gi|47214990|emb|CAG03130.1|unnamed protein product [Tetraodon nigroviridis]	CAG03130	2.19113e-17	53	93.5893	213	139
comp63352_c0_m.58141	ubiquitin-conjugating enzyme e2 variant 1 486 gi|348503189|ref|XP_003439148.1|PREDICTED: transmembrane protein 189-like [Oreochromis niloticus]	XP_003439148	3.21297e-68	98	261.536	141	182
comp63359_c0_m.58169	charged multivesicular body protein 6 750 gi|348522546|ref|XP_003448785.1|PREDICTED: charged multivesicular body protein 6-like [Oreochromis niloticus]	XP_003448785	1.22201e-53	87	214.542	207	74
comp63367_c0_m.58201	protocadherin alpha-3-like 252 gi|348514353|ref|XP_003444705.1|PREDICTED: protocadherin alpha-3-like [Oreochromis niloticus]	XP_003444705	8.64338e-29	89	130.568	83	374
comp63367_c2_m.58203	protocadherin alpha-3- partial 1317 gi|348514353|ref|XP_003444705.1|PREDICTED: protocadherin alpha-3-like [Oreochromis niloticus]	XP_003444705	4.74096e-179	85	632.484	439	592
comp63368_c0_m.58206	transforming growth factor-beta-induced protein ig-h3 precursor 2112 gi|348511779|ref|XP_003443421.1|PREDICTED: transforming growth factor-beta-induced protein ig-h3 [Oreochromis niloticus]	XP_003443421	0	89	1028.85	661	494
comp63376_c0_m.58241	ankyrin repeat domain-containing protein 13c-a-like 1560 gi|348535836|ref|XP_003455404.1|PREDICTED: ankyrin repeat domain-containing protein 13C-A-like [Oreochromis niloticus]	XP_003455404	0	92	906.746	532	247
comp63391_c0_m.58289	ubiquitin-conjugating enzyme e2c binding protein 1191 gi|326674628|ref|XP_002664820.2|PREDICTED: ubiquitin-conjugating enzyme E2C-binding protein [Danio rerio]	XP_002664820	3.02307e-81	61	307.375	399	502
comp63396_c0_m.58304	wd repeat-containing protein 16 1908 gi|348520969|ref|XP_003447999.1|PREDICTED: WD repeat-containing protein 16 [Oreochromis niloticus]	XP_003447999	0	79	822.002	634	234
comp63404_c0_m.58331	ankyrin repeat domain-containing protein 9-like 1056 gi|348545587|ref|XP_003460261.1|PREDICTED: ankyrin repeat domain-containing protein 9-like [Oreochromis niloticus]	XP_003460261	2.51881e-105	84	387.111	278	121
comp63417_c0_m.58421	14 kda phosphohistidine phosphatase 387 gi|47208331|emb|CAF93300.1|unnamed protein product [Tetraodon nigroviridis]	CAF93300	4.13343e-60	94	234.572	128	857
comp63443_c0_m.58478	valyl-trna mitochondrial 3240 gi|194578813|ref|NP_001124133.1|valyl-tRNA synthetase, mitochondrial [Danio rerio] >gi|190337268|gb|AAI63242.1| Si:ch211-152p11.2 protein [Danio rerio]	NP_001124133	0	79	1467.98	1076	378
comp63460_c0_m.58527	testican-1-like isoform 1 1374 gi|348514319|ref|XP_003444688.1|PREDICTED: testican-1-like [Oreochromis niloticus]	XP_003444688	0	91	731.48	411	79
comp63462_c0_m.58538	coiled-coil domain containing 24 801 gi|348500651|ref|XP_003437886.1|PREDICTED: hypothetical protein LOC100692499 [Oreochromis niloticus]	XP_003437886	6.93802e-29	73	132.494	108	521
comp63471_c0_m.58571	mitogen-activated protein kinase kinase kinase mlt-like 2025 gi|348500957|ref|XP_003438037.1|PREDICTED: mitogen-activated protein kinase kinase kinase MLT-like [Oreochromis niloticus]	XP_003438037	0	93	844.343	555	590
comp63471_c0_m.58572	dynein heavy chain axonemal-like 1842 gi|348500955|ref|XP_003438036.1|PREDICTED: dynein heavy chain 11, axonemal-like [Oreochromis niloticus]	XP_003438036	0	98	1146.72	602	1544
comp63484_c0_m.58617	protein rrp5 homolog 5433 gi|348532680|ref|XP_003453834.1|PREDICTED: protein RRP5 homolog [Oreochromis niloticus]	XP_003453834	0	85	2431.37	1816	227
comp63499_c0_m.58676	PREDICTED: hypothetical protein LOC571902 1044 gi|326680321|ref|XP_700635.5|PREDICTED: hypothetical protein LOC571902 [Danio rerio]	XP_700635	1.31942e-82	60	311.612	373	434
comp63503_c0_m.58701	7sk snrna methylphosphate capping enzyme 1647 gi|348539954|ref|XP_003457454.1|PREDICTED: 7SK snRNA methylphosphate capping enzyme-like [Oreochromis niloticus]	XP_003457454	3.76753e-171	68	606.675	632	99
comp63509_c1_m.58729	af236090_1melanin-concentrating hormone-like protein 405 gi|7677434|gb|AAF67166.1|AF236090_1melanin-concentrating hormone-like protein [Paralichthys olivaceus]	AAF67166	2.72128e-35	68	152.14	145	56
comp63527_c0_m.58803	tpa_exp: transposase 248 gi|348510249|ref|XP_003442658.1|PREDICTED: hypothetical protein LOC100689831 [Oreochromis niloticus]	XP_003442658	4.31598e-17	71	91.6633	78	1764
comp63531_c2_m.58838	latrophilin-1 isoform 2 5757 gi|348525098|ref|XP_003450059.1|PREDICTED: latrophilin-1-like [Oreochromis niloticus]	XP_003450059	0	94	3206.39	1873	235
comp63541_c0_m.58886	novel protein (zgc:92747) 957 gi|348504820|ref|XP_003439959.1|PREDICTED: aquaporin-12-like [Oreochromis niloticus]	XP_003439959	9.00112e-112	87	408.297	269	372
comp63543_c0_m.58893	lysine-specific demethylase 8-like 1392 gi|348509137|ref|XP_003442108.1|PREDICTED: lysine-specific demethylase 8-like [Oreochromis niloticus]	XP_003442108	0	89	695.271	414	435
comp63554_c0_m.58920	dna methyltransferase 1 associated protein 1 1455 gi|348504808|ref|XP_003439953.1|PREDICTED: DNA methyltransferase 1-associated protein 1 isoform 2 [Oreochromis niloticus]	XP_003439953	0	93	811.601	464	260
comp63569_c1_m.58978	myc box-dependent-interacting protein 1-like 1065 gi|348518183|ref|XP_003446611.1|PREDICTED: myc box-dependent-interacting protein 1-like [Oreochromis niloticus]	XP_003446611	8.93639e-127	90	458.373	287	151
comp63573_c0_m.58988	novel protein 1191 gi|148725325|emb|CAM13023.2|novel protein [Danio rerio] >gi|148726325|emb|CAN88598.1| novel protein [Danio rerio]	CAM13023	3.62108e-34	55	150.984	273	466
comp63577_c0_m.59016	cell surface glycoprotein muc18 1947 gi|47214664|emb|CAG00900.1|unnamed protein product [Tetraodon nigroviridis]	CAG00900	0	77	693.345	601	133
comp63581_c0_m.59028	basement membrane-specific heparan sulfate proteoglycan core 1173 gi|326669095|ref|XP_694305.4|PREDICTED: sialoadhesin [Danio rerio]	XP_694305	3.91808e-25	48	120.939	273	324
comp63585_c0_m.59040	c-c chemokine receptor type 9 1149 gi|320118059|emb|CBJ23501.1|C-C chemokine receptor type 9 [Dicentrarchus labrax]	CBJ23501	1.03668e-155	88	554.673	368	265
comp63591_c0_m.59059	probable phosphatase phospho1 1029 gi|348509047|ref|XP_003442063.1|PREDICTED: probable phosphatase phospho1-like [Oreochromis niloticus]	XP_003442063	1.7636e-148	93	530.406	284	755
comp63595_c0_m.59073	neural cell adhesion molecule 2 2607 gi|348537130|ref|XP_003456048.1|PREDICTED: neural cell adhesion molecule 2 [Oreochromis niloticus]	XP_003456048	0	96	1409.05	784	264
comp63600_c0_m.59108	cd109 antigen 1176 gi|348518385|ref|XP_003446712.1|PREDICTED: CD109 antigen [Oreochromis niloticus]	XP_003446712	4.88489e-84	70	316.62	372	403
comp63612_c0_m.59154	PREDICTED: hypothetical protein LOC100712319 2337 gi|348538617|ref|XP_003456787.1|PREDICTED: hypothetical protein LOC100712319 [Oreochromis niloticus]	XP_003456787	1.32242e-90	51	339.732	786	190
comp63614_c0_m.59164	alpha-2-macroglobulin-like protein 1-like 639 gi|348520230|ref|XP_003447631.1|PREDICTED: alpha-2-macroglobulin-like protein 1-like [Oreochromis niloticus]	XP_003447631	3.53708e-92	89	342.043	213	118
comp63614_c1_m.59166	alpha-2-macroglobulin-like protein 1-like 402 gi|42415863|gb|AAR06589.1|alpha-2-macroglobulin [Sparus aurata]	AAR06589	9.03322e-55	88	216.853	134	158
comp63617_c0_m.59175	hxb8a_fugru ame: full=homeobox protein hox-b8a 657 gi|119370789|sp|Q1KKY1.1|HXB8A_FUGRURecName: Full=Homeobox protein Hox-B8a >gi|94482795|gb|ABF22413.1| homeobox protein HoxB8a [Takifugu rubripes]	Q1KKY1	1.22821e-82	96	310.457	164	378
comp63623_c0_m.59188	loc100007612 protein 1689 gi|348534112|ref|XP_003454547.1|PREDICTED: PWWP domain-containing protein MUM1-like [Oreochromis niloticus]	XP_003454547	3.66577e-153	75	546.969	501	63
comp63629_c0_m.59215	unnamed protein product 402 gi|47221489|emb|CAG08151.1|unnamed protein product [Tetraodon nigroviridis]	CAG08151	1.77525e-26	91	122.865	69	71
comp63629_c3_m.59233	PREDICTED: hypothetical protein LOC100702658 294 gi|348533458|ref|XP_003454222.1|PREDICTED: hypothetical protein LOC100702658 [Oreochromis niloticus]	XP_003454222	2.93844e-21	72	105.531	98	178
comp63633_c0_m.59252	syntaxin-18-like isoform 2 570 gi|317419109|emb|CBN81147.1|Syntaxin-18 [Dicentrarchus labrax]	CBN81147	5.64407e-79	94	297.745	188	185
comp63634_c0_m.59259	dna-directed rna polymerase iii subunit rpc7-like 645 gi|348530332|ref|XP_003452665.1|PREDICTED: DNA-directed RNA polymerase III subunit RPC7-like [Oreochromis niloticus]	XP_003452665	1.58828e-63	86	246.899	214	498
comp63642_c0_m.59292	amy-1-associating protein expressed in testis 1-like 2178 gi|348530980|ref|XP_003452988.1|PREDICTED: AMY-1-associating protein expressed in testis 1-like [Oreochromis niloticus]	XP_003452988	3.13571e-171	67	607.446	734	240
comp63644_c0_m.59300	sulfotransferase 4a1 933 gi|348524586|ref|XP_003449804.1|PREDICTED: sulfotransferase 4A1-like [Oreochromis niloticus]	XP_003449804	8.8367e-133	97	478.019	245	449
comp63644_c1_m.59304	serine palmitoyltransferase 1-like 1431 gi|348503906|ref|XP_003439503.1|PREDICTED: serine palmitoyltransferase 1-like [Oreochromis niloticus]	XP_003439503	0	95	792.727	471	326
comp63646_c0_m.59309	asc-type amino acid transporter 1-like 1053 gi|348504026|ref|XP_003439563.1|PREDICTED: asc-type amino acid transporter 1-like [Oreochromis niloticus]	XP_003439563	2.62913e-171	96	606.29	339	308
comp63675_c0_m.59412	caspase 8 1335 gi|226425318|gb|ACO53629.1|caspase-8 [Dicentrarchus labrax] >gi|226425320|gb|ACO53630.1| caspase-8 [Dicentrarchus labrax]	ACO53629	3.32087e-95	63	353.984	488	97
comp63687_c1_m.59445	serine threonine-protein kinase srpk3-like 549 gi|348523291|ref|XP_003449157.1|PREDICTED: serine/threonine-protein kinase SRPK3-like [Oreochromis niloticus]	XP_003449157	1.33831e-51	82	172.94	118	73
comp63687_c1_m.59446	serine threonine-protein kinase srpk1-like 435 gi|348523291|ref|XP_003449157.1|PREDICTED: serine/threonine-protein kinase SRPK3-like [Oreochromis niloticus]	XP_003449157	1.29566e-29	76	133.265	96	90
comp63695_c0_m.59460	PREDICTED: hypothetical protein LOC100703131 460 gi|348503087|ref|XP_003439098.1|PREDICTED: hypothetical protein LOC100703131 [Oreochromis niloticus]	XP_003439098	6.65e-18	55	94.3597	161	156
comp63718_c0_m.59565	serine protease 27-like 741 gi|348532981|ref|XP_003453984.1|PREDICTED: enteropeptidase-like [Oreochromis niloticus]	XP_003453984	1.49785e-64	64	250.751	242	75
comp63718_c1_m.59567	serine protease 27-like 363 gi|348532987|ref|XP_003453987.1|PREDICTED: serine protease 27-like [Oreochromis niloticus]	XP_003453987	6.43832e-21	63	104.375	119	285
comp63719_c0_m.59569	protein fam98b-like 994 gi|348510711|ref|XP_003442888.1|PREDICTED: protein FAM98B-like [Oreochromis niloticus]	XP_003442888	3.95746e-142	89	509.22	317	105
comp63726_c0_m.59590	basement membrane-specific heparan sulfate proteoglycan core 557 gi|348542915|ref|XP_003458929.1|PREDICTED: basement membrane-specific heparan sulfate proteoglycan core protein-like [Oreochromis niloticus]	XP_003458929	1.31393e-37	56	160.229	185	133
comp63727_c0_m.59591	oogenesis-related protein 666 gi|348527808|ref|XP_003451411.1|PREDICTED: hypothetical protein LOC100700302 [Oreochromis niloticus]	XP_003451411	5.06062e-39	67	165.622	196	467
comp63729_c1_m.59602	novel protein vertebrate light intermediate polypeptide 2 1545 gi|348513272|ref|XP_003444166.1|PREDICTED: cytoplasmic dynein 1 light intermediate chain 1-like [Oreochromis niloticus]	XP_003444166	0	96	856.284	485	71
comp63729_c1_m.59603	novel protein vertebrate light intermediate polypeptide 2 504 gi|348513272|ref|XP_003444166.1|PREDICTED: cytoplasmic dynein 1 light intermediate chain 1-like [Oreochromis niloticus]	XP_003444166	8.37883e-21	89	103.99	79	90
comp63747_c0_m.59687	angiotensin-converting enzyme 429 gi|317419216|emb|CBN81253.1|Angiotensin-converting enzyme [Dicentrarchus labrax]	CBN81253	6.41853e-35	79	145.976	113	165
comp63749_c1_m.59692	coiled-coil domain-containing protein 84-like 612 gi|348535668|ref|XP_003455321.1|PREDICTED: coiled-coil domain-containing protein 84-like [Oreochromis niloticus]	XP_003455321	6.88233e-87	86	324.324	190	320
comp63755_c0_m.59712	g t mismatch-specific thymine dna glycosylase-like 1257 gi|348535918|ref|XP_003455444.1|PREDICTED: G/T mismatch-specific thymine DNA glycosylase-like [Oreochromis niloticus]	XP_003455444	1.07094e-148	79	531.561	401	128
comp63757_c1_m.59724	katanin p60 atpase-containing subunit a1-like 396 gi|348531082|ref|XP_003453039.1|PREDICTED: katanin p60 ATPase-containing subunit A1-like [Oreochromis niloticus]	XP_003453039	3.34425e-57	97	224.942	131	275
comp63758_c0_m.59727	novel protein vertebrate plexin c1 1707 gi|326666615|ref|XP_690759.4|PREDICTED: plexin-C1 [Danio rerio]	XP_690759	5.15559e-62	48	244.202	563	149
comp63765_c0_m.59766	protein fam161a-like 1389 gi|47224722|emb|CAG00316.1|unnamed protein product [Tetraodon nigroviridis]	CAG00316	4.99138e-41	57	174.096	261	1261
comp63771_c0_m.59781	rad50 homolog ( cerevisiae) 3993 gi|348518948|ref|XP_003446993.1|PREDICTED: DNA repair protein RAD50-like [Oreochromis niloticus]	XP_003446993	0	96	2245.31	1312	115
comp63773_c0_m.59795	nadph oxidase organizer 1-like 591 gi|348530854|ref|XP_003452925.1|PREDICTED: NADPH oxidase organizer 1-like [Oreochromis niloticus]	XP_003452925	1.43156e-30	58	137.117	196	87
comp63773_c1_m.59799	tpa: nadph oxidase organizer 1 555 gi|151427604|tpd|FAA00359.1|TPA: predicted NADPH oxidase organizer 1 [Takifugu rubripes]	FAA00359	1.04351e-26	62	124.02	139	325
comp63788_c0_m.59837	wd repeat-containing protein 53-like 1140 gi|348534805|ref|XP_003454892.1|PREDICTED: WD repeat-containing protein 53-like [Oreochromis niloticus]	XP_003454892	3.64123e-153	84	546.199	386	355
comp63794_c0_m.59867	alpha- -mannosyl-glycoprotein 4-beta-n-acetylglucosaminyltransferase c-like 1380 gi|348540875|ref|XP_003457912.1|PREDICTED: alpha-1,3-mannosyl-glycoprotein 4-beta-N-acetylglucosaminyltransferase C-like [Oreochromis niloticus]	XP_003457912	0	87	638.262	404	107
comp63797_c0_m.59880	protein gtlf3b 423 gi|348533063|ref|XP_003454025.1|PREDICTED: protein GTLF3B-like [Oreochromis niloticus]	XP_003454025	1.70918e-53	97	212.616	110	312
comp63803_c0_m.59890	t-complex-associated testis expressed 1 1377 gi|348517761|ref|XP_003446401.1|PREDICTED: T-complex-associated testis-expressed protein 1-like [Oreochromis niloticus]	XP_003446401	6.50875e-118	74	429.483	418	184
comp63814_c0_m.59930	novel immune-type receptor 4 996 gi|255672687|gb|ACU27033.1|novel immune-type receptor 4 [Dicentrarchus labrax]	ACU27033	2.31201e-57	59	227.639	310	53
comp63819_c0_m.59953	ras-related protein rab-25-like 315 gi|348513149|ref|XP_003444105.1|PREDICTED: ras-related protein Rab-25-like [Oreochromis niloticus]	XP_003444105	6.84074e-18	91	94.3597	58	470
comp63823_c2_m.59968	protein phosphatase 1h-like 1536 gi|348532468|ref|XP_003453728.1|PREDICTED: protein phosphatase 1H-like [Oreochromis niloticus]	XP_003453728	0	94	871.307	498	195
comp63829_c0_m.59992	kv channel-interacting protein 1-like 678 gi|348526055|ref|XP_003450536.1|PREDICTED: Kv channel-interacting protein 1-like [Oreochromis niloticus]	XP_003450536	5.28009e-108	98	394.815	198	575
comp63848_c0_m.60070	integrator complex subunit 11-like 1797 gi|348503157|ref|XP_003439132.1|PREDICTED: integrator complex subunit 11-like [Oreochromis niloticus]	XP_003439132	0	98	1166.76	583	441
comp63855_c0_m.60120	polycomb protein eed-like 1332 gi|348544997|ref|XP_003459967.1|PREDICTED: polycomb protein eed-like [Oreochromis niloticus]	XP_003459967	0	99	886.33	443	322
comp63857_c0_m.60126	nuclear factor of activated t- cytoplasmic 3 1341 gi|348504022|ref|XP_003439561.1|PREDICTED: nuclear factor of activated T-cells, cytoplasmic 3-like [Oreochromis niloticus]	XP_003439561	1.94623e-119	76	434.491	419	129
comp63857_c0_m.60128	nuclear factor of activated t- cytoplasmic 3-like isoform 2 552 gi|348504022|ref|XP_003439561.1|PREDICTED: nuclear factor of activated T-cells, cytoplasmic 3-like [Oreochromis niloticus]	XP_003439561	6.80396e-55	83	217.624	155	297
comp63873_c1_m.60184	nucleotide binding 1020 gi|348527438|ref|XP_003451226.1|PREDICTED: iron-sulfur protein NUBPL-like [Oreochromis niloticus]	XP_003451226	3.63112e-138	90	496.123	329	371
comp63879_c0_m.60199	acetyl- cytosolic 1188 gi|348524939|ref|XP_003449980.1|PREDICTED: acetyl-CoA acetyltransferase, cytosolic-like [Oreochromis niloticus]	XP_003449980	0	93	691.804	395	72
comp63882_c0_m.60214	pyrroline-5-carboxylate reductase 2-like 335 gi|348525326|ref|XP_003450173.1|PREDICTED: pyrroline-5-carboxylate reductase 2-like [Oreochromis niloticus]	XP_003450173	1.697e-29	97	132.88	74	83
comp63882_c2_m.60222	pyrroline-5-carboxylate reductase 1 339 gi|41152299|ref|NP_957120.1|pyrroline-5-carboxylate reductase 1 [Danio rerio] >gi|326666281|ref|XP_003198231.1| PREDICTED: pyrroline-5-carboxylate reductase 1, mitochondrial-like [Danio rerio] >gi|38174282|gb|AAH60905.1| Pyrroline-5-carboxylate reductase 1 [Danio rerio]	NP_957120	1.33133e-34	95	149.828	87	491
comp63913_c0_m.60331	glycerol-3-phosphate transporter 1602 gi|348537549|ref|XP_003456256.1|PREDICTED: glycerol-3-phosphate transporter [Oreochromis niloticus]	XP_003456256	0	92	819.305	529	196
comp63916_c0_m.60343	e3 ubiquitin-protein ligase rnf130-like 864 gi|348542469|ref|XP_003458707.1|PREDICTED: E3 ubiquitin-protein ligase RNF130-like [Oreochromis niloticus]	XP_003458707	3.76292e-87	87	326.25	223	104
comp63916_c0_m.60344	e3 ubiquitin-protein ligase rnf130-like 603 gi|348542469|ref|XP_003458707.1|PREDICTED: E3 ubiquitin-protein ligase RNF130-like [Oreochromis niloticus]	XP_003458707	1.75374e-47	93	193.356	111	668
comp63919_c0_m.60358	novel protein semaphorin 3 family 2403 gi|348541195|ref|XP_003458072.1|PREDICTED: semaphorin-3D-like [Oreochromis niloticus]	XP_003458072	0	87	1211.05	763	678
comp63923_c0_m.60378	xanthine dehydrogenase oxidase-like 2328 gi|348540726|ref|XP_003457838.1|PREDICTED: xanthine dehydrogenase/oxidase-like [Oreochromis niloticus]	XP_003457838	0	91	1204.12	739	561
comp63923_c0_m.60379	xanthine dehydrogenase oxidase 1785 gi|348540726|ref|XP_003457838.1|PREDICTED: xanthine dehydrogenase/oxidase-like [Oreochromis niloticus]	XP_003457838	0	94	1004.59	594	653
comp63937_c0_m.60413	run and fyve domain-containing protein 1-like 2178 gi|348516906|ref|XP_003445978.1|PREDICTED: RUN and FYVE domain-containing protein 1-like [Oreochromis niloticus]	XP_003445978	0	90	1061.98	718	192
comp63942_c0_m.60429	jmjc domain-containing protein 7-like 777 gi|348539580|ref|XP_003457267.1|PREDICTED: jmjC domain-containing protein 7-like [Oreochromis niloticus]	XP_003457267	2.50623e-97	88	359.762	218	78
comp63942_c0_m.60430	jmjc domain-containing protein 7-like 267 gi|348539580|ref|XP_003457267.1|PREDICTED: jmjC domain-containing protein 7-like [Oreochromis niloticus]	XP_003457267	3.119e-31	90	138.658	86	395
comp63945_c0_m.60433	interferon-related developmental regulator 2 1368 gi|348514548|ref|XP_003444802.1|PREDICTED: interferon-related developmental regulator 1-like [Oreochromis niloticus]	XP_003444802	0	92	696.041	428	73
comp63948_c1_m.60445	interlukin-8 690 gi|341869040|gb|AEK98796.1|interlukin-8 [Larimichthys crocea]	AEK98796	8.43408e-24	82	115.161	89	639
comp63950_c0_m.60456	novel protein 1959 gi|348523618|ref|XP_003449320.1|PREDICTED: kelch-like protein 17-like [Oreochromis niloticus]	XP_003449320	0	98	963.755	652	153
comp63966_c1_m.60487	comm domain-containing protein 8 531 gi|348541451|ref|XP_003458200.1|PREDICTED: COMM domain-containing protein 8-like [Oreochromis niloticus]	XP_003458200	8.1355e-68	86	260.381	176	92
comp63966_c1_m.60488	comm domain-containing protein 8 408 gi|348541451|ref|XP_003458200.1|PREDICTED: COMM domain-containing protein 8-like [Oreochromis niloticus]	XP_003458200	6.47709e-37	92	157.532	99	58
comp63973_c3_m.60521	unnamed protein product 270 gi|47225572|emb|CAG12055.1|unnamed protein product [Tetraodon nigroviridis]	CAG12055	5.87508e-22	79	107.842	73	320
comp63974_c0_m.60525	gamma-tubulin complex component 2 1179 gi|348522344|ref|XP_003448685.1|PREDICTED: gamma-tubulin complex component 2-like [Oreochromis niloticus]	XP_003448685	1.03402e-158	93	564.688	343	154
comp63977_c0_m.60532	PREDICTED: R-spondin-2-like 729 gi|348520449|ref|XP_003447740.1|PREDICTED: R-spondin-2-like [Oreochromis niloticus]	XP_003447740	1.41457e-86	82	313.923	187	325
comp63980_c0_m.60546	protein efr3 homolog b-like 1200 gi|348541045|ref|XP_003457997.1|PREDICTED: protein EFR3 homolog B-like [Oreochromis niloticus]	XP_003457997	0	95	630.943	340	227
comp63980_c0_m.60547	protein efr3 homolog b-like 753 gi|348541045|ref|XP_003457997.1|PREDICTED: protein EFR3 homolog B-like [Oreochromis niloticus]	XP_003457997	9.3306e-94	91	347.821	247	634
comp63982_c0_m.60557	inhibitor of nuclear factor kappa-b kinase subunit epsilon 2208 gi|348507747|ref|XP_003441417.1|PREDICTED: inhibitor of nuclear factor kappa-B kinase subunit epsilon [Oreochromis niloticus]	XP_003441417	0	88	1147.5	713	106
comp63986_c0_m.60594	tpa_inf: thy-1 474 gi|47222520|emb|CAG02885.1|unnamed protein product [Tetraodon nigroviridis]	CAG02885	7.63998e-56	88	204.527	120	60
comp63987_c0_m.60599	protein slowmo homolog 1-like 228 gi|348512507|ref|XP_003443784.1|PREDICTED: protein slowmo homolog 1-like [Oreochromis niloticus]	XP_003443784	2.48989e-28	100	129.028	60	54
comp63987_c1_m.60601	protein slowmo homolog 1-like 246 gi|348512507|ref|XP_003443784.1|PREDICTED: protein slowmo homolog 1-like [Oreochromis niloticus]	XP_003443784	3.77223e-21	94	105.145	57	355
comp63995_c0_m.60636	gdp-mannose dehydratase 1221 gi|348539732|ref|XP_003457343.1|PREDICTED: GDP-mannose 4,6 dehydratase-like [Oreochromis niloticus]	XP_003457343	0	95	695.656	371	131
comp64010_c1_m.60711	her5 protein 606 gi|348536664|ref|XP_003455816.1|PREDICTED: transcription factor HES-7.1-A-like [Oreochromis niloticus]	XP_003455816	4.69487e-40	61	168.703	212	1140
comp64014_c0_m.60722	patched domain containing 2 3840 gi|348530370|ref|XP_003452684.1|PREDICTED: patched domain-containing protein 2-like [Oreochromis niloticus]	XP_003452684	0	88	1843.55	1291	137
comp64025_c0_m.60758	granulocyte colony-stimulating factor receptor-like 828 gi|348526171|ref|XP_003450594.1|PREDICTED: granulocyte colony-stimulating factor receptor-like [Oreochromis niloticus]	XP_003450594	2.27933e-30	50	137.502	273	1763
comp64033_c0_m.60790	golgin subfamily a member 4 6165 gi|348507310|ref|XP_003441199.1|PREDICTED: golgin subfamily A member 4 [Oreochromis niloticus]	XP_003441199	0	82	2304.25	2132	68
comp64033_c0_m.60793	golgin subfamily a member 4 339 gi|348507310|ref|XP_003441199.1|PREDICTED: golgin subfamily A member 4 [Oreochromis niloticus]	XP_003441199	2.88367e-29	93	132.109	73	425
comp64044_c0_m.60833	cdk5 and abl1 enzyme substrate 2-like 1581 gi|348503197|ref|XP_003439152.1|PREDICTED: CDK5 and ABL1 enzyme substrate 2-like [Oreochromis niloticus]	XP_003439152	0	82	730.709	518	284
comp64052_c1_m.60863	endonuclease domain-containing 1 909 gi|348525982|ref|XP_003450500.1|PREDICTED: endonuclease domain-containing 1 protein-like [Oreochromis niloticus]	XP_003450500	2.12718e-160	94	569.696	301	181
comp64060_c0_m.60894	afadin- and alpha-actinin-binding 669 gi|348500663|ref|XP_003437892.1|PREDICTED: afadin- and alpha-actinin-binding protein-like [Oreochromis niloticus]	XP_003437892	2.6954e-64	87	249.595	208	136
comp64062_c0_m.60910	vacuolar protein sorting-associated protein 4b-like 426 gi|348504846|ref|XP_003439972.1|PREDICTED: vacuolar protein sorting-associated protein 4B-like [Oreochromis niloticus]	XP_003439972	1.0981e-68	96	263.077	141	117
comp64062_c1_m.60913	vacuolar protein sorting-associating protein 4b 354 gi|223647704|gb|ACN10610.1|Vacuolar protein sorting-associating protein 4B [Salmo salar]	ACN10610	2.07134e-59	99	232.261	118	186
comp64062_c2_m.60914	vacuolar protein sorting-associating protein 4b 567 gi|348504846|ref|XP_003439972.1|PREDICTED: vacuolar protein sorting-associated protein 4B-like [Oreochromis niloticus]	XP_003439972	2.0123e-84	98	315.849	189	594
comp64078_c0_m.60973	mam domain-containing glycosylphosphatidylinositol anchor protein 1 2763 gi|317419334|emb|CBN81371.1|MAM domain-containing glycosylphosphatidylinositol anchor protein 1 [Dicentrarchus labrax]	CBN81371	0	80	990.334	742	94
comp64097_c0_m.61066	dihydropyrimidinase-related protein 3-like 354 gi|348518918|ref|XP_003446978.1|PREDICTED: dihydropyrimidinase-related protein 3-like [Oreochromis niloticus]	XP_003446978	6.7098e-34	72	147.517	129	56
comp64103_c0_m.61081	homeobox protein hox-b1b 321 gi|317419673|emb|CBN81710.1|Homeobox protein Hox-B1b [Dicentrarchus labrax]	CBN81710	2.40942e-23	86	112.464	65	84
comp64103_c1_m.61082	homeobox protein hox-b1b-like 279 gi|348522369|ref|XP_003448697.1|PREDICTED: homeobox protein Hox-B1b-like [Oreochromis niloticus]	XP_003448697	2.43088e-36	81	155.606	103	298
comp64104_c1_m.61089	retinoblastoma binding protein 6 4233 gi|355715567|gb|AES05370.1|retinoblastoma binding protein 6 [Mustela putorius furo]	AES05370	3.44213e-119	72	435.647	410	408
comp64106_c1_m.61106	traf-type zinc finger domain-containing protein 1-like 1608 gi|348528494|ref|XP_003451752.1|PREDICTED: hypothetical protein LOC100700580 [Oreochromis niloticus]	XP_003451752	4.93916e-160	72	569.696	561	125
comp64107_c0_m.61113	PREDICTED: IgGFc-binding protein-like 579 gi|301613162|ref|XP_002936084.1|PREDICTED: IgGFc-binding protein-like [Xenopus (Silurana) tropicalis]	XP_002936084	6.73307e-71	80	234.572	155	40
comp64107_c0_m.61114	unnamed protein product 258 gi|47206580|emb|CAF91619.1|unnamed protein product [Tetraodon nigroviridis]	CAF91619	2.42873e-27	86	97.4413	46	64
comp64107_c1_m.61116	secreted gel-forming mucin 1017 gi|148686175|gb|EDL18122.1|mCG142254 [Mus musculus]	EDL18122	3.26949e-22	65	110.923	97	388
comp64113_c2_m.61132	trinucleotide repeat-containing gene 18 protein 4583 gi|47209538|emb|CAF96432.1|unnamed protein product [Tetraodon nigroviridis]	CAF96432	4.15524e-176	70	478.404	547	283
comp64119_c0_m.61170	upstream transcription factor 1 903 gi|348544677|ref|XP_003459807.1|PREDICTED: upstream stimulatory factor 1-like [Oreochromis niloticus]	XP_003459807	4.41161e-134	94	482.256	300	239
comp64122_c1_m.61190	serine threonine-protein kinase tousled-like 2 786 gi|317419421|emb|CBN81458.1|Serine/threonine-protein kinase tousled-like 2 [Dicentrarchus labrax]	CBN81458	7.22124e-100	90	368.237	265	165
comp64124_c0_m.61200	tpa_inf: rtn7 600 gi|348544717|ref|XP_003459827.1|PREDICTED: reticulon-3-like [Oreochromis niloticus]	XP_003459827	3.58552e-61	85	238.81	193	88
comp64125_c0_m.61207	PREDICTED: uncharacterized protein C3orf18-like 312 gi|348502904|ref|XP_003439007.1|PREDICTED: uncharacterized protein C3orf18-like [Oreochromis niloticus]	XP_003439007	6.18828e-24	85	114.39	103	627
comp64128_c0_m.61214	sterol regulatory element-binding protein 2 2523 gi|348511241|ref|XP_003443153.1|PREDICTED: sterol regulatory element-binding protein 2-like [Oreochromis niloticus]	XP_003443153	0	92	1056.2	677	221
comp64128_c0_m.61215	sterol regulatory element-binding protein 2 909 gi|348511241|ref|XP_003443153.1|PREDICTED: sterol regulatory element-binding protein 2-like [Oreochromis niloticus]	XP_003443153	8.81841e-90	91	335.109	241	153
comp64134_c0_m.61251	gtpase imap family member 7-like 978 gi|348545840|ref|XP_003460387.1|PREDICTED: hypothetical protein LOC100706620, partial [Oreochromis niloticus]	XP_003460387	8.80611e-54	62	215.698	246	468
comp64135_c2_m.61257	serine threonine-protein phosphatase 2a 56 kda regulatory subunit alpha isoform 1545 gi|348517783|ref|XP_003446412.1|PREDICTED: serine/threonine-protein phosphatase 2A 56 kDa regulatory subunit alpha isoform-like [Oreochromis niloticus]	XP_003446412	0	91	778.859	514	102
comp64139_c0_m.61280	parvalbumin isoform 2a 327 gi|348530754|ref|XP_003452875.1|PREDICTED: parvalbumin beta-like [Oreochromis niloticus]	XP_003452875	2.37486e-47	95	192.2	107	296
comp64142_c0_m.61293	novel protein vertebrate eukaryotic translation elongation factor 1 delta (guanine nucleotide exchange protein) 1398 gi|47215873|emb|CAG12265.1|unnamed protein product [Tetraodon nigroviridis]	CAG12265	1.43565e-112	72	411.764	408	37
comp64145_c0_m.61308	low affinity vacuolar monovalent cation h(+) antiporter-like 285 gi|348506060|ref|XP_003440578.1|PREDICTED: low affinity vacuolar monovalent cation/H(+) antiporter-like [Oreochromis niloticus]	XP_003440578	2.80785e-17	97	82.0333	38	51
comp64154_c3_m.61367	prospero homeobox protein 1-like 163 gi|348531379|ref|XP_003453187.1|PREDICTED: prospero homeobox protein 1-like [Oreochromis niloticus]	XP_003453187	2.32172e-18	94	95.9005	54	107
comp64155_c0_m.61368	placenta-specific gene 8 414 gi|348515259|ref|XP_003445157.1|PREDICTED: placenta-specific gene 8 protein-like [Oreochromis niloticus]	XP_003445157	3.06087e-47	72	191.815	147	516
comp64159_c0_m.61392	novel protein vertebrate tak1-binding protein 3 1830 gi|348504746|ref|XP_003439922.1|PREDICTED: TGF-beta-activated kinase 1 and MAP3K7-binding protein 3-like [Oreochromis niloticus]	XP_003439922	0	84	800.816	612	57
comp64159_c0_m.61396	novel protein vertebrate tak1-binding protein 3 261 gi|348504746|ref|XP_003439922.1|PREDICTED: TGF-beta-activated kinase 1 and MAP3K7-binding protein 3-like [Oreochromis niloticus]	XP_003439922	5.73747e-25	96	117.857	59	421
comp64162_c0_m.61410	cystine glutamate transporter-like 1500 gi|348545362|ref|XP_003460149.1|PREDICTED: cystine/glutamate transporter-like [Oreochromis niloticus]	XP_003460149	0	95	769.229	441	179
comp64166_c0_m.61421	probable carboxypeptidase precursor 744 gi|47229252|emb|CAG04004.1|unnamed protein product [Tetraodon nigroviridis]	CAG04004	3.46033e-85	86	319.316	208	513
comp64172_c1_m.61446	protein casp isoform 1 1866 gi|332867879|ref|XP_003318740.1|PREDICTED: protein CASP isoform 1 [Pan troglodytes]	XP_003318740	0	86	744.962	591	129
comp64175_c1_m.61467	alba-like protein c9orf23 560 gi|348527520|ref|XP_003451267.1|PREDICTED: alba-like protein C9orf23-like [Oreochromis niloticus]	XP_003451267	3.50665e-54	75	215.312	171	474
comp64180_c0_m.61482	solute carrier family facilitated glucose transporter member 11-like 1590 gi|348521768|ref|XP_003448398.1|PREDICTED: solute carrier family 2, facilitated glucose transporter member 11-like [Oreochromis niloticus]	XP_003448398	0	94	892.493	503	94
comp64182_c0_m.61496	helentron 4 helitron-like transposon replicase helicase endonuclease partial 375 gi|326665425|ref|XP_003198038.1|PREDICTED: hypothetical protein LOC100535956 [Danio rerio]	XP_003198038	1.50079e-41	79	172.94	118	879
comp64199_c0_m.61526	tubulin-specific chaperone d 2985 gi|348509250|ref|XP_003442163.1|PREDICTED: tubulin-specific chaperone D-like [Oreochromis niloticus]	XP_003442163	0	88	1524.61	996	3445
comp64200_c0_m.61537	dynein heavy chain axonemal 11973 gi|348511659|ref|XP_003443361.1|PREDICTED: dynein heavy chain 7, axonemal [Oreochromis niloticus]	XP_003443361	0	89	6038.37	3863	89
comp64221_c0_m.61609	protein phosphatase 1 regulatory subunit 12b-like 561 gi|348502563|ref|XP_003438837.1|PREDICTED: hypothetical protein LOC100701064 [Oreochromis niloticus]	XP_003438837	1.11801e-31	74	140.584	120	58
comp64223_c0_m.61613	ubiquitin-conjugating enzyme e2 s-like 495 gi|47221645|emb|CAF97910.1|unnamed protein product [Tetraodon nigroviridis]	CAF97910	1.34702e-26	95	123.25	61	251
comp64235_c0_m.61638	apolipoprotein a-i-binding protein precursor 837 gi|348519457|ref|XP_003447247.1|PREDICTED: apolipoprotein A-I-binding protein-like [Oreochromis niloticus]	XP_003447247	4.13795e-120	88	435.647	283	211
comp64236_c0_m.61641	histone-lysine n- h3 lysine-36 and h4 lysine-20 specific 894 gi|348527922|ref|XP_003451468.1|PREDICTED: hypothetical protein LOC100692734 [Oreochromis niloticus]	XP_003451468	2.03454e-91	74	340.502	284	108
comp64244_c0_m.61660	preprosomatostatin iii 411 gi|53778368|gb|AAU93567.1|preprosomatostatin III [Epinephelus coioides]	AAU93567	2.1335e-40	98	169.088	110	635
comp64249_c0_m.61686	protein-glutamine gamma-glutamyltransferase 2 2037 gi|348508094|ref|XP_003441590.1|PREDICTED: protein-glutamine gamma-glutamyltransferase 2-like [Oreochromis niloticus]	XP_003441590	0	93	1242.25	678	144
comp64259_c0_m.61732	fad-linked sulfhydryl oxidase alr-like isoform 2 582 gi|348534961|ref|XP_003454970.1|PREDICTED: FAD-linked sulfhydryl oxidase ALR-like isoform 2 [Oreochromis niloticus]	XP_003454970	5.12516e-70	86	268.085	166	257
comp64260_c1_m.61740	zinc finger protein zic 4 861 gi|348503410|ref|XP_003439257.1|PREDICTED: zinc finger protein ZIC 4-like [Oreochromis niloticus]	XP_003439257	2.82228e-135	96	486.108	267	416
comp64261_c0_m.61744	metalloreductase steap3-like 1461 gi|348506856|ref|XP_003440973.1|PREDICTED: metalloreductase STEAP3-like [Oreochromis niloticus]	XP_003440973	0	84	660.218	490	391
comp64265_c0_m.61770	set and mynd domain containing 2 1386 gi|348524789|ref|XP_003449905.1|PREDICTED: N-lysine methyltransferase SMYD2-like [Oreochromis niloticus]	XP_003449905	0	90	712.99	432	425
comp64266_c0_m.61776	sushi-repeat-containing protein 1434 gi|348531032|ref|XP_003453014.1|PREDICTED: sushi-repeat-containing protein SRPX-like [Oreochromis niloticus]	XP_003453014	0	94	827.395	450	163
comp64278_c1_m.61830	lim domain transcription factor lmo4 600 gi|47210680|emb|CAF90424.1|unnamed protein product [Tetraodon nigroviridis]	CAF90424	1.44226e-94	98	349.747	165	239
comp64291_c0_m.61883	catechol-o-methyltransferase domain-containing protein 1 834 gi|348508645|ref|XP_003441864.1|PREDICTED: catechol O-methyltransferase domain-containing protein 1-like [Oreochromis niloticus]	XP_003441864	8.27812e-121	92	437.958	257	129
comp64292_c0_m.61888	anterior gradient protein 3 homolog precursor 672 gi|348511625|ref|XP_003443344.1|PREDICTED: anterior gradient protein 3 homolog [Oreochromis niloticus]	XP_003443344	1.42565e-57	79	227.254	163	91
comp64305_c0_m.61944	ecto-adp-ribosyltransferase 4 precursor 453 gi|213511981|ref|NP_001134607.1|NADP+--arginine ADP-ribosyltransferase 1 precursor [Salmo salar] >gi|209734622|gb|ACI68180.1| NADP+--arginine ADP-ribosyltransferase 1 precursor [Salmo salar]	NP_001134607	3.21735e-20	57	102.064	157	224
comp64321_c0_m.61987	solute carrier family 13 member 1-like 1029 gi|348504068|ref|XP_003439584.1|PREDICTED: solute carrier family 13 member 1-like [Oreochromis niloticus]	XP_003439584	7.26045e-102	77	375.555	290	225
comp64321_c1_m.61992	solute carrier family 13 member 1-like 741 gi|348504066|ref|XP_003439583.1|PREDICTED: solute carrier family 13 member 1-like [Oreochromis niloticus]	XP_003439583	2.44613e-99	91	366.311	246	281
comp64328_c0_m.62016	brain-specific angiogenesis inhibitor 1-associated protein 2-like 1983 gi|348527094|ref|XP_003451054.1|PREDICTED: brain-specific angiogenesis inhibitor 1-associated protein 2-like [Oreochromis niloticus]	XP_003451054	6.27236e-131	98	473.396	284	171
comp64338_c0_m.62049	importin subunit alpha-2 570 gi|348541773|ref|XP_003458361.1|PREDICTED: importin subunit alpha-2-like [Oreochromis niloticus]	XP_003458361	1.34338e-80	90	303.138	190	448
comp64342_c0_m.62062	tubulin polyglutamylase ttll6 2172 gi|317419677|emb|CBN81714.1|Tubulin polyglutamylase ttll6 [Dicentrarchus labrax]	CBN81714	0	86	800.431	515	137
comp64370_c0_m.62137	extracellular calcium-sensing receptor-like 498 gi|348542975|ref|XP_003458959.1|PREDICTED: extracellular calcium-sensing receptor-like [Oreochromis niloticus]	XP_003458959	3.73502e-61	82	238.039	166	187
comp64389_c1_m.62182	palmitoyltransferase zdhhc15 636 gi|47222926|emb|CAF99082.1|unnamed protein product [Tetraodon nigroviridis]	CAF99082	4.53923e-108	95	394.815	195	89
comp64389_c1_m.62183	palmitoyltransferase zdhhc15-like 375 gi|348516953|ref|XP_003446001.1|PREDICTED: palmitoyltransferase ZDHHC15-like [Oreochromis niloticus]	XP_003446001	1.27049e-40	93	169.859	95	610
comp64392_c0_m.62216	choline transporter-like protein 2 2187 gi|213511923|ref|NP_001133839.1|choline transporter-like protein 2 [Salmo salar] >gi|221271974|sp|B5X3W7.1|CTL2_SALSA RecName: Full=Choline transporter-like protein 2; AltName: Full=Solute carrier family 44 member 2 >gi|209155532|gb|ACI33998.1| Choline transporter-like protein 2 [Salmo salar]	NP_001133839	0	87	863.988	696	704
comp64401_c0_m.62247	tyrosine-protein phosphatase non-receptor type 9-like 2370 gi|348529424|ref|XP_003452213.1|PREDICTED: tyrosine-protein phosphatase non-receptor type 9-like [Oreochromis niloticus]	XP_003452213	0	90	1219.91	781	341
comp64407_c0_m.62276	rab5 gdp gtp exchange factor-like isoform 1 1308 gi|348527846|ref|XP_003451430.1|PREDICTED: rab5 GDP/GTP exchange factor-like isoform 1 [Oreochromis niloticus]	XP_003451430	2.11137e-171	86	607.06	395	139
comp64411_c0_m.62295	transmembrane protein 87a-like 486 gi|348507318|ref|XP_003441203.1|PREDICTED: transmembrane protein 87A-like [Oreochromis niloticus]	XP_003441203	2.72626e-59	94	231.876	147	62
comp64411_c0_m.62298	transmembrane protein 87a 378 gi|348507318|ref|XP_003441203.1|PREDICTED: transmembrane protein 87A-like [Oreochromis niloticus]	XP_003441203	3.96124e-18	89	95.1301	69	46
comp64420_c0_m.62333	bistable uv pigment 162 gi|348521656|ref|XP_003448342.1|PREDICTED: parapinopsin-like [Oreochromis niloticus]	XP_003448342	2.83811e-16	86	88.9669	53	815
comp64422_c0_m.62340	rna polymerase-associated protein ctr9 homolog 2448 gi|348509587|ref|XP_003442329.1|PREDICTED: RNA polymerase-associated protein CTR9 homolog [Oreochromis niloticus]	XP_003442329	0	100	1568.9	815	309
comp64422_c0_m.62341	rna polymerase-associated protein ctr9 homolog 1083 gi|348509587|ref|XP_003442329.1|PREDICTED: RNA polymerase-associated protein CTR9 homolog [Oreochromis niloticus]	XP_003442329	9.97733e-73	88	278.87	350	92
comp64432_c0_m.62385	PREDICTED: galectin-3-like 747 gi|348515863|ref|XP_003445459.1|PREDICTED: galectin-3-like [Oreochromis niloticus]	XP_003445459	1.18408e-16	67	91.6633	136	103
comp64436_c0_m.62390	alpha-n-acetylgalactosaminide alpha- -sialyltransferase 1-like 345 gi|348508756|ref|XP_003441919.1|PREDICTED: alpha-N-acetylgalactosaminide alpha-2,6-sialyltransferase 1-like [Oreochromis niloticus]	XP_003441919	1.2742e-48	89	196.438	115	141
comp64440_c0_m.62398	adp-ribosyl cyclase 1-like 735 gi|348503532|ref|XP_003439318.1|PREDICTED: ADP-ribosyl cyclase 1-like [Oreochromis niloticus]	XP_003439318	1.86465e-51	66	207.223	213	388
comp64465_c0_m.62465	rho guanine nucleotide exchange factor 18 1713 gi|47223104|emb|CAG07191.1|unnamed protein product [Tetraodon nigroviridis]	CAG07191	8.34248e-145	69	519.235	561	219
comp64465_c1_m.62474	rho guanine nucleotide exchange factor 18-like 1173 gi|348522145|ref|XP_003448586.1|PREDICTED: rho guanine nucleotide exchange factor 18-like [Oreochromis niloticus]	XP_003448586	8.66805e-49	68	199.519	319	360
comp64469_c0_m.62482	rap guanine nucleotide exchange factor 1 1314 gi|348536188|ref|XP_003455579.1|PREDICTED: rap guanine nucleotide exchange factor 1-like [Oreochromis niloticus]	XP_003455579	3.20625e-135	78	486.878	458	330
comp64474_c0_m.62507	cyclin-y-like isoform 1 1038 gi|348519956|ref|XP_003447495.1|PREDICTED: cyclin-Y-like [Oreochromis niloticus]	XP_003447495	9.10721e-177	95	624.394	345	481
comp64500_c0_m.62596	PREDICTED: uncharacterized protein KIAA1841 homolog 1812 gi|348529706|ref|XP_003452354.1|PREDICTED: uncharacterized protein KIAA1841 homolog [Oreochromis niloticus]	XP_003452354	0	89	896.345	537	190
comp64502_c0_m.62607	phosphopantothenoylcysteine decarboxylase 696 gi|229365766|gb|ACQ57863.1|Phosphopantothenoylcysteine decarboxylase [Anoplopoma fimbria]	ACQ57863	6.24147e-99	93	364.77	204	209
comp6450_c0_m.2981	frizzled-related protein 2 precursor 1146 gi|284005010|ref|NP_001016688.2|frizzled-related protein 2 precursor [Xenopus (Silurana) tropicalis] >gi|50253594|gb|AAT71999.1| frzb2 [Xenopus (Silurana) tropicalis] >gi|166796135|gb|AAI58999.1| frzb2 protein [Xenopus (Silurana) tropicalis]	NP_001016688	1.41813e-96	79	358.221	262	174
comp64525_c0_m.62715	Clarin-3 693 gi|317419533|emb|CBN81570.1|Clarin-3 [Dicentrarchus labrax]	CBN81570	3.00366e-53	74	213.001	233	219
comp64540_c0_m.62775	serine threonine-protein phosphatase 2a regulatory subunit b subunit gamma 705 gi|348516031|ref|XP_003445543.1|PREDICTED: serine/threonine-protein phosphatase 2A regulatory subunit B'' subunit gamma-like [Oreochromis niloticus]	XP_003445543	1.05849e-109	96	400.593	228	378
comp64544_c0_m.62804	zinc finger mynd domain-containing protein 10-like 1311 gi|348521694|ref|XP_003448361.1|PREDICTED: zinc finger MYND domain-containing protein 10-like [Oreochromis niloticus]	XP_003448361	0	92	671.003	409	176
comp64546_c0_m.62814	platelet glycoprotein ix-like 729 gi|348502967|ref|XP_003439038.1|PREDICTED: platelet glycoprotein IX-like [Oreochromis niloticus]	XP_003439038	8.46188e-65	72	251.521	243	516
comp64548_c0_m.62817	novel calpain family protein (zgc:112467) 1806 gi|348507350|ref|XP_003441219.1|PREDICTED: calpain-2 catalytic subunit-like [Oreochromis niloticus]	XP_003441219	0	88	894.419	585	54
comp64561_c1_m.62865	retrovirus -like 201 gi|348544893|ref|XP_003459915.1|PREDICTED: hypothetical protein LOC100691327 [Oreochromis niloticus]	XP_003459915	1.60408e-19	81	99.7525	66	120
comp64566_c0_m.62890	ectonucleoside triphosphate diphosphohydrolase 4 474 gi|348530390|ref|XP_003452694.1|PREDICTED: ectonucleoside triphosphate diphosphohydrolase 4 [Oreochromis niloticus]	XP_003452694	5.43795e-52	95	207.608	126	254
comp64576_c0_m.62927	kv channel interacting protein calsenilin 864 gi|348527274|ref|XP_003451144.1|PREDICTED: calsenilin-like [Oreochromis niloticus]	XP_003451144	3.35639e-136	99	489.189	255	354
comp64599_c0_m.62993	homer protein homolog 3-like 1092 gi|348500488|ref|XP_003437805.1|PREDICTED: homer protein homolog 3-like [Oreochromis niloticus]	XP_003437805	2.9548e-173	97	612.838	363	279
comp64602_c0_m.63005	g-protein-coupled receptor gpr34 type 1 1254 gi|34538247|gb|AAP04328.1|G-protein-coupled receptor GPR34 type 1 [Takifugu rubripes]	AAP04328	4.39293e-102	74	376.711	373	670
comp64603_c0_m.63010	kelch-like protein 11 2160 gi|348509069|ref|XP_003442074.1|PREDICTED: kelch-like protein 11 [Oreochromis niloticus]	XP_003442074	0	97	1229.93	686	95
comp64607_c0_m.63025	nk2 homeobox 1a 378 gi|348518301|ref|XP_003446670.1|PREDICTED: homeobox protein Nkx-2.4-like isoform 2 [Oreochromis niloticus]	XP_003446670	4.36951e-25	69	118.242	137	253
comp64610_c0_m.63044	wolfram syndrome 1 971 gi|348514415|ref|XP_003444736.1|PREDICTED: wolframin-like [Oreochromis niloticus]	XP_003444736	2.33204e-91	78	340.502	321	610
comp64610_c1_m.63047	PREDICTED: wolframin-like 1965 gi|348514415|ref|XP_003444736.1|PREDICTED: wolframin-like [Oreochromis niloticus]	XP_003444736	0	95	1018.07	637	495
comp64642_c0_m.63172	nphp3_danre ame: full=nephrocystin-3 1764 gi|317419988|emb|CBN82024.1|Nephrocystin-3 [Dicentrarchus labrax]	CBN82024	0	94	910.983	526	102
comp64645_c0_m.63194	upf0693 protein c10orf32 homolog 330 gi|348535119|ref|XP_003455049.1|PREDICTED: UPF0693 protein C10orf32 homolog [Oreochromis niloticus]	XP_003455049	2.1399e-48	99	195.667	103	61
comp64648_c0_m.63197	apoptosis-associated speck-like protein containing a card-like 336 gi|149368966|gb|ABR24505.1|ASC [Siniperca chuatsi]	ABR24505	1.1366e-17	71	93.5893	85	222
comp64654_c0_m.63221	crystallin j1a 789 gi|301601664|ref|NP_001180426.1|selenoprotein Ja [Salmo salar]	NP_001180426	5.01787e-117	92	425.246	239	118
comp64654_c0_m.63222	crystallin j1a 549 gi|301601664|ref|NP_001180426.1|selenoprotein Ja [Salmo salar]	NP_001180426	7.378e-54	90	214.157	131	129
comp64670_c0_m.63247	transmembrane protein 234 isoform 1 precursor 444 gi|348531535|ref|XP_003453264.1|PREDICTED: transmembrane protein 234-like [Oreochromis niloticus]	XP_003453264	1.22717e-51	89	206.453	144	603
comp64689_c0_m.63290	cell division cycle protein 16 homolog 1857 gi|348528184|ref|XP_003451598.1|PREDICTED: cell division cycle protein 16 homolog [Oreochromis niloticus]	XP_003451598	0	97	1165.21	619	66
comp64708_c0_m.63340	folate receptor alpha precursor 384 gi|225706522|gb|ACO09107.1|Folate receptor alpha precursor [Osmerus mordax]	ACO09107	3.66104e-32	89	141.739	74	218
comp64716_c0_m.63369	troponin slow 765 gi|348529126|ref|XP_003452065.1|PREDICTED: troponin T, cardiac muscle isoforms-like [Oreochromis niloticus]	XP_003452065	5.33651e-68	94	262.307	231	184
comp64733_c0_m.63463	phosphatidylethanolamine n-methyltransferase 735 gi|213511542|ref|NP_001134774.1|phosphatidylethanolamine N-methyltransferase [Salmo salar] >gi|209735922|gb|ACI68830.1| Phosphatidylethanolamine N-methyltransferase [Salmo salar]	NP_001134774	3.8432e-89	86	332.413	212	151
comp64735_c0_m.63468	probable ubiquitin-conjugating enzyme e2 w-like 597 gi|348512176|ref|XP_003443619.1|PREDICTED: probable ubiquitin-conjugating enzyme E2 W-like [Oreochromis niloticus]	XP_003443619	1.22964e-85	99	320.087	152	151
comp64756_c0_m.63554	zinc finger hit domain-containing protein 1-like 471 gi|348511275|ref|XP_003443170.1|PREDICTED: zinc finger HIT domain-containing protein 1-like [Oreochromis niloticus]	XP_003443170	1.02776e-58	96	229.95	156	226
comp64785_c0_m.63623	ring finger and chy zinc finger domain-containing protein 1-like 876 gi|348522245|ref|XP_003448636.1|PREDICTED: RING finger and CHY zinc finger domain-containing protein 1-like [Oreochromis niloticus]	XP_003448636	5.31717e-137	93	491.886	243	69
comp6478_c0_m.2993	unnamed protein product 342 gi|26350653|dbj|BAC38963.1|unnamed protein product [Mus musculus]	BAC38963	9.88488e-17	60	90.5077	114	207
comp64791_c0_m.63653	progranulin type i 852 gi|171988318|gb|ACB59380.1|progranulin type I [Paralichthys olivaceus] >gi|171988320|gb|ACB59381.1| progranulin type II [Paralichthys olivaceus] >gi|171988322|gb|ACB59382.1| progranulin [Paralichthys olivaceus] >gi|171988323|gb|ACB59383.1| progranulin [Paralichthys olivaceus]	ACB59380	2.13688e-103	74	380.178	277	113
comp64801_c0_m.63671	PREDICTED: hypothetical protein LOC100700323 660 gi|348538208|ref|XP_003456584.1|PREDICTED: hypothetical protein LOC100700323 [Oreochromis niloticus]	XP_003456584	5.86766e-24	71	115.546	158	238
comp64815_c0_m.63712	carbonic anhydrase vii 789 gi|348516561|ref|XP_003445807.1|PREDICTED: carbonic anhydrase 7-like [Oreochromis niloticus]	XP_003445807	1.23022e-131	90	473.781	262	269
comp64826_c0_m.63766	wd repeat- and fyve domain-containing protein 4 1201 gi|326673033|ref|XP_701288.5|PREDICTED: WD repeat- and FYVE domain-containing protein 4 [Danio rerio]	XP_701288	5.71533e-112	69	409.453	387	68
comp64828_c0_m.63775	sodium- and chloride-dependent gaba transporter ine-like 264 gi|348528527|ref|XP_003451768.1|PREDICTED: sodium- and chloride-dependent GABA transporter ine-like [Oreochromis niloticus]	XP_003451768	8.2368e-32	89	140.584	76	217
comp64832_c0_m.63797	unnamed protein product 1848 gi|47229011|emb|CAG09526.1|unnamed protein product [Tetraodon nigroviridis]	CAG09526	3.31874e-78	65	298.13	332	114
comp64851_c0_m.63853	herv-h ltr-associating protein 1 precursor 738 gi|297683649|ref|XP_002819485.1|PREDICTED: hypothetical protein LOC100431657 [Pongo abelii]	XP_002819485	2.72379e-42	76	176.792	149	52
comp64871_c0_m.63902	tpa_exp: claudin 27a 211 gi|348544049|ref|XP_003459494.1|PREDICTED: claudin-4-like [Oreochromis niloticus]	XP_003459494	2.89447e-21	91	105.531	57	468
comp64899_c0_m.63960	slain2 protein 1653 gi|348504882|ref|XP_003439990.1|PREDICTED: SLAIN motif-containing protein 2-like [Oreochromis niloticus]	XP_003439990	0	94	676.396	495	105
comp64912_c0_m.64009	PREDICTED: hypothetical protein LOC100697718 483 gi|348532255|ref|XP_003453622.1|PREDICTED: hypothetical protein LOC100697718 [Oreochromis niloticus]	XP_003453622	2.26649e-21	64	105.916	164	63
comp64931_c0_m.64044	rna-directed dna polymerase from mobile element jockey-like 300 gi|301623639|ref|XP_002941124.1|PREDICTED: uncharacterized protein KIAA1539 homolog [Xenopus (Silurana) tropicalis]	XP_002941124	2.97704e-20	74	95.1301	85	172
comp64932_c1_m.64057	Uncharacterized protein 717 gi|317418625|emb|CBN80663.1|Uncharacterized protein [Dicentrarchus labrax]	CBN80663	3.20197e-61	64	239.58	267	107
comp64950_c1_m.64095	cb1 cannabinoid receptor-interacting protein 1-like 402 gi|47224691|emb|CAG00285.1|unnamed protein product [Tetraodon nigroviridis]	CAG00285	6.05914e-51	99	204.142	108	54
comp64950_c1_m.64099	cb1 cannabinoid receptor-interacting protein 1-like 219 gi|348501622|ref|XP_003438368.1|PREDICTED: CB1 cannabinoid receptor-interacting protein 1-like [Oreochromis niloticus]	XP_003438368	1.38009e-26	98	123.25	55	234
comp64953_c1_m.64114	meteorin-like protein precursor 1110 gi|348525036|ref|XP_003450028.1|PREDICTED: meteorin-like protein-like [Oreochromis niloticus]	XP_003450028	1.75139e-112	79	410.994	294	121
comp64966_c0_m.64163	tumor protein p73-like isoform 2 609 gi|348514614|ref|XP_003444835.1|PREDICTED: tumor protein p73-like isoform 2 [Oreochromis niloticus]	XP_003444835	3.8881e-50	91	202.216	132	843
comp64973_c0_m.64186	ankyrin repeat and fibronectin type-iii domain-containing protein 1-like 3177 gi|348511432|ref|XP_003443248.1|PREDICTED: hypothetical protein LOC100696439 [Oreochromis niloticus]	XP_003443248	0	80	1343.95	1053	433
comp64989_c0_m.64237	olfactomedin 2 precursor 1365 gi|47220034|emb|CAG12182.1|unnamed protein product [Tetraodon nigroviridis]	CAG12182	0	99	855.514	435	202
comp64990_c0_m.64242	estrogen receptor alpha 606 gi|347800086|dbj|BAK86419.1|estrogen receptor alpha [Poecilia reticulata]	BAK86419	1.75939e-87	100	326.25	202	216
comp64990_c1_m.64247	estrogen receptor alpha 648 gi|347800086|dbj|BAK86419.1|estrogen receptor alpha [Poecilia reticulata]	BAK86419	7.40108e-93	100	344.354	216	229
comp65000_c0_m.64281	tumor necrosis factor-inducible protein tsg-6 precursor 846 gi|348537654|ref|XP_003456308.1|PREDICTED: tumor necrosis factor-inducible gene 6 protein-like [Oreochromis niloticus]	XP_003456308	1.00367e-129	96	467.618	238	70
comp65037_c1_m.64352	potassium voltage-gated channel subfamily f member 1-like 231 gi|348516086|ref|XP_003445570.1|PREDICTED: potassium voltage-gated channel subfamily F member 1-like [Oreochromis niloticus]	XP_003445570	3.13181e-31	95	138.658	73	49
comp65049_c0_m.64368	prostacyclin synthase 207 gi|348507565|ref|XP_003441326.1|PREDICTED: prostacyclin synthase-like [Oreochromis niloticus]	XP_003441326	6.05538e-19	87	97.8265	56	58
comp65050_c0_m.64372	tensin-like c1 domain-containing phosphatase-like 262 gi|348542824|ref|XP_003458884.1|PREDICTED: hypothetical protein LOC100689975 [Oreochromis niloticus]	XP_003458884	1.46242e-20	81	103.219	71	279
comp65069_c0_m.64396	archaemetzincin-2 isoform 1 1020 gi|348502461|ref|XP_003438786.1|PREDICTED: archaemetzincin-2-like [Oreochromis niloticus]	XP_003438786	4.14492e-142	89	509.22	311	197
comp65072_c0_m.64405	pol polyprotein 693 gi|326677626|ref|XP_003200870.1|PREDICTED: hypothetical protein LOC497165 [Danio rerio]	XP_003200870	4.58055e-94	83	348.591	235	235
comp65099_c0_m.64479	band -like protein 1-like 1018 gi|348514830|ref|XP_003444943.1|PREDICTED: band 4.1-like protein 1-like [Oreochromis niloticus]	XP_003444943	1.06592e-89	62	335.109	377	227
comp65102_c0_m.64503	fibroblast growth factor 14 765 gi|224043087|ref|XP_002198701.1|PREDICTED: fibroblast growth factor 14 isoform 1 [Taeniopygia guttata]	XP_002198701	5.80519e-123	91	444.891	248	146
comp65121_c0_m.64545	cold shock domain-containing protein c2 468 gi|348511265|ref|XP_003443165.1|PREDICTED: cold shock domain-containing protein C2-like [Oreochromis niloticus]	XP_003443165	1.6977e-69	94	265.774	155	171
comp65142_c0_m.64608	thiamine transporter 2-like 585 gi|348508464|ref|XP_003441774.1|PREDICTED: thiamine transporter 2-like [Oreochromis niloticus]	XP_003441774	3.15298e-75	88	285.419	194	181
comp65154_c0_m.64635	gtpase imap family member 1-like 1233 gi|343459225|gb|AEM37771.1|hypothetical protein E [Epinephelus bruneus]	AEM37771	1.3868e-76	74	291.967	242	50
comp65161_c0_m.64657	unnamed protein product 200 gi|47182526|emb|CAG13801.1|unnamed protein product [Tetraodon nigroviridis]	CAG13801	3.3557e-17	79	92.0485	63	471
comp65174_c1_m.64687	neuronal acetylcholine receptor subunit beta-4-like 1581 gi|348500018|ref|XP_003437570.1|PREDICTED: neuronal acetylcholine receptor subunit beta-4-like [Oreochromis niloticus]	XP_003437570	0	93	832.787	505	56
comp65188_c0_m.64717	retrotransposable element tf2 155 kda protein type 1-like 252 gi|326670254|ref|XP_003199175.1|PREDICTED: retrotransposable element Tf2 155 kDa protein type 1-like [Danio rerio]	XP_003199175	9.57856e-20	91	100.523	61	80
comp65188_c1_m.64718	retrotransposable element tf2 155 kda protein type 1-like 290 gi|326670254|ref|XP_003199175.1|PREDICTED: retrotransposable element Tf2 155 kDa protein type 1-like [Danio rerio]	XP_003199175	5.21232e-26	75	121.324	106	290
comp65217_c0_m.64792	transmembrane protein 121-like 1056 gi|326673655|ref|XP_003199951.1|PREDICTED: transmembrane protein 121-like [Danio rerio]	XP_003199951	3.52287e-99	81	366.696	354	231
comp65231_c0_m.64838	titin a 795 gi|47214568|emb|CAG13290.1|unnamed protein product [Tetraodon nigroviridis]	CAG13290	3.2007e-111	87	405.986	265	344
comp65237_c1_m.64853	homeobox protein aristaless-like 4-like 1155 gi|348512783|ref|XP_003443922.1|PREDICTED: homeobox protein aristaless-like 4-like [Oreochromis niloticus]	XP_003443922	0	93	667.537	368	812
comp65246_c0_m.64881	sterile alpha motif domain containing 9 4503 gi|297681077|ref|XP_002818256.1|PREDICTED: sterile alpha motif domain-containing protein 9-like isoform 1 [Pongo abelii] >gi|297681079|ref|XP_002818257.1| PREDICTED: sterile alpha motif domain-containing protein 9-like isoform 2 [Pongo abelii]	XP_002818256	0	55	791.956	1451	98
comp65264_c0_m.64910	sialic acid-binding ig-like lectin 12-like 528 gi|348540969|ref|XP_003457959.1|PREDICTED: sialoadhesin-like [Oreochromis niloticus]	XP_003457959	2.96342e-22	54	108.997	179	92
comp65270_c0_m.64921	placenta growth factor- partial 369 gi|348531341|ref|XP_003453168.1|PREDICTED: placenta growth factor-like, partial [Oreochromis niloticus]	XP_003453168	2.25519e-45	98	185.652	93	120
comp65284_c1_m.64962	precerebellin-like partial 561 gi|327179171|gb|AEA30131.1|precerebellin-like protein, partial [Oryzias melastigma]	AEA30131	7.21321e-47	68	191.045	174	47
comp65287_c0_m.64968	nipa-like protein 2- partial 420 gi|348543917|ref|XP_003459428.1|PREDICTED: NIPA-like protein 2-like, partial [Oreochromis niloticus]	XP_003459428	6.18724e-19	95	97.8265	49	101
comp65315_c0_m.65045	l _3 461 gi|18157521|dbj|BAB83836.1|LReO_3 [Oryzias latipes]	BAB83836	1.20631e-35	68	153.295	147	67
comp65351_c0_m.65164	type i cytoskeletal 20-like 270 gi|348532660|ref|XP_003453824.1|PREDICTED: keratin, type I cytoskeletal 20-like [Oreochromis niloticus]	XP_003453824	2.3103e-18	75	95.9005	89	159
comp65359_c1_m.65178	microfibril-associated glycoprotein 4-like 711 gi|222088005|gb|ACM41864.1|microfibril-associated 4 [Epinephelus coioides]	ACM41864	2.51271e-74	73	283.108	217	110
comp65376_c0_m.65213	actin-binding rho-activating 579 gi|47224062|emb|CAG12891.1|unnamed protein product [Tetraodon nigroviridis]	CAG12891	7.33022e-45	73	184.496	149	392
comp65389_c0_m.65227	zgc:162150 protein 1398 gi|348527552|ref|XP_003451283.1|PREDICTED: perilipin-2-like [Oreochromis niloticus]	XP_003451283	1.57629e-135	83	488.034	467	192
comp65392_c0_m.65242	grb2-related adapter 786 gi|348537038|ref|XP_003456002.1|PREDICTED: GRB2-related adapter protein-like [Oreochromis niloticus]	XP_003456002	2.25523e-85	73	320.087	261	319
comp65433_c0_m.65323	tryptophanyl-trna mitochondrial-like 1113 gi|47221966|emb|CAG08221.1|unnamed protein product [Tetraodon nigroviridis]	CAG08221	1.08658e-162	86	577.785	367	379
comp65434_c1_m.65332	voltage-gated sodium channel 1239 gi|123913391|sp|Q2XVR7.1|SC4AA_FUGRURecName: Full=Sodium channel protein type 4 subunit alpha A; AltName: Full=Voltage-gated sodium channel subunit alpha Nav1.4a >gi|78172670|gb|ABB29441.1| voltage-gated sodium channel Nav1.4a [Takifugu rubripes]	Q2XVR7	0	88	686.026	428	255
comp65440_c0_m.65352	helentron 4 helitron-like transposon replicase helicase endonuclease partial 1005 gi|326673033|ref|XP_701288.5|PREDICTED: WD repeat- and FYVE domain-containing protein 4 [Danio rerio]	XP_701288	3.02463e-105	77	386.726	328	85
comp65444_c0_m.65362	pre-b-cell leukemia transcription factor 1-like isoform 2 348 gi|348513643|ref|XP_003444351.1|PREDICTED: pre-B-cell leukemia transcription factor 1-like isoform 2 [Oreochromis niloticus]	XP_003444351	3.02821e-42	97	175.252	87	256
comp65448_c1_m.65377	rho gtpase-activating protein 22 1482 gi|292625669|ref|XP_698540.4|PREDICTED: rho GTPase-activating protein 24-like [Danio rerio]	XP_698540	1.01994e-55	51	223.016	497	649
comp65451_c2_m.65394	pdz domain-containing ring finger protein 4-like 2178 gi|348526546|ref|XP_003450780.1|PREDICTED: PDZ domain-containing RING finger protein 4-like [Oreochromis niloticus]	XP_003450780	0	89	969.533	728	959
comp65454_c0_m.65414	atrial natriuretic peptide-converting enzyme-like 3315 gi|348543363|ref|XP_003459153.1|PREDICTED: atrial natriuretic peptide-converting enzyme-like [Oreochromis niloticus]	XP_003459153	0	86	1660.58	1108	233
comp65456_c0_m.65425	protein fam111a 1875 gi|348519112|ref|XP_003447075.1|PREDICTED: hypothetical protein LOC100692079 [Oreochromis niloticus]	XP_003447075	1.97379e-94	69	352.058	333	453
comp65459_c0_m.65437	cysteine sulfinic acid decarboxylase 1485 gi|348521590|ref|XP_003448309.1|PREDICTED: cysteine sulfinic acid decarboxylase [Oreochromis niloticus]	XP_003448309	0	92	815.068	488	263
comp65460_c0_m.65442	PREDICTED: uncharacterized protein C4orf44 homolog 969 gi|348543443|ref|XP_003459193.1|PREDICTED: uncharacterized protein C4orf44 homolog [Oreochromis niloticus]	XP_003459193	2.72932e-124	90	449.899	290	288
comp65466_c0_m.65451	krueppel-like factor 12-like 972 gi|348528316|ref|XP_003451664.1|PREDICTED: Krueppel-like factor 12-like [Oreochromis niloticus]	XP_003451664	8.78731e-139	88	498.049	324	259
comp65482_c0_m.65485	nuclear receptor subfamily 4 group a member 2-like 849 gi|348518115|ref|XP_003446577.1|PREDICTED: nuclear receptor subfamily 4 group A member 2-like [Oreochromis niloticus]	XP_003446577	1.40704e-139	91	500.36	282	58
comp65488_c0_m.65495	t-box transcription factor tbx2-like 338 gi|348543149|ref|XP_003459046.1|PREDICTED: T-box transcription factor TBX2-like [Oreochromis niloticus]	XP_003459046	8.40969e-21	89	103.99	65	191
comp65497_c0_m.65513	novel protein 690 gi|348514113|ref|XP_003444585.1|PREDICTED: uncharacterized protein C4orf22 homolog [Oreochromis niloticus]	XP_003444585	3.59952e-83	84	312.383	227	156
comp65504_c0_m.65524	novel protein vertebrate glutamate n-methyl d-aspartate 2d 470 gi|348526309|ref|XP_003450662.1|PREDICTED: hypothetical protein LOC100699220 [Oreochromis niloticus]	XP_003450662	1.02758e-74	100	283.108	156	528
comp65504_c1_m.65527	novel protein vertebrate glutamate n-methyl d-aspartate 2d 1593 gi|348526309|ref|XP_003450662.1|PREDICTED: hypothetical protein LOC100699220 [Oreochromis niloticus]	XP_003450662	0	99	1045.03	531	76
comp65504_c2_m.65534	PREDICTED: hypothetical protein LOC100699220 345 gi|348526309|ref|XP_003450662.1|PREDICTED: hypothetical protein LOC100699220 [Oreochromis niloticus]	XP_003450662	5.02228e-37	98	157.918	77	145
comp65515_c0_m.65555	b-cell antigen receptor complex-associated protein beta chain-like 675 gi|348531850|ref|XP_003453421.1|PREDICTED: B-cell antigen receptor complex-associated protein beta chain-like [Oreochromis niloticus]	XP_003453421	3.32402e-54	69	216.083	209	277
comp65528_c0_m.65585	lysyl oxidase 1267 gi|348522139|ref|XP_003448583.1|PREDICTED: protein-lysine 6-oxidase-like [Oreochromis niloticus]	XP_003448583	1.32952e-130	64	471.47	432	230
comp65529_c0_m.65598	dual adapter for phosphotyrosine and 3-phosphotyrosine and 3-phosphoinositide 780 gi|348541449|ref|XP_003458199.1|PREDICTED: dual adapter for phosphotyrosine and 3-phosphotyrosine and 3-phosphoinositide-like [Oreochromis niloticus]	XP_003458199	2.34331e-127	91	459.529	251	149
comp65591_c0_m.65739	unnamed protein product 1068 gi|47209312|emb|CAF90735.1|unnamed protein product [Tetraodon nigroviridis]	CAF90735	1.9294e-20	42	105.145	347	51
comp65598_c1_m.65768	transcription factor 15-like 262 gi|125850149|ref|XP_001340709.1|PREDICTED: transcription factor 15-like [Danio rerio]	XP_001340709	2.33479e-18	80	95.9005	63	121
comp65619_c0_m.65840	f-box only protein 48-like 657 gi|348538156|ref|XP_003456558.1|PREDICTED: F-box only protein 48-like [Oreochromis niloticus]	XP_003456558	2.04335e-53	78	213.386	155	139
comp65661_c0_m.65947	PREDICTED: perforin-1-like 498 gi|348521130|ref|XP_003448079.1|PREDICTED: perforin-1-like [Oreochromis niloticus]	XP_003448079	1.67269e-69	84	265.774	165	135
comp65736_c0_m.66130	forkhead box r1 552 gi|238054039|ref|NP_001153940.1|forkhead box R1 [Oryzias latipes] >gi|226441760|gb|ACO57482.1| forkhead box R1 [Oryzias latipes]	NP_001153940	4.54272e-67	84	258.07	159	82
comp65738_c0_m.66135	fucl1_angja ame: full=fucolectin-1 flags: precursor 552 gi|348525592|ref|XP_003450306.1|PREDICTED: fucolectin-1-like [Oreochromis niloticus]	XP_003450306	1.25444e-16	53	90.5077	154	315
comp65757_c0_m.66171	neurogenic differentiation factor 6-b-like 1179 gi|348501113|ref|XP_003438115.1|PREDICTED: neurogenic differentiation factor 6-B-like [Oreochromis niloticus]	XP_003438115	6.71786e-150	93	535.413	337	60
comp65789_c1_m.66271	zinc finger protein 184-like 330 gi|348524620|ref|XP_003449821.1|PREDICTED: zinc finger protein 184-like [Oreochromis niloticus]	XP_003449821	4.07918e-23	75	111.694	80	94
comp6578_c0_m.3042	fructose-bisphosphate class i 284 gi|42573227|ref|NP_974710.1|fructose-bisphosphate aldolase, class I [Arabidopsis thaliana] >gi|332661603|gb|AEE87003.1| fructose-bisphosphate aldolase, class I [Arabidopsis thaliana]	NP_974710	1.85032e-44	100	182.57	94	110
comp65800_c0_m.66294	nuclear apoptosis-inducing factor 1 372 gi|348505316|ref|XP_003440207.1|PREDICTED: nuclear apoptosis-inducing factor 1-like [Oreochromis niloticus]	XP_003440207	1.11742e-36	92	156.762	119	64
comp65829_c1_m.66379	PREDICTED: perforin-1-like 271 gi|348521130|ref|XP_003448079.1|PREDICTED: perforin-1-like [Oreochromis niloticus]	XP_003448079	3.01036e-26	83	122.094	77	102
comp65842_c0_m.66420	wdr13 protein 423 gi|348502848|ref|XP_003438979.1|PREDICTED: WD repeat-containing protein 13-like [Oreochromis niloticus]	XP_003438979	3.58043e-35	82	151.754	123	55
comp65847_c1_m.66436	c-c chemokine 1 375 gi|327239624|gb|AEA39656.1|C-C chemokine 1 [Epinephelus coioides]	AEA39656	6.13565e-19	84	97.8265	65	423
comp65850_c1_m.66441	ap-1 complex subunit mu-1 1272 gi|348522038|ref|XP_003448533.1|PREDICTED: AP-1 complex subunit mu-1 [Oreochromis niloticus]	XP_003448533	0	100	847.04	423	435
comp65858_c0_m.66468	rho guanine nucleotide exchange factor gene 1 1431 gi|348521630|ref|XP_003448329.1|PREDICTED: rho guanine nucleotide exchange factor 3-like [Oreochromis niloticus]	XP_003448329	0	93	787.719	465	154
comp65862_c1_m.66486	brachyury protein 669 gi|348507022|ref|XP_003441056.1|PREDICTED: brachyury protein-like [Oreochromis niloticus]	XP_003441056	1.37472e-84	97	317.005	158	45
comp65862_c1_m.66493	PREDICTED: brachyury protein-like 174 gi|348507022|ref|XP_003441056.1|PREDICTED: brachyury protein-like [Oreochromis niloticus]	XP_003441056	5.10678e-18	100	94.7449	45	260
comp65863_c0_m.66497	neurexin-3-alpha isoform 3 849 gi|348506368|ref|XP_003440731.1|PREDICTED: neurexin-3-alpha isoform 3 [Oreochromis niloticus]	XP_003440731	8.26799e-132	91	474.552	283
comp65863_c1_m.66500	neurexin iii isoform 1 precursor 285 gi|355390244|ref|NP_001185516.2|neurexin III isoform 1 precursor [Mus musculus] >gi|363548448|sp|Q6P9K9.2|NRX3A_MOUSE RecName: Full=Neurexin-3-alpha; AltName: Full=Neurexin III-alpha; Flags: Precursor NP_001185516 7.02097643257742e-47 100 190.659627448126 95 95 NA						101
comp65865_c1_m.66504	beta-type globin 339 gi|23496457|dbj|BAC20297.1|beta-type globin [Oryzias latipes]	BAC20297	1.37134e-47	90	192.971	112	262
comp65882_c1_m.66557	ubiquitin-conjugating enzyme e2 j1 966 gi|348537178|ref|XP_003456072.1|PREDICTED: ubiquitin-conjugating enzyme E2 J1-like isoform 2 [Oreochromis niloticus]	XP_003456072	1.01187e-110	80	404.831	327	608
comp65900_c1_m.66617	novel protein kiaa1333 2220 gi|348527496|ref|XP_003451255.1|PREDICTED: G2/M phase-specific E3 ubiquitin-protein ligase-like [Oreochromis niloticus]	XP_003451255	0	80	1073.54	752	74
comp659196_c0_m.266958	retrovirus-related pol polyprotein from transposon 412 351 gi|198414690|ref|XP_002123822.1|PREDICTED: similar to pol polyprotein, partial [Ciona intestinalis]	XP_002123822	1.89824e-28	74	129.413	99	171
comp65924_c1_m.66694	riboflavin transporter 2-like 645 gi|348519461|ref|XP_003447249.1|PREDICTED: riboflavin transporter 2-like [Oreochromis niloticus]	XP_003447249	1.38175e-83	88	313.538	194	219
comp65925_c0_m.66699	cyclic amp-responsive element-binding protein 3-like protein 3-b-like 1218 gi|47228352|emb|CAG07747.1|unnamed protein product [Tetraodon nigroviridis]	CAG07747	3.47691e-64	72	250.751	303	220
comp65932_c0_m.66719	transmembrane channel-like protein 2-like 792 gi|348516232|ref|XP_003445643.1|PREDICTED: transmembrane channel-like protein 2-like [Oreochromis niloticus]	XP_003445643	1.13995e-76	88	291.197	248	441
comp65932_c1_m.66722	novel protein vertebrate transmembrane channel-like 2 1440 gi|123208285|emb|CAM15545.1|novel protein similar to vertebrate transmembrane channel family [Danio rerio]	CAM15545	0	91	817.379	481	193
comp65941_c0_m.66754	rhomboid domain-containing protein 2 1032 gi|292618421|ref|XP_001344100.3|PREDICTED: uncharacterized protein At3g58460-like [Danio rerio]	XP_001344100	2.63146e-51	62	207.608	310	154
comp65943_c0_m.66761	e3 ubiquitin isg15 ligase trim25-like 638 gi|348505398|ref|XP_003440248.1|PREDICTED: tripartite motif-containing protein 16-like [Oreochromis niloticus]	XP_003440248	4.45821e-55	72	218.779	211	67
comp65960_c0_m.66809	caspase 8 948 gi|348511525|ref|XP_003443294.1|PREDICTED: hypothetical protein LOC100711189 [Oreochromis niloticus]	XP_003443294	1.77187e-19	74	101.679	90	90
comp65978_c0_m.66851	unnamed protein product 495 gi|47223015|emb|CAG07102.1|unnamed protein product [Tetraodon nigroviridis]	CAG07102	6.24264e-32	71	140.969	126	101
comp66013_c0_m.66921	cornifelin homolog a 366 gi|348515257|ref|XP_003445156.1|PREDICTED: cornifelin-like [Oreochromis niloticus]	XP_003445156	1.41549e-52	86	209.534	117	106
comp66021_c1_m.66934	PREDICTED: hypothetical protein LOC100495475, partial 555 gi|301615444|ref|XP_002937182.1|PREDICTED: hypothetical protein LOC100495475, partial [Xenopus (Silurana) tropicalis]	XP_002937182	8.83381e-26	57	120.939	185	359
comp66037_c0_m.66975	baculoviral iap repeat-containing protein 7-like 1284 gi|348502733|ref|XP_003438922.1|PREDICTED: baculoviral IAP repeat-containing protein 7-like [Oreochromis niloticus]	XP_003438922	0	90	690.263	396	120
comp66038_c0_m.66981	PREDICTED: hypothetical protein LOC100333894 600 gi|292612731|ref|XP_002661531.1|PREDICTED: hypothetical protein LOC100333894 [Danio rerio]	XP_002661531	1.73158e-39	70	166.777	171	97
comp66038_c0_m.66982	PREDICTED: hypothetical protein LOC100150833 420 gi|292609649|ref|XP_001920252.2|PREDICTED: hypothetical protein LOC100150833 [Danio rerio]	XP_001920252	1.19692e-30	74	136.732	131	54
comp66051_c0_m.67017	guanine nucleotide-binding protein g subunit alpha-like 426 gi|348514678|ref|XP_003444867.1|PREDICTED: guanine nucleotide-binding protein G(k) subunit alpha-like [Oreochromis niloticus]	XP_003444867	7.21741e-20	100	100.908	54	101
comp66054_c0_m.67028	PREDICTED: hypothetical protein LOC100704132, partial 405 gi|348545679|ref|XP_003460307.1|PREDICTED: hypothetical protein LOC100704132, partial [Oreochromis niloticus]	XP_003460307	7.65115e-38	74	160.614	135	68
comp66054_c1_m.67030	PREDICTED: hypothetical protein LOC100704132, partial 279 gi|348545679|ref|XP_003460307.1|PREDICTED: hypothetical protein LOC100704132, partial [Oreochromis niloticus]	XP_003460307	5.8128e-22	73	107.842	93	171
comp66073_c0_m.67081	zinc finger protein 250-like 853 gi|348522439|ref|XP_003448732.1|PREDICTED: zinc finger protein 250-like [Oreochromis niloticus]	XP_003448732	5.70216e-56	57	222.631	298	324
comp66082_c1_m.67104	flavin-containing monooxygenase fmo1 1083 gi|348504790|ref|XP_003439944.1|PREDICTED: dimethylaniline monooxygenase [N-oxide-forming] 5-like [Oreochromis niloticus]	XP_003439944	6.27504e-176	91	621.698	356	82
comp66093_c1_m.67128	moesin ezrin radixin homolog 1-like isoform 3 378 gi|383852557|ref|XP_003701793.1|PREDICTED: moesin/ezrin/radixin homolog 1-like isoform 3 [Megachile rotundata]	XP_003701793	8.24054e-24	68	114.005	120	470
comp66098_c0_m.67140	actin-binding lim protein 3 1830 gi|213626325|gb|AAI71566.1|Unknown (protein for MGC:198293) [Danio rerio]	AAI71566	0	75	755.362	624	326
comp66128_c0_m.67204	dentin matrix protein 4-like 1263 gi|348511505|ref|XP_003443284.1|PREDICTED: dentin matrix protein 4-like [Oreochromis niloticus]	XP_003443284	2.76229e-128	82	463.766	393	506
comp66139_c1_m.67252	ftsj methyltransferase domain-containing protein 1-like 1800 gi|348509698|ref|XP_003442384.1|PREDICTED: ftsJ methyltransferase domain-containing protein 1-like [Oreochromis niloticus]	XP_003442384	0	85	940.643	589	224
comp66152_c0_m.67294	mgc81969 protein precursor 1863 gi|147903415|ref|NP_001087390.1|MGC81969 protein precursor [Xenopus laevis] >gi|50925143|gb|AAH79708.1| MGC81969 protein [Xenopus laevis]	NP_001087390	3.60859e-56	56	224.942	396	370
comp66161_c0_m.67336	protocadherin beta-16-like 1284 gi|119514236|gb|ABL75899.1|protocadherin 2G24 [Takifugu rubripes]	ABL75899	0	90	647.506	410	65
comp6616_c0_m.3054	PREDICTED: olfactomedin-like 350 gi|348504100|ref|XP_003439600.1|PREDICTED: olfactomedin-like [Oreochromis niloticus]	XP_003439600	2.33481e-18	81	95.9005	80	129
comp66177_c0_m.67367	phospholipase a2 450 gi|4454121|emb|CAA10765.1|Phospholipase A2 [Dicentrarchus labrax]	CAA10765	9.9293e-62	86	239.965	149	69
comp66189_c0_m.67391	PREDICTED: pinopsin-like 225 gi|348515351|ref|XP_003445203.1|PREDICTED: pinopsin-like [Oreochromis niloticus]	XP_003445203	1.97494e-33	92	145.976	75	120
comp66189_c1_m.67394	PREDICTED: pinopsin-like 508 gi|348515351|ref|XP_003445203.1|PREDICTED: pinopsin-like [Oreochromis niloticus]	XP_003445203	2.38829e-47	83	192.2	144	105
comp66192_c0_m.67401	PREDICTED: hypothetical protein LOC100703377 591 gi|348534298|ref|XP_003454639.1|PREDICTED: hypothetical protein LOC100703377 [Oreochromis niloticus]	XP_003454639	1.55805e-29	73	133.65	143	418
comp66193_c0_m.67414	trypsin domain containing 1 1548 gi|348529100|ref|XP_003452052.1|PREDICTED: peroxisomal leader peptide-processing protease-like [Oreochromis niloticus]	XP_003452052	6.55904e-178	80	629.017	517	120
comp66199_c0_m.67434	microtubule-associated proteins 1a 1b light chain 3c-like 435 gi|348538148|ref|XP_003456554.1|PREDICTED: microtubule-associated proteins 1A/1B light chain 3C-like [Oreochromis niloticus]	XP_003456554	6.17075e-56	93	220.705	128	408
comp66204_c0_m.67449	chitinase 3 1458 gi|355329689|dbj|BAL14138.1|chitinase 3 [Thunnus orientalis]	BAL14138	0	90	689.493	451	109
comp66205_c1_m.67467	zinc transporter 2-like 342 gi|348543808|ref|XP_003459374.1|PREDICTED: zinc transporter 2-like [Oreochromis niloticus]	XP_003459374	4.10514e-55	95	218.009	114	201
comp66210_c0_m.67493	tripartite motif-containing protein 39-like 816 gi|348534635|ref|XP_003454807.1|PREDICTED: tripartite motif-containing protein 39-like [Oreochromis niloticus]	XP_003454807	5.60542e-90	80	335.495	250	159
comp66212_c0_m.67508	ferredoxin-fold anticodon-binding domain-containing protein 1-like 543 gi|348518562|ref|XP_003446800.1|PREDICTED: ferredoxin-fold anticodon-binding domain-containing protein 1-like [Oreochromis niloticus]	XP_003446800	3.8269e-79	88	298.13	180	60
comp66216_c1_m.67524	PREDICTED: hypothetical protein LOC100697046 261 gi|348505086|ref|XP_003440092.1|PREDICTED: hypothetical protein LOC100697046 [Oreochromis niloticus]	XP_003440092	8.28489e-24	93	114.005	64	109
[truncated: 28,700 more rows]
