# Supplementary material for: Transcriptome assemblies for studying sex-biased gene expression in the guppy, Poecilia reticulata
Source: BMC Genomics. 2014 May 26;15(1):400. doi: 10.1186/1471-2164-15-400 (PMC4059875; doi:10.1186/1471-2164-15-400)
Supplement: Supplementary file 3 — Additional file 3: Table S3: Gene Ontology identities (GO IDs) annotated to coding sequences from guppy reference transcriptome. Sequences with a match in NR database (E-value < 1 x 10−15) were annotated as implemented in Blast2GO. (XLSX 635 KB) [file 12864_2014_6114_MOESM3_ESM.xlsx]

## Sheet: TableS3_GOannot_database.txt
Guppy_ID	GO_term
comp100876_c0_m.252680	GO:0004872,GO:0005496,GO:0007275,GO:0016021,GO:0030154,GO:0048477,
comp101368_c0_m.252704	GO:0001948,GO:0005041,GO:0005509,GO:0005764,GO:0005769,GO:0005770,GO:0005794,GO:0005887,GO:0005905,GO:0006898,GO:0009897,GO:0010008,GO:0010867,GO:0010899,GO:0015914,GO:0030229,GO:0030299,GO:0030669,GO:0034383,GO:0042157,GO:0042632,GO:0070508,
comp10271_c0_m.5056	GO:0004930,GO:0007186,GO:0016021,
comp106342_c0_m.252861	GO:0005337,GO:0015858,GO:0016021,GO:0055085,
comp107859_c0_m.252889	GO:0003676,GO:0005524,GO:0008026,
comp1083_c0_m.599	GO:0000976,GO:0003700,GO:0005634,GO:0006355,GO:0021559,GO:0035270,GO:0043010,GO:0043049,GO:0048666,
comp10967_c0_m.5481	GO:0005488,GO:0009987,
comp110080_c0_m.252946	GO:0008171,GO:0030187,GO:0032259,
comp11036_c0_m.5524	GO:0015031,GO:0015450,GO:0016021,
comp113451_c0_m.253054	GO:0004872,GO:0007186,GO:0016021,
comp11417_c0_m.5706	GO:0003774,GO:0005524,GO:0008152,GO:0031444,GO:0032982,GO:0051015,
comp11477_c0_m.5731	GO:0007155,
comp11477_c1_m.5733	GO:0007155,
comp115609_c0_m.253122	GO:0003700,GO:0005634,GO:0006355,GO:0043565,
comp11795_c0_m.5919	GO:0000166,GO:0004817,GO:0005829,GO:0006423,
comp118148_c0_m.253207	GO:0001614,GO:0004931,GO:0005524,GO:0006812,GO:0016021,GO:0034220,
comp11865_c0_m.5976	GO:0003676,GO:0008152,GO:0016787,GO:0046872,
comp119228_c0_m.253219	GO:0031012,GO:0044421,GO:0050794,
comp119876_c0_m.253247	GO:0003824,GO:0008152,GO:0016020,
comp12671_c0_m.6443	GO:0005488,
comp127434_c0_m.253381	GO:0007154,GO:0031667,GO:0050794,GO:0051716,GO:0065008,
comp127496_c0_m.253386	GO:0016020,
comp132787_c0_m.253503	GO:0005179,GO:0005576,GO:0007218,
comp141642_c0_m.253658	GO:0005794,GO:0008375,GO:0016020,
comp14505_c0_m.7483	GO:0000166,GO:0004672,GO:0016310,
comp14866_c0_m.7604	GO:0008237,GO:0046872,
comp14882_c0_m.7622	GO:0004930,GO:0007186,GO:0016021,
comp14995_c0_m.7655	GO:0005509,
comp15241_c0_m.7761	GO:0009987,GO:0043229,
comp15442_c0_m.7855	GO:0004252,GO:0006508,
comp15694_c0_m.7972	GO:0000165,GO:0002831,GO:0005524,GO:0005618,GO:0005634,GO:0006612,GO:0009409,GO:0009535,GO:0009595,GO:0009637,GO:0009644,GO:0009697,GO:0009744,GO:0009862,GO:0009867,GO:0009941,GO:0010114,GO:0010150,GO:0010155,GO:0010200,GO:0010218,GO:0010287,GO:0010310,GO:0010319,GO:0010363,GO:0019684,GO:0031348,GO:0042742,GO:0043531,GO:0043900,GO:0046863,GO:0048046,GO:0050832,
comp16012_c0_m.8104	GO:0001569,GO:0001701,GO:0003924,GO:0004871,GO:0005525,GO:0005834,GO:0006184,GO:0007189,GO:0007243,GO:0007266,GO:0008360,GO:0030154,GO:0030168,GO:0030334,GO:0031526,GO:0031584,GO:0031683,GO:0031702,GO:0031752,GO:0042470,GO:0046872,
comp16016_c0_m.8108	GO:0000902,GO:0005488,GO:0008307,GO:0009117,GO:0016772,GO:0045214,GO:0046578,GO:0060047,
comp16337_c0_m.8215	GO:0008168,GO:0032259,
comp16528_c0_m.8294	GO:0005515,GO:0044260,GO:0044424,GO:0050794,GO:0051716,
comp16987_c0_m.8446	GO:0005198,GO:0005923,
comp17005_c0_m.8453	GO:0003774,GO:0005524,GO:0008152,GO:0016459,
comp174086_c0_m.254243	GO:0005615,GO:0010812,GO:0016525,GO:0030971,GO:0043537,GO:0048014,GO:0050928,
comp17607_c0_m.8694	GO:0006811,GO:0016020,
comp17646_c0_m.8708	GO:0000139,GO:0000910,GO:0001822,GO:0003924,GO:0005525,GO:0005634,GO:0005813,GO:0005876,GO:0005881,GO:0005886,GO:0006184,GO:0007049,GO:0007264,GO:0008017,GO:0015031,GO:0019003,GO:0030496,GO:0032391,GO:0042461,GO:0046872,GO:0060271,
comp17677_c0_m.8717	GO:0005622,GO:0008152,GO:0030414,
comp17823_c0_m.8765	GO:0004197,GO:0006508,GO:0050790,
comp17823_c1_m.8768	GO:0004197,GO:0006508,GO:0031101,GO:0050790,
comp17988_c0_m.8845	GO:0009055,GO:0016705,GO:0020037,GO:0055114,
comp180390_c0_m.254369	GO:0045214,GO:0060047,
comp18110_c0_m.8892	GO:0006904,
comp18223_c0_m.8961	GO:0006281,GO:0008413,
comp18302_c0_m.8981	GO:0046872,
comp18352_c0_m.9003	GO:0005783,GO:0005886,GO:0016021,
comp18403_c0_m.9031	GO:0004527,
comp18428_c0_m.9053	GO:0004222,GO:0006508,GO:0008270,
comp18803_c0_m.9160	GO:0005622,GO:0008270,
comp18803_c1_m.9162	GO:0005622,GO:0008270,
comp19449_c0_m.9482	GO:0003676,GO:0005634,GO:0008270,
comp19892_c1_m.9631	GO:0016020,GO:0030154,
comp20119_c0_m.9725	GO:0000132,GO:0000922,GO:0000940,GO:0005634,GO:0007080,GO:0034501,GO:0043515,
comp20199_c0_m.9753	GO:0005179,GO:0005576,
comp20410_c0_m.9845	GO:0005576,GO:0006955,GO:0008009,
comp20573_c0_m.9899	GO:0007409,GO:0008219,GO:0060047,GO:0071203,
comp20609_c0_m.9935	GO:0046872,
comp20663_c0_m.9960	GO:0007155,
comp20790_c0_m.10004	GO:0000166,GO:0003676,
comp20943_c0_m.10086	GO:0016491,GO:0055114,
comp20970_c0_m.10107	GO:0005524,GO:0005768,GO:0005773,GO:0017111,GO:0031090,GO:0033036,GO:0044446,GO:0046907,
comp21005_c0_m.10113	GO:0016491,GO:0055114,
comp210680_c0_m.255035	GO:0005509,GO:0005886,GO:0007156,GO:0016021,
comp21130_c1_m.10204	GO:0006879,GO:0030218,GO:0035162,GO:0042541,
comp21175_c0_m.10222	GO:0005484,GO:0005622,GO:0006886,GO:0016020,GO:0016192,
comp21494_c0_m.10349	GO:0000166,GO:0003676,
comp21603_c1_m.10438	GO:0005212,
comp21684_c0_m.10494	GO:0000502,
comp21706_c0_m.10503	GO:0005856,GO:0030833,
comp21713_c0_m.10511	GO:0004298,GO:0006511,GO:0019773,
comp21846_c0_m.10656	GO:0003735,GO:0005840,GO:0006412,GO:0019843,
comp21847_c0_m.10662	GO:0003735,GO:0006412,GO:0022625,
comp21849_c0_m.10664	GO:0000166,GO:0003735,GO:0005840,GO:0006412,
comp21854_c0_m.10673	GO:0005840,GO:0042254,
comp21873_c0_m.10736	GO:0003735,GO:0005840,GO:0006412,
comp21879_c0_m.10757	GO:0003735,GO:0005840,GO:0006412,
comp21884_c0_m.10761	GO:0003735,GO:0005840,GO:0006412,
comp21889_c0_m.10775	GO:0004550,GO:0005524,GO:0006165,GO:0006183,GO:0006228,GO:0006241,
comp21896_c0_m.10789	GO:0003735,GO:0005840,GO:0006412,
comp21929_c0_m.10826	GO:0004129,GO:0005751,
comp21951_c0_m.10844	GO:0004177,GO:0006508,GO:0008235,GO:0016055,GO:0046872,
comp21958_c0_m.10859	GO:0003735,GO:0005840,GO:0006412,
comp21964_c0_m.10871	GO:0007165,GO:0007601,
comp22009_c0_m.10929	GO:0003735,GO:0006412,GO:0015935,
comp22016_c0_m.10933	GO:0003735,GO:0006412,GO:0022625,
comp22022_c0_m.10957	GO:0005525,
comp22034_c0_m.10970	GO:0046872,
comp22065_c0_m.10995	GO:0004867,
comp22183_c0_m.11068	GO:0003700,GO:0006355,GO:0043565,GO:0046983,
comp22244_c0_m.11100	GO:0003735,GO:0006412,GO:0015934,
comp22273_c0_m.11144	GO:0016021,
comp22285_c0_m.11152	GO:0004252,GO:0006508,
comp22325_c0_m.11178	GO:0003735,GO:0005840,GO:0006412,
comp22344_c0_m.11193	GO:0003735,GO:0006412,GO:0015934,
comp22364_c0_m.11205	GO:0005543,GO:0005737,GO:0006629,GO:0006810,GO:0007411,GO:0007601,GO:0008525,GO:0008526,
comp22559_c0_m.11295	GO:0003846,GO:0005789,GO:0006071,GO:0016021,GO:0019432,
comp22857_c0_m.11398	GO:0009055,GO:0016712,GO:0020037,GO:0055114,
comp22956_c0_m.11428	GO:0005741,GO:0008308,GO:0031101,GO:0034765,GO:0044070,
comp23263_c0_m.11520	GO:0003779,GO:0030036,
comp23426_c0_m.11584	GO:0000166,GO:0003676,
comp23511_c1_m.11643	GO:0004298,GO:0005634,GO:0005737,GO:0005839,GO:0051603,
comp23548_c0_m.11667	GO:0005625,GO:0005739,GO:0005783,GO:0005792,GO:0005794,GO:0005829,GO:0006099,GO:0006101,GO:0006417,GO:0006879,GO:0009791,GO:0010040,GO:0030350,GO:0046872,GO:0048027,GO:0050892,GO:0051539,GO:0052632,GO:0052633,
comp23639_c0_m.11702	GO:0016589,
comp23650_c0_m.11716	GO:0004930,GO:0007186,GO:0007601,GO:0007602,GO:0009881,GO:0016021,GO:0018298,
comp23681_c0_m.11742	GO:0003700,GO:0006355,GO:0043565,GO:0046983,
comp23825_c0_m.11830	GO:0004030,GO:0006081,GO:0055114,
comp23951_c0_m.11887	GO:0046983,
comp24068_c0_m.11914	GO:0004091,GO:0004104,GO:0005615,GO:0005829,GO:0008152,GO:0047372,
comp24160_c0_m.11963	GO:0005960,GO:0019464,
comp24289_c0_m.12001	GO:0006996,GO:0016740,GO:0043229,GO:0044260,GO:0046872,GO:0090304,
comp24298_c0_m.12008	GO:0005198,GO:0005923,
comp24351_c0_m.12026	GO:0005215,GO:0006810,GO:0032052,
comp24356_c0_m.12029	GO:0005509,GO:0007229,
comp24426_c0_m.12054	GO:0000122,GO:0003677,GO:0003700,GO:0005634,GO:0006260,GO:0045944,GO:0051301,
comp24490_c0_m.12090	GO:0005179,GO:0005576,GO:0007275,
comp24500_c0_m.12096	GO:0005737,GO:0017089,GO:0046836,GO:0051861,
comp24547_c0_m.12136	GO:0005975,GO:0016020,GO:0016758,
comp24555_c0_m.12146	GO:0005337,GO:0015858,GO:0016021,
comp24630_c0_m.12164	GO:0016491,GO:0055114,
comp24721_c0_m.12195	GO:0005634,GO:0005737,GO:0005886,GO:0006457,GO:0031072,GO:0051082,
comp24730_c0_m.12202	GO:0006820,GO:0006835,GO:0016020,GO:0017153,GO:0071436,
comp24864_c0_m.12252	GO:0009987,
comp248941_c0_m.255844	GO:0005576,
comp249012_c0_m.255846	GO:0003677,GO:0006304,GO:0008168,GO:0032259,
comp24985_c0_m.12308	GO:0003677,GO:0003723,GO:0007498,GO:0016070,
comp25074_c0_m.12343	GO:0004867,
comp25223_c0_m.12419	GO:0006122,GO:0008121,
comp25261_c0_m.12428	GO:0003676,GO:0006259,
comp25399_c0_m.12510	GO:0000166,GO:0003676,
comp25404_c0_m.12518	GO:0001707,GO:0001726,GO:0005730,GO:0005769,GO:0005886,GO:0005912,GO:0006469,GO:0007398,GO:0008092,GO:0008156,GO:0008285,GO:0014010,GO:0019898,GO:0022408,GO:0030027,GO:0030175,GO:0030864,GO:0032154,GO:0035330,GO:0042475,GO:0042518,GO:0042524,GO:0043409,GO:0045216,GO:0048471,GO:0051496,GO:0070306,
comp25657_c0_m.12631	GO:0006629,
comp25690_c0_m.12657	GO:0005737,GO:0015031,
comp25813_c0_m.12716	GO:0000278,GO:0003677,GO:0005524,GO:0005634,GO:0006270,GO:0009790,GO:0017111,GO:0043066,
comp25813_c1_m.12719	GO:0000278,GO:0003677,GO:0005524,GO:0005634,GO:0006270,GO:0009790,GO:0017111,GO:0043066,
comp25963_c0_m.12789	GO:0005737,GO:0007050,GO:0007346,GO:0016021,
comp260391_c0_m.256154	GO:0016301,
comp260391_c0_m.256155	GO:0016301,
comp26067_c0_m.12822	GO:0006629,GO:0016787,
comp26088_c0_m.12832	GO:0004950,GO:0007166,GO:0016020,
comp261301_c0_m.256177	GO:0005252,GO:0016021,GO:0034765,GO:0071805,
comp261330_c0_m.256180	GO:0050896,
comp26215_c0_m.12884	GO:0016740,
comp26262_c0_m.12897	GO:0043229,
comp26318_c0_m.12917	GO:0004177,GO:0004872,GO:0006508,GO:0008237,GO:0008270,
comp264_c1_m.142	GO:0009987,
comp26551_c0_m.13006	GO:0005344,GO:0005833,GO:0015671,GO:0019825,GO:0020037,
comp27095_c0_m.13174	GO:0000786,GO:0003677,GO:0005634,GO:0006334,GO:0007275,GO:0030261,GO:0035093,
comp27118_c0_m.13177	GO:0003824,
comp27398_c0_m.13288	GO:0001756,GO:0005509,GO:0005615,GO:0007224,GO:0007517,GO:0008015,GO:0009897,GO:0030141,GO:0030514,GO:0042694,GO:0051146,
comp274841_c0_m.256484	GO:0005245,GO:0051925,GO:0055113,GO:0070588,
comp27488_c0_m.13319	GO:0005576,GO:0006869,GO:0008289,GO:0042157,
comp27551_c0_m.13330	GO:0005789,GO:0005794,GO:0006888,GO:0009306,GO:0016021,GO:0033578,GO:0034382,GO:0051006,GO:0051604,GO:0090181,GO:0090207,
comp277_c0_m.150	GO:0005887,GO:0015280,GO:0035725,
comp27828_c0_m.13417	GO:0007186,GO:0016021,GO:0038023,
comp28103_c0_m.13497	GO:0042221,
comp28187_c0_m.13509	GO:0004497,
comp283880_c0_m.256696	GO:0000786,GO:0000902,GO:0003677,GO:0004713,GO:0005089,GO:0005097,GO:0005319,GO:0005524,GO:0006334,GO:0006468,GO:0006869,GO:0008307,GO:0009190,GO:0016849,GO:0032851,GO:0035023,GO:0045214,GO:0060047,
comp290112_c0_m.256843	GO:0005488,
comp291346_c0_m.256924	GO:0005886,GO:0007165,GO:0008093,GO:0008289,GO:0017124,GO:0046847,
comp29484_c0_m.13975	GO:0042995,GO:0044424,
comp30079_c0_m.14186	GO:0016020,
comp30458_c0_m.14381	GO:0000166,GO:0005840,
comp304660_c0_m.257268	GO:0007155,GO:0046872,
comp30653_c0_m.14440	GO:0005247,GO:0006821,GO:0016021,GO:0034765,GO:0044070,
comp30692_c0_m.14464	GO:0005622,GO:0006810,
comp308295_c0_m.257353	GO:0000786,GO:0000902,GO:0003677,GO:0004713,GO:0005089,GO:0005097,GO:0005319,GO:0005524,GO:0006334,GO:0006468,GO:0006869,GO:0008307,GO:0009190,GO:0016849,GO:0032851,GO:0035023,GO:0045214,GO:0060047,
comp30901_c0_m.14538	GO:0016706,GO:0055114,
comp31246_c0_m.14703	GO:0016787,
comp31375_c1_m.14789	GO:0001525,GO:0001570,GO:0004871,GO:0004872,GO:0007165,GO:0008354,GO:0019956,GO:0048920,
comp31470_c0_m.14835	GO:0004252,GO:0006508,
comp31493_c0_m.14842	GO:0005524,GO:0005624,GO:0005887,GO:0006200,GO:0008514,GO:0010033,GO:0015711,GO:0042626,GO:0055085,
comp32042_c0_m.15092	GO:0004672,GO:0005524,
comp32170_c0_m.15191	GO:0005525,GO:0005622,GO:0007264,
comp32988_c0_m.15550	GO:0000050,GO:0004056,GO:0042450,
comp33120_c0_m.15604	GO:0004497,GO:0009055,GO:0016705,GO:0020037,GO:0055114,
comp33171_c0_m.15626	GO:0016787,
comp33353_c0_m.15712	GO:0016021,GO:0022857,GO:0055085,
comp33550_c0_m.15778	GO:0004946,GO:0016021,GO:0031989,GO:0042127,
comp33560_c0_m.15782	GO:0000226,GO:0000279,GO:0015630,GO:0043234,GO:0044430,
comp33575_c0_m.15788	GO:0003677,GO:0005634,GO:0005694,
comp33578_c0_m.15796	GO:0006814,GO:0015293,GO:0015355,GO:0015718,GO:0016021,GO:0055085,
comp33785_c0_m.15884	GO:0004703,GO:0004872,GO:0005524,GO:0006468,GO:0038032,
comp339482_c0_m.258345	GO:0016021,GO:0022857,GO:0055085,
comp34022_c0_m.15998	GO:0004222,GO:0005509,GO:0005578,GO:0005886,GO:0006508,GO:0008270,GO:0016021,
comp34386_c0_m.16168	GO:0000139,GO:0004142,GO:0006657,GO:0016021,GO:0046872,
comp34403_c0_m.16193	GO:0003700,GO:0005634,GO:0006355,GO:0007420,GO:0007610,GO:0043565,
comp34484_c0_m.16242	GO:0005743,GO:0006601,GO:0015068,GO:0016813,
comp34759_c0_m.16375	GO:0005743,GO:0016651,GO:0022904,
comp35116_c0_m.16549	GO:0007507,GO:0009987,GO:0032133,
comp353767_c0_m.258783	GO:0005247,GO:0005886,GO:0006821,GO:0016021,GO:0034765,GO:0044070,
comp35446_c0_m.16652	GO:0003676,GO:0005634,GO:0005737,GO:0008270,
comp35548_c0_m.16677	GO:0001525,GO:0005102,GO:0007165,
comp356659_c0_m.258895	GO:0004298,GO:0005839,GO:0051603,
comp35927_c0_m.16840	GO:0005515,GO:0005887,GO:0010288,GO:0015321,GO:0031526,GO:0044341,GO:0046686,GO:0046689,GO:0055062,GO:0055085,
comp35931_c1_m.16850	GO:0000786,GO:0000902,GO:0003677,GO:0004713,GO:0005089,GO:0005097,GO:0005319,GO:0005524,GO:0006334,GO:0006468,GO:0006869,GO:0008307,GO:0009190,GO:0016849,GO:0032851,GO:0035023,GO:0045214,GO:0060047,
comp35953_c0_m.16874	GO:0016740,
comp35966_c0_m.16893	GO:0051301,
comp36151_c0_m.16954	GO:0005488,GO:0016705,
comp36244_c0_m.17030	GO:0000166,GO:0004303,GO:0005737,GO:0006703,GO:0055114,
comp36274_c0_m.17048	GO:0008233,
comp36303_c0_m.17077	GO:0006486,GO:0008373,GO:0030173,
comp363176_c0_m.259053	GO:0016817,
comp36332_c0_m.17094	GO:0000184,GO:0003723,GO:0006413,GO:0006414,GO:0006415,GO:0006614,GO:0019083,GO:0022625,
comp36409_c0_m.17123	GO:0000976,GO:0003309,GO:0003310,GO:0003700,GO:0005634,GO:0006355,GO:0021522,GO:0045165,
comp36456_c0_m.17148	GO:0005576,
comp36529_c0_m.17197	GO:0004800,GO:0005886,GO:0010008,GO:0016021,GO:0033798,GO:0042446,GO:0055114,
comp36829_c0_m.17308	GO:0016021,
comp36838_c0_m.17311	GO:0008270,
comp36841_c0_m.17318	GO:0006810,
comp36951_c0_m.17372	GO:0005102,GO:0007165,
comp37212_c0_m.17490	GO:0006891,GO:0017119,
comp37413_c0_m.17543	GO:0004252,GO:0006508,
comp375159_c0_m.259484	GO:0003676,GO:0006259,GO:0046872,
comp37631_c0_m.17610	GO:0005509,GO:0005578,GO:0005615,GO:0007165,
comp38113_c0_m.17808	GO:0001654,GO:0005525,GO:0005622,GO:0007264,GO:0007420,GO:0009790,GO:0015031,
comp38123_c0_m.17819	GO:0000166,GO:0016491,GO:0055114,
comp38594_c0_m.18012	GO:0004722,GO:0005829,GO:0006470,GO:0007049,GO:0046872,
comp388358_c0_m.259913	GO:0004930,GO:0007186,GO:0016021,
comp3887_c0_m.1904	GO:0004983,GO:0007186,GO:0016021,
comp39690_c0_m.18514	GO:0008146,GO:0008152,GO:0016783,
comp39924_c0_m.18597	GO:0004527,GO:0005634,
comp406841_c0_m.260493	GO:0004930,GO:0007186,GO:0016021,
comp41165_c0_m.19112	GO:0008270,
comp4141_c0_m.2025	GO:0007165,GO:0009617,
comp415265_c0_m.260683	GO:0008152,GO:0016702,GO:0046872,
comp4152_c0_m.2037	GO:0003777,GO:0005524,GO:0007005,GO:0031966,GO:0072384,
comp41611_c0_m.19386	GO:0008236,
comp41640_c0_m.19423	GO:0004672,GO:0005515,GO:0044237,GO:0044464,GO:0050794,GO:0050896,
comp41872_c0_m.19697	GO:0008237,GO:0046872,
comp41886_c0_m.19716	GO:0008152,GO:0017176,
comp41938_c1_m.19775	GO:0005543,
comp41952_c0_m.19801	GO:0016209,GO:0051920,GO:0055114,
comp42102_c0_m.19995	GO:0004222,GO:0006508,GO:0008270,GO:0016020,
comp42115_c0_m.20009	GO:0006959,GO:0045954,
comp42600_c0_m.20629	GO:0005179,GO:0005576,
comp43005_c0_m.21127	GO:0004930,GO:0007186,GO:0016021,
comp43333_c0_m.21497	GO:0007286,
comp43392_c0_m.21569	GO:0004563,GO:0005975,GO:0043169,
comp43505_c0_m.21713	GO:0005179,GO:0005576,
comp43505_c0_m.21714	GO:0005179,GO:0005576,
comp43506_c0_m.21717	GO:0007186,GO:0016021,
comp43944_c0_m.22204	GO:0003924,GO:0005198,GO:0005525,GO:0005874,GO:0006184,GO:0007018,GO:0051258,
comp43955_c0_m.22222	GO:0004930,GO:0005886,GO:0007186,GO:0016021,
comp44054_c1_m.22304	GO:0003908,GO:0006281,
comp44075_c0_m.22324	GO:0001947,GO:0003140,GO:0003677,GO:0014028,GO:0021982,GO:0030325,GO:0032835,GO:0048319,GO:2000223,
comp44280_c0_m.22564	GO:0004930,GO:0007186,GO:0007601,GO:0009881,GO:0016021,GO:0018298,
comp44371_c0_m.22723	GO:0005624,GO:0005634,GO:0005783,GO:0005794,GO:0005829,GO:0005856,GO:0006695,GO:0006916,GO:0007265,GO:0008104,GO:0008285,GO:0008762,GO:0016021,GO:0016044,GO:0019899,GO:0030539,GO:0031639,GO:0042605,GO:0042987,GO:0043154,GO:0043588,GO:0050614,GO:0050660,GO:0055114,
comp44375_c0_m.22730	GO:0042981,
comp44378_c0_m.22741	GO:0000166,GO:0008270,GO:0016491,GO:0055114,
comp44380_c0_m.22749	GO:0003700,GO:0005634,GO:0006355,GO:0008270,GO:0043565,GO:0048665,GO:0048676,
comp44397_c0_m.22785	GO:0016740,
comp44398_c1_m.22788	GO:0001664,GO:0005578,GO:0005615,GO:0005886,GO:0007492,GO:0008285,GO:0009798,GO:0009952,GO:0031575,GO:0032331,GO:0035117,GO:0045880,GO:0048701,GO:0060037,GO:0060070,GO:0061072,GO:0061303,GO:0072498,
comp44440_c0_m.22881	GO:0005179,GO:0005576,
comp44440_c0_m.22882	GO:0005179,GO:0005576,
comp44444_c0_m.22888	GO:0000166,GO:0003730,GO:0007275,GO:0007283,GO:0008494,GO:0010628,GO:0030154,GO:0043565,GO:0045495,GO:0045727,GO:0048477,GO:0060965,GO:0070935,
comp44449_c0_m.22905	GO:0005509,GO:0005737,
comp44456_c1_m.22933	GO:0016020,
comp44502_c0_m.23076	GO:0005731,GO:0006476,GO:0007072,GO:0008270,GO:0009303,GO:0016779,GO:0070403,
comp44507_c0_m.23091	GO:0005509,
comp44513_c0_m.23097	GO:0004857,GO:0005102,GO:0005576,GO:0006066,GO:0006644,GO:0010519,GO:0016042,GO:0042632,GO:0045834,GO:0048844,GO:0050794,GO:0051179,GO:0055090,GO:0055091,GO:0070328,
comp44515_c0_m.23103	GO:0006508,GO:0008234,
comp44558_c0_m.23223	GO:0001504,GO:0005249,GO:0005625,GO:0005768,GO:0005802,GO:0006112,GO:0007409,GO:0007616,GO:0008076,GO:0014047,GO:0015629,GO:0016081,GO:0016197,GO:0017022,GO:0017075,GO:0019717,GO:0019904,GO:0030027,GO:0030054,GO:0030175,GO:0030252,GO:0030431,GO:0032024,GO:0043025,GO:0044281,GO:0044295,GO:0045121,GO:0045202,GO:0047485,GO:0048471,GO:0048791,GO:0051963,GO:0070032,GO:0070044,
comp44584_c0_m.23280	GO:0004760,GO:0005739,GO:0005777,GO:0006625,GO:0008453,GO:0030170,GO:0042221,GO:0042866,GO:0046487,
comp44596_c0_m.23303	GO:0003677,GO:0003700,GO:0005634,GO:0007411,GO:0030902,GO:0045944,
comp44598_c0_m.23310	GO:0001510,GO:0003676,GO:0008168,
comp44614_c0_m.23356	GO:0003676,GO:0005622,GO:0008270,
comp44616_c0_m.23364	GO:0005385,GO:0005794,GO:0016021,GO:0071577,
comp44650_c0_m.23433	GO:0005730,GO:0005739,GO:0006662,GO:0009055,GO:0015035,GO:0045454,GO:0055114,
comp44654_c0_m.23439	GO:0005814,GO:0046599,
comp44666_c0_m.23464	GO:0001568,GO:0001756,GO:0003131,GO:0005789,GO:0005792,GO:0008401,GO:0009055,GO:0020037,GO:0021661,GO:0021797,GO:0031016,GO:0034653,GO:0042221,GO:0042574,GO:0048854,GO:0055114,
comp44706_c0_m.23534	GO:0006816,GO:0016021,
comp44735_c2_m.23605	GO:0001889,GO:0007219,GO:0016021,GO:0021514,GO:0021522,GO:0031016,GO:0048793,
comp44748_c0_m.23651	GO:0005739,GO:0009987,
comp44767_c0_m.23748	GO:0005730,
comp44772_c0_m.23790	GO:0003676,GO:0003899,GO:0005634,GO:0006351,GO:0008270,
comp44774_c0_m.23795	GO:0005164,GO:0005737,GO:0006302,GO:0006915,GO:0010212,GO:0016568,GO:0031572,GO:0031593,GO:0045739,GO:0070531,GO:0070552,
comp44777_c0_m.23810	GO:0005634,GO:0006355,GO:0030864,GO:0051151,
comp44781_c1_m.23831	GO:0004198,GO:0005509,GO:0005622,GO:0006508,
comp44797_c0_m.23887	GO:0006470,GO:0016788,
comp44799_c0_m.23895	GO:0005622,GO:0008270,
comp44815_c0_m.23990	GO:0004180,GO:0005829,GO:0008237,GO:0046872,
comp44820_c0_m.24009	GO:0005624,GO:0005769,GO:0005770,GO:0005798,GO:0005829,GO:0005874,GO:0006886,GO:0008017,GO:0008270,GO:0030897,GO:0048193,
comp44838_c0_m.24082	GO:0005198,GO:0005654,GO:0005737,GO:0007601,GO:0016363,GO:0045095,GO:0050896,
comp44839_c1_m.24087	GO:0002040,GO:0016020,
comp44858_c0_m.24175	GO:0016021,
comp44860_c0_m.24181	GO:0004617,GO:0006564,GO:0051287,GO:0055114,
comp44890_c0_m.24300	GO:0003868,GO:0006559,GO:0006572,GO:0046872,GO:0055114,
comp44899_c0_m.24361	GO:0003697,GO:0005634,GO:0005737,GO:0006355,
comp44903_c0_m.24371	GO:0001942,GO:0003712,GO:0005667,GO:0010669,GO:0019899,GO:0030274,GO:0035019,GO:0044089,GO:2001141,
comp44906_c0_m.24387	GO:0005488,
comp44926_c0_m.24457	GO:0001947,GO:0002520,GO:0003351,GO:0006355,GO:0006955,GO:0009611,GO:0030154,GO:0042384,GO:0043565,GO:0048583,GO:0051250,GO:0060296,GO:2000026,
comp44942_c0_m.24522	GO:0003993,GO:0004726,GO:0005737,GO:0035335,
comp44952_c0_m.24557	GO:0005215,GO:0006810,GO:0008289,GO:0033552,GO:0034694,
comp44957_c0_m.24578	GO:0042645,
comp44964_c0_m.24610	GO:0005758,GO:0006825,GO:0016531,
comp44967_c0_m.24629	GO:0003876,GO:0006188,
comp44972_c0_m.24657	GO:0000502,GO:0030234,GO:0042176,GO:0050790,
comp44973_c0_m.24659	GO:0005576,GO:0007420,GO:0014029,GO:0045666,
comp44989_c0_m.24741	GO:0004111,GO:0005524,GO:0016310,
comp44992_c0_m.24751	GO:0005506,GO:0006633,GO:0016021,GO:0016491,GO:0055114,
comp45005_c0_m.24801	GO:0000276,GO:0015078,GO:0015986,
comp45014_c0_m.24850	GO:0005856,GO:0030833,
comp45016_c0_m.24876	GO:0005509,GO:0005578,GO:0007160,
comp45020_c0_m.24895	GO:0000166,GO:0006099,GO:0006108,GO:0030060,GO:0044262,
comp45029_c0_m.24944	GO:0001525,GO:0001702,GO:0005515,GO:0005525,GO:0005768,GO:0007264,GO:0015031,GO:0016337,GO:0030100,
comp45035_c0_m.24962	GO:0000502,GO:0005524,GO:0005634,GO:0005739,GO:0006200,GO:0006511,GO:0008233,GO:0016887,
comp45041_c0_m.24990	GO:0000079,GO:0019901,
comp45048_c0_m.25015	GO:0003824,
comp45055_c0_m.25043	GO:0003676,GO:0005524,GO:0006200,GO:0008026,
comp45055_c0_m.25044	GO:0003676,GO:0005524,GO:0006200,GO:0008026,
comp45065_c0_m.25106	GO:0016021,
comp45068_c0_m.25125	GO:0003735,GO:0005840,GO:0006412,
comp45075_c0_m.25171	GO:0046872,
comp45086_c0_m.25225	GO:0016021,GO:0043066,
comp45088_c0_m.25236	GO:0005578,
comp45092_c0_m.25251	GO:0004298,GO:0005839,GO:0051603,
comp45095_c0_m.25258	GO:0005874,GO:0007021,GO:0051082,
comp45101_c0_m.25282	GO:0004298,GO:0005634,GO:0005737,GO:0005839,GO:0051603,
comp45102_c0_m.25285	GO:0005343,GO:0006811,GO:0016020,GO:0046942,GO:0046943,
comp45111_c0_m.25316	GO:0003743,GO:0003924,GO:0005525,GO:0006184,GO:0006413,
comp45121_c0_m.25361	GO:0005875,GO:0007017,
comp45127_c0_m.25403	GO:0005634,GO:0042254,
comp45133_c0_m.25430	GO:0005765,GO:0005886,GO:0008270,GO:0010008,GO:0016874,GO:0030054,GO:0042734,
comp45135_c0_m.25441	GO:0000166,GO:0000375,GO:0003723,GO:0005681,GO:0006397,
comp45137_c0_m.25458	GO:0003924,GO:0005525,GO:0006184,
comp45137_c1_m.25466	GO:0003924,GO:0005525,GO:0006184,
comp45141_c0_m.25483	GO:0005887,GO:0006487,GO:0008250,GO:0015095,GO:0015693,GO:0045454,GO:0050890,
comp45142_c0_m.25490	GO:0003677,GO:0003899,GO:0005634,GO:0006351,
comp45144_c0_m.25499	GO:0005622,GO:0008270,
comp45145_c0_m.25502	GO:0005634,GO:0005737,GO:0030529,
comp45145_c0_m.25503	GO:0005634,GO:0005737,GO:0030529,
comp45146_c0_m.25512	GO:0007005,GO:0031305,
comp45148_c0_m.25519	GO:0005622,GO:0035556,
comp45152_c0_m.25543	GO:0005525,
comp45160_c0_m.25569	GO:0003735,GO:0005840,GO:0006412,
comp45167_c0_m.25588	GO:0008152,GO:0016740,
comp45173_c0_m.25610	GO:0000139,GO:0005801,GO:0006888,GO:0016021,
comp45190_c0_m.25664	GO:0000287,GO:0004427,GO:0005737,GO:0006796,
comp45191_c0_m.25671	GO:0000398,GO:0003723,GO:0005681,GO:0060041,GO:0071339,
comp45202_c0_m.25717	GO:0005488,GO:0030529,
comp45202_c0_m.25718	GO:0005783,GO:0005794,GO:0006888,GO:0048471,
comp45212_c0_m.25755	GO:0003824,
comp45214_c0_m.25767	GO:0003876,GO:0006188,
comp45214_c1_m.25769	GO:0003876,GO:0006188,
comp45216_c0_m.25779	GO:0003743,GO:0005085,GO:0005524,GO:0005525,GO:0005851,GO:0006446,GO:0014003,GO:0019509,GO:0042552,GO:0046523,GO:0051716,
comp45217_c0_m.25783	GO:0005634,
comp45221_c0_m.25795	GO:0005634,
comp45225_c0_m.25814	GO:0005543,GO:0006869,
comp45238_c0_m.25894	GO:0003678,GO:0005524,GO:0006200,GO:0006281,GO:0006310,GO:0016887,GO:0032508,GO:0045892,GO:0048565,GO:0060420,GO:0071339,
comp45243_c0_m.25907	GO:0003920,GO:0009117,GO:0046872,GO:0055114,
comp45243_c0_m.25908	GO:0003920,GO:0009117,GO:0046872,GO:0055114,
comp45247_c0_m.25920	GO:0003972,GO:0005524,GO:0005737,GO:0006388,GO:0017166,GO:0046872,GO:0072669,
comp45272_c0_m.26038	GO:0005789,GO:0005792,GO:0009055,GO:0020037,GO:0055114,GO:0070330,
comp452757_c0_m.261968	GO:0004871,GO:0004872,GO:0007165,
comp45279_c0_m.26066	GO:0004872,
comp45288_c0_m.26110	GO:0005875,GO:0007017,
comp45296_c0_m.26138	GO:0000228,GO:0006338,GO:0006355,GO:0016585,
comp45307_c0_m.26176	GO:0009987,GO:0044424,
comp45313_c2_m.26223	GO:0003723,
comp45319_c0_m.26234	GO:0005093,GO:0015031,
comp45323_c0_m.26245	GO:0016021,
comp45327_c0_m.26281	GO:0008270,
comp45330_c1_m.26297	GO:0003677,
comp45331_c1_m.26303	GO:0005739,GO:0016021,
comp45352_c1_m.26391	GO:0003700,GO:0005634,GO:0006355,GO:0007275,GO:0043565,
comp45356_c1_m.26409	GO:0005634,
comp45370_c0_m.26463	GO:0003676,GO:0008270,
comp45382_c0_m.26509	GO:0000166,GO:0008270,GO:0016491,GO:0055114,
comp45437_c1_m.26686	GO:0005086,GO:0005543,GO:0005622,GO:0032012,
comp45440_c0_m.26700	GO:0005737,GO:0016567,GO:0019005,GO:0031146,GO:0051298,GO:0080008,
comp45442_c0_m.26720	GO:0005813,GO:0045111,
comp45467_c0_m.26799	GO:0005509,GO:0030250,GO:0031284,
comp45473_c0_m.26815	GO:0003723,GO:0004523,GO:0016070,GO:0090305,
comp45478_c0_m.26830	GO:0000122,GO:0003676,GO:0005634,GO:0008270,GO:0010628,GO:0030326,GO:0030857,GO:0035775,GO:0035776,GO:0035777,GO:0035778,GO:0035779,GO:0048382,GO:0048389,GO:0048468,GO:0048522,GO:0051094,GO:0060272,GO:0072098,GO:0072111,GO:0072133,GO:0072166,GO:0072167,GO:0072202,GO:0072207,
comp45482_c0_m.26847	GO:0004962,GO:0007186,GO:0016021,GO:0051216,
comp45492_c0_m.26889	GO:0007154,GO:0035091,
comp45495_c0_m.26907	GO:0003676,GO:0005622,GO:0008270,
comp45508_c0_m.26972	GO:0003824,GO:0008152,GO:0016020,
comp45513_c0_m.27006	GO:0016021,
comp45529_c0_m.27081	GO:0004867,
comp45530_c0_m.27088	GO:0016301,
comp45541_c0_m.27135	GO:0004849,GO:0005524,GO:0006222,GO:0016310,GO:0016773,
comp45552_c0_m.27179	GO:0005680,GO:0030071,GO:0031145,GO:0070979,
comp45578_c0_m.27266	GO:0006629,
comp45603_c1_m.27407	GO:0005634,GO:0006260,
comp45604_c0_m.27411	GO:0004602,GO:0006979,GO:0016021,GO:0055114,
comp45621_c0_m.27483	GO:0005509,GO:0005886,GO:0007156,
comp45707_c0_m.27609	GO:0003700,GO:0005634,GO:0006355,GO:0007275,GO:0043565,
comp45848_c0_m.27788	GO:0000808,GO:0003677,GO:0005524,GO:0005634,GO:0006260,GO:0009790,GO:0017111,GO:0040014,
comp45854_c0_m.27794	GO:0003796,GO:0016998,
comp45854_c1_m.27796	GO:0000137,GO:0003796,GO:0005576,GO:0005625,GO:0005902,GO:0016998,GO:0019835,GO:0030140,GO:0030141,GO:0048237,GO:0050829,GO:0050830,
comp45866_c0_m.27811	GO:0016881,GO:0070534,
comp45870_c0_m.27818	GO:0046854,
comp45870_c0_m.27819	GO:0046854,
comp45876_c0_m.27836	GO:0005524,
comp46069_c0_m.28087	GO:0005215,GO:0006810,GO:0008289,
comp46106_c0_m.28170	GO:0016740,
comp46114_c0_m.28179	GO:0000165,GO:0004707,GO:0005524,GO:0006468,GO:0023014,
comp46160_c0_m.28259	GO:0008237,GO:0046872,
comp46221_c0_m.28385	GO:0005102,GO:0005615,GO:0007165,
comp46250_c0_m.28464	GO:0003700,GO:0005634,GO:0006355,GO:0043565,
comp46254_c1_m.28473	GO:0004871,GO:0005834,GO:0007186,
comp46255_c0_m.28477	GO:0008146,
comp46268_c0_m.28503	GO:0003676,GO:0005622,GO:0008270,
comp46302_c0_m.28539	GO:0005622,GO:0008270,
comp46309_c0_m.28567	GO:0003676,GO:0016787,GO:0046872,
comp46327_c0_m.28596	GO:0000976,GO:0003700,GO:0005634,GO:0006355,GO:0048663,
comp46376_c0_m.28710	GO:0044424,
comp46398_c0_m.28733	GO:0003924,GO:0005525,GO:0005622,GO:0006184,GO:0007264,GO:0016020,
comp46416_c0_m.28763	GO:0005856,
comp46424_c0_m.28779	GO:0005353,GO:0015755,GO:0016021,GO:0055085,
comp46667_c1_m.29217	GO:0004872,GO:0016021,GO:0030246,
comp46897_c1_m.29445	GO:0007155,GO:0008305,
comp47060_c0_m.29576	GO:0005488,GO:0043170,GO:0044238,
comp47153_c1_m.29672	GO:0003676,GO:0005634,GO:0008270,
comp472092_c0_m.262542	GO:0004930,GO:0007186,GO:0016021,
comp4748_c0_m.2276	GO:0015280,GO:0016021,GO:0035725,
comp478913_c0_m.262801	GO:0005829,GO:0005925,GO:0006921,GO:0008307,GO:0016528,GO:0030056,GO:0030506,GO:0031581,GO:0042383,GO:0043034,GO:0045111,
comp47923_c1_m.30470	GO:0003777,GO:0005524,GO:0006200,GO:0007018,GO:0016887,GO:0030286,
comp479266_c0_m.262819	GO:0004984,GO:0007186,GO:0016021,GO:0050911,
comp47936_c1_m.30485	GO:0005215,GO:0006020,GO:0007422,GO:0015798,GO:0016021,GO:0043576,GO:0055085,
comp48014_c0_m.30571	GO:0004298,GO:0005634,GO:0005737,GO:0005839,GO:0051603,
comp48199_c1_m.30746	GO:0008152,GO:0016702,GO:0046872,
comp48337_c0_m.30905	GO:0007188,GO:0007567,GO:0016021,GO:0016500,GO:0030154,GO:0030198,GO:0042562,GO:0060427,GO:0060658,
comp48774_c1_m.31371	GO:0003700,GO:0006355,GO:0008134,GO:0019904,GO:0043565,
comp48802_c0_m.31389	GO:0004984,GO:0007186,GO:0016021,GO:0050911,
comp49041_c1_m.31634	GO:0004725,GO:0008138,GO:0035335,
comp49138_c0_m.31747	GO:0003700,GO:0005634,GO:0006355,GO:0008270,
comp491479_c0_m.263096	GO:0003677,GO:0045892,GO:0050768,
comp49537_c1_m.32134	GO:0001664,GO:0005578,GO:0005615,GO:0005886,GO:0007492,GO:0009798,GO:0009880,GO:0010628,GO:0021854,GO:0021881,GO:0022002,GO:0043049,GO:0060070,GO:0060898,GO:0070654,
comp49613_c0_m.32243	GO:0000902,GO:0005488,GO:0008307,GO:0009117,GO:0016772,GO:0045214,GO:0046578,GO:0060047,
comp49613_c1_m.32245	GO:0000902,GO:0005488,GO:0008307,GO:0009117,GO:0016772,GO:0045214,GO:0046578,GO:0060047,
comp49776_c0_m.32389	GO:0016020,
comp499015_c0_m.263439	GO:0003676,GO:0003824,GO:0006259,
comp499356_c0_m.263449	GO:0005509,GO:0005886,GO:0007156,GO:0016021,
comp49939_c0_m.32506	GO:0016021,
comp49939_c1_m.32508	GO:0016021,
comp50067_c0_m.32612	GO:0004672,GO:0005524,GO:0005622,GO:0006468,GO:0009190,GO:0016021,GO:0016849,GO:0035556,
comp50067_c1_m.32614	GO:0004672,GO:0005524,GO:0005622,GO:0006468,GO:0009190,GO:0016021,GO:0016849,GO:0035556,
comp50139_c0_m.32674	GO:0000166,
comp50139_c1_m.32676	GO:0003777,GO:0005524,GO:0005874,GO:0007018,
comp50550_c1_m.33073	GO:0005622,GO:0007165,GO:0016021,
comp50611_c3_m.33117	GO:0005737,GO:0006470,GO:0008138,GO:0033133,
comp51059_c0_m.33420	GO:0031102,GO:0042802,GO:0065008,
comp51059_c1_m.33423	GO:0031102,
comp511304_c0_m.263712	GO:0004252,GO:0006508,
comp51288_c0_m.33564	GO:0004930,GO:0007186,GO:0016021,
comp51789_c1_m.34001	GO:0005624,GO:0007197,GO:0007268,GO:0016021,GO:0016907,
comp521646_c0_m.264068	GO:0001539,GO:0003777,GO:0005524,GO:0005858,GO:0006200,GO:0007018,GO:0016887,
comp522338_c0_m.264098	GO:0003924,GO:0005525,GO:0006184,GO:0007264,GO:0016020,
comp52300_c0_m.34514	GO:0004983,GO:0007218,GO:0007268,GO:0016021,
comp52510_c0_m.34720	GO:0003774,GO:0005524,GO:0008152,GO:0016459,
comp525977_c0_m.264228	GO:0005524,GO:0006200,GO:0016021,GO:0042626,GO:0055085,
comp52630_c2_m.34873	GO:0001706,GO:0001889,GO:0003700,GO:0030855,GO:0031016,GO:0043565,GO:0045893,GO:0048546,GO:0050673,
comp53113_c2_m.35381	GO:0000122,GO:0003677,GO:0003700,GO:0005634,
comp53150_c1_m.35429	GO:0003333,GO:0015171,GO:0016021,
comp53222_c0_m.35508	GO:0003677,
comp53279_c0_m.35556	GO:0004930,GO:0007186,GO:0016021,
comp53361_c0_m.35648	GO:0005267,GO:0016021,GO:0071805,
comp53470_c0_m.35756	GO:0005215,GO:0005886,GO:0006260,GO:0016021,GO:0055085,
comp53470_c1_m.35758	GO:0003677,GO:0003700,GO:0005622,GO:0006355,
comp53470_c2_m.35760	GO:0003677,GO:0003887,GO:0005622,GO:0006260,GO:0006281,GO:0008408,GO:0008409,
comp53470_c3_m.35765	GO:0000917,GO:0005525,GO:0007049,
comp53536_c1_m.35829	GO:0002142,GO:0004930,GO:0005886,GO:0007218,GO:0007601,GO:0016021,GO:0017022,GO:0042462,GO:0050910,GO:0060122,
comp53660_c2_m.35963	GO:0004872,GO:0004889,GO:0005886,GO:0006811,GO:0016021,GO:0030054,GO:0045211,
comp54663_c0_m.37308	GO:0000786,GO:0000902,GO:0003677,GO:0004713,GO:0005089,GO:0005097,GO:0005319,GO:0005524,GO:0006334,GO:0006468,GO:0006869,GO:0008307,GO:0009190,GO:0016849,GO:0032851,GO:0035023,GO:0045214,GO:0060047,
comp54673_c1_m.37331	GO:0016021,
comp54914_c2_m.37621	GO:0004298,GO:0005634,GO:0005737,GO:0005839,GO:0051603,
comp54972_c0_m.37705	GO:0004930,GO:0007186,GO:0016021,
comp55116_c0_m.37883	GO:0016746,
comp55162_c1_m.37952	GO:0004674,GO:0005524,GO:0006468,
comp55194_c2_m.37988	GO:0004945,GO:0007186,GO:0016021,
comp55346_c1_m.38218	GO:0008083,
comp5546_c0_m.2591	GO:0006364,GO:0009517,GO:0009533,GO:0009637,GO:0009644,GO:0009744,GO:0009765,GO:0009783,GO:0010114,GO:0010155,GO:0010196,GO:0010218,GO:0010287,GO:0016168,GO:0019344,
comp55748_c1_m.38783	GO:0000122,GO:0003700,GO:0005634,GO:0032501,GO:0043565,
comp55772_c0_m.38826	GO:0004553,GO:0005975,GO:0043169,
comp55856_c0_m.38975	GO:0003676,
comp55856_c1_m.38976	GO:0003676,
comp55877_c0_m.39008	GO:0016020,GO:0016192,
comp55893_c0_m.39057	GO:0005488,
comp55941_c0_m.39131	GO:0008643,GO:0016021,GO:0022891,GO:0055085,
comp559585_c0_m.265082	GO:0001539,GO:0003777,GO:0005524,GO:0005858,GO:0006200,GO:0007018,GO:0016887,
comp56039_c2_m.39323	GO:0005624,GO:0005778,GO:0006694,GO:0007031,GO:0007399,GO:0008104,GO:0008285,GO:0009889,GO:0010468,GO:0032787,GO:0044249,GO:0048878,GO:0080090,
comp56084_c0_m.39402	GO:0007186,GO:0016021,
comp56090_c0_m.39430	GO:0005515,
comp56128_c1_m.39516	GO:0009082,GO:0052654,GO:0052655,GO:0052656,
comp56147_c0_m.39552	GO:0000226,GO:0005874,
comp56153_c1_m.39569	GO:0001523,GO:0003834,
comp56193_c2_m.39663	GO:0005615,GO:0005794,
comp56207_c0_m.39680	GO:0006476,GO:0008270,GO:0070403,
comp56249_c0_m.39757	GO:0045471,GO:0046688,
comp56255_c0_m.39784	GO:0003824,
comp56270_c2_m.39835	GO:0016021,
comp56282_c1_m.39873	GO:0006464,GO:0008474,
comp56290_c0_m.39886	GO:0004177,GO:0005737,GO:0006508,GO:0008237,GO:0008270,
comp56302_c0_m.39909	GO:0050794,
comp56332_c0_m.39990	GO:0004713,GO:0005524,GO:0006468,
comp56332_c1_m.39997	GO:0004672,
comp56351_c0_m.40024	GO:0003676,GO:0008152,GO:0016788,
comp56369_c1_m.40045	GO:0008083,
comp56369_c2_m.40046	GO:0008083,
comp56383_c1_m.40067	GO:0004867,
comp56391_c0_m.40078	GO:0008478,GO:0009443,GO:0016310,
comp56400_c4_m.40113	GO:0003993,GO:0016301,GO:0016310,
comp56465_c1_m.40256	GO:0008486,
comp56493_c0_m.40328	GO:0019222,GO:0050794,
comp56497_c1_m.40348	GO:0000902,GO:0005488,GO:0006810,GO:0008307,GO:0009207,GO:0014866,GO:0016772,GO:0045214,GO:0046578,GO:0050790,GO:0060047,
comp56581_c0_m.40492	GO:0005515,
comp56696_c1_m.40748	GO:0000786,GO:0000902,GO:0003677,GO:0004713,GO:0005089,GO:0005097,GO:0005319,GO:0005524,GO:0006334,GO:0006468,GO:0006869,GO:0008307,GO:0009190,GO:0016849,GO:0032851,GO:0035023,GO:0045214,GO:0060047,
comp56723_c0_m.40786	GO:0003924,GO:0005525,GO:0005622,GO:0006184,GO:0007264,GO:0016020,
comp56730_c0_m.40793	GO:0016020,
comp56731_c2_m.40796	GO:0006508,GO:0008237,GO:0016805,GO:0034701,
comp56769_c2_m.40849	GO:0005886,GO:0007165,GO:0008158,GO:0016021,
comp56812_c0_m.40930	GO:0008015,GO:0008083,GO:0008283,GO:0016020,GO:0048514,GO:0050921,GO:0051716,GO:0051781,
comp568558_c0_m.265225	GO:0004997,GO:0007186,GO:0016021,
comp56898_c2_m.41058	GO:0005622,GO:0008270,
comp56925_c0_m.41102	GO:0005576,GO:0007219,GO:0007512,GO:0008083,GO:0009986,GO:0010596,GO:0010613,GO:0010614,GO:0010862,GO:0030018,GO:0030308,GO:0030509,GO:0032924,GO:0033612,GO:0045214,GO:0045893,GO:0055010,GO:0055015,GO:0060045,GO:0060347,
comp56925_c1_m.41104	GO:0008083,GO:0040007,
comp56925_c4_m.41109	GO:0005576,GO:0007219,GO:0007512,GO:0008083,GO:0009986,GO:0010596,GO:0010613,GO:0010614,GO:0010862,GO:0030018,GO:0030308,GO:0030509,GO:0032924,GO:0033612,GO:0045893,GO:0055009,GO:0055010,GO:0055015,GO:0060045,GO:0060347,
comp56925_c5_m.41112	GO:0007178,GO:0008083,GO:0040008,GO:0044238,GO:0044260,GO:0048519,GO:0048522,GO:0051240,GO:0055009,GO:0055010,GO:0060038,GO:0060347,
comp56972_c0_m.41215	GO:0019543,GO:0047547,
comp56998_c1_m.41256	GO:0016021,GO:0022857,GO:0055085,
comp57321_c1_m.41866	GO:0000578,GO:0004842,GO:0005634,GO:0008134,GO:0042787,GO:0042802,
comp57362_c0_m.41941	GO:0005578,GO:0006915,GO:0006935,GO:0007155,GO:0007507,GO:0008201,GO:0010604,GO:0030154,GO:0030335,GO:0031325,GO:0043085,GO:0044260,GO:0045766,GO:0071840,GO:0080090,
comp57436_c0_m.42105	GO:0005198,GO:0005923,GO:0031174,
comp57443_c0_m.42113	GO:0004872,GO:0007166,GO:0016020,
comp57459_c1_m.42160	GO:0003810,GO:0018149,
comp57533_c1_m.42310	GO:0004222,GO:0005509,GO:0006508,GO:0008270,GO:0031012,
comp57721_c0_m.42699	GO:0005525,
comp57734_c2_m.42727	GO:0004714,GO:0005524,GO:0007169,GO:0009790,GO:0016021,GO:0043548,GO:0043560,GO:0046777,GO:0048589,
comp57792_c1_m.42840	GO:0000166,GO:0004672,GO:0016310,
comp57793_c0_m.42845	GO:0005524,GO:0005743,GO:0006200,GO:0016021,GO:0042626,GO:0055085,
comp57823_c0_m.42962	GO:0016020,GO:0019885,
comp57831_c1_m.42993	GO:0001654,GO:0003676,GO:0009790,GO:0060216,
comp57841_c0_m.43029	GO:0000209,GO:0004842,GO:0042981,GO:0043621,
comp57845_c0_m.43042	GO:0008270,
comp578771_c0_m.265323	GO:0007368,GO:0060271,GO:0070121,
comp57887_c0_m.43186	GO:0005737,GO:0006629,GO:0016021,GO:0016627,GO:0055114,
comp57890_c2_m.43195	GO:0005488,
comp57897_c0_m.43212	GO:0005737,
comp57914_c0_m.43271	GO:0008152,GO:0016740,
comp57922_c1_m.43313	GO:0004750,GO:0006098,GO:0046872,
comp579411_c0_m.265356	GO:0003824,
comp57941_c0_m.43382	GO:0004871,GO:0005096,GO:0005737,GO:0005834,GO:0035556,GO:0038032,
comp57955_c0_m.43448	GO:0004368,GO:0005509,GO:0005743,GO:0006072,GO:0006094,GO:0009331,GO:0055114,
comp57963_c0_m.43483	GO:0004835,GO:0005524,GO:0006464,
comp57980_c0_m.43539	GO:0001539,GO:0003677,GO:0005515,GO:0005794,GO:0005929,GO:0005932,GO:0006355,GO:0006919,GO:0007368,GO:0019861,GO:0032006,GO:0035058,GO:0042073,GO:0042462,GO:0042981,GO:0045494,
comp579819_c0_m.265374	GO:0000166,GO:0003676,GO:0006259,GO:0006811,GO:0016020,GO:0016820,GO:0022892,GO:0043492,GO:0046872,GO:0055085,
comp57984_c0_m.43567	GO:0001755,GO:0004872,GO:0005515,GO:0016021,GO:0021592,GO:0021670,GO:0021678,GO:0048565,GO:0048592,GO:0048794,GO:0051216,
comp58016_c0_m.43667	GO:0000723,GO:0003677,GO:0003950,GO:0005635,GO:0005667,GO:0005730,GO:0006284,GO:0008134,GO:0008270,GO:0032869,GO:0040009,GO:0047485,GO:0051287,GO:0070212,
comp58020_c0_m.43694	GO:0005488,GO:0006725,GO:0009308,GO:0016787,GO:0019363,GO:0019752,GO:0042221,GO:0044444,
comp58029_c1_m.43721	GO:0004372,GO:0005634,GO:0005829,GO:0006544,GO:0006563,GO:0006730,GO:0008168,GO:0030170,GO:0032259,
comp58029_c1_m.43722	GO:0004372,GO:0005634,GO:0005829,GO:0006544,GO:0006563,GO:0006730,GO:0008168,GO:0030170,GO:0032259,
comp58035_c0_m.43737	GO:0005737,GO:0008152,GO:0016813,
comp58040_c0_m.43785	GO:0005737,GO:0006810,GO:0007275,
comp58046_c1_m.43815	GO:0004252,GO:0006508,
comp58046_c3_m.43818	GO:0003824,
comp58093_c0_m.43935	GO:0005515,
comp58097_c0_m.43950	GO:0000122,GO:0001825,GO:0002260,GO:0003682,GO:0005515,GO:0005634,GO:0007050,GO:0016043,GO:0030512,GO:0042981,GO:0045596,GO:0070306,
comp58110_c0_m.44000	GO:0008146,GO:0042221,
comp58148_c0_m.44073	GO:0004872,GO:0005102,GO:0005576,GO:0007160,GO:0007229,GO:0008305,
comp58179_c2_m.44166	GO:0003007,GO:0003700,GO:0005634,GO:0006355,GO:0007492,GO:0030154,GO:0043565,
comp58186_c0_m.44190	GO:0004872,GO:0016021,
comp58208_c0_m.44253	GO:0008152,GO:0016746,
comp58240_c3_m.44344	GO:0008152,GO:0016787,
comp58251_c0_m.44370	GO:0005794,GO:0006886,GO:0016020,GO:0016192,
comp58269_c0_m.44426	GO:0010181,GO:0016491,GO:0055114,
comp58281_c0_m.44459	GO:0003723,GO:0006417,GO:0007281,GO:0008270,GO:0008354,GO:0048471,GO:0060293,
comp58294_c0_m.44486	GO:0001947,GO:0003190,GO:0003197,GO:0003318,GO:0016021,GO:0060974,
comp58297_c0_m.44520	GO:0015075,GO:0016021,GO:0034220,
comp58307_c1_m.44551	GO:0000793,GO:0003682,GO:0007084,GO:0016021,GO:0042175,
comp58313_c0_m.44578	GO:0016021,GO:0035589,GO:0045028,
comp58322_c0_m.44612	GO:0000318,GO:0005634,GO:0005737,GO:0008113,GO:0008270,GO:0030091,GO:0033743,GO:0055114,GO:0070191,
comp58330_c0_m.44637	GO:0005524,GO:0005737,GO:0006508,GO:0008233,GO:0017111,GO:0030163,
comp58334_c0_m.44654	GO:0005542,GO:0005737,GO:0006555,GO:0017174,GO:0032259,
comp58353_c0_m.44729	GO:0016491,GO:0055114,
comp58355_c0_m.44737	GO:0000502,GO:0030234,GO:0042176,GO:0050790,
comp58357_c0_m.44756	GO:0071013,
comp58359_c0_m.44762	GO:0005739,
comp58374_c0_m.44790	GO:0005759,
comp58380_c0_m.44811	GO:0005634,GO:0005829,GO:0008430,GO:0015031,GO:0016020,
comp58384_c0_m.44835	GO:0005737,
comp58389_c0_m.44851	GO:0005047,GO:0005730,GO:0005786,GO:0005886,GO:0006614,GO:0008312,GO:0042493,
comp58391_c0_m.44862	GO:0005509,
comp58398_c0_m.44899	GO:0004843,GO:0006508,GO:0032496,GO:0070536,GO:0071108,
comp58402_c0_m.44913	GO:0005215,GO:0005737,GO:0006810,GO:0016918,GO:0019841,
comp58425_c0_m.44987	GO:0007368,GO:0070121,
comp58432_c0_m.45009	GO:0004373,GO:0005978,
comp58435_c0_m.45026	GO:0003676,
comp58438_c0_m.45038	GO:0005776,
comp58447_c0_m.45067	GO:0001558,GO:0005520,GO:0005576,
comp58456_c0_m.45096	GO:0003676,GO:0004075,GO:0005524,GO:0008152,GO:0008270,
comp58460_c0_m.45108	GO:0004615,GO:0005737,GO:0019307,
comp58466_c0_m.45136	GO:0016021,GO:0055085,
comp58485_c0_m.45182	GO:0008152,
comp58501_c0_m.45249	GO:0010038,
comp58521_c0_m.45338	GO:0004364,GO:0008152,
comp58522_c0_m.45346	GO:0005743,GO:0006810,GO:0008137,GO:0022900,GO:0070469,
comp58533_c0_m.45377	GO:0000155,GO:0000160,GO:0005524,GO:0018106,GO:0023014,
comp58552_c0_m.45452	GO:0006839,GO:0016021,GO:0031966,
comp58557_c0_m.45476	GO:0004221,GO:0005622,GO:0006511,
comp58559_c0_m.45480	GO:0000276,GO:0015078,GO:0015986,GO:0016787,
comp58571_c0_m.45523	GO:0005524,GO:0006200,GO:0015986,GO:0015991,GO:0045261,GO:0046933,GO:0046961,
comp58581_c0_m.45561	GO:0005833,GO:0015671,GO:0019825,GO:0020037,
comp585867_c0_m.265634	GO:0005216,GO:0006811,GO:0016020,GO:0055085,
comp58587_c0_m.45583	GO:0003723,GO:0003735,GO:0006412,GO:0022625,
comp58591_c0_m.45598	GO:0007275,GO:0030154,
comp58597_c0_m.45616	GO:0005215,GO:0006810,GO:0008289,
comp58601_c0_m.45625	GO:0004601,
comp58604_c0_m.45640	GO:0004252,GO:0006508,
comp58604_c1_m.45642	GO:0004252,GO:0006508,
comp58605_c0_m.45646	GO:0005215,GO:0005743,GO:0016021,GO:0055085,
comp58605_c1_m.45658	GO:0005215,GO:0005743,GO:0016021,GO:0055085,
comp58609_c0_m.45665	GO:0005509,GO:0005576,GO:0007160,
comp58623_c0_m.45714	GO:0005634,GO:0005765,GO:0005794,GO:0016021,
comp58624_c0_m.45720	GO:0004869,
comp58637_c0_m.45785	GO:0004197,GO:0004221,GO:0006511,GO:0006897,GO:0007411,GO:0008270,GO:0008277,GO:0016477,GO:0048471,GO:0070536,GO:0071108,
comp58641_c0_m.45806	GO:0004411,GO:0006559,GO:0006570,GO:0055114,
comp58641_c0_m.45808	GO:0005739,GO:0008137,
comp58651_c0_m.45839	GO:0005524,GO:0005759,GO:0006457,
comp58661_c0_m.45879	GO:0008017,
comp58681_c0_m.45933	GO:0005509,
comp58693_c0_m.45989	GO:0005215,GO:0006810,GO:0008021,GO:0016021,
comp58704_c0_m.46047	GO:0044464,
comp58754_c0_m.46280	GO:0003735,GO:0004540,GO:0005840,GO:0006412,GO:0008033,GO:0090305,
comp58758_c0_m.46308	GO:0005635,GO:0009987,GO:0016020,GO:0043234,
comp58762_c0_m.46355	GO:0005737,
comp58767_c0_m.46383	GO:0005801,GO:0006904,GO:0009636,GO:0031101,
comp58800_c0_m.46508	GO:0050896,
comp58809_c0_m.46532	GO:0003676,GO:0008270,
comp58821_c0_m.46573	GO:0044464,
comp58826_c0_m.46597	GO:0007127,GO:0016301,GO:0016310,GO:0016538,
comp58842_c0_m.46664	GO:0005634,GO:0016445,GO:0019899,GO:0043065,
comp58857_c0_m.46729	GO:0000166,GO:0003824,
comp58874_c0_m.46805	GO:0016021,
comp58901_c0_m.46910	GO:0000287,GO:0003676,GO:0004523,
comp58901_c0_m.46911	GO:0003735,GO:0006364,GO:0006412,GO:0009790,GO:0022627,GO:0030097,GO:0030686,GO:0032040,GO:0042274,GO:0051726,
comp58919_c0_m.46972	GO:0005789,GO:0016021,GO:0016311,GO:0016791,
comp58934_c0_m.47060	GO:0003700,GO:0005634,GO:0006355,GO:0043565,GO:0046983,
comp58937_c1_m.47072	GO:0051726,
comp58978_c0_m.47186	GO:0016020,
comp58983_c0_m.47216	GO:0001824,GO:0005634,GO:0005694,GO:0007130,GO:0007283,GO:0042138,GO:0048477,GO:0051177,GO:0051598,GO:0060629,
comp589990_c0_m.265780	GO:0004984,GO:0007186,GO:0016021,GO:0050911,
comp59002_c0_m.47276	GO:0005829,GO:0030140,GO:0042609,
comp59006_c0_m.47287	GO:0016311,GO:0016791,
comp59013_c0_m.47316	GO:0005509,
comp59014_c0_m.47321	GO:0000242,GO:0001843,GO:0001895,GO:0001947,GO:0003085,GO:0003777,GO:0005634,GO:0005814,GO:0005932,GO:0007286,GO:0007608,GO:0010629,GO:0016358,GO:0019216,GO:0021756,GO:0021766,GO:0021987,GO:0030534,GO:0031513,GO:0031514,GO:0032402,GO:0032465,GO:0033205,GO:0034451,GO:0034452,GO:0034454,GO:0034464,GO:0035058,GO:0038108,GO:0040018,GO:0043014,GO:0045444,GO:0045494,GO:0045724,GO:0046548,GO:0046907,GO:…
comp59016_c0_m.47329	GO:0005840,GO:0016787,
comp59026_c0_m.47351	GO:0005488,
comp59035_c1_m.47402	GO:0000166,GO:0003676,GO:0005622,GO:0006810,
comp59070_c0_m.47477	GO:0008152,GO:0008237,GO:0046872,
comp59098_c0_m.47555	GO:0004553,GO:0005975,GO:0043169,
comp59215_c1_m.47764	GO:0005680,GO:0008284,GO:0031145,GO:0031572,GO:0040020,GO:0045732,GO:0051301,GO:0051488,GO:0070306,GO:0090344,
comp59232_c0_m.47800	GO:0016021,
comp59235_c0_m.47809	GO:0004674,GO:0005524,GO:0006468,
comp59257_c0_m.47869	GO:0000049,GO:0004808,GO:0005524,GO:0005739,GO:0008033,GO:0016783,
comp59284_c0_m.47948	GO:0007049,GO:0043229,
comp59322_c0_m.48055	GO:0000049,GO:0002098,GO:0005829,GO:0034227,
comp59432_c0_m.48301	GO:0043229,
comp59558_c0_m.48559	GO:0005515,GO:0009987,GO:0016301,
comp59560_c0_m.48570	GO:0009055,GO:0016712,GO:0020037,GO:0055114,
comp59624_c1_m.48743	GO:0000976,GO:0003700,GO:0005634,GO:0006355,GO:0021515,
comp59639_c0_m.48787	GO:0050789,
comp59669_c0_m.48865	GO:0005737,GO:0005856,GO:0007492,GO:0008092,GO:0019898,GO:0072554,
comp59676_c0_m.48882	GO:0003824,GO:0008152,
comp59705_c0_m.48996	GO:0005622,GO:0035556,
comp59735_c0_m.49111	GO:0005743,GO:0016021,GO:0055085,
comp59756_c3_m.49167	GO:0000976,GO:0001764,GO:0003700,GO:0005634,GO:0006355,GO:0007406,GO:0007420,GO:0021554,GO:0031490,GO:0060021,GO:0060041,GO:0061386,GO:0090259,
comp59790_c0_m.49260	GO:0001573,GO:0004308,GO:0005783,
comp59798_c0_m.49272	GO:0008270,
comp59814_c0_m.49324	GO:0000079,GO:0005634,GO:0019901,GO:0051301,
comp59827_c0_m.49362	GO:0050896,
comp59863_c0_m.49435	GO:0005102,GO:0005615,GO:0007165,GO:0035634,
comp59873_c0_m.49458	GO:0000166,GO:0016491,GO:0055114,
comp59956_c0_m.49630	GO:0005215,GO:0006810,GO:0008021,GO:0016020,
comp60000_c1_m.49721	GO:0004872,GO:0004889,GO:0005886,GO:0006812,GO:0016021,GO:0030054,GO:0034220,GO:0045211,
comp60020_c0_m.49795	GO:0004674,GO:0005524,GO:0006468,
comp60027_c0_m.49824	GO:0005488,GO:0008152,GO:0009987,GO:0032501,GO:0032502,GO:0034358,GO:0050789,
comp60044_c5_m.49911	GO:0005216,GO:0006811,GO:0055085,
comp60048_c0_m.49925	GO:0004366,GO:0005789,GO:0008654,GO:0016021,GO:0019432,
comp60063_c1_m.49964	GO:0007155,GO:0008305,
comp60074_c1_m.49996	GO:0004715,GO:0005524,GO:0006468,GO:0032024,GO:0050853,
comp60077_c0_m.50003	GO:0008081,
comp60090_c0_m.50033	GO:0005385,GO:0005794,GO:0016021,GO:0071577,
comp60132_c0_m.50172	GO:0009451,
comp60136_c0_m.50183	GO:0007165,
comp60152_c0_m.50212	GO:0003677,GO:0005622,GO:0006807,GO:0009653,GO:0009987,GO:0048513,
comp60191_c0_m.50315	GO:0001782,GO:0002262,GO:0005829,GO:0030011,GO:0030295,GO:0030675,GO:0030838,GO:0030866,GO:0030890,GO:0031209,GO:0032403,GO:0032700,GO:0032715,GO:0032855,GO:0033630,GO:0035509,GO:0042102,GO:0042493,GO:0043029,GO:0043066,GO:0043372,GO:0043378,GO:0045579,GO:0045588,GO:0045648,GO:0045860,GO:0050853,GO:0060100,GO:0070358,GO:0090023,
comp60193_c0_m.50324	GO:0005581,
comp60194_c0_m.50333	GO:0022008,
comp60199_c0_m.50352	GO:0005975,GO:0016798,
comp60232_c0_m.50418	GO:0019717,
comp602452_c0_m.266048	GO:0005506,GO:0006691,GO:0016165,GO:0055114,
comp60271_c1_m.50508	GO:0003700,GO:0005634,GO:0006355,GO:0007399,GO:0030154,GO:0043565,
comp60347_c0_m.50617	GO:0005179,GO:0005576,GO:0050880,
comp60383_c0_m.50665	GO:0003824,
comp60537_c3_m.51018	GO:0004993,GO:0005488,GO:0005886,GO:0007186,GO:0016021,GO:0044237,GO:0048523,
comp60574_c0_m.51063	GO:0002102,GO:0005515,GO:0006801,
comp60603_c2_m.51151	GO:0007605,GO:0016021,GO:0048752,GO:0048884,GO:0048920,
comp60621_c3_m.51182	GO:0001882,GO:0015389,GO:0015390,GO:0015864,GO:0016020,
comp60692_c0_m.51267	GO:0003677,GO:0005634,GO:0043010,GO:0045892,
comp60698_c1_m.51274	GO:0022414,
comp60702_c0_m.51289	GO:0000975,GO:0002376,GO:0003700,GO:0016573,GO:0044424,GO:0045082,GO:0045086,GO:0045368,GO:0045404,GO:0045893,
comp60702_c1_m.51295	GO:0000975,GO:0003700,GO:0045082,GO:0045086,GO:0045368,GO:0045404,GO:0045893,
comp60707_c1_m.51307	GO:0003682,GO:0003700,GO:0003713,GO:0005515,GO:0005634,GO:0021575,GO:0021884,GO:0030855,GO:0031103,GO:0045666,GO:0045944,GO:0048884,GO:0048918,GO:0048935,GO:0050768,GO:0051091,GO:0070888,
comp60751_c0_m.51378	GO:0000122,GO:0003677,GO:0003700,GO:0004871,GO:0005634,GO:0007165,GO:0009880,GO:0030324,GO:0046982,
comp60783_c0_m.51459	GO:0006812,GO:0008324,GO:0016020,
comp60806_c0_m.51507	GO:0001518,GO:0001947,GO:0005248,GO:0008016,GO:0034765,GO:0035725,
comp60912_c0_m.51758	GO:0004198,GO:0004553,GO:0005509,GO:0005622,GO:0005975,GO:0006508,GO:0030246,
comp61028_c0_m.51927	GO:0003700,GO:0006355,GO:0007166,GO:0016043,GO:0035265,GO:0035295,GO:0043009,GO:0043566,GO:0045165,GO:0048514,GO:0048646,GO:0048729,GO:0048738,
comp61039_c0_m.51942	GO:0007275,
comp61166_c0_m.52188	GO:0002684,GO:0002697,GO:0002822,GO:0007165,GO:0048522,GO:0071345,
comp61198_c1_m.52270	GO:0004396,GO:0005524,GO:0006096,GO:0016310,
comp61268_c0_m.52400	GO:0008233,
comp61270_c0_m.52403	GO:0004952,GO:0007212,GO:0007268,GO:0016021,
comp61425_c0_m.52687	GO:0005509,GO:0030250,GO:0031284,
comp61480_c1_m.52800	GO:0008080,
comp61538_c0_m.52911	GO:0001666,GO:0004889,GO:0005892,GO:0006811,GO:0007165,GO:0007613,GO:0008542,GO:0015464,GO:0030054,GO:0035095,GO:0042166,GO:0045211,
comp61546_c0_m.52924	GO:0016021,
comp61554_c0_m.52942	GO:0005267,GO:0016021,GO:0071805,
comp61788_c0_m.53370	GO:0007155,GO:0016020,GO:0033552,GO:0034694,
comp61804_c0_m.53403	GO:0005634,GO:0006355,GO:0006367,GO:0009880,GO:0010508,GO:0030097,GO:0044212,
comp61804_c1_m.53405	GO:0005634,GO:0006352,GO:0009880,GO:0030097,GO:0031323,GO:0044212,
comp61807_c0_m.53418	GO:0008152,GO:0016798,
comp61831_c0_m.53467	GO:0005622,GO:0042981,
comp61838_c0_m.53486	GO:0003714,GO:0006351,GO:0007010,GO:0008270,GO:0014032,GO:0022604,GO:0030054,GO:2001141,
comp61838_c1_m.53494	GO:0003714,GO:0005634,GO:0005912,GO:0006355,GO:0007010,GO:0008270,GO:0014032,GO:0022604,
comp61963_c0_m.53778	GO:0003924,GO:0005525,GO:0006184,GO:0007264,GO:0016020,
comp62018_c0_m.53868	GO:0007155,GO:0016020,
comp62195_c0_m.54229	GO:0004372,GO:0005634,GO:0005829,GO:0006544,GO:0006563,GO:0006730,GO:0008168,GO:0030170,GO:0032259,
comp62199_c1_m.54253	GO:0004872,
comp622585_c0_m.266312	GO:0004984,GO:0007186,GO:0016021,GO:0050911,
comp62291_c2_m.54429	GO:0003774,GO:0003779,GO:0005524,GO:0008152,GO:0016459,GO:0030860,GO:0048546,
comp62345_c0_m.54548	GO:0000186,GO:0001678,GO:0005615,GO:0007186,GO:0008343,GO:0009267,GO:0032099,
comp62348_c0_m.54555	GO:0006465,GO:0006508,GO:0008236,GO:0016021,
comp623493_c0_m.266348	GO:0005515,GO:0009535,GO:0009637,GO:0009644,GO:0009654,GO:0009744,GO:0010114,GO:0010155,GO:0010218,GO:0010270,GO:0019344,
comp62352_c0_m.54574	GO:0005813,GO:0005932,GO:0035085,GO:0036038,GO:0042384,GO:0043015,
comp62371_c0_m.54633	GO:0004842,GO:0005515,GO:0005829,GO:0016301,GO:0016310,GO:0019005,GO:0031146,GO:0031519,GO:0035518,
comp62382_c0_m.54682	GO:0009059,GO:0030176,
comp62397_c0_m.54745	GO:0005524,GO:0006200,GO:0016020,GO:0016887,
comp62403_c0_m.54755	GO:0004553,GO:0005975,GO:0043169,
comp62409_c0_m.54766	GO:0003676,GO:0006259,
comp62419_c0_m.54802	GO:0003677,GO:0005634,GO:0006352,GO:0051090,
comp62421_c0_m.54814	GO:0005525,GO:0007264,GO:0015031,
comp62426_c0_m.54826	GO:0008270,
comp62446_c0_m.54895	GO:0008654,GO:0016020,GO:0016780,
comp62447_c0_m.54903	GO:0004674,GO:0005524,GO:0005840,GO:0006468,GO:0007165,
comp62449_c0_m.54921	GO:0005622,GO:0006606,GO:0008565,
comp62469_c0_m.54993	GO:0005737,GO:0005882,GO:0031981,
comp624870_c0_m.266390	GO:0005198,GO:0009535,GO:0009765,GO:0030076,
comp62488_c0_m.55058	GO:0004221,GO:0005622,GO:0006511,GO:0007219,
comp62535_c0_m.55222	GO:0005576,
comp62548_c0_m.55290	GO:0008152,GO:0042953,
comp62550_c0_m.55295	GO:0005515,
comp62558_c0_m.55306	GO:0003777,GO:0005524,GO:0005874,GO:0007018,
comp62558_c0_m.55307	GO:0003777,GO:0005524,GO:0005874,GO:0007018,GO:0008152,
comp62563_c1_m.55331	GO:0005488,
comp62587_c0_m.55397	GO:0003002,GO:0005634,GO:0006355,
comp62611_c0_m.55508	GO:0005215,GO:0006810,GO:0008289,
comp62613_c0_m.55509	GO:0003735,GO:0005840,GO:0006412,
comp62648_c0_m.55621	GO:0003677,GO:0006351,
comp62677_c0_m.55745	GO:0000166,GO:0000245,GO:0003676,GO:0005622,GO:0030098,GO:0031017,GO:0048538,
comp62706_c0_m.55905	GO:0005741,GO:0006974,GO:0035694,GO:0035695,
comp62715_c0_m.55938	GO:0003735,GO:0005840,GO:0006412,
comp62724_c0_m.55955	GO:0000165,GO:0000287,GO:0001707,GO:0004707,GO:0005524,GO:0005634,GO:0005737,GO:0006355,GO:0007179,GO:0007399,GO:0008134,GO:0009952,GO:0018107,GO:0023014,GO:0030177,GO:0031398,GO:0031625,GO:0033136,
comp62727_c0_m.55974	GO:0005801,GO:0006888,
comp6272_c0_m.2885	GO:0050896,
comp62739_c0_m.55998	GO:0000166,GO:0003723,GO:0007507,
comp62741_c0_m.56008	GO:0005634,GO:0007368,GO:0017134,GO:0060026,GO:0060271,GO:0070121,
comp62746_c1_m.56017	GO:0003700,GO:0005634,GO:0006355,GO:0009653,GO:0048731,
comp62751_c0_m.56039	GO:0006810,GO:0016021,
comp62751_c0_m.56040	GO:0006810,GO:0016021,
comp62751_c0_m.56041	GO:0005743,GO:0006810,GO:0015317,GO:0016021,
comp62790_c1_m.56176	GO:0004842,GO:0004871,GO:0005789,GO:0008270,GO:0010942,GO:0016021,GO:0016239,GO:0030433,GO:0043123,GO:0051865,GO:0097038,
comp62816_c1_m.56267	GO:0005524,GO:0006457,GO:0006950,GO:0051082,
comp62818_c0_m.56273	GO:0005509,
comp62818_c0_m.56274	GO:0001578,GO:0005509,GO:0005634,GO:0005874,GO:0005925,GO:0015631,GO:0032273,GO:0046785,GO:0048471,
comp62826_c0_m.56283	GO:0016043,
comp62846_c0_m.56378	GO:0007218,GO:0007268,GO:0030354,
comp62879_c2_m.56466	GO:0004930,GO:0007186,GO:0016021,GO:0030552,
comp62880_c0_m.56473	GO:0016021,GO:0051205,
comp62913_c0_m.56611	GO:0000287,GO:0004449,GO:0006099,GO:0051287,
comp62938_c0_m.56696	GO:0003700,GO:0005634,GO:0005737,GO:0006355,GO:0006915,GO:0007049,GO:0044212,GO:0046872,GO:0051262,
comp62986_c0_m.56888	GO:0008137,GO:0048038,GO:0051539,GO:0055114,
comp62988_c0_m.56893	GO:0000795,GO:0005488,GO:0007126,
comp63005_c0_m.56939	GO:0005622,GO:0016567,GO:0035556,
comp63010_c0_m.56951	GO:0004148,GO:0005737,GO:0045454,GO:0050660,GO:0055114,
comp63024_c1_m.57020	GO:0004995,GO:0005886,GO:0007217,GO:0016021,
comp63028_c0_m.57047	GO:0019904,
comp63044_c0_m.57093	GO:0003729,GO:0005634,GO:0005739,GO:0006508,GO:0006914,GO:0006954,GO:0007338,GO:0008233,GO:0042803,GO:0043526,GO:0050821,GO:0060548,GO:0070301,GO:2000277,
comp63074_c0_m.57162	GO:0001701,GO:0004379,GO:0005737,GO:0005886,GO:0006499,GO:0015629,GO:0030054,
comp63092_c0_m.57216	GO:0009987,
comp63098_c0_m.57264	GO:0005622,GO:0008270,
comp63120_c0_m.57345	GO:0004647,
comp63138_c0_m.57396	GO:0003690,GO:0003705,GO:0005667,GO:0007389,GO:0008134,GO:0008301,GO:0009957,GO:0043049,GO:0043565,GO:0051090,
comp63154_c0_m.57428	GO:0003735,GO:0005739,GO:0005840,GO:0006412,
comp63165_c0_m.57467	GO:0004408,GO:0005739,GO:0008152,
comp63166_c0_m.57473	GO:0003676,GO:0005634,GO:0008270,
comp63167_c0_m.57492	GO:0000502,GO:0005634,GO:0005737,GO:0010950,GO:0043248,GO:0061133,
comp63168_c0_m.57499	GO:0005622,GO:0008270,
comp63208_c0_m.57638	GO:0000902,GO:0001756,GO:0003785,GO:0007010,GO:0007190,GO:0008078,
comp63210_c0_m.57648	GO:0040008,GO:0042246,
comp63211_c0_m.57653	GO:0004298,GO:0005634,GO:0005737,GO:0006511,GO:0019773,
comp63243_c0_m.57765	GO:0000166,GO:0008270,GO:0016491,GO:0048037,GO:0055114,
comp63248_c0_m.57782	GO:0033333,GO:0051216,
comp63248_c0_m.57785	GO:0033333,GO:0051216,
comp63257_c1_m.57813	GO:0005764,GO:0006629,GO:0017040,GO:0048668,
comp63298_c0_m.57962	GO:0003989,GO:0004075,GO:0005524,GO:0006633,GO:0046872,
comp63319_c0_m.58038	GO:0004518,GO:0090304,
comp63321_c0_m.58051	GO:0000502,
comp63326_c0_m.58065	GO:0016740,
comp63327_c0_m.58072	GO:0003725,GO:0005622,GO:0007281,
comp63334_c0_m.58089	GO:0008152,GO:0015992,GO:0016471,GO:0016820,GO:0055085,
comp63352_c0_m.58141	GO:0016881,GO:0035370,GO:0070534,
comp63359_c0_m.58169	GO:0012505,GO:0015031,GO:0031902,
comp63367_c0_m.58201	GO:0004872,GO:0005509,GO:0005886,GO:0007156,GO:0016021,
comp63367_c2_m.58203	GO:0005509,GO:0005886,GO:0007156,
comp63368_c0_m.58206	GO:0042221,GO:0048747,
comp63376_c0_m.58241	GO:0005789,
comp63443_c0_m.58478	GO:0002161,GO:0004832,GO:0005524,GO:0005739,GO:0006438,GO:0006450,
comp63460_c0_m.58527	GO:0001764,GO:0004869,GO:0005509,GO:0005615,GO:0008191,GO:0010812,GO:0010951,GO:0010977,GO:0016528,GO:0021953,GO:0031594,GO:0033268,
comp63471_c0_m.58571	GO:0004674,GO:0005524,GO:0006468,
comp63471_c0_m.58572	GO:0003777,GO:0005524,GO:0006200,GO:0007018,GO:0016887,GO:0030286,
comp63484_c0_m.58617	GO:0003723,GO:0005634,GO:0006397,
comp63531_c2_m.58838	GO:0004871,GO:0004872,GO:0007166,GO:0016020,
comp63541_c0_m.58886	GO:0042221,
comp63543_c0_m.58893	GO:0000086,GO:0003682,GO:0005634,GO:0016702,GO:0045893,GO:0046872,GO:0051864,GO:0055114,GO:0070544,
comp63554_c0_m.58920	GO:0003677,GO:0005634,GO:0008168,GO:0032259,GO:0045892,GO:0060041,
comp63569_c1_m.58978	GO:0005634,GO:0005737,GO:0030100,GO:0042692,
comp63577_c0_m.59016	GO:0001525,
comp63585_c0_m.59040	GO:0004950,GO:0007186,GO:0016021,GO:0070098,
comp63591_c0_m.59059	GO:0016311,GO:0016791,
comp63595_c0_m.59073	GO:0007155,GO:0016020,
comp63617_c0_m.59175	GO:0003700,GO:0005634,GO:0006355,GO:0007275,GO:0043565,
comp63629_c0_m.59215	GO:0005509,
comp63633_c0_m.59252	GO:0005484,GO:0005622,GO:0006886,GO:0016020,
comp63644_c0_m.59300	GO:0008146,GO:0008152,
comp63644_c1_m.59304	GO:0009058,GO:0016740,GO:0030170,
comp63646_c0_m.59309	GO:0003333,GO:0015171,GO:0016021,
comp63675_c0_m.59412	GO:0005515,GO:0005634,GO:0006915,GO:0008152,GO:0008233,GO:0043234,GO:0044444,GO:0044446,GO:0048513,GO:0048646,GO:0072358,
comp63687_c1_m.59445	GO:0000245,GO:0000287,GO:0004674,GO:0005515,GO:0005524,GO:0005730,GO:0005737,GO:0006468,GO:0006997,GO:0007059,GO:0007243,GO:0008284,GO:0030154,GO:0032501,GO:0045070,GO:0045071,GO:0048856,GO:0050684,
comp63687_c1_m.59446	GO:0000166,GO:0004672,
comp63719_c0_m.59569	GO:0072669,
comp63727_c0_m.59591	GO:0005938,
comp63729_c1_m.59602	GO:0003774,GO:0005524,GO:0008152,
comp63729_c1_m.59603	GO:0003774,
comp63757_c1_m.59724	GO:0000922,GO:0001764,GO:0005524,GO:0005634,GO:0005811,GO:0005813,GO:0005874,GO:0005886,GO:0006200,GO:0007067,GO:0008017,GO:0008104,GO:0008568,GO:0030424,GO:0031122,GO:0045502,GO:0046982,GO:0048676,GO:0051301,GO:0051329,
comp63771_c0_m.59781	GO:0000019,GO:0000784,GO:0000790,GO:0000794,GO:0003677,GO:0004518,GO:0005524,GO:0005654,GO:0006302,GO:0007004,GO:0007126,GO:0008270,GO:0016234,GO:0030674,GO:0030870,GO:0031954,GO:0032508,GO:0033674,GO:0045120,GO:0048471,GO:0051291,GO:0090305,
comp63794_c0_m.59867	GO:0005975,GO:0016020,GO:0016758,
comp63819_c0_m.59953	GO:0005525,GO:0005622,GO:0007264,GO:0015031,
comp63823_c2_m.59968	GO:0003824,GO:0008152,
comp63829_c0_m.59992	GO:0005509,
comp63848_c0_m.60070	GO:0016180,GO:0016787,GO:0032039,GO:0043484,
comp63855_c0_m.60120	GO:0001739,GO:0003682,GO:0005507,GO:0005524,GO:0006349,GO:0006355,GO:0006825,GO:0016021,GO:0016571,GO:0035098,GO:0042054,GO:0042802,GO:0043682,GO:0045120,GO:0046034,
comp63857_c0_m.60126	GO:0009987,GO:0044424,
comp63857_c0_m.60128	GO:0001569,GO:0003677,GO:0003682,GO:0003700,GO:0005730,GO:0005829,GO:0005886,GO:0007507,GO:0045333,GO:0045944,GO:0051145,GO:0055001,GO:0071285,
comp63873_c1_m.60184	GO:0005524,
comp63879_c0_m.60199	GO:0003985,GO:0008152,
comp63882_c0_m.60214	GO:0000166,GO:0004735,GO:0006561,GO:0055114,
comp63882_c2_m.60222	GO:0000166,GO:0004735,GO:0006561,GO:0055114,
comp63913_c0_m.60331	GO:0006072,GO:0006127,GO:0015169,GO:0015794,GO:0016021,GO:0055085,
comp63916_c0_m.60343	GO:0004842,GO:0005634,GO:0005737,GO:0008270,GO:0012501,GO:0016567,
comp63916_c0_m.60344	GO:0008270,
comp63919_c0_m.60358	GO:0004872,GO:0007275,GO:0016020,
comp63923_c0_m.60378	GO:0004854,GO:0004855,GO:0005506,GO:0008762,GO:0009055,GO:0030151,GO:0043546,GO:0050660,GO:0051537,GO:0055114,
comp63923_c0_m.60379	GO:0004854,GO:0004855,GO:0005506,GO:0005777,GO:0005829,GO:0007595,GO:0008762,GO:0009055,GO:0009115,GO:0030151,GO:0030856,GO:0034418,GO:0042803,GO:0043546,GO:0050660,GO:0051537,GO:0055114,
comp63937_c0_m.60413	GO:0046872,
comp63974_c0_m.60525	GO:0000226,GO:0000922,GO:0005815,
comp63982_c0_m.60557	GO:0004672,GO:0005524,GO:0006468,GO:0035556,GO:0044424,
comp63987_c0_m.60599	GO:0005739,
comp63995_c0_m.60636	GO:0005622,GO:0007219,GO:0008417,GO:0008446,GO:0010842,GO:0019673,GO:0021564,GO:0021744,GO:0042351,GO:0070401,
comp64010_c1_m.60711	GO:0007399,GO:0009790,GO:0031323,GO:0044260,GO:0046983,GO:0048513,GO:0060255,GO:0080090,
comp64033_c0_m.60790	GO:0000042,
comp64033_c0_m.60793	GO:0000042,
comp64052_c1_m.60863	GO:0003676,GO:0016787,GO:0046872,
comp64062_c0_m.60910	GO:0005524,GO:0008152,GO:0017111,
comp64062_c1_m.60913	GO:0005524,GO:0008152,GO:0017111,
comp64062_c2_m.60914	GO:0005524,GO:0008152,GO:0017111,
comp64097_c0_m.61066	GO:0005615,GO:0005625,GO:0005829,GO:0010976,GO:0010977,GO:0016810,GO:0017124,GO:0030027,GO:0030336,GO:0030426,GO:0031941,GO:0035374,GO:0044297,GO:0048678,GO:0051017,GO:0051260,GO:0051491,GO:0051764,GO:0070382,GO:0071345,
comp64104_c1_m.61089	GO:0046872,
comp64107_c1_m.61116	GO:0005515,GO:0044464,
comp64119_c0_m.61170	GO:0046983,
comp64122_c1_m.61190	GO:0004674,GO:0005524,GO:0005634,GO:0006468,
comp64124_c0_m.61200	GO:0005783,
comp64128_c0_m.61214	GO:0000139,GO:0003677,GO:0005634,GO:0005789,GO:0006355,GO:0008203,GO:0012507,GO:0016021,GO:0046983,
comp64128_c0_m.61215	GO:0005488,GO:0005783,GO:0005794,GO:0006351,GO:0008202,GO:0012505,GO:0031090,GO:0031410,GO:0044425,GO:0044446,
comp64135_c2_m.61257	GO:0000159,GO:0000775,GO:0005624,GO:0005634,GO:0007165,GO:0008601,GO:0019900,GO:0030018,GO:0031430,GO:0035307,GO:0090005,GO:0090219,
comp64139_c0_m.61280	GO:0005509,
comp64142_c0_m.61293	GO:0006412,
comp64145_c0_m.61308	GO:0016021,GO:0055085,
comp64159_c0_m.61396	GO:0005622,GO:0008270,GO:0016301,GO:0016310,
comp64166_c0_m.61421	GO:0008152,GO:0016787,
comp64172_c1_m.61446	GO:0000122,GO:0000301,GO:0003682,GO:0003700,GO:0005730,GO:0030173,GO:0030324,GO:0030674,GO:0042491,GO:0043565,
comp64180_c0_m.61482	GO:0008643,GO:0016021,GO:0022891,GO:0055085,
comp64199_c0_m.61526	GO:0005096,GO:0005886,GO:0007023,GO:0030054,GO:0031115,GO:0043547,GO:0048487,
comp64200_c0_m.61537	GO:0003777,GO:0005524,GO:0007018,GO:0030286,
comp64223_c0_m.61613	GO:0004842,GO:0005524,GO:0005680,GO:0010458,GO:0010994,GO:0031145,GO:0051301,GO:0051488,GO:0070979,
comp64235_c0_m.61638	GO:0000166,GO:0005576,GO:0005739,GO:0008152,GO:0016853,GO:0046872,
comp64236_c0_m.61641	GO:0004872,GO:0005634,GO:0008270,GO:0018022,GO:0018024,GO:0034968,
comp64249_c0_m.61686	GO:0003810,GO:0018149,GO:0046872,
comp64259_c0_m.61732	GO:0001889,GO:0005634,GO:0005739,GO:0016971,GO:0031012,GO:0042803,GO:0055114,
comp64260_c1_m.61740	GO:0003676,GO:0005622,GO:0008270,GO:0021534,GO:0021592,
comp64261_c0_m.61744	GO:0000166,GO:0016491,GO:0055114,
comp64265_c0_m.61770	GO:0000122,GO:0000993,GO:0002039,GO:0005634,GO:0005829,GO:0008270,GO:0008285,GO:0010452,GO:0018026,GO:0018027,GO:0043516,GO:0046975,
comp64266_c0_m.61776	GO:0009986,
comp64278_c1_m.61830	GO:0008270,
comp64321_c0_m.61987	GO:0008271,GO:0008272,GO:0015293,GO:0016021,GO:0034220,
comp64321_c1_m.61992	GO:0008272,GO:0015382,GO:0016020,GO:0071436,
comp64338_c0_m.62049	GO:0005634,GO:0005737,GO:0006606,GO:0008565,
comp64342_c0_m.62062	GO:0003341,GO:0004835,GO:0005524,GO:0015631,GO:0018095,GO:0035083,GO:0036064,GO:0070740,
comp64370_c0_m.62137	GO:0004930,GO:0007186,GO:0016021,
comp64389_c1_m.62182	GO:0008270,
comp64389_c1_m.62183	GO:0008270,
comp64392_c0_m.62216	GO:0006810,GO:0016021,
comp64401_c0_m.62247	GO:0004725,GO:0035335,
comp64407_c0_m.62276	GO:0003677,GO:0008270,
comp64411_c0_m.62295	GO:0016021,
comp64411_c0_m.62298	GO:0016021,
comp64420_c0_m.62333	GO:0004930,GO:0007186,GO:0007601,GO:0009881,GO:0016021,GO:0018298,
comp64422_c0_m.62340	GO:0001756,GO:0007507,GO:0010390,GO:0014032,GO:0016593,GO:0033523,GO:0042169,GO:0043473,
comp64422_c0_m.62341	GO:0001756,GO:0007507,GO:0014032,GO:0016593,GO:0043473,
comp64465_c0_m.62465	GO:0050789,
comp64469_c0_m.62482	GO:0005085,GO:0005622,GO:0050790,GO:0051056,
comp64474_c0_m.62507	GO:0000086,GO:0000308,GO:0005634,GO:0005886,GO:0016538,GO:0019901,GO:0045737,GO:0051301,GO:0060828,
comp6450_c0_m.2981	GO:0001944,GO:0005737,GO:0005886,GO:0007420,GO:0008406,GO:0009790,GO:0017147,GO:0030165,GO:0042813,GO:0042995,GO:0060070,
comp64540_c0_m.62775	GO:0005509,GO:0005634,GO:0005737,
comp64544_c0_m.62804	GO:0008270,
comp64548_c0_m.62817	GO:0004198,GO:0005509,GO:0005622,GO:0006508,
comp64566_c0_m.62890	GO:0008152,GO:0016787,
comp64576_c0_m.62927	GO:0005509,GO:0031018,
comp64602_c0_m.63005	GO:0004930,GO:0007186,GO:0016021,
comp64607_c0_m.63025	GO:0030878,
comp64642_c0_m.63172	GO:0001947,GO:0007601,GO:0060026,GO:0060972,GO:0070121,
comp64689_c0_m.63290	GO:0005680,GO:0005813,GO:0005876,GO:0007049,GO:0051301,GO:0070979,
comp64708_c0_m.63340	GO:0004872,
comp64733_c0_m.63463	GO:0006644,GO:0008170,GO:0032259,
comp64735_c0_m.63468	GO:0016881,
comp64785_c0_m.63623	GO:0008270,
comp64815_c0_m.63712	GO:0004089,GO:0006730,GO:0008270,
comp64826_c0_m.63766	GO:0016772,
comp64828_c0_m.63775	GO:0005328,GO:0006836,GO:0016021,
comp64871_c0_m.63902	GO:0005198,GO:0005923,
comp64966_c0_m.64163	GO:0003700,GO:0005634,GO:0006355,GO:0006915,GO:0044212,GO:0051262,
comp64989_c0_m.64237	GO:0014032,
comp65000_c0_m.64281	GO:0005540,GO:0007155,
comp65037_c1_m.64352	GO:0005249,GO:0008076,GO:0034765,GO:0051260,GO:0071805,
comp65049_c0_m.64368	GO:0004497,GO:0009055,GO:0016705,GO:0016853,GO:0020037,GO:0055114,
comp65072_c0_m.64405	GO:0004674,GO:0005524,GO:0006468,
comp65102_c0_m.64503	GO:0005104,GO:0005634,GO:0007254,GO:0007267,GO:0007399,GO:0008083,GO:0008201,GO:0008219,GO:0008543,
comp65121_c0_m.64545	GO:0003677,GO:0006355,
comp65142_c0_m.64608	GO:0005542,GO:0006810,GO:0008518,GO:0016020,
comp65174_c1_m.64687	GO:0001508,GO:0004889,GO:0005892,GO:0006940,GO:0007626,GO:0015464,GO:0030054,GO:0035095,GO:0045211,GO:0060084,
comp65231_c0_m.64838	GO:0000902,GO:0003676,GO:0004672,GO:0005083,GO:0005622,GO:0008307,GO:0032313,GO:0035556,GO:0044260,GO:0045214,GO:0060047,
comp65237_c1_m.64853	GO:0003700,GO:0005515,GO:0005634,GO:0006355,GO:0030326,GO:0043565,GO:0048513,
comp65246_c0_m.64881	GO:0005737,GO:0043231,
comp65270_c0_m.64921	GO:0008083,GO:0016020,
comp65284_c1_m.64962	GO:0006915,GO:0048523,
comp65376_c0_m.65213	GO:0000060,GO:0003713,GO:0003779,GO:0005886,GO:0015629,GO:0030017,GO:0035025,GO:0045944,GO:0051091,
comp65389_c0_m.65227	GO:0005737,GO:0010876,GO:0016020,
comp65433_c0_m.65323	GO:0004830,GO:0005524,GO:0005737,GO:0006436,
comp65434_c1_m.65332	GO:0001518,GO:0005248,GO:0034765,GO:0035725,
comp65444_c0_m.65362	GO:0003700,GO:0005634,GO:0006355,GO:0043565,
comp65454_c0_m.65414	GO:0004252,GO:0005044,GO:0006508,GO:0016020,GO:0065008,
comp65459_c0_m.65437	GO:0016831,GO:0019752,GO:0030170,
comp65466_c0_m.65451	GO:0003676,GO:0005622,GO:0008270,
comp65482_c0_m.65485	GO:0001666,GO:0001764,GO:0001975,GO:0003707,GO:0004879,GO:0005634,GO:0005737,GO:0008270,GO:0008344,GO:0009791,GO:0010035,GO:0017085,GO:0021952,GO:0021986,GO:0030522,GO:0031668,GO:0033554,GO:0042053,GO:0042416,GO:0042551,GO:0043085,GO:0043401,GO:0043524,GO:0043565,GO:0043576,GO:0045944,GO:0046982,GO:0071542,
comp65488_c0_m.65495	GO:0003002,GO:0003007,GO:0003677,GO:0006355,GO:0008284,GO:0030326,GO:0032274,GO:0045137,GO:0045596,GO:0048729,GO:0048806,GO:0055001,GO:0055007,GO:0060429,GO:2000026,
comp65504_c0_m.65524	GO:0005215,GO:0016020,
comp65504_c1_m.65527	GO:0004970,GO:0005234,GO:0005886,GO:0016021,GO:0030054,GO:0030288,GO:0034220,GO:0035235,GO:0045211,
comp65504_c2_m.65534	GO:0004970,GO:0005234,GO:0005886,GO:0006811,GO:0016021,GO:0030054,GO:0030288,GO:0035235,GO:0045211,
comp65528_c0_m.65585	GO:0005515,GO:0006464,GO:0048570,
comp65529_c0_m.65598	GO:0005547,GO:0005886,GO:0043325,
comp65736_c0_m.66130	GO:0003700,GO:0006355,GO:0043565,
comp65738_c0_m.66135	GO:0005615,GO:0042806,GO:0045088,
comp65757_c0_m.66171	GO:0005488,GO:0006351,GO:0050769,
comp65789_c1_m.66271	GO:0005488,
comp6578_c0_m.3042	GO:0004332,GO:0006096,GO:0006098,GO:0006364,GO:0006546,GO:0006636,GO:0006766,GO:0009073,GO:0009106,GO:0009108,GO:0009579,GO:0009657,GO:0009695,GO:0009737,GO:0009941,GO:0009965,GO:0010207,GO:0010287,GO:0010304,GO:0015995,GO:0016020,GO:0019252,GO:0019288,GO:0019344,GO:0019760,GO:0030154,GO:0045893,GO:0046686,GO:0048046,
comp65800_c0_m.66294	GO:0005634,GO:0006917,
comp65850_c1_m.66441	GO:0006886,GO:0006892,GO:0009887,GO:0030131,GO:0032438,GO:0035646,
comp65858_c0_m.66468	GO:0005089,GO:0005543,GO:0005622,GO:0035023,GO:0050790,
comp65862_c1_m.66486	GO:0000790,GO:0000980,GO:0001570,GO:0001756,GO:0001839,GO:0001843,GO:0003007,GO:0003257,GO:0003705,GO:0005737,GO:0007341,GO:0007509,GO:0008284,GO:0023019,GO:0030509,GO:0030903,GO:0035121,GO:0048706,GO:0055007,GO:0060070,GO:0060349,GO:0060395,GO:0061371,
comp65862_c1_m.66493	GO:0003700,GO:0005634,GO:0006355,
comp65863_c0_m.66497	GO:0001525,GO:0007155,GO:0016021,GO:0046872,
comp65865_c1_m.66504	GO:0005833,GO:0015671,GO:0019825,GO:0020037,
comp65924_c1_m.66694	GO:0005886,GO:0006810,GO:0016021,
comp65932_c0_m.66719	GO:0016021,
comp65960_c0_m.66809	GO:0016787,
comp66051_c0_m.67017	GO:0004871,GO:0005525,GO:0007186,
comp66082_c1_m.67104	GO:0004499,GO:0005792,GO:0031227,GO:0050660,GO:0050661,GO:0055114,
comp66093_c1_m.67128	GO:0042074,
comp66098_c0_m.67140	GO:0005737,GO:0007411,GO:0008270,
comp66128_c0_m.67204	GO:0042221,
comp66139_c1_m.67252	GO:0003676,GO:0008168,GO:0032259,
comp66177_c0_m.67367	GO:0004623,GO:0005509,GO:0005576,GO:0006644,GO:0016042,
comp66189_c0_m.67391	GO:0007186,GO:0007601,GO:0016021,
comp66189_c1_m.67394	GO:0007186,GO:0007601,GO:0016021,
comp66193_c0_m.67414	GO:0003824,
comp66204_c0_m.67449	GO:0004568,GO:0005576,GO:0006032,GO:0008061,GO:0043169,
comp66205_c1_m.67467	GO:0005385,GO:0016021,GO:0071577,
comp66212_c0_m.67508	GO:0000049,GO:0000287,GO:0004826,GO:0005524,GO:0006432,GO:0008033,
comp66238_c2_m.67599	GO:0001159,GO:0003323,GO:0003326,GO:0003327,GO:0003329,GO:0003682,GO:0003700,GO:0003713,GO:0005634,GO:0007224,GO:0008045,GO:0008134,GO:0008347,GO:0014003,GO:0014044,GO:0021508,GO:0021522,GO:0021530,GO:0043565,GO:0045665,GO:0045666,GO:0045944,GO:0048565,GO:0048665,GO:0048708,GO:0048714,GO:0051091,GO:0060580,
comp66245_c0_m.67625	GO:0004938,GO:0005887,GO:0007194,GO:0071875,
comp66252_c0_m.67666	GO:0004359,GO:0006541,
comp66260_c0_m.67689	GO:0003677,GO:0005515,GO:0005634,GO:0007178,GO:0010035,GO:0045893,GO:0070887,
comp66290_c0_m.67789	GO:0004950,GO:0007166,GO:0016020,
comp66299_c0_m.67824	GO:0005488,GO:0006351,GO:0050794,
comp66299_c1_m.67826	GO:0003677,GO:0003700,GO:0004872,GO:0021854,GO:0030325,GO:0045944,GO:0046872,
comp66301_c5_m.67836	GO:0005737,GO:0005886,GO:0007626,GO:0042491,
comp66323_c1_m.67919	GO:0005488,
comp66328_c0_m.67932	GO:0004298,GO:0005839,GO:0051603,
comp66338_c0_m.67954	GO:0004114,GO:0007165,GO:0008152,GO:0046872,
comp66338_c0_m.67956	GO:0008081,
comp66342_c0_m.67984	GO:0005244,GO:0005267,GO:0006813,GO:0016021,GO:0034220,
comp66345_c0_m.68002	GO:0005509,GO:0005525,GO:0007264,GO:0015031,
comp66347_c0_m.68024	GO:0005506,GO:0016021,GO:0016706,GO:0031418,GO:0055114,
comp66379_c0_m.68138	GO:0002089,GO:0003309,GO:0003310,GO:0003311,GO:0003700,GO:0005634,GO:0006355,GO:0009952,GO:0030902,GO:0043565,GO:0090104,
comp66391_c0_m.68182	GO:0008152,GO:0016787,GO:0046872,
comp66423_c0_m.68315	GO:0004221,GO:0006511,GO:0008234,GO:0008270,
comp66425_c0_m.68317	GO:0016020,GO:0071339,
comp66426_c0_m.68328	GO:0005216,GO:0005886,GO:0006811,GO:0055085,
comp66437_c1_m.68370	GO:0003690,GO:0003705,GO:0005667,GO:0006309,GO:0007389,GO:0008134,GO:0008301,GO:0009410,GO:0009790,GO:0009888,GO:0030331,GO:0031624,GO:0043028,GO:0043280,GO:0043565,GO:0045944,GO:0048513,GO:0051090,
comp66439_c0_m.68379	GO:0006953,GO:0009617,GO:0034364,
comp66444_c1_m.68406	GO:0003676,GO:0005622,GO:0008270,
comp66451_c2_m.68436	GO:0005215,GO:0016021,GO:0055085,
comp66456_c0_m.68449	GO:0005929,GO:0008270,
comp66465_c0_m.68490	GO:0003824,GO:0009058,
comp66469_c0_m.68512	GO:0001570,GO:0002076,GO:0003198,GO:0003199,GO:0003222,GO:0003677,GO:0005634,GO:0006355,GO:0007219,GO:0009948,GO:0060840,
comp66486_c1_m.68565	GO:0007275,GO:0009653,GO:0009888,GO:0042127,GO:0044459,GO:0044463,GO:0045202,GO:0046649,GO:0048522,
comp66488_c0_m.68573	GO:0005634,GO:0006355,
comp66492_c1_m.68601	GO:0006813,GO:0015467,GO:0016021,GO:0034765,
comp66493_c0_m.68612	GO:0046983,
comp66496_c0_m.68622	GO:0003700,GO:0005515,GO:0005730,GO:0005737,GO:0007601,GO:0008284,GO:0008285,GO:0043565,GO:0045165,GO:0045944,GO:0050896,GO:0060040,
comp66501_c0_m.68644	GO:0003735,GO:0006412,GO:0015935,
comp66503_c0_m.68647	GO:0004585,GO:0005743,GO:0006591,GO:0016597,
comp66516_c0_m.68696	GO:0005737,GO:0034227,
comp66517_c0_m.68697	GO:0043170,GO:0044237,GO:0044238,GO:0048522,
comp66519_c0_m.68703	GO:0004722,GO:0006470,GO:0008287,GO:0046872,
comp66524_c0_m.68733	GO:0004693,GO:0005524,GO:0006468,GO:0007049,GO:0008353,GO:0051301,
comp66554_c0_m.68850	GO:0001755,GO:0005515,GO:0016021,GO:0021592,GO:0021670,GO:0021678,GO:0048565,GO:0048592,GO:0048794,GO:0051216,
comp66573_c0_m.68965	GO:0005509,
comp66582_c0_m.68991	GO:0003677,GO:0006357,GO:0007399,GO:0007507,GO:0008134,GO:0009790,GO:0009887,GO:0009966,GO:0010646,GO:0022414,GO:0030216,GO:0030374,GO:0030518,GO:0031981,GO:0032870,GO:0033598,GO:0035257,GO:0042127,GO:0042445,GO:0043010,GO:0045595,GO:0045893,GO:0048523,GO:0048821,GO:0060444,GO:0071363,GO:2000026,
comp66586_c0_m.69021	GO:0003779,GO:0005622,
comp66587_c0_m.69026	GO:0016311,GO:0016791,
comp66588_c2_m.69032	GO:0016301,
comp66589_c0_m.69038	GO:0006098,GO:0017057,
comp66600_c3_m.69081	GO:0006508,GO:0008237,GO:0008270,
comp66610_c0_m.69121	GO:0005634,GO:0005737,
comp66618_c1_m.69153	GO:0003779,GO:0005102,GO:0005522,GO:0005737,GO:0007605,GO:0008360,GO:0017048,GO:0030041,GO:0032587,GO:0032886,GO:0035372,GO:0044325,GO:0051279,GO:0071420,GO:0072686,
comp66636_c0_m.69202	GO:0008168,GO:0032259,
comp66703_c0_m.69447	GO:0001525,GO:0003677,GO:0003700,GO:0003714,GO:0005634,GO:0006357,GO:0019079,GO:0045892,
comp66710_c0_m.69471	GO:0005506,GO:0005654,GO:0005730,GO:0016702,GO:0032453,GO:0034720,GO:0045668,GO:0045892,GO:0051864,GO:0055114,GO:0070544,
comp66715_c0_m.69481	GO:0003677,GO:0005622,GO:0006351,GO:0007275,GO:0046872,
comp66718_c0_m.69496	GO:0016301,GO:0016310,
comp66772_c0_m.69680	GO:0006506,GO:0016021,GO:0017176,
comp66789_c1_m.69747	GO:0005515,GO:0005578,GO:0005783,GO:0005794,GO:0010811,
comp66802_c0_m.69799	GO:0004035,GO:0016020,GO:0016311,GO:0042221,
comp66815_c0_m.69862	GO:0004871,GO:0005089,GO:0005096,GO:0005543,GO:0005634,GO:0005829,GO:0005923,GO:0008624,GO:0030496,GO:0032147,GO:0032154,GO:0032863,GO:0042307,GO:0042803,GO:0043089,GO:0043123,GO:0045666,GO:0048011,GO:0051260,GO:0051988,GO:0070301,GO:0070830,GO:0071277,GO:0071479,GO:0071777,GO:0097149,
comp66828_c0_m.69925	GO:0004146,GO:0006545,GO:0009165,GO:0050661,GO:0055114,
comp66829_c3_m.69961	GO:0044238,GO:0044260,GO:0048513,GO:0050789,
comp66832_c0_m.69975	GO:0016301,GO:0016310,
comp66835_c0_m.69993	GO:0005488,GO:0022613,
comp66839_c0_m.70018	GO:0000979,GO:0000983,GO:0001656,GO:0001937,GO:0001959,GO:0003690,GO:0005164,GO:0005730,GO:0005737,GO:0007259,GO:0008284,GO:0009888,GO:0016525,GO:0019899,GO:0030154,GO:0033209,GO:0042803,GO:0042981,GO:0043124,GO:0043542,GO:0045088,GO:0045944,GO:0060333,GO:0060337,GO:0061326,GO:0071375,
comp66839_c0_m.70019	GO:0003700,GO:0005634,GO:0006355,GO:0006915,GO:0007243,GO:0008284,GO:0019221,GO:0043434,GO:0048523,GO:0051093,GO:0072075,GO:0072202,GO:2000026,
comp66839_c0_m.70020	GO:0005515,GO:0007166,GO:0010033,GO:0044424,GO:0048519,
comp66851_c0_m.70058	GO:0000978,GO:0000982,GO:0005667,GO:0045893,
comp66851_c1_m.70060	GO:0003677,GO:0003700,GO:0005634,GO:0006355,
comp66859_c0_m.70086	GO:0000239,GO:0001556,GO:0001673,GO:0005524,GO:0006302,GO:0007130,GO:0007131,GO:0007141,GO:0007144,GO:0007286,GO:0017111,GO:0042802,
comp66875_c1_m.70135	GO:0006548,GO:0016153,
comp668851_c0_m.267070	GO:0009535,GO:0009765,GO:0009941,GO:0010287,GO:0016168,GO:0019344,GO:0030003,GO:0030076,GO:0070838,GO:0080167,
comp66885_c0_m.70185	GO:0001104,GO:0006357,GO:0016592,
comp66897_c2_m.70246	GO:0016757,
comp66900_c1_m.70267	GO:0000166,GO:0003884,GO:0055114,
comp66910_c1_m.70299	GO:0008271,GO:0008272,GO:0016021,GO:0034220,
comp66911_c0_m.70308	GO:0003700,GO:0004871,GO:0005509,GO:0005634,GO:0006355,GO:0007165,
comp66919_c0_m.70359	GO:0016021,
comp669223_c0_m.267075	GO:0001539,GO:0003777,GO:0005524,GO:0005858,GO:0006200,GO:0007018,GO:0016887,
comp66948_c0_m.70532	GO:0005622,GO:0035556,
comp66970_c1_m.70653	GO:0008270,
comp66983_c0_m.70704	GO:0004310,GO:0008610,GO:0016021,
comp66986_c0_m.70722	GO:0005576,GO:0009987,GO:0016043,
comp67011_c1_m.70790	GO:0006810,GO:0016020,
comp67013_c0_m.70803	GO:0001889,GO:0003677,GO:0030099,GO:0045944,GO:0046872,GO:0060975,
comp67020_c0_m.70826	GO:0005622,GO:0008270,
comp67046_c0_m.70939	GO:0000122,GO:0003677,GO:0003714,GO:0005667,GO:0016055,
comp67068_c0_m.71021	GO:0004890,GO:0005230,GO:0006821,GO:0007214,GO:0016021,GO:0045211,
comp67068_c1_m.71027	GO:0004890,GO:0005230,GO:0005254,GO:0005886,GO:0006821,GO:0007214,GO:0007417,GO:0030054,GO:0034220,GO:0034707,GO:0045211,GO:2001023,
comp67079_c2_m.71086	GO:0005102,GO:0006606,GO:0007243,GO:0008284,GO:0009653,GO:0010557,GO:0010646,GO:0018108,GO:0034645,GO:0034762,GO:0042058,GO:0044464,GO:0045860,GO:0048731,GO:0051046,GO:0051051,GO:0051173,GO:0051223,GO:0060341,GO:0071842,GO:0090304,
comp67107_c1_m.71189	GO:0005622,GO:0046907,
comp67118_c0_m.71239	GO:0001558,GO:0005520,GO:0005576,
comp67133_c0_m.71300	GO:0003810,GO:0018149,
comp67140_c0_m.71328	GO:0005789,GO:0005794,GO:0016021,GO:0016192,GO:0033116,
comp67154_c0_m.71372	GO:0000166,GO:0003676,GO:0008270,
comp67158_c0_m.71386	GO:0008270,
comp67178_c3_m.71463	GO:0003700,GO:0005634,GO:0006355,GO:0043565,
comp67188_c0_m.71514	GO:0005886,GO:0005921,GO:0010644,GO:0031444,GO:0044425,
comp67200_c0_m.71556	GO:0005102,GO:0005606,GO:0016203,GO:0030155,GO:0030334,GO:0030903,GO:0045995,GO:0048514,
comp67211_c0_m.71663	GO:0004867,GO:0005576,GO:0006955,GO:0008009,GO:0010951,
comp67217_c0_m.71696	GO:0006508,GO:0008237,GO:0016805,GO:0034701,
comp67218_c1_m.71702	GO:0008146,GO:0008152,
comp67224_c0_m.71725	GO:0004045,
comp67224_c0_m.71729	GO:0004045,
comp67247_c0_m.71821	GO:0003743,GO:0005085,GO:0005851,GO:0006413,GO:0014003,GO:0016779,GO:0051716,
comp67251_c0_m.71845	GO:0005882,GO:0031981,
comp67252_c0_m.71854	GO:0004091,GO:0004104,GO:0005615,GO:0005829,GO:0008152,GO:0047372,
comp672630_c0_m.267181	GO:0005506,GO:0005783,GO:0006633,GO:0006694,GO:0016491,GO:0044425,GO:0055114,
comp67266_c0_m.71910	GO:0006457,GO:0031072,GO:0051082,
comp67268_c0_m.71917	GO:0005789,GO:0016021,
comp67280_c0_m.71972	GO:0006508,GO:0008236,GO:0016020,
comp67285_c0_m.72010	GO:0000122,GO:0005634,GO:0007219,GO:0033504,GO:0042803,GO:0043565,GO:0046982,GO:0072013,GO:0072082,
comp67288_c0_m.72052	GO:0005737,
comp67297_c1_m.72099	GO:0004996,GO:0007165,
comp67317_c0_m.72253	GO:0000079,GO:0005634,GO:0019901,GO:0031571,GO:0048593,GO:0051301,
comp67342_c0_m.72407	GO:0016021,
comp67358_c0_m.72485	GO:0006508,GO:0008236,GO:0016020,
comp67359_c3_m.72495	GO:0003700,GO:0005634,GO:0006355,GO:0007275,GO:0043565,
comp67370_c0_m.72558	GO:0004871,GO:0004872,
comp67371_c0_m.72561	GO:0000166,
comp67376_c0_m.72582	GO:0003676,GO:0006259,
comp67385_c1_m.72637	GO:0016491,GO:0046872,GO:0055114,
comp67385_c2_m.72642	GO:0016491,GO:0046872,GO:0055114,
comp67388_c0_m.72656	GO:0006108,GO:0016619,GO:0046872,GO:0051287,GO:0055114,
comp67396_c2_m.72687	GO:0070011,
comp67428_c0_m.72817	GO:0004190,GO:0006508,
comp67432_c0_m.72830	GO:0000166,GO:0003676,GO:0005622,GO:0008270,
comp67448_c0_m.72932	GO:0004833,GO:0005506,GO:0019441,GO:0055114,
comp67448_c0_m.72933	GO:0006508,GO:0008234,
comp67449_c0_m.72946	GO:0005744,GO:0006886,GO:0015450,GO:0016021,GO:0055085,
comp67467_c0_m.73031	GO:0001760,GO:0008152,
comp67469_c0_m.73041	GO:0046983,GO:0071542,
comp67474_c0_m.73066	GO:0000221,GO:0015991,GO:0046961,
comp67479_c0_m.73083	GO:0004872,GO:0007166,GO:0016020,
comp67493_c0_m.73183	GO:0000015,GO:0000287,GO:0004634,GO:0006096,
comp67493_c1_m.73187	GO:0000015,GO:0000287,GO:0004634,GO:0006096,
comp67495_c0_m.73193	GO:0000166,GO:0003854,GO:0006694,GO:0055114,
comp67501_c0_m.73203	GO:0006886,GO:0008289,GO:0016192,GO:0030131,GO:0030132,
comp67503_c0_m.73210	GO:0003746,GO:0005853,GO:0006414,
comp67503_c0_m.73211	GO:0051920,
comp67532_c0_m.73400	GO:0005737,GO:0006629,GO:0016021,GO:0016627,GO:0055114,
comp67532_c0_m.73403	GO:0005739,GO:0008137,
comp67544_c0_m.73499	GO:0007420,GO:0016787,
comp67545_c0_m.73504	GO:0016817,
comp67549_c0_m.73525	GO:0003676,GO:0004527,GO:0005622,GO:0090305,
comp67572_c0_m.73675	GO:0005634,GO:0060047,
comp67573_c0_m.73682	GO:0000977,GO:0000982,GO:0005634,GO:0006357,GO:0008544,GO:0014032,GO:0014036,GO:0019827,GO:0030900,GO:0060444,GO:0060788,
comp67581_c0_m.73726	GO:0005198,GO:0006886,GO:0016192,GO:0030126,
comp67583_c0_m.73746	GO:0005198,GO:0006886,GO:0016192,GO:0030126,GO:0030903,
comp67589_c0_m.73779	GO:0005198,GO:0005882,
comp67592_c0_m.73811	GO:0003723,GO:0004525,GO:0006396,GO:0090305,
comp67595_c0_m.73823	GO:0004820,GO:0005524,GO:0005737,GO:0006426,
comp67613_c0_m.73938	GO:0050789,
comp67624_c0_m.74009	GO:0003700,GO:0006355,GO:0008270,GO:0043565,
comp67627_c0_m.74031	GO:0006541,GO:0006760,GO:0034722,
comp67627_c0_m.74032	GO:0006760,GO:0034722,
comp67630_c0_m.74055	GO:0003995,GO:0050660,GO:0055114,
comp676316_c0_m.267280	GO:0004930,GO:0007186,GO:0016021,
comp67639_c0_m.74099	GO:0005198,GO:0005923,GO:0016021,GO:0016338,GO:0042802,
comp67665_c0_m.74242	GO:0046872,
comp67669_c3_m.74254	GO:0004674,GO:0005083,GO:0005524,GO:0006468,GO:0006950,GO:0007243,
comp67669_c3_m.74257	GO:0004674,GO:0005083,GO:0005524,GO:0006468,GO:0006950,GO:0007243,
comp67677_c0_m.74290	GO:0005739,GO:0005794,GO:0005802,GO:0005829,GO:0005886,GO:0008283,GO:0010821,GO:0031965,GO:0032008,
comp67685_c0_m.74359	GO:0005524,GO:0008152,GO:0016881,
comp67686_c0_m.74367	GO:0007034,GO:0030904,
comp67686_c0_m.74372	GO:0005634,GO:0007034,GO:0030904,
comp67693_c0_m.74390	GO:0002009,GO:0007369,GO:0009987,
comp67705_c0_m.74423	GO:0005524,GO:0006200,GO:0009055,GO:0016887,GO:0051536,
comp67737_c1_m.74595	GO:0048839,
comp67746_c0_m.74631	GO:0008168,GO:0032259,
comp67772_c1_m.74740	GO:0005007,GO:0005515,GO:0005524,GO:0006468,GO:0008284,GO:0008543,GO:0016021,GO:0035121,
comp67784_c1_m.74810	GO:0001701,GO:0005794,GO:0006629,GO:0006810,GO:0008289,GO:0008526,
comp67792_c2_m.74836	GO:0004672,GO:0005524,GO:0006468,
comp67819_c1_m.74952	GO:0004872,GO:0005509,GO:0005886,GO:0007156,GO:0016021,
comp67822_c0_m.74969	GO:0000145,GO:0005768,GO:0005794,GO:0006612,GO:0006903,GO:0006904,GO:0007268,GO:0014069,GO:0030010,GO:0030165,GO:0032403,GO:0032584,GO:0035748,GO:0043025,GO:0043198,GO:0044091,GO:0047485,GO:0048709,GO:0050850,GO:0051223,GO:0055108,
comp67866_c0_m.75121	GO:0005102,GO:0016020,
comp67883_c0_m.75206	GO:0003924,GO:0005525,GO:0005634,GO:0006184,GO:0042254,
comp67894_c0_m.75255	GO:0007186,GO:0008344,GO:0016021,GO:0016492,
comp67910_c0_m.75315	GO:0005515,GO:0005737,GO:0005856,GO:0007010,GO:0016012,GO:0016021,GO:0016044,
comp67921_c0_m.75364	GO:0004571,GO:0005509,GO:0008152,GO:0016020,
comp67921_c0_m.75366	GO:0004571,GO:0005509,GO:0016020,
comp67948_c0_m.75471	GO:0004798,GO:0005524,GO:0006233,GO:0046939,
comp67952_c0_m.75497	GO:0016021,
comp67962_c0_m.75545	GO:0003993,GO:0016311,
comp67963_c1_m.75550	GO:0005198,GO:0005923,GO:0016021,
comp67971_c0_m.75596	GO:0005576,
comp67977_c0_m.75619	GO:0006885,GO:0015385,GO:0015992,GO:0016021,GO:0071436,
comp67995_c0_m.75681	GO:0016021,
comp67997_c0_m.75695	GO:0003824,
comp68005_c0_m.75703	GO:0004930,GO:0007186,GO:0016021,
comp68005_c1_m.75704	GO:0004930,GO:0007186,GO:0016021,
comp68009_c1_m.75719	GO:0016363,
comp68011_c1_m.75751	GO:0006810,GO:0016021,
comp68017_c0_m.75769	GO:0003677,GO:0005524,GO:0006260,GO:0017111,
comp68034_c0_m.75838	GO:0004659,GO:0005739,GO:0006783,GO:0016020,
comp68046_c0_m.75928	GO:0004252,GO:0005509,GO:0005576,GO:0006508,GO:0006956,
comp68047_c0_m.75933	GO:0031463,GO:0051301,
comp68072_c0_m.76052	GO:0010181,GO:0016491,GO:0055114,
comp68119_c0_m.76316	GO:0048701,
comp68127_c0_m.76332	GO:0005815,GO:0034453,
comp68144_c0_m.76403	GO:0003723,GO:0004825,GO:0005524,GO:0005737,GO:0006431,
comp68166_c0_m.76481	GO:0005488,
comp68167_c0_m.76485	GO:0005229,GO:0005737,GO:0005886,GO:0006821,GO:0034707,GO:0060438,
comp68169_c0_m.76502	GO:0005515,GO:0006351,GO:0044424,
comp68178_c0_m.76538	GO:0003824,
comp68179_c0_m.76548	GO:0001525,GO:0001725,GO:0005543,GO:0005634,GO:0005925,GO:0007010,GO:0014704,GO:0031941,GO:0055008,
comp68184_c1_m.76565	GO:0000226,GO:0001764,GO:0005634,GO:0005737,GO:0005874,GO:0007628,GO:0008017,GO:0008088,GO:0030424,GO:0032387,GO:0035085,GO:0045773,GO:0047497,GO:0048676,GO:0060632,
comp68213_c0_m.76687	GO:0005794,GO:0005905,GO:0006886,GO:0016192,GO:0030131,
comp68231_c2_m.76768	GO:0001522,GO:0003723,GO:0009982,
comp68250_c0_m.76877	GO:0006812,GO:0008324,GO:0016020,GO:0034220,
comp68251_c1_m.76883	GO:0005622,GO:0006396,
comp68269_c1_m.76963	GO:0016020,
comp68294_c10_m.77092	GO:0001518,GO:0001947,GO:0005248,GO:0008016,GO:0034765,GO:0035725,
comp68294_c2_m.77059	GO:0001518,GO:0001947,GO:0005248,GO:0008016,GO:0034765,GO:0035725,
comp68294_c3_m.77065	GO:0001518,GO:0001947,GO:0005248,GO:0008016,GO:0034765,GO:0035725,
comp68294_c4_m.77068	GO:0001518,GO:0001947,GO:0005248,GO:0008016,GO:0034765,GO:0035725,
comp68296_c0_m.77110	GO:0005388,GO:0005524,GO:0005576,GO:0006200,GO:0006754,GO:0007605,GO:0016021,GO:0046872,GO:0048840,GO:0048919,GO:0060119,GO:0070588,
comp68299_c0_m.77135	GO:0001573,GO:0004308,GO:0005783,
comp68304_c0_m.77157	GO:0005929,GO:0007368,GO:0060271,GO:0060285,GO:0070286,
comp68312_c0_m.77203	GO:0016311,GO:0016791,
comp68373_c1_m.77421	GO:0005086,GO:0016021,GO:0030054,GO:0030182,GO:0044464,
comp68377_c0_m.77447	GO:0005230,GO:0006811,GO:0016021,GO:0045211,
comp68378_c0_m.77453	GO:0004890,GO:0005230,GO:0005254,GO:0005886,GO:0030054,GO:0034707,GO:0045211,
comp68379_c0_m.77459	GO:0006486,GO:0008378,GO:0016020,
comp68389_c2_m.77504	GO:0005737,GO:0005856,GO:0007010,GO:0016012,GO:0016021,GO:0016044,GO:0042383,GO:0046716,GO:0055001,
comp68431_c0_m.77694	GO:0003677,GO:0006281,GO:0016787,
comp68450_c0_m.77798	GO:0006691,GO:0008047,GO:0016021,GO:0043085,
comp68450_c0_m.77799	GO:0006691,GO:0008047,GO:0016021,GO:0043085,
comp68472_c0_m.77897	GO:0004731,GO:0009116,
comp68487_c0_m.77966	GO:0005488,GO:0016446,GO:0016779,GO:0030183,GO:0044260,GO:0090304,
comp68499_c0_m.78025	GO:0003723,GO:0003964,GO:0006278,GO:0015074,
comp68530_c0_m.78124	GO:0003677,GO:0005524,GO:0006259,GO:0008094,
comp68531_c0_m.78134	GO:0005737,GO:0016209,GO:0016491,GO:0055114,
comp68546_c0_m.78206	GO:0008152,GO:0008237,
comp68549_c1_m.78214	GO:0005249,GO:0005515,GO:0005737,GO:0006813,GO:0016021,GO:0034765,GO:0044224,GO:0051291,
comp68556_c0_m.78257	GO:0044424,GO:0051087,
comp68558_c0_m.78273	GO:0016853,GO:0044267,
comp68560_c1_m.78278	GO:0003995,GO:0055114,
comp68571_c0_m.78333	GO:0005634,GO:0006355,GO:0007548,GO:0043565,GO:0046872,
comp68588_c0_m.78397	GO:0005102,GO:0005615,GO:0007165,
comp68589_c0_m.78402	GO:0016021,GO:0022857,GO:0055085,
comp68595_c0_m.78427	GO:0004889,GO:0005892,GO:0006812,GO:0007165,GO:0007399,GO:0015464,GO:0030054,GO:0034220,GO:0035095,GO:0045211,GO:0060084,
comp68603_c0_m.78490	GO:0001510,GO:0005634,GO:0016422,
comp68639_c0_m.78626	GO:0005794,GO:0005975,GO:0016021,GO:0016757,GO:0030246,
comp68651_c0_m.78687	GO:0005794,GO:0005975,GO:0016020,GO:0016758,
comp68651_c0_m.78688	GO:0008233,GO:0046872,
comp68698_c0_m.78903	GO:0005634,GO:0008270,GO:0018024,GO:0034968,
comp68703_c0_m.78909	GO:0005245,GO:0005891,GO:0007269,GO:0007626,GO:0008016,GO:0008217,GO:0030425,GO:0043025,GO:0048265,
comp68703_c2_m.78917	GO:0005245,GO:0005891,GO:0051925,GO:0070588,
comp68709_c0_m.78930	GO:0005506,GO:0006691,GO:0016165,GO:0055114,
comp68720_c0_m.78989	GO:0007275,GO:0048856,
comp68727_c0_m.79001	GO:0016020,
comp68759_c0_m.79109	GO:0005216,GO:0006811,GO:0009987,GO:0016020,GO:0048854,
comp68764_c0_m.79126	GO:0000187,GO:0005102,GO:0005581,GO:0005615,GO:0042802,GO:0045725,GO:0046321,GO:0046326,GO:0051260,GO:0070208,
comp68772_c1_m.79189	GO:0022857,
comp68797_c2_m.79276	GO:0004888,GO:0005518,GO:0016021,GO:0022414,GO:0031258,GO:0031527,GO:0031532,GO:0034446,GO:0051015,
comp68820_c0_m.79349	GO:0005525,GO:0007049,
comp68834_c1_m.79390	GO:0003700,GO:0005634,GO:0043565,GO:0045893,
comp68852_c0_m.79501	GO:0016020,GO:0030001,GO:0046873,GO:0055085,
comp68856_c0_m.79521	GO:0005795,GO:0006891,GO:0007030,GO:0008565,GO:0015031,GO:0016020,GO:0017119,
comp68901_c0_m.79704	GO:0005622,GO:0006915,
comp68906_c0_m.79722	GO:0004872,GO:0005887,GO:0006821,GO:0007417,GO:0016594,GO:0016934,GO:0022824,GO:0030054,GO:0034220,GO:0043200,GO:0045211,GO:0045664,
comp68906_c1_m.79727	GO:0004872,GO:0005887,GO:0006821,GO:0007417,GO:0016594,GO:0016934,GO:0022824,GO:0030054,GO:0034220,GO:0043200,GO:0045211,GO:0045664,
comp68937_c1_m.79895	GO:0005216,GO:0016020,GO:0044464,GO:0045202,
comp68946_c0_m.79939	GO:0005085,GO:0005543,GO:0005622,GO:0007264,GO:0050790,
comp68947_c1_m.79950	GO:0001525,GO:0007399,GO:0007517,GO:0016021,
comp68949_c0_m.79967	GO:0004842,GO:0031462,GO:0051438,
comp68956_c0_m.80011	GO:0001569,GO:0001649,GO:0001701,GO:0001708,GO:0001947,GO:0002053,GO:0003382,GO:0003406,GO:0005113,GO:0005615,GO:0005886,GO:0006508,GO:0007267,GO:0008233,GO:0009880,GO:0016539,GO:0030704,GO:0031012,GO:0031016,GO:0032967,GO:0033085,GO:0033088,GO:0033089,GO:0035264,GO:0035988,GO:0040008,GO:0045453,GO:0045880,GO:0045944,GO:0046638,GO:0046639,GO:0048074,GO:0048469,GO:0048557,GO:0048596,GO:0048666,GO:…
comp68963_c1_m.80068	GO:0000166,GO:0001942,GO:0003854,GO:0005783,GO:0006694,GO:0007224,GO:0008203,GO:0055114,GO:0060716,
comp68979_c0_m.80103	GO:0004930,GO:0007189,GO:0016021,
comp68989_c0_m.80143	GO:0005737,GO:0016301,GO:0016310,
comp69026_c0_m.80312	GO:0003677,GO:0003700,GO:0005634,GO:0006355,GO:0030318,
comp69026_c1_m.80317	GO:0003677,GO:0003700,GO:0005634,GO:0006355,GO:0030318,
comp69038_c0_m.80356	GO:0004435,GO:0004871,GO:0005509,GO:0005543,GO:0005624,GO:0005829,GO:0016042,GO:0031965,GO:0048015,GO:0050429,
comp69061_c1_m.80466	GO:0005488,
comp69072_c0_m.80506	GO:0003676,GO:0008152,GO:0016740,
comp69082_c0_m.80537	GO:0001756,GO:0003208,GO:0005615,GO:0005764,GO:0007368,GO:0007422,GO:0008083,GO:0009880,GO:0010002,GO:0021571,GO:0021572,GO:0021588,GO:0021703,GO:0030177,GO:0030335,GO:0030878,GO:0030901,GO:0030903,GO:0030917,GO:0031076,GO:0035050,GO:0042664,GO:0043049,GO:0046850,GO:0048263,GO:0048339,GO:0048665,GO:0048705,GO:0048709,GO:0051216,GO:0055011,GO:0055012,GO:0060037,GO:0060059,GO:0060271,GO:0070121,
comp69086_c0_m.80568	GO:0003333,GO:0015171,GO:0016020,
comp69087_c2_m.80586	GO:0003677,GO:0005089,GO:0005543,GO:0005622,GO:0035023,GO:0050790,
comp69089_c0_m.80597	GO:0005201,GO:0031012,
comp69094_c0_m.80629	GO:0004714,GO:0005524,GO:0005886,GO:0006468,GO:0007169,GO:0016021,GO:0030318,GO:0046872,
comp69098_c0_m.80642	GO:0005215,GO:0016020,GO:0055085,
comp691270_c0_m.267587	GO:0003333,GO:0004096,GO:0005515,GO:0005739,GO:0005777,GO:0005982,GO:0006635,GO:0006995,GO:0008219,GO:0009409,GO:0009507,GO:0009705,GO:0009970,GO:0010319,GO:0015171,GO:0015837,GO:0016036,GO:0016558,GO:0020037,GO:0022626,GO:0042744,GO:0045454,GO:0048573,GO:0050897,
comp69144_c1_m.80932	GO:0003700,GO:0005634,GO:0006355,GO:0043565,
comp69153_c0_m.80977	GO:0008152,GO:0016829,
comp69157_c0_m.81003	GO:0000226,GO:0001932,GO:0005626,GO:0005737,GO:0008017,GO:0016055,GO:0030165,GO:0031648,GO:0043621,GO:0051260,
comp69176_c0_m.81063	GO:0000122,GO:0003707,GO:0004879,GO:0005667,GO:0008270,GO:0008285,GO:0042462,GO:0043401,GO:0043565,GO:0045944,GO:0060041,
comp69176_c1_m.81067	GO:0000122,GO:0003707,GO:0004887,GO:0005667,GO:0008270,GO:0008285,GO:0030522,GO:0042462,GO:0043401,GO:0043565,GO:0045944,GO:0060041,
comp69178_c0_m.81076	GO:0005576,
comp69190_c1_m.81140	GO:0005249,GO:0008076,GO:0034765,GO:0051260,GO:0071805,
comp69210_c0_m.81253	GO:0003677,GO:0003700,GO:0005634,GO:0006355,
comp69221_c0_m.81300	GO:0003700,GO:0004871,GO:0005667,GO:0005737,GO:0006355,GO:0007165,
comp69230_c0_m.81353	GO:0004497,GO:0009055,GO:0016705,GO:0020037,GO:0055114,
comp69244_c0_m.81448	GO:0005509,GO:0006457,
comp69248_c0_m.81472	GO:0007186,GO:0008020,GO:0009584,GO:0016020,
comp69251_c1_m.81494	GO:0005515,GO:0005634,GO:0005737,GO:0071944,
comp69266_c0_m.81637	GO:0007165,GO:0008528,
comp69269_c0_m.81653	GO:0005829,GO:0006508,
comp69315_c0_m.81844	GO:0003677,GO:0005515,GO:0005634,GO:0005737,GO:0007281,GO:0008270,GO:0009653,GO:0033599,GO:0043009,
comp69315_c0_m.81845	GO:0003677,GO:0008270,
comp69319_c1_m.81885	GO:0008285,
comp69328_c0_m.81960	GO:0000166,GO:0003676,GO:0006281,GO:0006310,GO:0044424,
comp69333_c0_m.81975	GO:0008233,GO:0009987,GO:0019538,
comp69356_c0_m.82105	GO:0004672,GO:0005524,GO:0005622,GO:0006468,GO:0009190,GO:0016021,GO:0016849,GO:0035556,
comp69356_c0_m.82110	GO:0048840,
comp69357_c0_m.82116	GO:0003824,GO:0008152,
comp69365_c0_m.82168	GO:0008270,
comp69366_c2_m.82175	GO:0004707,GO:0005524,GO:0006468,GO:0007254,GO:0023014,GO:0048263,
comp69374_c0_m.82206	GO:0000151,GO:0000185,GO:0004842,GO:0005886,GO:0008270,GO:0016567,GO:0042981,GO:0043231,GO:0043410,
comp69379_c0_m.82240	GO:0003824,
comp69385_c0_m.82267	GO:0008152,GO:0016746,
comp69389_c0_m.82285	GO:0000287,GO:0004674,GO:0005524,GO:0005634,GO:0005819,GO:0005840,GO:0006468,GO:0007243,GO:0008134,GO:0043027,GO:0043066,GO:0043154,GO:0045944,GO:2000491,
comp69396_c0_m.82339	GO:0072546,
comp69401_c0_m.82365	GO:0004594,GO:0005524,GO:0015937,
comp69404_c1_m.82386	GO:0001750,GO:0001917,GO:0003713,GO:0004693,GO:0005515,GO:0005524,GO:0005634,GO:0005813,GO:0006355,GO:0030496,GO:0045494,GO:0046777,GO:0072686,
comp69415_c1_m.82436	GO:0005829,GO:0015031,GO:0031902,
comp69417_c0_m.82441	GO:0005634,
comp69420_c0_m.82481	GO:0005198,GO:0005882,GO:0042246,
comp69427_c0_m.82513	GO:0005216,GO:0006811,GO:0016021,GO:0055085,
comp69428_c0_m.82520	GO:0000079,GO:0005634,GO:0019901,
comp69436_c0_m.82552	GO:0005543,GO:0006869,
comp69440_c0_m.82577	GO:0000122,GO:0000790,GO:0001085,GO:0001701,GO:0002039,GO:0003682,GO:0003700,GO:0005667,GO:0010725,GO:0016491,GO:0019899,GO:0021983,GO:0030374,GO:0030851,GO:0032091,GO:0032454,GO:0033169,GO:0034401,GO:0034648,GO:0034720,GO:0043066,GO:0043426,GO:0043433,GO:0043518,GO:0044212,GO:0045648,GO:0045654,GO:0045944,GO:0046886,GO:0050660,GO:0050681,GO:0051091,GO:0051572,GO:0051573,GO:0055001,GO:0055114,GO:…
comp69445_c0_m.82594	GO:0003700,GO:0005634,GO:0006355,GO:0030901,GO:0043565,GO:0048741,GO:0060059,
comp69463_c0_m.82682	GO:0000932,GO:0007399,GO:0030154,
comp69463_c1_m.82692	GO:0000288,GO:0001570,GO:0003677,GO:0003729,GO:0003743,GO:0005634,GO:0005829,GO:0006352,GO:0006413,GO:0006417,GO:0008270,GO:0017091,GO:0033077,GO:0043488,GO:0045893,
comp69464_c0_m.82696	GO:0016020,
comp69468_c0_m.82720	GO:0005622,GO:0035556,GO:0046872,
comp69475_c0_m.82769	GO:0005886,GO:0006909,GO:0007155,GO:0014719,GO:0014816,GO:0014841,GO:0016021,
comp69475_c3_m.82772	GO:0001891,GO:0014719,GO:0014816,GO:0014841,GO:0043654,
comp69498_c1_m.82917	GO:0003779,GO:0005737,GO:0007399,GO:0030154,
comp69504_c0_m.82955	GO:0016787,
comp69506_c0_m.82963	GO:0016021,
comp69523_c0_m.83045	GO:0003743,GO:0005524,GO:0005674,GO:0006200,GO:0006367,GO:0006413,GO:0008026,
comp69528_c0_m.83074	GO:0008233,
comp69536_c4_m.83106	GO:0001525,GO:0001889,GO:0005110,GO:0005578,GO:0005615,GO:0005886,GO:0007223,GO:0009950,GO:0009952,GO:0060070,GO:0060541,GO:0090190,
comp69561_c0_m.83265	GO:0003743,GO:0005085,GO:0005851,GO:0019509,GO:0045947,GO:0046523,
comp69567_c3_m.83311	GO:0006886,GO:0008565,GO:0016192,GO:0030131,
comp69569_c0_m.83332	GO:0005634,GO:0043565,
comp69569_c2_m.83336	GO:0016020,GO:0030001,GO:0046873,GO:0055085,
comp69581_c1_m.83376	GO:0003725,GO:0005524,GO:0005622,GO:0006200,GO:0008026,
comp69581_c1_m.83381	GO:0001085,GO:0003677,GO:0003725,GO:0005524,GO:0005730,GO:0005813,GO:0008026,GO:0030529,GO:0034605,GO:0070934,GO:0070937,
comp69589_c2_m.83430	GO:0004721,GO:0016311,
comp69595_c0_m.83472	GO:0016021,
comp69599_c0_m.83488	GO:0004801,GO:0005737,GO:0006098,
comp69606_c0_m.83543	GO:0004497,GO:0019904,GO:0055114,
comp69607_c0_m.83547	GO:0005096,GO:0005509,GO:0005515,GO:0005635,GO:0005829,GO:0006916,GO:0043410,GO:0043547,GO:0045666,GO:0048471,GO:0051057,GO:0051149,
comp69616_c0_m.83605	GO:0009055,
comp69619_c1_m.83625	GO:0004340,GO:0005524,GO:0005536,GO:0006096,GO:0016310,GO:0032024,GO:0042593,GO:0045721,GO:0045725,GO:0051156,GO:0051594,
comp69629_c3_m.83697	GO:0005242,GO:0005887,GO:0006355,GO:0007165,GO:0007268,GO:0051291,
comp69643_c0_m.83761	GO:0020037,GO:0042221,
comp69654_c0_m.83793	GO:0016209,GO:0051920,GO:0055114,
comp69656_c0_m.83801	GO:0006886,GO:0008565,GO:0016192,GO:0030131,
comp696918_c0_m.267688	GO:0004332,GO:0006096,GO:0006098,GO:0006364,GO:0006546,GO:0006636,GO:0006766,GO:0009073,GO:0009106,GO:0009108,GO:0009579,GO:0009657,GO:0009695,GO:0009737,GO:0009941,GO:0009965,GO:0010207,GO:0010287,GO:0010304,GO:0015995,GO:0016020,GO:0019252,GO:0019288,GO:0019344,GO:0019760,GO:0030154,GO:0045893,GO:0046686,GO:0048046,
comp69697_c2_m.84027	GO:0005198,GO:0005923,GO:0016021,GO:0048884,
comp69704_c0_m.84057	GO:0004370,GO:0005975,GO:0006072,GO:0016310,
comp69704_c0_m.84059	GO:0004370,GO:0005524,GO:0005625,GO:0005634,GO:0005741,GO:0006071,GO:0006641,GO:0016310,GO:0042393,GO:0045471,GO:0046167,
comp69707_c0_m.84077	GO:0004197,GO:0006508,
comp69708_c0_m.84084	GO:0008236,
comp69723_c0_m.84156	GO:0000082,GO:0004674,GO:0004871,GO:0005515,GO:0005524,GO:0005814,GO:0006468,GO:0007052,GO:0007093,GO:0007613,GO:0030425,GO:0032486,GO:0043066,GO:0043123,GO:0046599,GO:0060291,GO:0060292,
comp69733_c0_m.84198	GO:0005344,GO:0005737,GO:0015671,GO:0019825,GO:0020037,
comp69744_c0_m.84271	GO:0004367,GO:0005975,GO:0009331,GO:0042803,GO:0046168,GO:0051287,GO:0055114,
comp69748_c0_m.84286	GO:0006457,GO:0016272,GO:0051082,GO:0051087,
comp69752_c0_m.84298	GO:0005634,GO:0006355,GO:0016747,
comp69757_c0_m.84320	GO:0003690,GO:0003705,GO:0005667,GO:0007389,GO:0008016,GO:0008134,GO:0008301,GO:0009790,GO:0009888,GO:0043565,GO:0045893,GO:0048513,GO:0048675,GO:0051090,
comp69758_c0_m.84323	GO:0004347,GO:0006094,GO:0006096,
comp69772_c0_m.84394	GO:0005515,GO:0005730,GO:0005768,GO:0005794,GO:0005802,GO:0006895,GO:0016021,
comp69775_c0_m.84399	GO:0005388,GO:0005509,GO:0005524,GO:0005789,GO:0005793,GO:0006200,GO:0006754,GO:0006874,GO:0009612,GO:0016021,GO:0016529,GO:0031448,GO:0031673,GO:0031674,GO:0045988,GO:0048471,GO:0070588,
comp69776_c1_m.84412	GO:0005634,GO:0048568,
comp69779_c0_m.84433	GO:0030414,
comp69792_c0_m.84481	GO:0004579,GO:0008250,GO:0018279,
comp69794_c2_m.84503	GO:0008168,
comp69794_c2_m.84504	GO:0008168,
comp69804_c1_m.84546	GO:0005881,GO:0008017,GO:0035371,
comp69807_c2_m.84565	GO:0008152,GO:0016779,
comp69821_c0_m.84660	GO:0000712,GO:0000795,GO:0000819,GO:0001764,GO:0003682,GO:0003918,GO:0005080,GO:0005524,GO:0006200,GO:0006261,GO:0006265,GO:0006312,GO:0007412,GO:0009295,GO:0009330,GO:0010842,GO:0030261,GO:0030900,GO:0031290,GO:0042826,GO:0045944,GO:0070683,GO:0071778,
comp69836_c0_m.84760	GO:0016020,
comp69840_c1_m.84775	GO:0003677,GO:0003700,GO:0005667,GO:0006355,
comp69845_c0_m.84795	GO:0016021,
comp69857_c0_m.84828	GO:0003684,GO:0003906,GO:0004519,GO:0006284,GO:0006289,GO:0008270,GO:0016799,GO:0090305,
comp69858_c0_m.84832	GO:0004871,GO:0005737,GO:0007275,GO:0008013,GO:0016055,GO:0032053,GO:0035556,GO:0042384,
comp69872_c1_m.84931	GO:0005737,GO:0006508,GO:0006914,GO:0008234,GO:0015031,
comp69878_c2_m.84968	GO:0005249,GO:0006813,GO:0008076,GO:0051260,GO:0055085,
comp69884_c0_m.85004	GO:0004497,GO:0005507,GO:0009409,GO:0009535,GO:0009573,GO:0009637,GO:0009853,GO:0009941,GO:0010114,GO:0010218,GO:0015977,GO:0015979,GO:0016984,GO:0022626,GO:0031977,GO:0048046,GO:0055114,GO:0080158,
comp69891_c0_m.85039	GO:0000139,GO:0005351,GO:0015992,GO:0016021,GO:0034219,GO:0034220,
comp69900_c0_m.85079	GO:0005634,GO:0005813,GO:0005932,GO:0060027,GO:0060287,GO:0061371,
comp69926_c0_m.85203	GO:0003779,GO:0005198,GO:0005829,GO:0005856,GO:0016567,GO:0031463,GO:0070294,GO:0072156,
comp69926_c0_m.85205	GO:0003779,GO:0005829,GO:0005856,GO:0016567,GO:0070294,GO:0072156,
comp69926_c0_m.85206	GO:0005829,GO:0070294,GO:0072156,
comp69937_c2_m.85249	GO:0004143,GO:0007205,
comp69948_c0_m.85326	GO:0001755,GO:0003700,GO:0005634,GO:0006355,GO:0043565,GO:0048484,GO:0050936,
comp69949_c1_m.85337	GO:0004672,GO:0005524,GO:0005624,GO:0006468,GO:0016323,GO:0016324,
comp69980_c0_m.85470	GO:0016020,
comp69996_c0_m.85533	GO:0016301,GO:0016310,GO:0016773,
comp69999_c2_m.85547	GO:0005525,GO:0005886,GO:0007264,GO:0015031,
comp70007_c0_m.85563	GO:0006508,GO:0008237,GO:0008270,
comp70012_c1_m.85601	GO:0001570,GO:0001649,GO:0001755,GO:0001839,GO:0001947,GO:0002052,GO:0002053,GO:0003231,GO:0004930,GO:0005737,GO:0005886,GO:0005929,GO:0007186,GO:0007283,GO:0008406,GO:0009880,GO:0009952,GO:0010002,GO:0014003,GO:0016021,GO:0017147,GO:0021508,GO:0021520,GO:0021523,GO:0021537,GO:0021561,GO:0021696,GO:0021798,GO:0021904,GO:0021910,GO:0021938,GO:0021984,GO:0030165,GO:0030239,GO:0031017,GO:0031018,GO:…
comp70026_c0_m.85669	GO:0005507,GO:0005730,GO:0005737,GO:0016235,GO:0051262,GO:0055070,
comp70065_c0_m.85871	GO:0004871,GO:0004872,
comp70068_c0_m.85883	GO:0003779,GO:0005524,GO:0007163,GO:0008356,GO:0016482,GO:0030036,GO:0030478,GO:0033206,GO:0042995,GO:0051321,GO:0051653,
comp70125_c0_m.86230	GO:0001947,GO:0007600,GO:0021537,GO:0032402,GO:0042221,GO:0042384,GO:0043010,GO:0044464,GO:0046907,GO:0048839,GO:0050789,GO:0051877,GO:0060027,GO:0065008,GO:0070121,
comp70134_c0_m.86285	GO:0005579,GO:0006956,GO:0045087,
comp70146_c2_m.86358	GO:0004672,GO:0005737,GO:0006468,GO:0033673,
comp70147_c0_m.86364	GO:0004091,GO:0005829,GO:0009062,GO:0016290,GO:0043005,GO:0044297,
comp70149_c0_m.86371	GO:0005975,GO:0016020,GO:0016758,
comp70152_c0_m.86380	GO:0004222,GO:0005739,GO:0006508,GO:0046872,
comp70153_c0_m.86391	GO:0005515,
comp70155_c1_m.86405	GO:0005525,GO:0007049,GO:0031105,
comp70158_c2_m.86417	GO:0003924,GO:0004871,GO:0005525,GO:0005834,GO:0006936,GO:0007188,GO:0007212,GO:0007568,GO:0007626,GO:0008016,GO:0010243,GO:0019717,GO:0030900,GO:0031175,GO:0031683,GO:0031821,GO:0031852,GO:0034097,GO:0042493,GO:0042542,GO:0043278,GO:0043547,GO:0046872,GO:0051926,
comp70160_c0_m.86432	GO:0005488,
comp70168_c0_m.86485	GO:0005576,GO:0010466,GO:0030414,
comp70169_c0_m.86495	GO:0003677,GO:0004674,GO:0005524,GO:0005795,GO:0006468,GO:0007049,GO:0090166,
comp70176_c0_m.86546	GO:0003746,GO:0005739,GO:0006414,
comp70183_c4_m.86589	GO:0007186,GO:0008502,GO:0016021,
comp70192_c0_m.86640	GO:0004945,GO:0016021,GO:0038166,GO:0042074,GO:0048738,GO:0055113,
comp70193_c0_m.86649	GO:0005524,GO:0008152,GO:0017111,
comp70198_c0_m.86689	GO:0000166,GO:0004303,GO:0005789,GO:0006694,GO:0016021,GO:0055114,
comp70210_c0_m.86760	GO:0000287,GO:0004427,GO:0005737,GO:0006796,
comp70216_c0_m.86796	GO:0008270,GO:0016874,GO:0043123,GO:0043130,GO:0048701,GO:0071600,GO:0071797,GO:0097039,
comp70216_c0_m.86799	GO:0004842,GO:0008270,GO:0032088,GO:0042346,GO:0043065,GO:0043123,GO:0043130,GO:0043161,GO:0048701,GO:0050852,GO:0051092,GO:0071600,GO:0071797,GO:0097039,
comp70220_c3_m.86826	GO:0003779,GO:0017048,GO:0030041,GO:0042074,GO:0055113,GO:0060027,
comp70222_c0_m.86846	GO:0046872,
comp70234_c1_m.86923	GO:0050877,
comp70235_c1_m.86935	GO:0016740,GO:0044260,GO:0090304,
comp70251_c0_m.87005	GO:0003677,GO:0005634,
comp70254_c0_m.87017	GO:0005765,GO:0008152,GO:0016021,GO:0016787,GO:0031902,
comp70266_c0_m.87080	GO:0008168,GO:0032259,
comp70267_c0_m.87086	GO:0043005,
comp70272_c0_m.87114	GO:0005488,GO:0006351,GO:0007507,GO:0014706,GO:0031323,GO:0048522,GO:0051146,GO:0060255,GO:0080090,
comp70274_c2_m.87148	GO:0007492,GO:0031016,
comp70277_c0_m.87167	GO:0008083,
comp70289_c1_m.87228	GO:0002098,GO:0004792,GO:0005524,GO:0005829,GO:0006777,GO:0016779,GO:0018192,GO:0034227,GO:0042292,GO:0046872,
comp70290_c2_m.87240	GO:0003676,GO:0005622,GO:0008270,
comp70302_c0_m.87288	GO:0021513,GO:0033339,
comp70315_c2_m.87341	GO:0005515,GO:0005923,GO:0045177,GO:0048471,
comp70324_c1_m.87371	GO:0001609,GO:0001973,GO:0016021,
comp70328_c2_m.87406	GO:0003700,GO:0005634,GO:0006355,GO:0007275,GO:0007601,GO:0043565,GO:0050896,
comp70355_c3_m.87510	GO:0007399,GO:0016538,GO:0051302,GO:0051726,
comp70359_c3_m.87542	GO:0005216,GO:0006810,GO:0016020,
comp70360_c0_m.87549	GO:0004966,GO:0007186,GO:0016021,
comp70390_c0_m.87706	GO:0006508,GO:0008237,GO:0046872,
comp70399_c1_m.87748	GO:0016021,
comp70412_c0_m.87784	GO:0004402,GO:0005634,GO:0005737,GO:0007519,GO:0016573,GO:0045444,
comp70420_c5_m.87820	GO:0003700,GO:0005634,GO:0006355,GO:0043565,
comp70429_c0_m.87841	GO:0003677,GO:0008270,
comp70461_c0_m.88019	GO:0003700,GO:0005634,GO:0006355,GO:0043565,
comp70466_c0_m.88035	GO:0005635,
comp70472_c1_m.88066	GO:0001042,GO:0001755,GO:0001837,GO:0004716,GO:0005006,GO:0005524,GO:0005634,GO:0007173,GO:0007411,GO:0007413,GO:0007507,GO:0008022,GO:0009967,GO:0010008,GO:0014044,GO:0014065,GO:0016021,GO:0016323,GO:0019838,GO:0019903,GO:0023014,GO:0030307,GO:0030879,GO:0031101,GO:0032285,GO:0032321,GO:0032886,GO:0042802,GO:0043125,GO:0043235,GO:0043406,GO:0045727,GO:0045765,GO:0045785,GO:0045943,GO:0045945,GO:…
comp70473_c0_m.88073	GO:0000165,GO:0004871,GO:0005088,GO:0005509,GO:0005887,GO:0017016,GO:0019900,GO:0019992,GO:0032045,GO:0032854,GO:0046582,GO:0048471,
comp70496_c1_m.88194	GO:0016021,
comp70507_c1_m.88263	GO:0005622,GO:0035556,
comp70513_c1_m.88285	GO:0006810,
comp70519_c0_m.88350	GO:0001666,GO:0004889,GO:0005892,GO:0006811,GO:0007165,GO:0007613,GO:0008542,GO:0015464,GO:0030054,GO:0035095,GO:0042166,GO:0045211,
comp70529_c0_m.88388	GO:0003824,
comp70547_c0_m.88461	GO:0004497,GO:0009055,GO:0016705,GO:0020037,GO:0055114,
comp70548_c0_m.88466	GO:0005681,GO:0006397,GO:0008380,GO:0016607,
comp70559_c1_m.88527	GO:0004674,GO:0005524,GO:0006468,GO:0006974,
comp70575_c0_m.88607	GO:0004888,GO:0005622,GO:0007165,GO:0031224,GO:0045087,
comp70596_c5_m.88688	GO:0000166,GO:0003723,GO:0005634,GO:0006397,GO:0030529,
comp70601_c0_m.88742	GO:0005515,GO:0006366,GO:0031981,GO:0051149,
comp70604_c4_m.88759	GO:0004697,GO:0005524,GO:0005622,GO:0006468,GO:0035556,GO:0046872,
comp70607_c0_m.88764	GO:0001740,GO:0060821,
comp70620_c0_m.88838	GO:0004601,GO:0006979,GO:0020037,GO:0055114,
comp70628_c3_m.88911	GO:0003779,GO:0007010,GO:0008270,
comp70633_c0_m.88919	GO:0000166,GO:0017111,
comp70650_c0_m.88974	GO:0016706,GO:0055114,
comp70663_c0_m.89074	GO:0003676,GO:0005622,GO:0008270,
comp70681_c0_m.89209	GO:0003676,GO:0007507,
comp70685_c0_m.89237	GO:0003676,GO:0005622,GO:0008270,
comp70703_c0_m.89315	GO:0005102,GO:0007155,GO:0007165,
comp70711_c0_m.89343	GO:0004930,GO:0007186,GO:0007601,GO:0009881,GO:0016021,GO:0018298,
comp70713_c1_m.89357	GO:0005524,GO:0016301,GO:0016310,GO:0016773,GO:0048565,
comp70715_c0_m.89389	GO:0000287,GO:0005737,GO:0008253,
comp70721_c0_m.89434	GO:0003700,GO:0005634,GO:0006355,GO:0043565,
comp70721_c1_m.89435	GO:0003700,GO:0005634,GO:0006355,GO:0043565,
comp70734_c1_m.89488	GO:0006200,GO:0015991,GO:0033180,GO:0046933,GO:0046961,
comp70753_c1_m.89697	GO:0005516,GO:0006813,GO:0016021,GO:0016286,
comp70759_c0_m.89720	GO:0006839,GO:0016021,GO:0031966,
comp70772_c0_m.89767	GO:0004871,GO:0005834,GO:0035556,GO:0038032,
comp70773_c0_m.89774	GO:0000439,GO:0006281,GO:0006355,
comp70774_c0_m.89784	GO:0000166,GO:0003723,GO:0005634,GO:0005737,GO:0006412,
comp70778_c1_m.89808	GO:0004842,GO:0005524,GO:0016567,
comp70780_c0_m.89822	GO:0005089,GO:0005622,GO:0035023,GO:0050790,
comp70782_c0_m.89834	GO:0003677,GO:0005634,GO:0006349,GO:0008270,GO:0016491,GO:0034648,GO:0034649,GO:0034720,GO:0043046,GO:0044030,GO:0050660,GO:0055114,
comp70785_c0_m.89861	GO:0005789,GO:0016758,
comp70789_c0_m.89871	GO:0004872,
comp70795_c0_m.89898	GO:0003677,
comp70814_c0_m.90011	GO:0016020,
comp70821_c2_m.90048	GO:0005764,GO:0008449,GO:0030203,
comp70838_c0_m.90143	GO:0003700,GO:0005634,GO:0006355,GO:0043565,
comp70840_c0_m.90161	GO:0005634,GO:0008152,GO:0008781,
comp70854_c0_m.90232	GO:0000724,GO:0003697,GO:0010212,GO:0031576,GO:0070876,
comp70873_c0_m.90360	GO:0001764,GO:0001841,GO:0001965,GO:0003370,GO:0005902,GO:0005913,GO:0005938,GO:0007398,GO:0008354,GO:0016342,GO:0030057,GO:0034334,GO:0055113,
comp70884_c0_m.90456	GO:0000166,GO:0016491,GO:0055114,
comp70899_c0_m.90535	GO:0005515,GO:0019219,GO:0043229,GO:0044444,GO:0048522,GO:0071310,GO:0090304,GO:2000112,
comp70908_c3_m.90632	GO:0007155,GO:0016020,
comp70914_c1_m.90686	GO:0003700,GO:0003707,GO:0005634,GO:0008270,GO:0021854,GO:0030325,GO:0043401,GO:0043565,GO:0045944,
comp70917_c3_m.90714	GO:0004714,GO:0005524,GO:0007169,GO:0016021,GO:0043548,GO:0043560,GO:0046777,
comp70922_c0_m.90741	GO:0004519,GO:0004536,GO:0090304,
comp70923_c0_m.90748	GO:0005524,GO:0046872,GO:0048069,
comp70925_c1_m.90757	GO:0001705,GO:0001706,GO:0001764,GO:0003700,GO:0003714,GO:0005515,GO:0005634,GO:0006366,GO:0008045,GO:0008270,GO:0009791,GO:0009953,GO:0021517,GO:0021527,GO:0021537,GO:0021702,GO:0021871,GO:0021937,GO:0032525,GO:0035502,GO:0035846,GO:0035847,GO:0035849,GO:0035852,GO:0040019,GO:0043234,GO:0043565,GO:0044344,GO:0045892,GO:0045893,GO:0048703,GO:0048793,GO:0060059,GO:0060067,GO:0060068,GO:0061205,GO:…
comp70941_c0_m.90842	GO:0001664,GO:0001975,GO:0003924,GO:0004016,GO:0004871,GO:0005525,GO:0005834,GO:0007190,GO:0007191,GO:0007608,GO:0031000,GO:0031683,
comp70942_c7_m.90863	GO:0016020,GO:0030001,GO:0046873,GO:0055085,
comp70946_c0_m.90873	GO:0008152,GO:0031981,
comp70948_c0_m.90887	GO:0005215,GO:0005879,GO:0007368,GO:0018095,GO:0031514,GO:0042073,GO:0042384,GO:0070738,
comp70956_c0_m.90913	GO:0006812,GO:0008324,GO:0016020,GO:0034220,
comp70962_c0_m.90936	GO:0005179,GO:0005576,
comp70990_c0_m.91083	GO:0003985,GO:0005739,GO:0008152,GO:0046872,
comp70998_c0_m.91157	GO:0001893,GO:0005783,GO:0005793,GO:0005794,GO:0007030,GO:0016021,GO:0034260,GO:0048598,GO:0072661,
comp70999_c0_m.91168	GO:0007601,GO:0016021,
comp71033_c1_m.91407	GO:0003677,GO:0005524,GO:0005543,GO:0005634,GO:0005737,GO:0005886,GO:0045190,
comp71039_c0_m.91446	GO:0005007,GO:0005515,GO:0005524,GO:0006468,GO:0008543,GO:0016020,GO:0043231,GO:0044444,
comp71041_c0_m.91470	GO:0000166,GO:0004714,GO:0007169,GO:0016021,GO:0016310,
comp71052_c1_m.91533	GO:0003677,GO:0003700,GO:0005667,GO:0006355,GO:0048522,
comp71057_c0_m.91556	GO:0003707,GO:0004879,GO:0005634,GO:0006357,GO:0008270,GO:0030522,GO:0043401,GO:0043565,
comp71060_c0_m.91584	GO:0000786,GO:0000902,GO:0003677,GO:0004713,GO:0005089,GO:0005097,GO:0005319,GO:0005524,GO:0006200,GO:0006334,GO:0006468,GO:0006869,GO:0008307,GO:0009190,GO:0014866,GO:0016021,GO:0016849,GO:0032851,GO:0035023,GO:0042626,GO:0045214,GO:0055085,GO:0060047,
comp71060_c1_m.91600	GO:0000786,GO:0000902,GO:0003677,GO:0004713,GO:0005089,GO:0005097,GO:0005319,GO:0005524,GO:0006334,GO:0006468,GO:0006869,GO:0008307,GO:0009190,GO:0016849,GO:0032851,GO:0035023,GO:0045214,GO:0060047,
comp71063_c0_m.91608	GO:0004465,GO:0005576,GO:0006629,
comp71068_c0_m.91643	GO:0005764,GO:0005794,GO:0006917,GO:0016021,
comp71083_c0_m.91730	GO:0004629,GO:0006629,GO:0007165,
comp71083_c1_m.91740	GO:0003677,GO:0005524,GO:0006200,GO:0006259,GO:0008094,
comp71083_c1_m.91742	GO:0003677,GO:0005524,GO:0006200,GO:0006259,GO:0008094,
comp71085_c0_m.91760	GO:0005524,GO:0006200,GO:0016021,GO:0042626,GO:0055085,
comp71091_c0_m.91792	GO:0005743,GO:0034551,
comp71095_c0_m.91808	GO:0001889,GO:0003700,GO:0005634,GO:0006355,GO:0043565,
comp71096_c1_m.91832	GO:0016021,GO:0022857,GO:0055085,
comp71096_c1_m.91834	GO:0016021,GO:0022857,GO:0055085,
comp71098_c0_m.91847	GO:0005215,GO:0006810,GO:0008021,GO:0016021,
comp71099_c0_m.91856	GO:0005886,GO:0016021,GO:0055085,
comp71101_c0_m.91876	GO:0000166,GO:0016491,GO:0055114,
comp71103_c0_m.91885	GO:0016020,
comp71105_c2_m.91910	GO:0005086,GO:0005622,GO:0032012,
comp71109_c0_m.91942	GO:0004252,GO:0006508,GO:0070008,
comp71112_c1_m.91977	GO:0000178,GO:0003723,GO:0004527,GO:0005730,GO:0005737,GO:0006364,
comp71114_c0_m.91987	GO:0003735,GO:0005840,GO:0006412,
comp71117_c0_m.91997	GO:0003941,GO:0006520,GO:0030170,
comp71135_c0_m.92074	GO:0003924,GO:0005525,GO:0005622,GO:0006184,GO:0007264,GO:0016020,
comp71146_c0_m.92119	GO:0001725,GO:0005737,GO:0008144,GO:0008283,GO:0016477,GO:0030054,GO:0030175,GO:0030674,GO:0051015,GO:0051017,GO:0071437,
comp71148_c0_m.92152	GO:0008152,GO:0016747,GO:0043231,
comp71148_c0_m.92153	GO:0003985,GO:0008152,
comp71153_c0_m.92179	GO:0001756,GO:0002042,GO:0007155,GO:0007412,GO:0008039,GO:0016021,GO:0035475,GO:0048013,GO:0050920,
comp71153_c3_m.92182	GO:0001756,GO:0002042,GO:0007155,GO:0007412,GO:0008039,GO:0016020,GO:0035475,GO:0048013,GO:0050920,
comp71160_c0_m.92209	GO:0001516,GO:0005641,GO:0005737,GO:0005792,GO:0008285,GO:0016021,GO:0042074,GO:0043295,GO:0050220,
comp71167_c0_m.92254	GO:0016021,
comp71175_c1_m.92291	GO:0000166,GO:0035556,
comp71175_c3_m.92297	GO:0005525,GO:0005622,GO:0007264,GO:0015031,
comp71177_c0_m.92307	GO:0003714,GO:0004180,GO:0005488,GO:0005615,GO:0006355,GO:0044424,
comp71181_c0_m.92340	GO:0006886,GO:0016192,GO:0030131,
comp71186_c1_m.92372	GO:0003700,GO:0005634,GO:0006355,GO:0008270,GO:0021799,GO:0021800,GO:0021853,GO:0021877,GO:0021884,GO:0043565,GO:0048469,
comp71192_c0_m.92413	GO:0005488,GO:0005634,
comp71193_c0_m.92420	GO:0001558,GO:0004252,GO:0005520,GO:0005576,GO:0006508,
comp71197_c0_m.92432	GO:0005576,
comp71197_c0_m.92433	GO:0005576,
comp71198_c3_m.92453	GO:0004497,GO:0009055,GO:0016705,GO:0020037,GO:0055114,
comp71208_c0_m.92494	GO:0016021,
comp71217_c0_m.92558	GO:0005179,GO:0005576,
comp71218_c0_m.92562	GO:0003677,GO:0003682,GO:0003712,GO:0004527,GO:0005524,GO:0006200,GO:0006302,GO:0006355,GO:0006397,GO:0007275,GO:0008026,GO:0008143,GO:0010494,GO:0032508,GO:0033677,GO:0071920,GO:0072669,GO:0090305,
comp71236_c1_m.92692	GO:0005634,GO:0006355,
comp71236_c4_m.92710	GO:0005634,GO:0006355,
comp71238_c0_m.92727	GO:0005634,GO:0006950,GO:0051726,
comp71239_c1_m.92742	GO:0003917,GO:0005694,GO:0006265,GO:0008270,
comp71252_c1_m.92811	GO:0004871,GO:0005834,GO:0007186,
comp71263_c2_m.92884	GO:0005622,GO:0006886,
comp71264_c0_m.92889	GO:0042981,
comp71266_c3_m.92927	GO:0000139,GO:0001946,GO:0004190,GO:0005624,GO:0005634,GO:0005743,GO:0005765,GO:0005789,GO:0005887,GO:0005938,GO:0006509,GO:0006816,GO:0006916,GO:0007219,GO:0007220,GO:0007420,GO:0009986,GO:0016324,GO:0016485,GO:0030018,GO:0030318,GO:0030424,GO:0030426,GO:0031594,GO:0034205,GO:0035253,GO:0035556,GO:0043025,GO:0043085,GO:0043198,GO:0045121,GO:0045296,GO:0048471,GO:0051563,GO:0061053,
comp71273_c0_m.92970	GO:0005730,GO:0005829,GO:0006904,GO:0015031,GO:0016323,GO:0016324,GO:0017075,GO:0031091,GO:0042581,GO:0043312,GO:0045955,GO:0070527,GO:0070820,
comp71275_c0_m.92984	GO:0003938,GO:0005634,GO:0005737,GO:0006177,GO:0046872,GO:0055114,
comp71276_c2_m.92995	GO:0005886,GO:0021522,GO:0031225,
comp71277_c0_m.93011	GO:0008119,GO:0032259,
comp71281_c2_m.93028	GO:0005525,
comp71290_c0_m.93056	GO:0003723,GO:0003735,GO:0005840,GO:0006412,
comp71297_c0_m.93097	GO:0004180,
comp71298_c1_m.93109	GO:0003676,GO:0005524,GO:0006200,GO:0008026,
comp71301_c1_m.93130	GO:0016021,
comp71303_c2_m.93151	GO:0000166,GO:0008270,GO:0016491,GO:0055114,
comp71304_c0_m.93158	GO:0005515,GO:0005783,
comp71312_c1_m.93199	GO:0016021,GO:0055085,
comp71325_c0_m.93302	GO:0004177,GO:0008152,GO:0009987,GO:0030145,
comp71336_c1_m.93365	GO:0005524,GO:0005634,GO:0005829,GO:0006810,GO:0007049,GO:0008152,GO:0008289,GO:0017111,
comp71336_c1_m.93366	GO:0008106,GO:0055114,
comp71338_c0_m.93387	GO:0005234,GO:0005484,GO:0005622,GO:0005624,GO:0005887,GO:0006836,GO:0006886,GO:0007268,GO:0017157,GO:0019904,
comp71354_c0_m.93488	GO:0030529,GO:0042254,
comp71358_c0_m.93514	GO:0000287,GO:0004019,GO:0005525,GO:0005737,GO:0006164,
comp71359_c2_m.93523	GO:0000139,GO:0005509,GO:0005789,GO:0008654,GO:0016021,GO:0047184,GO:0047192,
comp71359_c2_m.93524	GO:0000139,GO:0005509,GO:0005789,GO:0008654,GO:0016021,GO:0047184,GO:0047192,
comp71363_c0_m.93545	GO:0003676,GO:0005524,GO:0008026,GO:0008270,GO:0071013,
comp71373_c1_m.93595	GO:0003677,GO:0005634,GO:0008270,GO:0021854,GO:0021879,GO:0045892,GO:0071679,
comp71402_c0_m.93796	GO:0004221,GO:0004866,GO:0005625,GO:0006511,GO:0007268,GO:0008234,GO:0009986,GO:0010951,GO:0016023,GO:0019717,GO:0050920,GO:0061136,GO:0070628,
comp71406_c0_m.93818	GO:0004814,GO:0005524,GO:0005737,GO:0006420,
comp71408_c2_m.93840	GO:0005509,GO:0007156,GO:0016021,GO:0045211,
comp71410_c0_m.93859	GO:0001945,GO:0005886,GO:0051145,
comp71411_c1_m.93864	GO:0003700,GO:0005634,GO:0006355,GO:0007275,GO:0043565,GO:0048066,
comp71411_c3_m.93867	GO:0003677,GO:0005634,GO:0006351,GO:0048066,
comp71455_c0_m.94175	GO:0004497,GO:0005618,GO:0009573,GO:0009579,GO:0009637,GO:0009853,GO:0009941,GO:0010114,GO:0010218,GO:0015977,GO:0015979,GO:0016020,GO:0016984,GO:0022626,GO:0048046,GO:0055114,GO:0080158,
comp71456_c4_m.94190	GO:0005622,GO:0008270,
comp71462_c0_m.94239	GO:0003677,GO:0003723,GO:0005681,GO:0006397,GO:0008380,
comp71467_c0_m.94290	GO:0006457,GO:0031072,GO:0051082,
comp71473_c0_m.94338	GO:0005328,GO:0005887,GO:0006836,GO:0048265,
comp71474_c0_m.94346	GO:0005515,GO:0009987,
comp71478_c0_m.94366	GO:0008654,GO:0016021,GO:0016746,
comp71519_c0_m.94574	GO:0015651,GO:0015697,GO:0016021,GO:0042592,GO:0044459,GO:0055085,
comp71520_c1_m.94580	GO:0000122,GO:0001843,GO:0001947,GO:0002088,GO:0005634,GO:0005737,GO:0005929,GO:0008013,GO:0008134,GO:0019901,GO:0021513,GO:0033333,GO:0035301,GO:0042802,GO:0043588,GO:0045879,
comp71522_c2_m.94600	GO:0005515,GO:0005911,GO:0005912,GO:0007416,GO:0008152,GO:0009636,GO:0009653,GO:0010033,GO:0016337,GO:0021983,GO:0031175,GO:0032880,GO:0034613,GO:0042493,GO:0043231,GO:0044444,GO:0044459,GO:0050794,GO:0070887,
comp71535_c0_m.94654	GO:0008270,
comp71535_c0_m.94664	GO:0008270,
comp71537_c0_m.94677	GO:0004474,GO:0006097,GO:0006099,
comp71549_c0_m.94766	GO:0005634,GO:0006260,
comp71553_c0_m.94780	GO:0016020,GO:0022891,GO:0055085,
comp71555_c0_m.94795	GO:0009987,GO:0030695,GO:0043231,GO:0044444,
comp71563_c0_m.94841	GO:0003677,GO:0003899,GO:0004672,GO:0005665,GO:0006366,GO:0006468,GO:0032549,
comp71570_c0_m.94872	GO:0005886,GO:0007188,GO:0016021,GO:0016520,
comp71570_c0_m.94873	GO:0007188,GO:0016020,GO:0016520,
comp71571_c0_m.94883	GO:0005245,GO:0051925,GO:0070588,
comp71575_c0_m.94930	GO:0004089,GO:0005576,GO:0006730,GO:0008270,
comp71580_c0_m.94966	GO:0001654,GO:0003700,GO:0005634,GO:0006355,GO:0008270,GO:0030900,GO:0043565,
comp71590_c0_m.95028	GO:0004697,GO:0005524,GO:0005829,GO:0005886,GO:0006468,GO:0010744,GO:0017160,GO:0034351,GO:0035556,GO:0045618,GO:0046872,GO:0050861,GO:0051092,GO:0060252,GO:2000810,
comp71610_c0_m.95138	GO:0042462,GO:0060119,
comp71616_c0_m.95188	GO:0003682,GO:0006334,GO:0006357,GO:0007283,GO:0044424,GO:0070577,
comp71623_c0_m.95219	GO:0005488,GO:0009653,GO:0009888,GO:0044464,GO:0048513,GO:0050794,GO:0050896,GO:0072358,
comp71626_c0_m.95237	GO:0001756,GO:0003140,GO:0005886,GO:0007219,GO:0021523,GO:0030165,GO:0042384,GO:0045596,GO:0046331,GO:0048468,GO:0048471,GO:0048546,GO:0048839,GO:0072080,GO:2000026,
comp71647_c1_m.95338	GO:0030246,
comp71653_c1_m.95364	GO:0005267,GO:0016021,GO:0071805,
comp71687_c0_m.95492	GO:0005887,GO:0006833,GO:0007565,GO:0009314,GO:0015250,GO:0015288,GO:0015670,GO:0030104,GO:0030315,GO:0032501,GO:0042538,GO:0043234,GO:0051260,GO:0051384,GO:0071392,
comp71697_c0_m.95551	GO:0004672,GO:0005524,GO:0006468,
comp71715_c0_m.95645	GO:0004725,GO:0006468,GO:0008286,GO:0035335,
comp71728_c0_m.95722	GO:0003938,GO:0005634,GO:0005737,GO:0006177,GO:0046872,GO:0055114,
comp71745_c0_m.95813	GO:0005856,
comp71758_c1_m.95890	GO:0006470,GO:0009794,
comp71763_c0_m.95916	GO:0000122,GO:0001525,GO:0001889,GO:0003714,GO:0005876,GO:0007346,GO:0016575,GO:0017053,GO:0031490,GO:0032041,GO:0032922,GO:0040014,GO:0042826,GO:0046329,GO:0046969,GO:0046970,GO:0051225,
comp71773_c1_m.95978	GO:0000932,GO:0043234,
comp71782_c0_m.96032	GO:0004129,GO:0005743,GO:0015992,GO:0016021,GO:0021522,GO:0034220,GO:0048568,GO:0055114,
comp71810_c0_m.96239	GO:0001587,GO:0001817,GO:0003012,GO:0005488,GO:0005886,GO:0006163,GO:0006816,GO:0007210,GO:0007243,GO:0007507,GO:0008284,GO:0009966,GO:0010646,GO:0014033,GO:0016310,GO:0030285,GO:0030594,GO:0031329,GO:0032879,GO:0042221,GO:0043085,GO:0044249,GO:0044260,GO:0048598,GO:0051610,GO:0060548,GO:0080090,
comp71810_c2_m.96246	GO:0001587,GO:0001817,GO:0003012,GO:0005488,GO:0006163,GO:0006816,GO:0007186,GO:0007243,GO:0007507,GO:0008284,GO:0009966,GO:0010646,GO:0014033,GO:0016310,GO:0030285,GO:0030594,GO:0031329,GO:0032879,GO:0042221,GO:0043085,GO:0044249,GO:0044260,GO:0048598,GO:0051610,GO:0060548,GO:0080090,
comp71814_c0_m.96273	GO:0001947,GO:0005515,GO:0005576,GO:0009948,GO:0010159,GO:0030514,GO:0035143,GO:0035162,GO:0043049,GO:0048264,GO:0060030,GO:0070121,GO:2000223,
comp71821_c0_m.96319	GO:0008080,GO:0008152,
comp71822_c2_m.96325	GO:0006810,GO:0016021,
comp71824_c0_m.96333	GO:0005097,GO:0005509,GO:0005622,GO:0032851,
comp71828_c0_m.96355	GO:0005622,GO:0006886,GO:0017137,
comp71833_c0_m.96379	GO:0005737,GO:0005819,GO:0051781,
comp71854_c1_m.96535	GO:0003713,GO:0003779,GO:0005634,GO:0005737,GO:0005856,GO:0006281,GO:0006357,GO:0006917,GO:0007050,GO:0031252,GO:0034314,GO:0051091,GO:0070060,GO:0070358,
comp71861_c0_m.96580	GO:0051301,
comp71878_c1_m.96670	GO:0005524,GO:0005737,GO:0005856,
comp71886_c0_m.96708	GO:0004430,GO:0005524,GO:0005737,GO:0016020,GO:0046854,
comp71904_c0_m.96804	GO:0005524,GO:0006464,GO:0008641,GO:0016874,
comp71909_c2_m.96887	GO:0003677,GO:0005634,GO:0006355,GO:0007399,GO:0030154,GO:0046983,
comp71910_c0_m.96902	GO:0001522,GO:0003723,GO:0009982,
comp71915_c0_m.96937	GO:0005524,GO:0006457,GO:0009408,GO:0031072,GO:0046872,GO:0051082,
comp71934_c0_m.97047	GO:0003779,GO:0005856,
comp71949_c0_m.97152	GO:0003700,GO:0003707,GO:0005496,GO:0005634,GO:0006355,GO:0008270,GO:0043401,GO:0043565,
comp71952_c0_m.97166	GO:0004739,GO:0006096,GO:0043231,GO:0055114,
comp71954_c0_m.97190	GO:0004579,GO:0005789,GO:0016021,GO:0018279,
comp71963_c0_m.97242	GO:0003677,GO:0007420,GO:0009948,GO:0009950,GO:0021999,
comp71971_c0_m.97281	GO:0004558,GO:0005975,GO:0030246,
comp71997_c0_m.97394	GO:0005737,GO:0006579,GO:0008270,GO:0008898,GO:0009086,GO:0032259,GO:0047150,
comp71998_c1_m.97404	GO:0004674,GO:0005524,GO:0006468,
comp72001_c0_m.97427	GO:0005509,GO:0005886,GO:0007156,GO:0016021,
comp72002_c0_m.97443	GO:0002088,GO:0003700,GO:0005634,GO:0021984,GO:0043565,GO:0045893,
comp72005_c0_m.97463	GO:0005543,GO:0005622,GO:0007165,
comp72006_c0_m.97470	GO:0008270,
comp72009_c2_m.97489	GO:0005578,GO:0009749,GO:0009987,GO:0044420,GO:0050789,
comp72019_c2_m.97557	GO:0060216,
comp72020_c0_m.97567	GO:0005525,GO:0007049,GO:0031105,
comp72028_c0_m.97622	GO:0000290,GO:0000932,GO:0005515,GO:0033962,GO:0048511,
comp72035_c0_m.97651	GO:0005488,GO:0005737,GO:0016787,
comp72042_c0_m.97692	GO:0072546,
comp72054_c2_m.97778	GO:0001764,GO:0001889,GO:0005634,GO:0006355,GO:0008285,GO:0016055,GO:0016575,GO:0021754,GO:0021903,GO:0030318,GO:0031017,GO:0032041,GO:0046969,GO:0046970,GO:0048263,GO:0048565,GO:0048709,GO:0050769,GO:0060028,GO:0060218,
comp72057_c2_m.97801	GO:0005576,GO:0009617,GO:0010033,
comp72077_c0_m.97901	GO:0016779,
comp72083_c1_m.97937	GO:0005578,
comp72099_c0_m.98017	GO:0003824,GO:0008152,
comp72099_c1_m.98021	GO:0005739,GO:0016874,GO:0033211,GO:0071902,
comp72099_c2_m.98025	GO:0003824,
comp72104_c1_m.98108	GO:0005488,GO:0018022,GO:0018024,GO:0034968,GO:0043229,GO:0045892,
comp72105_c0_m.98123	GO:0003676,GO:0005622,GO:0008270,
comp72106_c0_m.98131	GO:0003677,GO:0016021,GO:0031965,
comp72108_c0_m.98140	GO:0001750,GO:0001917,GO:0001932,GO:0005088,GO:0005829,GO:0005952,GO:0007507,GO:0008603,GO:0014911,GO:0016323,GO:0016324,GO:0017016,GO:0017156,GO:0017157,GO:0019933,GO:0030073,GO:0030424,GO:0030552,GO:0032403,GO:0043197,GO:0050773,GO:0050790,GO:0050805,GO:0051056,GO:0060076,
comp72131_c1_m.98255	GO:0001726,GO:0005089,GO:0005543,GO:0005794,GO:0008360,GO:0030027,GO:0030036,GO:0031267,GO:0043088,GO:0046847,GO:0046872,
comp72131_c1_m.98256	GO:0005089,GO:0005543,GO:0005622,GO:0035023,GO:0046872,GO:0050790,
comp72140_c0_m.98327	GO:0005515,GO:0005543,GO:0005622,GO:0006909,GO:0006955,GO:0007229,GO:0030217,GO:0030676,GO:0035023,GO:0043087,GO:0045785,GO:0046872,
comp72145_c1_m.98363	GO:0004180,
comp72148_c0_m.98394	GO:0005634,GO:0016279,GO:0018026,GO:0032088,GO:0050727,
comp72156_c0_m.98457	GO:0007369,
comp72156_c0_m.98458	GO:0004177,GO:0007369,GO:0008152,GO:0009987,GO:0030145,
comp72160_c0_m.98516	GO:0004568,GO:0005576,GO:0006032,GO:0008061,GO:0043169,
comp72178_c0_m.98600	GO:0005622,GO:0040007,GO:0042147,GO:0048873,GO:0050881,GO:0060052,
comp72183_c0_m.98627	GO:0003723,GO:0090090,
comp72186_c0_m.98642	GO:0005634,GO:0005737,
comp72186_c0_m.98643	GO:0005634,GO:0005737,
comp72192_c0_m.98683	GO:0005737,
comp72197_c0_m.98741	GO:0008152,GO:0016874,
comp72213_c0_m.98824	GO:0006302,GO:0007368,GO:0016605,GO:0030512,GO:0060027,GO:0070260,
comp72214_c0_m.98829	GO:0000166,GO:0016491,GO:0055114,
comp72225_c0_m.98927	GO:0000183,GO:0000793,GO:0003677,GO:0004386,GO:0005524,GO:0005677,GO:0005730,GO:0006200,GO:0006302,GO:0006334,GO:0006352,GO:0009790,GO:0016584,GO:0016589,GO:0016887,GO:0031213,GO:0031491,GO:0042393,GO:0043044,GO:0043596,GO:0045893,GO:0060041,
comp72242_c0_m.99050	GO:0005886,GO:0044425,
comp72255_c0_m.99141	GO:0003700,GO:0004883,GO:0005496,GO:0005634,GO:0005737,GO:0006355,GO:0008270,GO:0016568,GO:0042921,GO:0043402,GO:0043565,
comp72257_c0_m.99152	GO:0000226,GO:0005813,GO:0007032,GO:0007040,GO:0008017,GO:0008333,GO:0030897,GO:0042802,GO:0045022,GO:0070695,
comp72260_c0_m.99177	GO:0001725,GO:0008270,GO:0016337,GO:0031005,GO:0033623,
comp72262_c1_m.99210	GO:0005083,GO:0005096,GO:0035091,GO:0046580,
comp72263_c0_m.99220	GO:0005765,GO:0006886,GO:0007275,GO:0007634,GO:0008270,GO:0008333,GO:0015721,GO:0031902,GO:0043485,GO:0045176,GO:0048069,
comp72265_c2_m.99231	GO:0000904,GO:0007155,GO:0022607,GO:0040011,GO:0043256,GO:0071842,
comp72277_c1_m.99311	GO:0004476,GO:0006013,
comp72279_c0_m.99340	GO:0003824,
comp72284_c2_m.99386	GO:0001222,GO:0043234,GO:0044451,GO:0045892,
comp72297_c0_m.99469	GO:0005576,GO:0008191,
comp72301_c0_m.99490	GO:0005922,GO:0007154,
comp72325_c1_m.99638	GO:0016740,
comp72333_c1_m.99700	GO:0004828,GO:0005524,GO:0005739,GO:0006434,
comp72333_c1_m.99702	GO:0004828,GO:0005524,GO:0005737,GO:0006434,
comp72351_c0_m.99839	GO:0005216,GO:0006811,GO:0016021,GO:0055085,
comp72352_c0_m.99847	GO:0005789,GO:0006659,GO:0016021,GO:0016740,
comp72360_c0_m.99887	GO:0000777,GO:0005525,GO:0005819,GO:0007067,GO:0016324,GO:0016476,GO:0030496,GO:0031105,GO:0032154,GO:0035085,GO:0051301,GO:0060031,GO:0060271,GO:0090163,
comp72361_c0_m.99894	GO:0004197,GO:0005622,GO:0006508,GO:0042981,
comp72364_c0_m.99914	GO:0004674,GO:0005524,GO:0005576,GO:0005739,GO:0006468,
comp72367_c0_m.99942	GO:0004527,GO:0005694,GO:0006974,GO:0016233,GO:0044446,
comp72372_c0_m.99977	GO:0016021,
comp72374_c0_m.99992	GO:0005634,
comp72385_c0_m.100048	GO:0003779,
comp72385_c0_m.100049	GO:0003779,
comp72395_c0_m.100119	GO:0007155,GO:0008305,
comp72396_c0_m.100138	GO:0005484,GO:0005622,GO:0006886,GO:0016020,GO:0016192,
comp72400_c0_m.100159	GO:0008152,GO:0016787,
comp72401_c1_m.100164	GO:0005737,GO:0005856,GO:0007224,GO:0035845,GO:0036038,GO:0042384,
comp72405_c0_m.100208	GO:0003676,GO:0008270,
comp72428_c0_m.100398	GO:0016787,GO:0090304,
comp72428_c0_m.100399	GO:0004519,GO:0005634,GO:0006281,GO:0006310,GO:0046872,GO:0090305,
comp72430_c0_m.100407	GO:0005507,GO:0016491,GO:0055114,
comp72440_c0_m.100482	GO:0005198,GO:0005923,GO:0016021,GO:0048884,
comp72449_c0_m.100537	GO:0005509,
comp72458_c8_m.100603	GO:0004674,GO:0005524,GO:0005634,GO:0006468,
comp72465_c0_m.100619	GO:0001666,GO:0006355,GO:0016226,GO:0032364,
comp72466_c0_m.100622	GO:0008270,
comp72467_c0_m.100630	GO:0000220,GO:0015078,GO:0015991,
comp72474_c0_m.100684	GO:0005739,GO:0016020,GO:0071842,
comp72475_c0_m.100693	GO:0005525,GO:0007264,GO:0015031,
comp72482_c0_m.100741	GO:0004114,GO:0007165,GO:0008152,GO:0045494,GO:0046872,
comp72488_c0_m.100788	GO:0006486,GO:0008417,GO:0016021,GO:0032580,GO:0036065,
comp72492_c0_m.100799	GO:0006486,GO:0008373,GO:0030173,
comp72499_c0_m.100835	GO:0003676,GO:0005730,GO:0006351,GO:0046872,
comp72501_c0_m.100853	GO:0009987,GO:0016301,GO:0065007,
comp72506_c0_m.100892	GO:0000166,GO:0004672,GO:0005085,GO:0005622,GO:0016310,GO:0050789,
comp72506_c4_m.100908	GO:0000151,GO:0000209,GO:0000245,GO:0001833,GO:0005811,GO:0008610,GO:0016607,GO:0034450,GO:0042802,GO:0045665,GO:0048711,GO:0071013,
comp72507_c0_m.100913	GO:0003677,GO:0005634,GO:0006355,
comp72508_c0_m.100925	GO:0005737,GO:0043231,
comp72509_c0_m.100934	GO:0003723,GO:0005524,GO:0008026,GO:0008152,
comp72518_c0_m.101011	GO:0005215,GO:0006810,GO:0016020,
comp72518_c0_m.101012	GO:0016021,GO:0022857,GO:0055085,
comp72529_c0_m.101057	GO:0016021,GO:0016746,
comp72532_c1_m.101073	GO:0000179,GO:0003677,GO:0005739,GO:0006355,GO:0031167,
comp72533_c0_m.101081	GO:0005789,GO:0006656,GO:0016780,
comp72535_c0_m.101103	GO:0006486,GO:0006886,GO:0006890,GO:0017119,GO:0034067,GO:0050821,
comp72546_c0_m.101169	GO:0006950,
comp72546_c2_m.101175	GO:0003723,GO:0005524,GO:0009396,GO:0030272,
comp72548_c1_m.101186	GO:0005488,
comp72557_c0_m.101238	GO:0006814,GO:0015293,GO:0016021,
comp72575_c0_m.101309	GO:0000122,GO:0000790,GO:0001078,GO:0003707,GO:0003714,GO:0004887,GO:0005654,GO:0006367,GO:0007623,GO:0008270,GO:0010871,GO:0030522,GO:0034144,GO:0043401,GO:0043565,GO:0044212,GO:0071222,GO:2000189,
comp72585_c0_m.101363	GO:0004553,GO:0005975,GO:0043169,
comp72586_c0_m.101372	GO:0016021,
comp72588_c0_m.101386	GO:0005622,GO:0035556,
comp72589_c0_m.101390	GO:0002669,GO:0004842,GO:0005624,GO:0005634,GO:0005886,GO:0005938,GO:0031410,GO:0032088,GO:0035519,GO:0042787,GO:0043021,GO:0043066,GO:0045236,GO:0045732,GO:0046329,GO:0046642,GO:0050687,GO:0070534,GO:0070936,GO:0090085,
comp72589_c1_m.101397	GO:0002683,GO:0004842,GO:0016567,GO:0030163,GO:0031323,GO:0043229,GO:0044444,GO:0048518,GO:0048523,GO:0048585,GO:0051246,GO:0080134,
comp72591_c0_m.101409	GO:0005516,
comp72601_c1_m.101467	GO:0000166,GO:0005215,GO:0005769,GO:0005829,GO:0005886,GO:0006893,GO:0006897,GO:0009725,GO:0016491,GO:0030140,GO:0030173,GO:0042598,GO:0045055,GO:0055114,
comp72610_c1_m.101534	GO:0005634,GO:0006355,GO:0008270,GO:0035121,GO:0043565,GO:0060349,
comp72613_c0_m.101546	GO:0005524,GO:0006200,GO:0016887,
comp72633_c0_m.101688	GO:0005737,GO:0006887,GO:0007368,GO:0048278,GO:0048793,
comp72638_c0_m.101725	GO:0004435,GO:0004871,GO:0005509,GO:0005622,GO:0016042,GO:0034480,GO:0035556,
comp72638_c0_m.101727	GO:0000086,GO:0000790,GO:0004435,GO:0004871,GO:0005096,GO:0005509,GO:0005516,GO:0005521,GO:0005546,GO:0005737,GO:0007213,GO:0007215,GO:0007613,GO:0008277,GO:0016042,GO:0016607,GO:0019899,GO:0021987,GO:0032735,GO:0035722,GO:0035723,GO:0035724,GO:0040019,GO:0043547,GO:0045444,GO:0045663,GO:0045892,GO:0045893,GO:0046330,GO:0048009,GO:0048639,GO:0051318,GO:0060466,GO:0070498,GO:0080154,GO:2000344,GO:…
comp72646_c0_m.101803	GO:0000502,GO:0005634,GO:0005737,GO:0006355,GO:0006368,GO:0010950,GO:0043248,GO:0061133,
comp72652_c1_m.101843	GO:0007186,GO:0009966,GO:0016021,GO:0044464,GO:0048522,GO:0070915,
comp72674_c0_m.101975	GO:0001071,GO:0005654,GO:0006351,GO:0046983,
comp72678_c0_m.101998	GO:0005654,GO:0005730,GO:0005737,GO:0015031,
comp72689_c0_m.102049	GO:0003700,GO:0006355,GO:0016568,GO:0031981,GO:0043232,GO:0043565,GO:0044267,GO:0046632,
comp72691_c1_m.102068	GO:0005578,GO:0016020,GO:0043395,
comp72691_c1_m.102069	GO:0005578,GO:0016020,GO:0043395,
comp72700_c0_m.102155	GO:0003824,
comp72708_c1_m.102217	GO:0007165,GO:0046037,GO:0046872,GO:0047555,GO:0051480,GO:0060041,
comp72709_c0_m.102220	GO:0001501,GO:0001503,GO:0003014,GO:0004674,GO:0005216,GO:0005524,GO:0006468,GO:0006582,GO:0006811,GO:0007346,GO:0016020,GO:0030318,GO:0031017,GO:0046928,GO:0050678,GO:0055085,GO:0072507,
comp72712_c0_m.102248	GO:0003824,
comp72721_c0_m.102291	GO:0005739,GO:0006810,GO:0009055,GO:0022900,GO:0046872,GO:0051537,
comp72749_c2_m.102450	GO:0005789,GO:0005975,GO:0016021,GO:0030246,
comp72750_c0_m.102459	GO:0005743,GO:0006869,GO:0016021,GO:0055085,
comp72750_c0_m.102460	GO:0005743,GO:0006869,GO:0016021,GO:0055085,
comp72751_c2_m.102469	GO:0003723,GO:0005524,GO:0006200,GO:0008026,
comp72751_c2_m.102470	GO:0004370,GO:0005975,GO:0006072,GO:0016310,
comp72751_c2_m.102474	GO:0004370,GO:0005975,GO:0006072,GO:0016310,
comp72751_c2_m.102475	GO:0004370,GO:0005975,GO:0006072,GO:0016310,
comp72755_c1_m.102527	GO:0003777,GO:0005524,GO:0005737,GO:0005858,GO:0005874,GO:0006200,GO:0007018,GO:0007283,GO:0016887,GO:0030030,GO:0035085,
comp72765_c0_m.102628	GO:0000287,GO:0004743,GO:0006096,GO:0016310,GO:0030955,
comp72766_c2_m.102637	GO:0005622,GO:0006464,GO:0016881,
comp72766_c3_m.102638	GO:0000139,GO:0006944,GO:0007030,GO:0016881,GO:0017137,GO:0030334,GO:0048365,GO:0070936,
comp72768_c0_m.102655	GO:0005507,GO:0005524,GO:0006754,GO:0006825,GO:0016021,GO:0043682,
comp72768_c1_m.102666	GO:0005507,GO:0005524,GO:0006754,GO:0006825,GO:0016021,GO:0043682,
comp72771_c1_m.102691	GO:0003700,GO:0005634,GO:0006355,GO:0006916,GO:0008045,GO:0008270,GO:0009887,GO:0021526,GO:0043565,
comp72771_c1_m.102692	GO:0003700,GO:0005634,GO:0006355,GO:0008270,GO:0043565,
comp72776_c0_m.102723	GO:0004733,GO:0008615,GO:0010181,GO:0042823,GO:0055114,
comp72781_c0_m.102765	GO:0016021,GO:0016192,
comp72787_c0_m.102807	GO:0005097,GO:0005622,GO:0032851,
comp72794_c0_m.102883	GO:0006915,GO:0016780,GO:0044431,
comp72797_c0_m.102916	GO:0001501,GO:0001756,GO:0001968,GO:0016021,GO:0046982,GO:0085029,
comp72807_c0_m.102973	GO:0005622,GO:0006810,GO:0046872,
comp72813_c0_m.103018	GO:0004714,GO:0005524,GO:0006468,GO:0007169,GO:0016020,
comp72818_c0_m.103051	GO:0004997,GO:0007186,GO:0016021,
comp72839_c0_m.103149	GO:0005319,GO:0006869,GO:0045735,
comp72842_c0_m.103163	GO:0000166,GO:0001503,GO:0005739,GO:0015012,GO:0016021,GO:0030198,GO:0030206,GO:0032580,GO:0048040,GO:0050662,GO:0051216,
comp72845_c0_m.103183	GO:0000139,GO:0003723,GO:0005637,GO:0015031,GO:0016021,
comp72846_c0_m.103189	GO:0004867,
comp72849_c0_m.103213	GO:0001525,GO:0001822,GO:0008152,GO:0016021,GO:0016263,GO:0046872,
comp72870_c0_m.103347	GO:0003682,GO:0003713,GO:0005634,GO:0035064,
comp72883_c0_m.103418	GO:0003677,GO:0006351,
comp72883_c1_m.103427	GO:0003700,GO:0005634,GO:0006355,GO:0043565,
comp72891_c0_m.103479	GO:0004221,GO:0005509,GO:0005794,GO:0006511,GO:0008234,
comp72893_c0_m.103503	GO:0016021,
comp72895_c0_m.103509	GO:0005737,GO:0006508,GO:0008239,
comp72902_c0_m.103578	GO:0001817,GO:0005622,GO:0005886,GO:0007165,GO:0010556,GO:0030217,GO:0031326,GO:0042981,GO:0044425,GO:0045619,GO:0048583,GO:0050671,GO:0050864,GO:0050870,GO:0080090,
comp72908_c0_m.103622	GO:0006814,GO:0006885,GO:0015385,GO:0016021,GO:0034220,GO:0042539,
comp72915_c1_m.103668	GO:0004738,GO:0004742,GO:0006086,GO:0045254,GO:0050908,
comp72918_c0_m.103688	GO:0003779,
comp72925_c0_m.103730	GO:0005524,GO:0006200,GO:0016887,GO:0043190,
comp72926_c0_m.103739	GO:0004602,GO:0006979,GO:0055114,
comp72932_c0_m.103777	GO:0016020,
comp72941_c0_m.103838	GO:0005576,GO:0010466,GO:0030414,
comp72942_c0_m.103847	GO:0000139,GO:0005789,GO:0006888,GO:0016021,GO:0033116,
comp72953_c0_m.103927	GO:0006508,GO:0008237,GO:0008270,
comp72960_c0_m.103956	GO:0003676,GO:0006810,GO:0016787,GO:0044237,GO:0044238,GO:0046872,GO:0048523,GO:0050896,
comp72961_c1_m.103962	GO:0002161,GO:0004823,GO:0005515,GO:0005524,GO:0005829,GO:0006429,GO:0006450,
comp72966_c0_m.103991	GO:0000166,GO:0004674,GO:0016310,GO:0051716,
comp72969_c0_m.104023	GO:0006936,
comp72972_c0_m.104048	GO:0004613,GO:0005525,GO:0006094,
comp72977_c1_m.104091	GO:0005737,GO:0007034,GO:0015031,GO:0030904,
comp72980_c0_m.104093	GO:0005254,GO:0005524,GO:0006200,GO:0006821,GO:0016021,GO:0042626,GO:0055085,
comp72984_c0_m.104130	GO:0009021,GO:0030488,
comp72987_c1_m.104156	GO:0005737,GO:0006909,GO:0006915,
comp72989_c2_m.104189	GO:0004945,GO:0007186,GO:0016021,
comp72995_c0_m.104245	GO:0008270,
comp73006_c0_m.104299	GO:0003993,
comp73008_c0_m.104318	GO:0005509,GO:0009953,GO:0030510,GO:0060034,
comp73018_c1_m.104387	GO:0005847,GO:0006398,GO:0016787,
comp73020_c0_m.104400	GO:0001609,GO:0001973,GO:0016021,
comp73021_c0_m.104410	GO:0016787,
comp73025_c0_m.104460	GO:0004767,GO:0005794,GO:0006684,GO:0042221,GO:0046513,
comp73034_c0_m.104504	GO:0003779,GO:0005083,GO:0005730,GO:0006461,GO:0008154,GO:0009617,GO:0030027,GO:0030478,GO:0034629,GO:0050790,GO:0051653,
comp73036_c0_m.104518	GO:0008146,
comp73044_c0_m.104565	GO:0005525,GO:0005622,GO:0007264,GO:0015031,
comp73051_c0_m.104596	GO:0005789,GO:0016021,
comp73073_c2_m.104758	GO:0007399,
comp73078_c0_m.104809	GO:0031101,
comp73081_c1_m.104821	GO:0016021,GO:0055085,
comp73087_c0_m.104888	GO:0004114,GO:0007165,GO:0008152,
comp73087_c0_m.104889	GO:0004114,GO:0007165,GO:0008152,
comp73094_c1_m.104944	GO:0004674,GO:0005524,GO:0006468,
comp73096_c0_m.104955	GO:0005622,GO:0035556,GO:0046872,
comp73098_c0_m.104963	GO:0003007,GO:0005245,GO:0005891,GO:0008016,GO:0051925,GO:0070588,
comp73100_c0_m.104991	GO:0004672,GO:0009987,GO:0014820,GO:0019899,GO:0044464,
comp73101_c0_m.104999	GO:0003993,GO:0005576,GO:0016311,GO:0046872,
comp73113_c1_m.105059	GO:0002090,GO:0005737,GO:0008289,GO:0016020,GO:0042802,GO:0048488,
comp73114_c0_m.105070	GO:0016075,GO:0016787,
comp73115_c0_m.105078	GO:0003676,GO:0005622,GO:0008270,
comp73117_c3_m.105116	GO:0000166,GO:0005856,
comp73120_c1_m.105125	GO:0001501,GO:0005789,GO:0006006,GO:0009791,GO:0010259,GO:0015031,GO:0016021,GO:0030968,GO:0032024,GO:0045727,GO:0046622,GO:0048644,GO:0060124,
comp73124_c0_m.105153	GO:0000166,GO:0003978,GO:0006012,GO:0044237,GO:0050662,
comp73136_c0_m.105236	GO:0001756,GO:0003723,GO:0005634,GO:0006357,GO:0016788,GO:0032784,GO:0035050,GO:0071599,
comp73139_c0_m.105273	GO:0003700,GO:0006355,GO:0016021,GO:0043565,
comp73143_c0_m.105288	GO:0004499,GO:0005792,GO:0031227,GO:0050660,GO:0050661,GO:0055114,
comp73150_c0_m.105336	GO:0003676,
comp73159_c0_m.105385	GO:0004674,GO:0005524,GO:0006468,GO:0007154,GO:0035091,
comp73170_c0_m.105431	GO:0003700,GO:0006355,GO:0043565,GO:0046983,
comp73171_c4_m.105443	GO:0003700,GO:0005667,GO:0006355,GO:0007179,
comp73178_c0_m.105488	GO:0007165,GO:0007601,
comp73181_c0_m.105501	GO:0005635,GO:0006810,GO:0016021,GO:0033036,
comp73216_c0_m.105727	GO:0005488,
comp73220_c0_m.105767	GO:0004134,GO:0004135,GO:0005625,GO:0005730,GO:0005978,GO:0005980,GO:0007584,GO:0016234,GO:0016529,GO:0030247,GO:0031593,GO:0043169,GO:0051384,
comp73221_c2_m.105795	GO:0008270,GO:0030900,GO:0031076,
comp73222_c0_m.105804	GO:0001522,GO:0003723,GO:0006396,GO:0009982,
comp73232_c0_m.105875	GO:0003713,GO:0005634,GO:0005737,GO:0015031,GO:0017025,GO:0030239,
comp73237_c4_m.105932	GO:0005509,
comp73238_c0_m.105950	GO:0044444,
comp73241_c1_m.105955	GO:0005789,GO:0005792,GO:0009055,GO:0020037,GO:0055114,GO:0070330,
comp73245_c0_m.105971	GO:0006813,GO:0015467,GO:0016020,
comp73262_c1_m.106070	GO:0048731,
comp73263_c3_m.106111	GO:0001558,GO:0005520,GO:0005576,GO:0009953,GO:0030178,GO:0030514,GO:0051216,
comp73283_c1_m.106235	GO:0005509,
comp73299_c1_m.106353	GO:0005622,GO:0046872,
comp73300_c0_m.106364	GO:0005543,
comp73305_c0_m.106413	GO:0003779,GO:0005622,
comp73310_c0_m.106444	GO:0004872,GO:0007186,GO:0016021,
comp73313_c0_m.106460	GO:0008083,GO:0035118,GO:0048920,GO:0060022,
comp73315_c0_m.106472	GO:0016021,
comp73316_c0_m.106479	GO:0005524,GO:0005737,GO:0005874,GO:0006200,GO:0008568,
comp73335_c0_m.106611	GO:0030246,
comp73339_c2_m.106644	GO:0005777,GO:0016021,
comp73370_c0_m.106813	GO:0005622,GO:0035556,
comp73370_c0_m.106814	GO:0005622,GO:0035556,
comp73377_c1_m.106858	GO:0006855,GO:0015238,GO:0016021,
comp73377_c1_m.106859	GO:0006810,
comp73398_c1_m.106976	GO:0004367,GO:0005975,GO:0009331,GO:0042803,GO:0046168,GO:0051287,GO:0055114,
comp73400_c0_m.106991	GO:0001657,GO:0002043,GO:0005515,GO:0005578,GO:0005615,GO:0009953,GO:0010594,GO:0030097,GO:0030514,GO:0042118,GO:0043049,GO:0050840,GO:0060393,GO:0070374,
comp73402_c1_m.107006	GO:0000086,GO:0004842,GO:0005737,GO:0009953,GO:0016567,GO:0019005,GO:0030282,GO:0030513,GO:0031146,
comp73402_c2_m.107011	GO:0005739,GO:0006869,GO:0016021,GO:0055085,
comp73403_c0_m.107017	GO:0016020,
comp73412_c0_m.107083	GO:0009058,GO:0016779,
comp73422_c0_m.107169	GO:0003333,GO:0015179,GO:0015807,GO:0016021,
comp73431_c0_m.107240	GO:0005488,
comp73432_c0_m.107254	GO:0005337,GO:0015858,GO:0016021,GO:0055085,
comp73432_c0_m.107255	GO:0005337,GO:0015858,GO:0016021,GO:0055085,
comp73434_c0_m.107273	GO:0007166,GO:0016020,
comp73436_c0_m.107291	GO:0005764,GO:0008152,GO:0043890,GO:0046872,
comp73440_c0_m.107299	GO:0000079,GO:0006355,GO:0016591,GO:0016592,GO:0019901,
comp73446_c0_m.107345	GO:0002027,GO:0004935,GO:0005886,GO:0016021,GO:0071875,
comp73450_c0_m.107386	GO:0004397,GO:0005625,GO:0005737,GO:0006548,GO:0009058,
comp73452_c0_m.107407	GO:0005488,GO:0050794,
comp73460_c1_m.107462	GO:0001726,GO:0005089,GO:0005543,GO:0005829,GO:0005925,GO:0005938,GO:0007399,GO:0008624,GO:0019901,GO:0035023,GO:0042059,GO:0043005,GO:0043025,GO:0043234,GO:0043547,GO:0048011,
comp73474_c0_m.107611	GO:0030334,GO:0051015,
comp73481_c0_m.107664	GO:0005524,GO:0005634,GO:0007113,GO:0008641,GO:0016881,GO:0045116,GO:0046982,GO:0051726,
comp73494_c0_m.107759	GO:0004109,GO:0006779,GO:0042541,GO:0055114,
comp73501_c3_m.107806	GO:0004672,GO:0005488,GO:0009987,
comp73504_c0_m.107834	GO:0065007,
comp73513_c1_m.107893	GO:0001702,GO:0004713,GO:0005524,GO:0005634,GO:0005829,GO:0045859,GO:0046777,GO:0051480,GO:0060027,
comp73515_c0_m.107905	GO:0005543,
comp73518_c1_m.107935	GO:0000166,GO:0005622,GO:0009190,GO:0016849,GO:0035556,
comp73520_c0_m.107942	GO:0003677,GO:0003743,GO:0003824,GO:0005634,GO:0006367,GO:0006413,GO:0045893,
comp73523_c0_m.107949	GO:0008270,GO:0008745,GO:0009253,GO:0042742,
comp73528_c0_m.107970	GO:0004347,GO:0006094,GO:0006096,
comp73534_c0_m.108002	GO:0003774,GO:0003779,GO:0005524,GO:0008152,GO:0032982,GO:0035050,GO:0055005,
comp73534_c1_m.108003	GO:0003774,GO:0005524,GO:0008152,GO:0031444,GO:0032982,GO:0051015,
comp73534_c2_m.108006	GO:0003774,GO:0003779,GO:0005524,GO:0008152,GO:0030240,GO:0031444,GO:0032982,GO:0035050,GO:0055005,GO:0071688,
comp73544_c0_m.108063	GO:0004871,GO:0005834,GO:0007186,
comp73549_c0_m.108086	GO:0008233,
comp73549_c0_m.108089	GO:0004252,GO:0005044,GO:0005886,GO:0006508,GO:0043025,
comp73550_c0_m.108096	GO:0005634,
comp73551_c0_m.108100	GO:0009987,
comp73553_c0_m.108107	GO:0004484,GO:0005634,GO:0005737,GO:0006370,GO:0006606,GO:0008565,GO:0061015,
comp73563_c0_m.108164	GO:0003677,GO:0005524,GO:0006281,GO:0017111,
comp73570_c2_m.108216	GO:0000118,GO:0004407,GO:0016575,
comp73574_c0_m.108256	GO:0006821,GO:0008271,GO:0008272,GO:0008510,GO:0009651,GO:0015701,GO:0016021,GO:0055081,GO:0071436,
comp73574_c2_m.108263	GO:0006821,GO:0008271,GO:0008272,GO:0008510,GO:0009651,GO:0015701,GO:0016021,GO:0055081,GO:0071436,
comp73575_c0_m.108266	GO:0003824,GO:0008152,GO:0016020,
comp73578_c0_m.108297	GO:0000922,GO:0005813,
comp73584_c0_m.108368	GO:0003677,GO:0003700,GO:0005634,GO:0006355,
comp73584_c2_m.108378	GO:0008270,
comp73590_c0_m.108429	GO:0004497,GO:0005506,GO:0005789,GO:0006633,GO:0016021,GO:0016126,GO:0055114,
comp73592_c0_m.108458	GO:0007218,
comp73595_c0_m.108468	GO:0005509,
comp73597_c1_m.108477	GO:0005089,GO:0005543,GO:0005622,GO:0035023,
comp73600_c0_m.108505	GO:0003950,
comp73611_c5_m.108604	GO:0002446,GO:0003713,GO:0006306,GO:0008270,GO:0019899,GO:0030218,GO:0030854,GO:0042119,GO:0042800,GO:0045893,GO:0048384,GO:0070688,GO:0071300,
comp73611_c7_m.108614	GO:0046872,
comp73613_c0_m.108627	GO:0000226,GO:0000922,GO:0005815,
comp73614_c0_m.108653	GO:0003677,GO:0004003,GO:0005524,GO:0005634,GO:0006200,GO:0032508,
comp73614_c0_m.108654	GO:0003779,GO:0031901,GO:0034314,GO:0042147,GO:0043014,GO:0055038,GO:0071203,
comp73633_c0_m.108804	GO:0005515,GO:0005615,GO:0007389,GO:0030514,GO:0042475,
comp73634_c1_m.108818	GO:0001726,GO:0003779,GO:0005158,GO:0005200,GO:0005916,GO:0005925,GO:0007016,GO:0007155,GO:0015629,GO:0045202,
comp73637_c0_m.108866	GO:0003777,GO:0005524,GO:0005874,GO:0007018,
comp73637_c0_m.108867	GO:0000166,GO:0007268,GO:0010970,GO:0015630,GO:0017111,GO:0043231,GO:0043234,GO:0044430,GO:0044444,
comp73647_c3_m.108955	GO:0001921,GO:0005198,GO:0005923,GO:0007275,GO:0008360,GO:0016021,GO:0016192,GO:0016328,GO:0032314,GO:0034446,GO:0040017,GO:0043088,GO:0090136,
comp73649_c0_m.108963	GO:0005201,GO:0005578,
comp73654_c1_m.109001	GO:0000166,GO:0003723,GO:0008270,
comp73655_c0_m.109010	GO:0000166,GO:0000775,GO:0005881,GO:0009987,
comp73657_c0_m.109020	GO:0005622,GO:0042254,
comp73661_c2_m.109045	GO:0005525,GO:0007264,GO:0015031,
comp73672_c0_m.109109	GO:0003676,GO:0005515,GO:0005730,GO:0010521,GO:0051974,
comp73674_c0_m.109122	GO:0006915,GO:0050794,
comp73676_c1_m.109143	GO:0008152,GO:0016779,
comp73681_c0_m.109180	GO:0003777,GO:0005524,GO:0005543,GO:0005634,GO:0005737,GO:0005874,GO:0007018,
comp73685_c0_m.109222	GO:0003700,GO:0006355,GO:0008270,GO:0021514,GO:0035912,GO:0043565,GO:0045637,GO:0060215,
comp73686_c1_m.109237	GO:0004252,GO:0006508,
comp73699_c0_m.109322	GO:0005747,GO:0008137,GO:0009055,GO:0042773,GO:0051536,
comp73699_c0_m.109326	GO:0008137,GO:0009055,GO:0016020,GO:0042773,GO:0051536,
comp73704_c0_m.109363	GO:0004672,GO:0006468,
comp73707_c0_m.109398	GO:0005525,
comp73712_c0_m.109418	GO:0002040,GO:0004872,GO:0016020,GO:0022603,GO:0048519,GO:0050794,GO:0051128,
comp73716_c0_m.109452	GO:0000150,GO:0003690,GO:0003697,GO:0005524,GO:0005634,GO:0006200,GO:0006281,GO:0007131,GO:0008094,
comp73719_c0_m.109469	GO:0005328,GO:0005332,GO:0005887,GO:0006836,
comp73726_c0_m.109527	GO:0001525,GO:0043534,
comp73730_c0_m.109591	GO:0004872,GO:0005216,GO:0016021,GO:0034220,
comp73739_c0_m.109659	GO:0004713,GO:0005524,GO:0045859,GO:0046777,GO:0060027,
comp73746_c3_m.109704	GO:0001947,GO:0003677,GO:0003700,GO:0005634,GO:0006355,GO:0007155,GO:0008016,GO:0008283,GO:0021538,GO:0030903,GO:0042074,GO:0043704,GO:0046548,GO:0046549,GO:0048318,
comp73761_c0_m.109807	GO:0004674,GO:0005524,GO:0006397,GO:0006468,GO:0016891,
comp73765_c1_m.109849	GO:0000786,GO:0003677,GO:0005634,GO:0006334,
comp73768_c0_m.109866	GO:0003677,GO:0005524,GO:0005634,GO:0006260,GO:0006281,GO:0006310,GO:0043140,
comp73772_c1_m.109891	GO:0003774,GO:0005524,GO:0016459,
comp73774_c0_m.109913	GO:0002576,GO:0005739,GO:0005829,GO:0005886,GO:0006112,GO:0006904,GO:0007274,GO:0007412,GO:0010807,GO:0014047,GO:0015031,GO:0016188,GO:0017075,GO:0019901,GO:0019904,GO:0031091,GO:0032229,GO:0042802,GO:0043234,GO:0043524,GO:0044281,GO:0045956,GO:0047485,GO:0050796,GO:0050821,GO:0060292,GO:0070527,
comp73785_c0_m.109987	GO:0003676,GO:0005634,GO:0006378,GO:0060216,
comp73788_c0_m.110016	GO:0005484,GO:0005622,GO:0006886,GO:0016020,GO:0016192,
comp73791_c0_m.110048	GO:0004553,GO:0005975,GO:0030246,
comp73791_c0_m.110051	GO:0004553,GO:0005975,GO:0030246,
comp73791_c0_m.110052	GO:0003824,
comp73801_c0_m.110143	GO:0003923,GO:0005886,GO:0006506,GO:0034394,GO:0042765,GO:0046425,GO:0050976,
comp73805_c0_m.110160	GO:0005102,GO:0016021,GO:0016529,
comp73806_c1_m.110169	GO:0006508,GO:0008234,
comp73809_c0_m.110188	GO:0003677,GO:0008270,
comp73811_c0_m.110205	GO:0005764,GO:0006629,GO:0016787,
comp73820_c0_m.110247	GO:0005216,GO:0006811,GO:0016021,GO:0055085,
comp73821_c0_m.110277	GO:0000166,GO:0016491,GO:0055114,
comp73824_c0_m.110289	GO:0005102,GO:0007165,
comp73828_c0_m.110317	GO:0005739,GO:0008270,GO:0009060,GO:0016020,GO:0016811,GO:0034983,GO:0070403,
comp73830_c2_m.110326	GO:0008168,GO:0016070,GO:0032259,
comp73832_c0_m.110333	GO:0005604,GO:0016322,GO:0043237,GO:0060668,
comp73834_c0_m.110354	GO:0003824,GO:0008152,
comp73862_c0_m.110548	GO:0005515,
comp73870_c0_m.110605	GO:0003872,GO:0005524,GO:0005945,GO:0006096,GO:0046835,
[truncated: 15,932 more rows]
