# Supplementary material for: Transcriptome assemblies for studying sex-biased gene expression in the guppy, Poecilia reticulata
Source: BMC Genomics. 2014 May 26;15(1):400. doi: 10.1186/1471-2164-15-400 (PMC4059875; doi:10.1186/1471-2164-15-400)
Supplement: Supplementary file 6 — Additional file 6: Table S4: Genes with sex-biased expression in brain. Sex-biased genes (FDR < 0.1) are shown with expression values and gene annotations (if available) obtained from annotated orthologs in other vertebrates. (XLSX 1003 KB) [file 12864_2014_6114_MOESM6_ESM.xlsx]

## Sheet: File06_TableS4_DE_Brain_Ortholo
Gene	logFC	logCPM	PValue	FDR	Dispersion	Coefficient of Variation	Platyfish	Medaka	Tilapia	Stickleback	Zebrafish	Human	Mouse	Cod	Tetraodon	Fugu
comp82034_c0_m.233887	7.84611	4.93252	1.65e-152	4.57e-148	0.0871708	0.295247	*	*	*	*	*	*	*	*	*	*
CUFF_4500_m.255727	4.39379	2.36832	1.99e-37	2.74e-33	0.1062	0.325883
comp82554_c0_m.245745	3.82587	4.58537	1.22e-35	1.12e-31	0.117413	0.342655	*	*	*	||scaffold_230|ENSFM00650001140153|6653|13853|1|6653|13853	*	*	*	*	*	*
comp79425_c0_m.179783	3.24694	2.17454	9.7e-10	1.87e-07	0.0383094	0.195728
CUFF_19106_m.17944	3.03485	2.91595	0.000777322	0.0144917	0.0348828	0.186769	*	*	*	*	*	*	*	*	*	*
CUFF_50957_m.326641	2.47956	3.52814	0.00290177	0.0366387	0.348712	0.590519	*	*	*	*	*	*	*	*	*	*
CUFF_26118_m.329395	2.33507	1.33386	1.25e-09	2.32e-07	0.0448924	0.211878
CUFF_50957_m.326640	2.29392	6.33808	0.00918194	0.0795193	0.0660342	0.256971	*	*	*	*	*	*	*	*	*	*
CUFF_39731_m.188260	2.26272	7.05448	2.17e-12	8.93e-10	0.0272916	0.165202
CUFF_46155_m.218633	2.17514	2.69061	3.07e-05	0.00118718	0.0264219	0.162548
comp28825_c0_m.13715	2.0701	2.49271	9.69e-13	4.53e-10	0.0286071	0.169136	*	*	*	*	*	*	*	*	*	*
CUFF_15774_m.294535	2.0394	2.67503	6.21e-11	1.79e-08	0.0267403	0.163525	*	*	*	*	*	*	*	*	*	*
comp82435_c0_m.243310	2.03207	3.87098	1.74e-10	4.42e-08	0.0254114	0.15941
comp82448_c2_m.243587	1.94242	1.9016	2.15e-10	5.26e-08	0.0277983	0.166728
comp81113_c0_m.213661	1.93795	2.94236	0.000311739	0.00742686	0.0376176	0.193952	*	*	*	*	*	*	*	*	*	*
comp80505_c3_m.201092	1.92265	1.03698	0.000630075	0.012418	0.0803731	0.283501
CUFF_24498_m.316467	1.86057	1.38457	0.000555848	0.0113521	0.0285327	0.168916
comp82448_c2_m.243582	1.84854	4.08528	1.57e-16	1.89e-13	0.0368108	0.191861
CUFF_15758_m.294321	1.84352	1.65518	1.17e-05	0.000541972	0.0484377	0.220086
CUFF_19782_m.22251	1.84269	1.52047	3.03e-05	0.00117384	0.0306352	0.175029	||JH556698.1|ENSFM00670001281979|2488930|2491960|-1|2488930|2491960	*	Uncharacterized_protein_||GL831169.1|ENSFM00670001281979|2856547|2859266|1|2856547|2859266	*	*	*	urotensin-related_peptide_1_|urp1|14|ENSFM00610000973099|34889136|34891788|1|34889136|34891788	*	*	*
CUFF_9523_m.273239	1.82708	0.715285	2.59e-05	0.00103357	0.0404225	0.201054	insulin-like_growth_factor_2_mRNA_binding_protein_1_|IGF2BP1|JH557172.1|ENSFM00250000001265|99123|140787|1|99123|140787	*	Uncharacterized_protein_|IGF2BP1|GL831179.1|ENSFM00250000001265|604597|643164|-1|604597|643164	insulin-like_growth_factor_2_mRNA_binding_protein_1_|IGF2BP1|groupXI|ENSFM00250000001265|1217111|1244993|-1|1217111|1244993	*	insulin-like_growth_factor_2_mRNA_binding_protein_1_|IGF2BP1|Un_random|ENSFM00250000001265|5320549|5350290|1|5320549|5350290	insulin-like_growth_factor_2_mRNA_binding_protein_1_|igf2bp1|3|ENSFM00250000001265|23815586|23866356|-1|23815586|23866356	insulin-like_growth_factor_2_mRNA_binding_protein_1_|IGF2BP1|GeneScaffold_3096|ENSFM00250000001265|51752|299312|-1|51752|299312	insulin-like_growth_factor_2_mRNA_binding_protein_1_|IGF2BP1|17|ENSFM00250000001265|47074774|47133012|1|47074774|47133012	insulin-like_growth_factor_2_mRNA_binding_protein_1_|Igf2bp1|11|ENSFM00250000001265|95957163|96005940|-1|95957163|96005940
CUFF_5873_m.259536	1.78064	2.40999	3.49e-09	5.78e-07	0.0765881	0.276746	galanin/GMAP_prepropeptide_|GAL|JH556957.1|ENSFM00600000926430|159522|166126|-1|159522|166126	Uncharacterized_protein_|GAL|ultracontig72|ENSFM00600000926430|748079|756948|1|748079|756948	Uncharacterized_protein_|GAL|GL831271.1|ENSFM00600000926430|1543302|1548673|1|1543302|1548673	galanin/GMAP_prepropeptide_|GAL|groupXIX|ENSFM00600000926430|490540|495336|-1|490540|495336	*	*	Uncharacterized_protein_|CR391967.1|25|ENSFM00600000926430|10767436|10775181|-1|10767436|10775181	galanin/GMAP_prepropeptide_|GAL|GeneScaffold_572|ENSFM00650001145175|3107|4165|-1|3107|4165	galanin/GMAP_prepropeptide_|GAL|11|ENSFM00670001237896|68451247|68458643|1|68451943|68458643	galanin_|Gal|19|ENSFM00670001237896|3409919|3414472|-1|3409919|3414472
comp72855_c0_m.103232	1.77925	3.79948	0.00304548	0.0376924	0.0474932	0.217929
CUFF_49684_m.235964	1.70886	2.97849	7.48e-11	2.09e-08	0.0309907	0.176042
CUFF_42668_m.202627	1.64097	1.26521	8e-07	5.86e-05	0.039041	0.197588
comp72855_c0_m.103230	1.63036	4.26784	0.00716106	0.0677848	0.0358263	0.189278	*	*	*	*	*	*	*	*	*	*
CUFF_203_m.1319	1.61298	5.71766	1.19e-05	0.000546406	0.0349202	0.186869
comp81113_c0_m.213659	1.59851	5.15437	0.00150884	0.023236	0.0368153	0.191873	*	*	*	*	*	*	transcription_elongation_factor_B_(SIII),_polypeptide_3_|tceb3|11|ENSFM00500000271639|2064037|2083734|-1|2064037|2083734	*	*	*
comp82564_c3_m.246040	1.589	1.47356	0.000787459	0.0146124	0.0320958	0.179153
comp80033_c0_m.192128	1.5085	1.30594	0.0013171	0.020913	0.0830016	0.2881	*	*	*	*	*	*	*	*	*	*
CUFF_45808_m.216775	1.49209	2.92905	4.89e-06	0.000260138	0.0263744	0.162402
comp67276_c0_m.71958	1.49148	1.81707	5.19e-08	5.75e-06	0.028771	0.16962	*	*	*	*	*	*	*	*	*	*
CUFF_27777_m.129796	1.46125	1.30475	0.00187723	0.0270957	0.050639	0.225031	*	*	*	*	*	*	*	*	*	*
comp77408_c7_m.146345	1.45172	1.25465	6.8e-06	0.000342246	0.0367399	0.191677	*	*	*	*	*	*	*	*	*	*
CUFF_28425_m.27405	1.44841	1.36211	5.18e-05	0.0018201	0.0670856	0.259009		Uncharacterized_protein_|SLC10A4|4|ENSFM00670001235464|693768|695272|-1|693768|695272	Uncharacterized_protein_|SLC10A4|GL831140.1|ENSFM00670001235464|8511284|8514130|-1|8511284|8514130	solute_carrier_family_10_(sodium/bile_acid_cotransporter_family)_member_4_|SLC10A4|groupVIII|ENSFM00670001235464|18424445|18428295|1|18425505|18428295	Uncharacterized_protein_|SLC10A4|scaffold_13|ENSFM00670001235464|1248213|1251885|1|1248213|1249918	solute_carrier_family_10_(sodium/bile_acid_cotransporter_family),_member_4_|SLC10A4|1|ENSFM00670001235464|11586280|11587971|1|11586280|11587971	solute_carrier_family_10_(sodium/bile_acid_cotransporter_family),_member_4_|slc10a4|20|ENSFM00670001235464|23418984|23428457|-1|23418998|23426524	solute_carrier_family_10_(sodium/bile_acid_cotransporter_family)_member_4_|SLC10A4|GeneScaffold_2816|ENSFM00670001235464|106731|108530|1|106731|108530	solute_carrier_family_10_(sodium/bile_acid_cotransporter_family)_member_4_|SLC10A4|4|ENSFM00670001235464|48485360|48491213|1|48485360|48491213	solute_carrier_family_10_(sodium/bile_acid_cotransporter_family)_member_4_|Slc10a4|5|ENSFM00670001235464|73006904|73014683|1|73006904|73014683
CUFF_9171_m.271250	1.44363	1.74246	0.00442027	0.0488544	0.0283923	0.1685	*	*	*	*	*	*	*	*	*	*
CUFF_46391_m.219632	1.4429	3.53927	4.06e-06	0.000222682	0.0234375	0.153093
CUFF_29751_m.135838	1.40037	9.66982	4.92e-07	3.97e-05	0.0446356	0.211271	||JH556977.1|ENSFM00710001441577|345732|348230|-1|345732|348230	Uncharacterized_protein_|RH2-B|ultracontig62|ENSFM00710001441577|1621802|1637401|1|1635919|1637401	Uncharacterized_protein_||GL831197.1|ENSFM00710001441577|1957339|1968598|-1|1957339|1968598,RH2A_alpha_opsin;_Uncharacterized_protein_||GL831197.1|ENSFM00710001441577|1970294|1974378|1|1970294|1974378	||scaffold_27|ENSFM00710001441577|4146139|4148235|-1|4146139|4148235	green_opsin_|TRU.1851|scaffold_56|ENSFM00710001441577|33101|35104|-1|33101|35104	Uncharacterized_protein_||11|ENSFM00710001441577|5969489|5971198|1|5969489|5971198	*	||GeneScaffold_169|ENSFM00710001441577|772593|774659|-1|772593|774659	*	*
CUFF_40164_m.191546	1.38509	1.69492	0.00420893	0.0471851	0.0385415	0.19632	*	*	*	*	*	*	*	*	*	*
comp79141_c0_m.174612	1.38184	2.41392	0.000665187	0.0129346	0.0585337	0.241937
comp86647_c0_m.251166	1.35763	2.73553	2.68e-05	0.00105988	0.0796923	0.282298	||JH556704.1|ENSFM00560000771588|2025246|2028112|1|2025246|2028112	*	*	*	*	*	*	*	*	*
CUFF_23724_m.315196	1.35697	1.81112	0.00155012	0.0236998	0.0565818	0.237869	protein_phosphatase_1,_regulatory_subunit_3B_|PPP1R3B|JH557233.1|ENSFM00500000270614|15426|16268|1|15426|16268	Uncharacterized_protein_|PPP1R3B|scaffold1900|ENSFM00500000270614|83|754|-1|83|754	Protein_phosphatase_1_regulatory_subunit_3_|PPP1R3B|GL831271.1|ENSFM00500000270614|16522|20742|1|16522|20742	protein_phosphatase_1_regulatory_subunit_3B_|PPP1R3B|scaffold_196|ENSFM00500000270614|34119|36853|-1|34119|36853	Uncharacterized_protein_|PPP1R3B|scaffold_44|ENSFM00500000270614|36989|38474|1|36989|38474	protein_phosphatase_1,_regulatory_subunit_3B_|PPP1R3B|4|ENSFM00500000270614|8310357|8311205|-1|8310357|8311205	protein_phosphatase_1,_regulatory_(inhibitor)_subunit_3B_|ppp1r3b|21|ENSFM00500000270614|18744331|18747809|-1|18744331|18747809	protein_phosphatase_1_regulatory_subunit_3B_|PPP1R3B|GeneScaffold_694|ENSFM00500000270614|84958|85812|-1|84958|85812	protein_phosphatase_1_regulatory_subunit_3B_|PPP1R3B|8|ENSFM00500000270614|8993765|9009084|-1|8993765|9008206	protein_phosphatase_1_regulatory_(inhibitor)_subunit_3B_|Ppp1r3b|8|ENSFM00500000270614|35375741|35388124|1|35375741|35388124
comp66082_c1_m.67104	1.33134	2.58579	1.65e-06	0.000106282	0.0391005	0.197738
CUFF_15774_m.294534	1.32378	1.21543	0.00429027	0.0478058	0.0341825	0.184885
comp81990_c0_m.232888	1.32182	4.40661	2.56e-06	0.000154569	0.0720045	0.268337
comp76145_c1_m.130861	1.30997	1.57119	0.00348526	0.0412849	0.051505	0.226947	*	*	*	*	*	*	Uncharacterized_protein_|CU694254.1|17|ENSFM00460000244962|49298149|49299714|-1|49298149|49299714	*	*	*
CUFF_52194_m.245885	1.30931	2.06467	0.0114251	0.0915731	0.0517334	0.22745	*	*	*	*	Uncharacterized_protein_|CSMD1|scaffold_314|ENSFM00710001441917|86339|238013|1|86339|238013	*	*	*	*	*
CUFF_18150_m.98520	1.29337	0.880898	0.000443283	0.00969883	0.0647502	0.254461	*	*	*	*	*	*	*	*	*	*
CUFF_31022_m.143751	1.28691	0.948046	0.0011368	0.0188865	0.03719	0.192847	*	*	*	*	*	*	*	*	*	*
comp82746_c0_m.249043	1.28607	5.22228	0.00167032	0.0248898	0.0296451	0.172178
comp75829_c3_m.127637	1.27962	1.3606	0.000722666	0.0137996	0.0803255	0.283418
comp82521_c0_m.245104	1.25679	5.29051	0.00470432	0.0508398	0.0841293	0.290051
comp82586_c0_m.246433	1.2549	4.28392	5.44e-09	8.58e-07	0.034106	0.184678
CUFF_21656_m.309369	1.25406	1.52125	2.24e-05	0.000913133	0.0592073	0.243326
CUFF_26766_m.320350	1.25055	0.799816	0.000531879	0.0110257	0.03517	0.187537	*	*	*	*	*	*	*	*	*	*
CUFF_41440_m.41552	1.25013	1.5681	0.0011949	0.0195228	0.0325885	0.180523	||JH556778.1|ENSFM00670001238121|395678|397877|-1|395678|397877	Uncharacterized_protein_|OLA.2410|13|ENSFM00670001238121|31773808|31775068|1|31773808|31775068	Uncharacterized_protein_||GL831570.1|ENSFM00670001238121|171586|178410|-1|171586|178410	*	Uncharacterized_protein_||scaffold_123|ENSFM00670001238121|234369|235405|1|234369|235405	Uncharacterized_protein_||16|ENSFM00670001238121|7662000|7663053|-1|7662000|7663053	hairy-related_8.2_|her8.2|15|ENSFM00670001238121|7103816|7106497|1|7103816|7106497	*	*	*
CUFF_50147_m.55079	1.24191	8.03915	1.33e-08	1.77e-06	0.096205	0.310169	||JH556661.1|ENSFM00260000050364|16197|17824|-1|16197|17824	Uncharacterized_protein_|OLA.19754|19|ENSFM00260000050364|8687421|8688769|-1|8687421|8688769	Uncharacterized_protein_||GL831148.1|ENSFM00260000050364|3894452|3895805|1|3894452|3895805	||groupV|ENSFM00260000050364|7961224|7962610|1|7961224|7962610	Uncharacterized_protein_|TRU.1521|scaffold_29|ENSFM00260000050364|1389719|1392631|-1|1389725|1392218	Uncharacterized_protein_||2_random|ENSFM00260000050364|236195|237763|-1|236195|237763	crystallin,_gamma_MX,_like_2_|crygmxl2|12|ENSFM00260000050364|32529925|32533156|-1|32529925|32533156	||GeneScaffold_568|ENSFM00260000050364|155345|157761|1|155345|157761	*	*
comp81587_c0_m.223630	1.2355	1.21758	0.000949242	0.0167159	0.0293139	0.171213
comp74286_c0_m.113717	1.23084	1.3596	0.000592752	0.0118635	0.0291866	0.170841
CUFF_49962_m.237593	1.21441	2.41505	0.000267483	0.00654763	0.030148	0.173632	||JH556666.1|ENSFM00670001257917|3828824|3832100|1|3828824|3832100	cocaine-_and_amphetamine-regulated_transcript_ch6_precursor_||6|ENSFM00670001257917|22280757|22282653|-1|22280757|22282653	*	*	*	Uncharacterized_protein_||13|ENSFM00670001257917|12692265|12692993|-1|12692265|12692993	*	*	*	*
CUFF_14691_m.290925	1.21174	1.43135	0.00084879	0.0153583	0.0519471	0.227919
CUFF_36463_m.172169	1.19562	2.86365	3.15e-06	0.0001817	0.0268278	0.163792	calpain_3,_(p94)_|CAPN3_(1_of_2)|JH556988.1|ENSFM00250000000112|528500|544943|1|528500|544943	calpain_3_(p94)_|CAPN3_(1_of_2)|22|ENSFM00250000000112|25262784|25281967|1|25262784|25281967	*	calpain_3_(p94)_|CAPN3_(1_of_2)|groupXV|ENSFM00250000000112|1497042|1505418|-1|1497322|1505418	calpain_3,_(p94)_|CAPN3_(1_of_2)|scaffold_388|ENSFM00250000000112|121917|128109|1|122158|127629	calpain_3,_(p94)_|CAPN3_(1_of_2)|10|ENSFM00250000000112|12187522|12193086|1|12187522|12193086	calpain_3,_(p94)_|capn3|17|ENSFM00250000000112|45472536|45514153|1|45472698|45514151	calpain_3_(p94)_|CAPN3_(1_of_2)|GeneScaffold_2356|ENSFM00250000000112|186138|203668|-1|186138|203668	calpain_3_(p94)_|CAPN3|15|ENSFM00250000000112|42640301|42704516|1|42651785|42704514	calpain_3_|Capn3|2|ENSFM00250000000112|120456019|120504913|1|120463579|120504913
CUFF_9201_m.271425	1.18162	1.70911	5.86e-05	0.00200951	0.032954	0.181532	*	*	*	*	*	*	*	*	*	*
comp74256_c1_m.113493	1.18162	1.72879	0.00264877	0.0344827	0.0539136	0.232193
comp21988_c0_m.10905	1.17871	7.08376	9.41e-08	9.52e-06	0.0419655	0.204855
comp74057_c1_m.112059	1.17685	2.55977	0.00760321	0.0706041	0.108301	0.329091
comp82356_c0_m.241352	1.16492	5.39229	4.05e-09	6.61e-07	0.032062	0.179059
CUFF_52224_m.326844	1.16166	2.01124	8.09e-05	0.00257033	0.0490496	0.221471
CUFF_39784_m.188720	1.16131	1.9982	5.17e-06	0.00027148	0.0313603	0.177088	*	*	*	*	*	*	*	*	*	*
CUFF_27829_m.321799	1.15914	2.46123	0.00417979	0.0469156	0.0368	0.191833
CUFF_28950_m.130957	1.15786	0.974712	0.000589612	0.0118231	0.0333424	0.182599
CUFF_15848_m.294551	1.1572	1.76827	0.000129249	0.00373255	0.0364776	0.190991
CUFF_44964_m.49449	1.15613	0.85825	0.00257016	0.0337779	0.0296987	0.172333	hypocretin_(orexin)_receptor_1_|HCRTR1|JH557068.1|ENSFM00260000050673|32519|52329|-1|32519|52329	Uncharacterized_protein_|HCRTR1|15|ENSFM00260000050673|23593089|23601953|1|23593089|23601953	Uncharacterized_protein_|HCRTR1|GL831145.1|ENSFM00260000050673|1290232|1317618|1|1290232|1314718	hypocretin_(orexin)_receptor_1_|HCRTR1|groupVI|ENSFM00260000050673|7762917|7774536|-1|7762917|7774536	Uncharacterized_protein_|HCRTR1|scaffold_24|ENSFM00260000050673|1094828|1105645|1|1094828|1105516	hypocretin_(orexin)_receptor_1_|HCRTR1|17|ENSFM00260000050673|4497880|4503650|-1|4497880|4503650	hypocretin_(orexin)_receptor_2_|hcrtr2|13|ENSFM00260000050673|1799707|1840205|-1|1799707|1840205	hypocretin_(orexin)_receptor_1_|HCRTR1|GeneScaffold_1260|ENSFM00260000050673|1080276|1086830|-1|1080276|1086830	hypocretin_(orexin)_receptor_2_|HCRTR2|6|ENSFM00260000050673|55039050|55147418|1|55039050|55147418	hypocretin_(orexin)_receptor_2_|Hcrtr2|9|ENSFM00260000050673|76225903|76323578|-1|76225903|76323578
CUFF_12471_m.86072	1.14531	8.69014	9.03e-07	6.5e-05	0.0324737	0.180204
CUFF_29912_m.136586	1.14146	1.1167	0.00109127	0.0183958	0.0794817	0.281925	CDGSH_iron_sulfur_domain_3_|CISD3_(2_of_2)|JH556748.1|ENSFM00690001368898|1579537|1579881|-1|1579537|1579881	*	*	CDGSH_iron_sulfur_domain_3_|CISD3|groupIX|ENSFM00670001251607|10111312|10114985|1|10111312|10114951	*	*	*	CDGSH_iron_sulfur_domain_3_|CISD3|GeneScaffold_3761|ENSFM00670001251607|257593|260988|1|257593|260988	CDGSH_iron_sulfur_domain_3_|CISD3|17|ENSFM00500000292816|36886488|36891297|1|36886488|36891274	CDGSH_iron_sulfur_domain_3_|Cisd3|11|ENSFM00500000292816|97685826|97688621|1|97685953|97688621
comp45070_c0_m.25132	1.13944	2.75453	0.000287939	0.00693767	0.0590263	0.242953
CUFF_14247_m.289039	1.13624	0.976062	0.00213013	0.0297658	0.0537349	0.231808
CUFF_36766_m.173829	1.12961	0.794216	0.00829347	0.074544	0.026786	0.163664
comp80830_c0_m.207687	1.12857	2.74123	3.89e-06	0.000216381	0.051303	0.226502
comp62941_c0_m.56717	1.12823	1.653	5.27e-05	0.00183874	0.0627501	0.2505
comp82615_c0_m.246968	1.11832	3.02913	0.00451473	0.0495413	0.0282192	0.167986	*	*	Uncharacterized_protein_||GL831216.1|ENSFM00690001356739|2940501|2942437|1|2940501|2942437	*	*	*	*	*	*	*
comp80364_c4_m.198315	1.11636	0.984964	0.00331058	0.0398846	0.0867683	0.294565
CUFF_36009_m.169738	1.1141	1.87355	0.000128596	0.00372591	0.0311037	0.176363
CUFF_235_m.1417	1.11069	2.0353	0.00128189	0.0204245	0.0733773	0.270883	*	*	*	*	*	*	*	*	*	*
CUFF_44842_m.48570	1.10081	1.60638	0.000105891	0.00318158	0.0397635	0.199408
CUFF_29508_m.134029	1.09755	4.39969	3.78e-05	0.00140041	0.122194	0.349563	inhibin,_beta_E_|INHBE|JH556674.1|ENSFM00250000001048|4035355|4040393|-1|4035355|4040393	Uncharacterized_protein_|INHBE|5|ENSFM00250000001048|9423920|9425918|-1|9423920|9425918	Uncharacterized_protein_|INHBE|GL831240.1|ENSFM00250000001048|346931|353228|1|346931|353228	inhibin_beta_E_|INHBE|groupXVII|ENSFM00250000001048|5250725|5252094|1|5250725|5252094	Uncharacterized_protein_|INHBE|scaffold_33|ENSFM00250000001048|1719513|1720903|-1|1719513|1720903	inhibin,_beta_E_|INHBE|11|ENSFM00250000001048|3611410|3612682|-1|3611410|3612682	inhibin,_beta_E_|INHBE|1|ENSFM00250000001048|30609327|30615423|1|30609327|30615423	inhibin_beta_E_|INHBE|GeneScaffold_260|ENSFM00250000001048|713050|714480|1|713050|714480	*	*
comp75850_c2_m.127839	1.09643	3.23025	0.00336366	0.0403814	0.0569594	0.238662
CUFF_27018_m.125152	1.09167	3.15787	2.63e-07	2.34e-05	0.0322488	0.17958
comp80513_c4_m.201204	1.08951	2.03938	5.2e-05	0.00182337	0.0646704	0.254304	*	*	*	*	*	*	*	*	*	*
comp82356_c0_m.241358	1.0892	3.10612	6.03e-06	0.000308815	0.0486903	0.220659
CUFF_24545_m.316567	1.08832	4.36545	0.000207473	0.00541469	0.0379767	0.194876
CUFF_11365_m.279258	1.08811	1.47877	0.00116996	0.0192177	0.0578937	0.240611
CUFF_34232_m.159734	1.07898	1.28566	0.00148884	0.0230437	0.0351332	0.187438	*	*	*	*	*	*	*	*	*	*
comp80097_c0_m.193244	1.074	1.96961	0.000187004	0.00500344	0.0288506	0.169855
comp71085_c0_m.91760	1.07146	2.58043	0.000855699	0.0154428	0.0470894	0.217001	*	*	*	*	*	*	*	*	*	*
CUFF_29354_m.133626	1.07055	1.88668	0.000269709	0.00658461	0.0563126	0.237303
CUFF_7356_m.264417	1.06991	4.31409	2.18e-06	0.000134272	0.0460143	0.214509	*	Uncharacterized_protein_|CCDC97|8|ENSFM00500000274890|18304807|18308347|1|18304807|18308347	*	coiled-coil_domain_containing_97_|CCDC97|groupXI|ENSFM00500000274890|5254443|5256484|-1|5254443|5256484	Uncharacterized_protein_|CCDC97|scaffold_209|ENSFM00500000274890|74179|76115|1|74179|76115	*	coiled-coil_domain_containing_97_|CCDC97|3|ENSFM00500000274890|39953528|39962083|1|39953528|39962083	*	coiled-coil_domain_containing_97_|CCDC97|19|ENSFM00500000274890|41816094|41830788|1|41816094|41830788	coiled-coil_domain_containing_97_|Ccdc97|7|ENSFM00500000274890|25711106|25719088|-1|25711106|25719088
comp81280_c0_m.217061	1.06417	2.04227	0.00105983	0.0180308	0.0307642	0.175397
CUFF_6498_m.69407	1.06309	3.02046	0.00668208	0.0646707	0.156026	0.395001	*	*	*	*	*	*	*	*	*	*
comp66338_c0_m.67955	1.0623	2.1414	2.67e-05	0.00105863	0.0380695	0.195114	*	*	*	*	*	*	*	*	*	*
comp79944_c1_m.190374	1.05852	1.45457	0.000387686	0.00871015	0.0353777	0.18809
comp82356_c0_m.241349	1.05827	9.11137	1.36e-07	1.32e-05	0.0684943	0.261714
CUFF_13558_m.288226	1.05774	3.85028	0.00161997	0.0243498	0.029905	0.172931
CUFF_2690_m.61903	1.0577	2.29085	9.41e-05	0.00288379	0.0455756	0.213484	orthopedia_homeobox_|OTP_(1_of_2)|JH556738.1|ENSFM00500000273447|812928|825767|1|812928|825767	*	orthopedia_homeobox_|OTP_(1_of_2)|GL831304.1|ENSFM00500000273447|1378061|1382943|-1|1378061|1382943	orthopedia_homeobox_|OTP_(1_of_2)|groupXIV|ENSFM00500000273447|923471|926818|-1|923471|926818	orthopedia_homeobox_|OTP_(1_of_2)|scaffold_27|ENSFM00500000273447|85381|88708|1|85381|88708	orthopedia_homeobox_|OTP_(1_of_2)|4|ENSFM00500000273447|4624431|4627644|-1|4624431|4627644	orthopedia_homolog_a_|otpa|21|ENSFM00500000273447|7521742|7526406|1|7521820|7526406	orthopedia_homeobox_|OTP_(1_of_2)|GeneScaffold_3804|ENSFM00500000273447|69610|72868|-1|69610|72868	orthopedia_homeobox_|OTP|5|ENSFM00500000273447|76924538|76935513|-1|76924538|76935513	orthopedia_homolog_(Drosophila)_|Otp|13|ENSFM00500000273447|94875627|94883681|1|94875627|94883681
CUFF_36992_m.174789	1.05652	2.87233	4.69e-06	0.000252769	0.03979	0.199474
comp73833_c0_m.110349	1.05467	3.18657	2.65e-06	0.00015864	0.0478209	0.21868
comp80321_c0_m.197515	1.0544	0.982083	0.00858432	0.0763628	0.0668798	0.258611
CUFF_44500_m.45843	1.05321	4.00154	0.000502072	0.0105584	0.0270936	0.164601	interleukin_22_receptor,_alpha_2_|IL22RA2|JH556771.1|ENSFM00600000924526|869140|873502|1|869140|873502	Uncharacterized_protein_|IL22RA1|scaffold1355|ENSFM00600000924526|9268|13320|-1|9268|13320	Uncharacterized_protein_|IL22RA1|GL831135.1|ENSFM00600000924526|3861768|3867672|-1|3861768|3867672	interleukin_22_receptor_alpha_2_|IL22RA2|groupVI|ENSFM00600000924526|12967224|12968806|-1|12967224|12968806	Uncharacterized_protein_|IL22RA1|scaffold_201|ENSFM00600000924526|245472|246608|1|245472|246608	interleukin_22_receptor,_alpha_2_|IL22RA2|17|ENSFM00600000924526|11427599|11429629|1|11427599|11429629	*	interleukin_22_receptor_alpha_2_|IL22RA2|GeneScaffold_2013|ENSFM00650001144495|128130|130098|-1|128130|130098	*	*
CUFF_22680_m.312749	1.05187	1.15987	0.000542001	0.0111642	0.049561	0.222623	*	*	Uncharacterized_protein_||GL831549.1|ENSFM00670001270252|57257|60819|-1|57257|60819	*	*	*	*	*	*	*
CUFF_47612_m.51649	1.04839	1.14288	0.00344604	0.0409962	0.0650515	0.255052
comp73549_c0_m.108086	1.04473	1.07636	0.00425297	0.0475437	0.0467914	0.216313	transmembrane_protease,_serine_5_|TMPRSS5|JH557089.1|ENSFM00500000269719|88243|96675|1|88243|96675	Uncharacterized_protein_|TMPRSS5|13|ENSFM00500000269719|10736341|10740231|-1|10737036|10740231	Uncharacterized_protein_|TMPRSS5|GL831303.1|ENSFM00500000269719|225269|231040|-1|225269|231040	transmembrane_protease_serine_5_|TMPRSS5|groupI|ENSFM00500000269719|11407005|11410700|1|11407005|11410700	Uncharacterized_protein_|TMPRSS5|scaffold_156|ENSFM00500000269719|425078|429155|-1|425078|429155	transmembrane_protease,_serine_5_|TMPRSS5|16|ENSFM00500000269719|3102458|3105136|1|3102458|3105136	transmembrane_protease,_serine_5_|TMPRSS5|15|ENSFM00500000269719|17108080|17116968|-1|17108080|17116968	transmembrane_protease_serine_5_|TMPRSS5|GeneScaffold_2125|ENSFM00500000269719|224454|233327|1|224454|233327	transmembrane_protease_serine_5_|TMPRSS5|11|ENSFM00500000269719|113558272|113577095|-1|113558273|113577095	transmembrane_protease_serine_5_(spinesin)_|Tmprss5|9|ENSFM00500000269719|49081260|49117587|1|49081260|49117587
CUFF_8633_m.76570	1.04346	1.28418	0.00394411	0.0450849	0.0471903	0.217233
CUFF_13556_m.288219	1.03663	2.87739	0.00203576	0.028738	0.0763483	0.276312	*	*	*	*	*	*	*	*	*	*
comp68640_c0_m.78640	1.03638	1.21949	0.00161833	0.024343	0.029215	0.170924
CUFF_41214_m.325088	1.03285	1.70561	0.001927	0.0275834	0.0297849	0.172583	*	calcitonin_2_precursor_|CT2|6|ENSFM00560000771613|2225396|2228066|1|2225396|2227278	Uncharacterized_protein_|CALCA|GL831310.1|ENSFM00560000771613|551041|553150|1|551041|553150	||groupXIX|ENSFM00560000771613|7772225|7774295|1|7772225|7774295	Uncharacterized_protein_||scaffold_3500|ENSFM00560000771613|1633|4246|-1|2407|4246	Uncharacterized_protein_||13|ENSFM00560000771613|12360979|12363169|1|12360979|12362410	*	||GeneScaffold_1384|ENSFM00650001144891|679|1851|1|679|1851	*	*
CUFF_23064_m.109703	1.02989	1.57695	0.00216331	0.0301227	0.0550735	0.234677
comp78505_c0_m.163960	1.0251	2.88664	0.00341733	0.0407599	0.132121	0.363485	*	*	*	*	*	*	*	*	*	*
CUFF_38013_m.39552	1.02269	1.42024	0.00724604	0.0682608	0.0385932	0.196451	phosphodiesterase_11A_|PDE11A|JH556781.1|ENSFM00710001441865|387176|402750|-1|387176|402750	Uncharacterized_protein_|PDE11A|16|ENSFM00710001441865|13177226|13187980|-1|13177226|13187980	Uncharacterized_protein_||GL831286.1|ENSFM00710001441865|1252234|1266341|-1|1252234|1266341	||groupXX|ENSFM00710001441865|9771490|9779047|-1|9771490|9779047	Uncharacterized_protein_||scaffold_48|ENSFM00710001441865|1015326|1022519|1|1015326|1022519	Uncharacterized_protein_||8|ENSFM00710001441865|6834699|6841213|-1|6834699|6841213	phosphodiesterase_11a,_like_|pde11al|16|ENSFM00710001441865|23229099|23270208|-1|23229100|23270208	*	*	*
CUFF_580_m.3722	1.02121	0.665941	0.00551511	0.0565899	0.0455396	0.2134
comp82593_c0_m.246532	1.01904	1.36508	0.00860977	0.0765645	0.0289931	0.170274
CUFF_42216_m.200167	1.01701	1.46752	0.000466571	0.0100257	0.0548337	0.234166
CUFF_1181_m.8585	1.01692	2.67595	2.53e-05	0.00101555	0.0691279	0.262922	*	*	*	*	*	*	*	*	*	*
comp55893_c0_m.39057	1.01523	1.31688	0.000706461	0.0135747	0.0315695	0.177678
comp77860_c8_m.153392	1.01523	1.30993	0.00095395	0.0167667	0.0385551	0.196355
CUFF_6717_m.71112	1.01428	3.53462	0.000850816	0.0153849	0.0349871	0.187048	kelch-like_family_member_7_|KLHL7|JH557582.1|ENSFM00540000718003|27062|31984|-1|27062|31984	Uncharacterized_protein_|KLHL7|11|ENSFM00540000718003|8592817|8602949|-1|8593099|8602875	kelch-like_family_member_7_|KLHL7_(1_of_2)|GL831161.1|ENSFM00540000718003|249899|254710|1|249899|254710	kelch-like_family_member_7_|KLHL7|groupX|ENSFM00540000718003|8770767|8776118|-1|8770767|8776118	Uncharacterized_protein_|KLHL7|scaffold_45|ENSFM00540000718003|422014|425509|1|422014|425237	kelch-like_family_member_7_|KLHL7|21|ENSFM00540000718003|775485|778345|1|775485|778345	kelch-like_family_member_7_|KLHL7|19|ENSFM00540000718003|1751002|1808547|1|1751002|1808547	kelch-like_family_member_7_|KLHL7|GeneScaffold_1293|ENSFM00540000718003|196924|206535|-1|196924|206535	kelch-like_family_member_7_|KLHL7|7|ENSFM00540000718003|23145353|23215040|1|23145403|23215040	kelch-like_7_(Drosophila)_|Klhl7|5|ENSFM00540000718003|24100590|24161223|1|24100590|24161223
CUFF_1025_m.7368	1.013	1.14098	0.00322938	0.0392299	0.0352371	0.187715
comp63394_c0_m.58297	1.01245	1.73602	0.000378602	0.00854781	0.0360307	0.189817
comp82166_c0_m.237020	1.01053	2.37695	0.000660798	0.0128722	0.0255131	0.159728	||AGAJ01053750.1|ENSFM00600000938336|270|1315|1|270|1315	*	*	*	*	*	*	*	*	*
CUFF_28123_m.24971	1.00881	5.32147	3.16e-11	9.7e-09	0.0377301	0.194242	*	*	*	||groupVIII|ENSFM00250000001785|15250301|15252953|-1|15250301|15252953	*	||1|ENSFM00250000001785|14364070|14366208|-1|14364070|14366208	*	||GeneScaffold_1484|ENSFM00250000001785|309160|312407|-1|309160|312407	*	*
CUFF_21230_m.104739	1.00851	2.06426	0.00014559	0.00411468	0.0592426	0.243398
CUFF_35974_m.169510	1.00811	2.96556	2.07e-05	0.00085542	0.0289601	0.170177
CUFF_44520_m.45792	1.00487	1.47104	0.00211856	0.0296641	0.0933635	0.305554
CUFF_1331_m.9818	1.00262	1.77583	0.000815214	0.0149629	0.0646972	0.254356	*	*	*	*	*	*	*	*	*	*
CUFF_37002_m.175191	1.00081	2.82836	4.05e-05	0.00149018	0.0438128	0.209315	||JH556906.1|ENSFM00690001363976|13531|14719|-1|13531|14719	*	*	*	*	*	Uncharacterized_protein_|CU463855.1|3|ENSFM00600000941194|46406532|46413215|-1|46406532|46413215	*	*	*
comp71570_c0_m.94873	0.999243	0.875935	0.0113275	0.0911583	0.0384626	0.196119	*	*	*	*	*	*	*	*	*	*
CUFF_26646_m.123958	0.997475	2.29196	0.000631308	0.0124334	0.0348357	0.186643	synaptotagmin_V_|SYT5_(3_of_3)|JH556731.1|ENSFM00710001441789|342256|348823|1|342256|348823	*	Uncharacterized_protein_|SYT5|GL831142.1|ENSFM00710001441789|5298732|5305515|-1|5298732|5305515	synaptotagmin_V_|SYT5_(3_of_3)|groupXIX|ENSFM00710001441789|16844133|16847234|-1|16844133|16847234	*	*	*	*	*	*
CUFF_15848_m.294542	0.997147	4.77637	6.96e-07	5.24e-05	0.036092	0.189979	*	*	*	*	*	*	*	KIAA0319_|KIAA0319_(1_of_2)|GeneScaffold_729|ENSFM00250000002086|228|2595|1|228|2595	*	*
CUFF_36651_m.173242	0.992857	3.89689	0.011628	0.0926085	0.0446763	0.211368	thromboxane_A_synthase_1_(platelet)_|TBXAS1|JH556666.1|ENSFM00310000088994|1585646|1599506|1|1585646|1599506	Uncharacterized_protein_|TBXAS1|6|ENSFM00310000088994|25731506|25739442|1|25731506|25739442	thromboxane_A_synthase_1_(platelet)_|TBXAS1_(1_of_2)|GL831185.1|ENSFM00310000088994|2875607|2884425|1|2875607|2884425	thromboxane_A_synthase_1_(platelet)_|TBXAS1|groupXIX|ENSFM00310000088994|17528553|17534230|1|17528553|17534230	Uncharacterized_protein_|TBXAS1|scaffold_2|ENSFM00310000088994|393403|397604|-1|394289|397604	thromboxane_A_synthase_1_(platelet)_|TBXAS1|13|ENSFM00310000088994|7203448|7206637|-1|7203448|7206637	thromboxane_A_synthase_1_(platelet,_cytochrome_P450,_family_5,_subfamily_A)_|tbxas1|18|ENSFM00310000088994|12104314|12321906|1|12104314|12321906	thromboxane_A_synthase_1_(platelet)_|TBXAS1|GeneScaffold_2612|ENSFM00310000088994|166|48412|1|166|48412	thromboxane_A_synthase_1_(platelet)_|TBXAS1|7|ENSFM00310000088994|139476850|139720125|1|139528952|139720123	thromboxane_A_synthase_1_platelet_|Tbxas1|6|ENSFM00310000088994|38875404|39084585|1|38918980|39084585
CUFF_29514_m.134038	0.990895	2.42557	0.000508055	0.010668	0.0570123	0.238772
CUFF_22165_m.106958	0.990678	6.09092	0.000819968	0.0149832	0.0597108	0.244358
comp80262_c4_m.196278	0.99042	2.07299	0.013039	0.0997872	0.0539568	0.232286
CUFF_46759_m.222193	0.987218	1.92561	0.000439363	0.00964362	0.0520921	0.228237	*	*	*	*	*	*	*	*	*	*
comp79693_c1_m.184975	0.985035	1.44262	0.0113542	0.0912171	0.0546426	0.233758
CUFF_27028_m.125210	0.984863	2.75723	5.16e-05	0.00181591	0.0265457	0.162929	*	*	*	*	*	*	*	*	*	*
comp82628_c1_m.247191	0.982653	1.01602	0.0108274	0.0885902	0.0534274	0.231144
comp81990_c0_m.232889	0.982635	3.18249	0.00327149	0.0395675	0.0272935	0.165208
CUFF_36463_m.172170	0.982289	2.06151	7.75e-05	0.00248673	0.0308495	0.17564	*	*	*	*	*	*	*	*	*	*
comp74587_c0_m.116556	0.976952	0.99822	0.00436713	0.0484472	0.0423248	0.20573
CUFF_24528_m.316586	0.976339	3.99147	5.33e-07	4.24e-05	0.030421	0.174416	*	*	*	*	*	*	*	*	*	*
comp82356_c0_m.241350	0.973598	7.05911	4.55e-07	3.7e-05	0.0287094	0.169438	*	*	*	*	Uncharacterized_protein_||scaffold_159|ENSFM00500000285601|680068|681934|1|680068|681934	*	*	*	*	*
CUFF_18023_m.97598	0.973364	1.75257	0.00769567	0.0711154	0.0675273	0.25986
CUFF_21804_m.310344	0.973056	1.10128	0.00338556	0.0405034	0.0667769	0.258412	*	*	*	*	*	*	*	*	*	*
CUFF_21_m.74	0.971479	5.40979	2.12e-06	0.000132081	0.0329353	0.181481	RUN_and_SH3_domain_containing_2_|RUSC2_(1_of_2)|JH557832.1|ENSFM00260000051064|30052|48263|1|30052|48263	*	Uncharacterized_protein_|RUSC2|GL831164.1|ENSFM00260000051064|3389231|3409028|-1|3389231|3409028	RUN_and_SH3_domain_containing_2_|RUSC2|groupXIII|ENSFM00260000051064|18770001|18781574|1|18770001|18781574	Uncharacterized_protein_|RUSC2|scaffold_4|ENSFM00260000051064|1488713|1497772|-1|1488713|1497772	RUN_and_SH3_domain_containing_2_|RUSC2_(1_of_2)|12|ENSFM00260000051064|3556162|3565284|-1|3556162|3565284	RUN_and_SH3_domain_containing_2_|rusc2|5|ENSFM00260000051064|21097902|21110890|1|21097902|21110890	RUN_and_SH3_domain_containing_2_|RUSC2_(1_of_2)|GeneScaffold_276|ENSFM00260000051064|6740|22886|1|6740|22886	RUN_and_SH3_domain_containing_2_|RUSC2|9|ENSFM00260000051064|35490124|35561895|1|35490124|35561889	RUN_and_SH3_domain_containing_2_|Rusc2|4|ENSFM00260000051064|43381979|43427088|1|43381979|43427088
CUFF_33578_m.34166	0.971095	1.787	0.00118164	0.0193519	0.0288681	0.169906	*	Uncharacterized_protein_|RASL12|3|ENSFM00400000131998|4557052|4562213|-1|4557052|4562213	*	*	*	*	RAS-like,_family_12_|rasl12|7|ENSFM00400000131998|14622551|14648456|1|14622551|14642365	*	RAS-like_family_12_|RASL12|15|ENSFM00400000131998|65345679|65369028|-1|65345679|65360450	RAS-like_family_12_|Rasl12|9|ENSFM00400000131998|65398488|65414853|1|65398488|65412708
comp72481_c1_m.100738	0.968776	1.43279	0.00183552	0.026689	0.0389459	0.197347
CUFF_18437_m.302302	0.968229	2.74868	0.00746767	0.0698123	0.040337	0.200841
CUFF_10813_m.276166	0.96809	1.62449	0.00105215	0.0179487	0.0919665	0.30326
CUFF_30484_m.140365	0.967929	3.29971	6.56e-05	0.00218192	0.0323822	0.179951	*	*	*	*	*	*	*	*	*	*
CUFF_7784_m.266664	0.967682	2.56434	0.000356027	0.00823335	0.0292595	0.171054	*	*	*	*	*	*	*	*	*	*
comp82540_c0_m.245465	0.966724	1.27296	0.0035213	0.0416224	0.0628577	0.250714	*	Uncharacterized_protein_|IQCC|22|ENSFM00410000139635|9122375|9124746|-1|9122375|9124746	*	*	*	*	*	*	*	*
CUFF_2603_m.61390	0.966724	1.2888	0.00819023	0.0737853	0.0332446	0.182331
comp77827_c0_m.152931	0.957438	2.00648	0.00023022	0.00585345	0.0466977	0.216096	coiled-coil_domain_containing_149_|CCDC149_(2_of_2)|JH556699.1|ENSFM00250000005268|65779|81912|-1|65779|81912	coiled-coil_domain_containing_149_|CCDC149_(1_of_2)|18|ENSFM00250000005268|10641854|10648732|-1|10641854|10648732	*	coiled-coil_domain_containing_149_|CCDC149_(1_of_2)|groupVII|ENSFM00250000005268|6584322|6586978|-1|6584322|6586978	*	*	coiled-coil_domain_containing_149a_|ccdc149a|7|ENSFM00250000005268|73934667|73961321|1|73934667|73961321	*	*	*
CUFF_21597_m.308951	0.956549	4.2385	4.96e-07	3.99e-05	0.0370209	0.192408	*	*	*	*	*	*	*	*	*	*
comp81901_c1_m.230642	0.956543	6.68612	0.000823108	0.0150117	0.0453236	0.212893	||JH557248.1|ENSFM00670001235435|86609|114561|1|86609|114561	*	*	*	Uncharacterized_protein_|COL6A6|scaffold_270|ENSFM00670001235435|307441|323081|-1|307441|322627	*	*	||GeneScaffold_4599|ENSFM00670001235435|14144|38336|-1|14144|38336	*	*
comp82671_c2_m.247859	0.955621	3.73293	0.00466211	0.0505419	0.0601806	0.245317	*	*	*	*	*	*	*	*	*	*
comp44470_c1_m.22979	0.955456	1.9462	0.00145194	0.0225992	0.107663	0.32812
comp73851_c0_m.110455	0.952111	1.67421	0.00270933	0.0349742	0.0321318	0.179254	chromosome_15_open_reading_frame_41_|C15orf41|JH556686.1|ENSFM00250000006845|1162705|1228443|-1|1162705|1228443	*	*	chromosome_15_open_reading_frame_41_|C15orf41|groupXV|ENSFM00250000006845|9224970|9273325|1|9225341|9273319	Uncharacterized_protein_|C15ORF41|scaffold_10|ENSFM00250000006845|1667565|1709382|-1|1667902|1709382	chromosome_15_open_reading_frame_41_|C15orf41|10|ENSFM00250000006845|8154350|8178101|-1|8154350|8178101	chromosome_15_open_reading_frame_41_|C17H15orf41|17|ENSFM00250000006845|53473628|53545438|-1|53473628|53545438	*	chromosome_15_open_reading_frame_41_|C15orf41|15|ENSFM00250000006845|36871812|37102449|1|36872049|37101102	cDNA_sequence_BC052040_|BC052040|2|ENSFM00250000006845|115581716|115778768|1|115581716|115778768
CUFF_33312_m.32354	0.951852	4.93039	1.66e-06	0.000106659	0.0700983	0.264761	||AGAJ01048294.1|ENSFM00250000000830|2521|8023|1|2521|8023	*	*	cytoplasmic_polyadenylation_element_binding_protein_1_|CPEB1|groupII|ENSFM00250000000830|22301954|22308632|1|22301954|22308632	*	*	*	*	*	*
CUFF_2189_m.16526	0.950771	1.95443	0.000818269	0.0149629	0.0570384	0.238827	von_Willebrand_factor_A_domain_containing_5B1_|VWA5B1|JH556691.1|ENSFM00570000851247|2069714|2100020|-1|2069714|2100020	Uncharacterized_protein_|VWA5B1|7|ENSFM00570000851247|24039772|24085409|1|24039772|24085409	Uncharacterized_protein_|VWA5B1|GL831137.1|ENSFM00570000851247|1219696|1246026|1|1219696|1246026	von_Willebrand_factor_A_domain_containing_5B1_|VWA5B1|groupXII|ENSFM00570000851247|15058685|15072867|1|15058685|15072867	Uncharacterized_protein_|VWA5B1|scaffold_304|ENSFM00570000851247|73792|82716|1|73792|82695	von_Willebrand_factor_A_domain_containing_5B1_|VWA5B1|9|ENSFM00570000851247|10254529|10262970|-1|10254529|10262970	von_Willebrand_factor_A_domain_containing_5B1_|vwa5b1|23|ENSFM00570000851247|37226235|37319313|1|37226235|37319313	von_Willebrand_factor_A_domain_containing_5B1_|VWA5B1|GeneScaffold_2189|ENSFM00570000851247|285424|307069|1|285424|307069	von_Willebrand_factor_A_domain_containing_5B1_|VWA5B1|1|ENSFM00570000851247|20617412|20681387|1|20617412|20680756	von_Willebrand_factor_A_domain_containing_5B1_|Vwa5b1|4|ENSFM00570000851247|138565360|138635884|-1|138565360|138624012
comp76488_c3_m.134618	0.950694	1.50061	0.00216316	0.0301227	0.0559508	0.236539
CUFF_21579_m.308820	0.950629	1.17982	0.00796349	0.0725475	0.0746328	0.27319
comp82325_c0_m.240634	0.947732	2.12441	0.00103303	0.0177499	0.0328946	0.181369
comp81645_c0_m.224896	0.947465	4.43774	0.0111658	0.0903338	0.0531127	0.230462	transmembrane_protein_175_|TMEM175|JH556896.1|ENSFM00250000006710|632569|638618|1|632569|638618	Uncharacterized_protein_|TMEM175|9|ENSFM00250000006710|28883211|28888120|-1|28883211|28888120	Uncharacterized_protein_|TMEM175|GL831164.1|ENSFM00250000006710|3194916|3200402|1|3194916|3200402	transmembrane_protein_175_|TMEM175|groupXIII|ENSFM00250000006710|18869454|18873205|-1|18869454|18873205	Uncharacterized_protein_|TMEM175|scaffold_4|ENSFM00250000006710|1412862|1415797|1|1412862|1415711	transmembrane_protein_175_|TMEM175|12|ENSFM00250000006710|3486180|3488470|1|3486180|3488470	transmembrane_protein_175_|tmem175|5|ENSFM00250000006710|41619413|41628836|1|41619413|41628836	transmembrane_protein_175_|TMEM175|GeneScaffold_430|ENSFM00250000006710|122017|126886|-1|122017|126886	transmembrane_protein_175_|TMEM175|4|ENSFM00250000006710|926175|952444|1|926175|952444	transmembrane_protein_175_|Tmem175|5|ENSFM00250000006710|108629770|108647770|1|108629832|108647770
comp78762_c2_m.168272	0.945404	3.50872	0.000880494	0.0157667	0.0307601	0.175386	G_protein-coupled_receptor_4_|GPR4|JH557030.1|ENSFM00320000100112|336468|348066|-1|336468|348066	Uncharacterized_protein_|GPR4|13|ENSFM00320000100112|2971912|2978149|-1|2971912|2978149	Uncharacterized_protein_|GPR4|GL831340.1|ENSFM00320000100112|66567|115246|1|66567|115246	G_protein-coupled_receptor_4_|GPR4|groupI|ENSFM00320000100112|16310314|16315449|-1|16310314|16315449	Uncharacterized_protein_|GPR4|scaffold_19|ENSFM00320000100112|1991283|1993128|1|1991283|1993128	G_protein-coupled_receptor_4_|GPR4|16|ENSFM00320000100112|6375784|6377063|1|6375784|6377063	G_protein-coupled_receptor_4_|GPR4|15|ENSFM00320000100112|28172064|28173185|-1|28172064|28173185	G_protein-coupled_receptor_4_|GPR4|GeneScaffold_2446|ENSFM00320000100112|19|1945|-1|19|1945	G_protein-coupled_receptor_4_|GPR4|19|ENSFM00320000100112|46093022|46105466|-1|46093022|46105466	G_protein-coupled_receptor_4_|Gpr4|7|ENSFM00320000100112|19212538|19224176|1|19212538|19224176
CUFF_18047_m.97721	0.944616	1.87014	0.00335678	0.0403339	0.0365192	0.1911
comp82662_c0_m.247739	0.941294	2.90037	0.00147781	0.0229243	0.0367917	0.191812
CUFF_32801_m.154755	0.941158	0.906014	0.00866854	0.076909	0.0419819	0.204895
comp76646_c0_m.136481	0.940906	1.44631	0.00706184	0.0672468	0.0443205	0.210524	*	*	*	*	*	*	*	*	*	*
CUFF_632_m.4029	0.940688	2.13433	0.000182342	0.00491202	0.0378356	0.194514	excision_repair_cross-complementing_rodent_repair_deficiency,_complementation_group_8_|ERCC8|JH556662.1|ENSFM00250000006144|2376188|2389030|-1|2376188|2389030	Uncharacterized_protein_|ERCC8|9|ENSFM00250000006144|8582223|8593079|1|8582223|8593079	Uncharacterized_protein_|ERCC8|GL831176.1|ENSFM00250000006144|2726657|2738998|-1|2726657|2738998	excision_repair_cross-complementing_rodent_repair_deficiency_complementation_group_8_|ERCC8|groupXIII|ENSFM00250000006144|6263495|6273128|1|6263495|6273128	Uncharacterized_protein_|ERCC8|scaffold_11|ENSFM00250000006144|1397286|1403286|-1|1397286|1403286	excision_repair_cross-complementing_rodent_repair_deficiency,_complementation_group_8_|ERCC8|12|ENSFM00250000006144|8345701|8350605|-1|8345701|8350605	excision_repair_cross-complementing_rodent_repair_deficiency,_complementation_group_8_|ercc8|8|ENSFM00250000006144|17257682|17276685|1|17257721|17276685	excision_repair_cross-complementing_rodent_repair_deficiency_complementation_group_8_|ERCC8|GeneScaffold_1288|ENSFM00250000006144|2362726|2375566|1|2362726|2375566	excision_repair_cross-complementing_rodent_repair_deficiency_complementation_group_8_|ERCC8|5|ENSFM00250000006144|60169658|60240900|-1|60169659|60240878	excision_repaiross-complementing_rodent_repair_deficiency_complementation_group_8_|Ercc8|13|ENSFM00250000006144|108158731|108195364|1|108158738|108194985
CUFF_4367_m.327112	0.939734	1.03021	0.0128066	0.0985823	0.0395057	0.19876
CUFF_1113_m.8054	0.938599	4.46038	0.0113916	0.0914109	0.0265157	0.162836	transient_receptor_potential_cation_channel,_subfamily_M,_member_3_|TRPM3|JH556886.1|ENSFM00710001441741|488758|610481|1|488758|610481	*	*	*	Uncharacterized_protein_||scaffold_101|ENSFM00710001441741|176|7403|1|176|7403	*	*	*	*	*
comp78513_c1_m.164051	0.937499	3.05941	1.51e-05	0.000666986	0.0730746	0.270323	*	*	*	*	*	*	*	*	*	*
CUFF_43021_m.204518	0.93652	1.2525	0.0126576	0.098202	0.0336064	0.18332
CUFF_19881_m.22950	0.936018	2.2766	0.000362349	0.00833447	0.0394856	0.19871	*	*	*	*	*	*	*	*	*	*
CUFF_41374_m.41080	0.935629	1.91811	0.000377926	0.00854518	0.0567342	0.23819
CUFF_1181_m.8582	0.934967	1.48502	0.00144636	0.0225378	0.0767285	0.276999	*	*	*	*	*	*	*	*	*	*
CUFF_35442_m.167251	0.934758	2.91593	0.0001961	0.00518154	0.0990442	0.314713	*	*	*	*	*	*	*	*	*	*
CUFF_21307_m.105230	0.934633	2.03334	0.000275282	0.0066911	0.0427116	0.206668
comp45920_c1_m.27892	0.934312	1.57753	0.00127845	0.0204095	0.0399521	0.19988
comp21865_c0_m.10701	0.933056	8.97953	0.000252996	0.00628779	0.0294915	0.171731
CUFF_39679_m.187893	0.932031	7.25641	2.22e-05	0.00090541	0.0294666	0.171658
CUFF_7132_m.263467	0.931817	5.65064	0.000234797	0.00594245	0.140241	0.374488
CUFF_44334_m.211717	0.93076	1.30115	0.0110034	0.0894875	0.0656509	0.256224
comp81897_c3_m.230576	0.929502	2.2868	0.00161018	0.024282	0.0379159	0.19472	*	*	*	*	*	*	*	*	*	*
CUFF_42668_m.202617	0.928897	2.45331	0.00100253	0.0173882	0.0311432	0.176474	*	*	*	*	*	*	*	*	*	*
CUFF_5277_m.256177	0.927766	4.54181	0.000771074	0.0144247	0.147564	0.38414
CUFF_32888_m.155441	0.926401	3.1639	6.22e-05	0.00209456	0.0301809	0.173727	RNA_binding_motif_protein_41_|RBM41|JH556708.1|ENSFM00250000006458|578104|583983|-1|578104|583983	Uncharacterized_protein_|RBM41|14|ENSFM00250000006458|32269286|32275481|-1|32269286|32275481	Uncharacterized_protein_|RBM41|GL831267.1|ENSFM00250000006458|796082|805764|1|796082|805764	RNA_binding_motif_protein_41_|RBM41|groupVII|ENSFM00250000006458|26490578|26493742|1|26490578|26493742	Uncharacterized_protein_|RBM41|scaffold_51|ENSFM00250000006458|907952|910720|1|907952|910576	RNA_binding_motif_protein_41_|RBM41|Un_random|ENSFM00250000006458|27169185|27171891|1|27169185|27171891	RNA_binding_motif_protein_41_|rbm41|21|ENSFM00250000006458|36976333|36994394|-1|36976333|36994394	RNA_binding_motif_protein_41_|RBM41|GeneScaffold_4390|ENSFM00250000006458|200|4443|1|200|4443	RNA_binding_motif_protein_41_|RBM41|X|ENSFM00250000006458|106307650|106362057|-1|106310368|106362034	RNA_binding_motif_protein_41_|Rbm41|X|ENSFM00250000006458|139889511|139998595|-1|139943373|139998557
CUFF_47860_m.53713	0.925286	0.933893	0.00755138	0.0703471	0.0358419	0.189319
comp59597_c0_m.48659	0.925072	1.05794	0.00519394	0.0542827	0.0658784	0.256668
CUFF_21615_m.308961	0.923095	4.87913	2.53e-07	2.26e-05	0.0691444	0.262953	*	*	*	*	*	*	*	*	*	*
CUFF_46480_m.220233	0.922993	3.23937	4.21e-05	0.00152738	0.0923739	0.303931
CUFF_48668_m.229899	0.918575	3.91951	0.000559205	0.0114122	0.0339412	0.184231	||JH556899.1|ENSFM00500000271349|258523|264699|1|258523|264699	Uncharacterized_protein_||8|ENSFM00500000271349|11929554|11932912|1|11929554|11932912	Uncharacterized_protein_||GL831339.1|ENSFM00500000271349|397472|401174|1|397472|401174	||groupXI|ENSFM00500000271349|10436191|10439016|1|10436191|10439016	Uncharacterized_protein_||scaffold_255|ENSFM00500000271349|163899|166442|1|163899|166442	Uncharacterized_protein_||3|ENSFM00500000271349|9843624|9845565|-1|9843624|9845565	Uncharacterized_protein_|CABZ01087514.1|3|ENSFM00500000271349|61424790|61440306|1|61424790|61440306	||GeneScaffold_3616|ENSFM00500000271349|80699|83712|1|80699|83712	solute_carrier_family_25_(mitochondrial_carrier;_peroxisomal_membrane_protein_34kDa)_member_17_|SLC25A17|22|ENSFM00500000271349|41165634|41215403|-1|41165634|41215386	solute_carrier_family_25_(mitochondrial_carrier_peroxisomal_membrane_protein)_member_17_|Slc25a17|15|ENSFM00500000271349|81318921|81360765|-1|81318921|81360765
comp77943_c0_m.154680	0.918144	2.54469	0.0115234	0.0921204	0.0420963	0.205174	*	*	Uncharacterized_protein_|DNAH1|GL831152.1|ENSFM00710001441583|4026034|4056218|-1|4026034|4056218	*	*	*	dynein,_axonemal,_heavy_chain_1_|dnah1|11|ENSFM00710001441583|35478838|35534077|-1|35478838|35534077	*	dynein_axonemal_heavy_chain_1_|DNAH1|3|ENSFM00710001441583|52350335|52434507|1|52350335|52434507	dynein_axonemal_heavy_chain_1_|Dnahc1|14|ENSFM00710001441583|31260375|31323896|-1|31260375|31323896
CUFF_15704_m.294258	0.918115	1.11075	0.00641029	0.062874	0.0380262	0.195003
comp83628_c0_m.249736	0.91426	4.41923	0.000968408	0.0169491	0.02983	0.172714
CUFF_30174_m.138444	0.913115	3.18231	0.00284226	0.0360798	0.032959	0.181546	phospholipase_D_family,_member_5_|PLD5_(1_of_2)|JH556676.1|ENSFM00250000001612|1677382|1695855|-1|1677382|1695855	phospholipase_D_family_member_5_|PLD5_(2_of_2)|1|ENSFM00250000001612|32500527|32522375|-1|32500527|32522375	phospholipase_D_family,_member_5_|PLD5_(1_of_2)|GL831274.1|ENSFM00250000001612|723224|738483|-1|725399|738483	phospholipase_D_family_member_5_|PLD5_(2_of_2)|groupIX|ENSFM00250000001612|16064180|16071483|1|16064180|16070975	phospholipase_D_family,_member_5_|PLD5_(1_of_2)|scaffold_62|ENSFM00250000001612|753649|757598|1|753649|757598	phospholipase_D_family,_member_5_|PLD5_(1_of_2)|18|ENSFM00250000001612|5824826|5828028|1|5824826|5828028	phospholipase_D_family,_member_5_|PLD5_(1_of_2)|6|ENSFM00250000001612|6308106|6340430|-1|6308106|6340430	phospholipase_D_family_member_5_|PLD5_(1_of_3)|GeneScaffold_3953|ENSFM00250000001612|3|3152|1|3|3152	phospholipase_D_family_member_5_|PLD5|1|ENSFM00250000001612|242251689|242687998|-1|242252638|242687820	phospholipase_D_family_member_5_|Pld5|1|ENSFM00250000001612|175962306|176275312|-1|175962306|176275298
comp82002_c2_m.233188	0.913034	1.38783	0.00355793	0.0419478	0.152383	0.390363	*	*	*	*	*	*	*	*	*	*
CUFF_8754_m.77498	0.91117	2.65875	0.00483076	0.0518612	0.0586679	0.242214	alanine--glyoxylate_aminotransferase_2_|AGXT2|JH556689.1|ENSFM00250000001278|273275|290870|1|273275|290870	*	alanine--glyoxylate_aminotransferase_2_|AGXT2_(1_of_2)|GL831236.1|ENSFM00250000001278|2099792|2133954|1|2100697|2119179	alanine--glyoxylate_aminotransferase_2_|AGXT2_(1_of_2)|groupXIV|ENSFM00250000001278|3999374|4006176|1|3999374|4006176	Uncharacterized_protein_|AGXT2|scaffold_44|ENSFM00250000001278|1110844|1114796|-1|1110844|1114796	alanine--glyoxylate_aminotransferase_2_|AGXT2|4|ENSFM00250000001278|6451236|6455258|-1|6451236|6455258	alanine-glyoxylate_aminotransferase_2_|agxt2|21|ENSFM00250000001278|9082004|9109705|1|9082004|9109705	alanine--glyoxylate_aminotransferase_2_|AGXT2_(2_of_2)|GeneScaffold_4501|ENSFM00250000001278|618922|627107|1|618922|627107	alanine--glyoxylate_aminotransferase_2_|AGXT2|5|ENSFM00250000001278|34998206|35048198|-1|34998206|35048198	alanine-glyoxylate_aminotransferase_2_|Agxt2|15|ENSFM00250000001278|10358532|10410153|1|10358579|10409738
CUFF_30519_m.140626	0.909933	2.14033	0.00121171	0.0196464	0.140625	0.375
CUFF_10013_m.275481	0.907828	1.41633	0.00775467	0.0714455	0.043739	0.209139
comp73073_c2_m.104758	0.906525	1.78983	0.00520701	0.0543458	0.0352512	0.187753	||JH556905.1|ENSFM00390000126303|408480|472352|-1|408480|472352	Uncharacterized_protein_||5|ENSFM00390000126303|21999057|22057159|1|21999057|22057159	*	*	Uncharacterized_protein_||scaffold_224|ENSFM00390000126303|331861|350613|1|331867|350498	||11|ENSFM00390000126303|10542075|10560275|-1|10542075|10557896	Uncharacterized_protein_|BX942846.1|6|ENSFM00390000126303|45236933|45305253|1|45236933|45305253	*	*	*
CUFF_23960_m.315972	0.904775	1.1609	0.0124785	0.0972227	0.0755736	0.274906	*	*	*	*	*	*	*	*	*	*
comp81995_c0_m.233021	0.904316	1.91072	0.000719632	0.0137607	0.0406792	0.201691	*	*	*	*	*	*	*	*	*	*
CUFF_8134_m.268776	0.903238	2.15071	0.000493553	0.0104269	0.059747	0.244432
CUFF_9201_m.271422	0.902989	1.43815	0.00344018	0.0409441	0.0751223	0.274085	*	*	*	*	*	*	*	*	*	*
CUFF_18390_m.301969	0.901803	1.72722	0.00798904	0.0726084	0.0510919	0.226035	*	*	*	*	*	*	*	*	*	*
comp80232_c4_m.195751	0.901349	3.13629	1.74e-05	0.000744763	0.14545	0.38138
comp77626_c0_m.149872	0.901291	2.88477	0.000716652	0.0137227	0.0311729	0.176559
CUFF_28227_m.25787	0.900107	0.801693	0.00440659	0.0487675	0.0326206	0.180612
CUFF_21822_m.309092	0.893639	2.0042	0.00354111	0.0418107	0.0333181	0.182533	*	*	*	*	*	*	*	*	*	*
comp25743_c0_m.12696	0.892913	2.06392	0.0036292	0.0425517	0.040511	0.201273
CUFF_3807_m.251716	0.892723	1.4695	0.00721967	0.0681242	0.0354779	0.188356	complement_component_1,_q_subcomponent-like_4_|C1QL4_(1_of_2)|JH556702.1|ENSFM00500000270217|1822884|1849002|-1|1822884|1849002	complement_component_1_q_subcomponent-like_4_|C1QL4_(2_of_2)|5|ENSFM00500000270217|2771224|2797276|-1|2771224|2797276	complement_component_1,_q_subcomponent-like_4_|C1QL4_(1_of_2)|GL831146.1|ENSFM00500000270217|2772382|2794756|-1|2772382|2794756	complement_component_1_q_subcomponent-like_4_|C1QL4_(1_of_2)|scaffold_27|ENSFM00500000270217|1812183|1822069|1|1812183|1822069	complement_component_1,_q_subcomponent-like_4_|C1QL4_(2_of_2)|scaffold_258|ENSFM00500000270217|37134|45137|-1|37134|45137	complement_component_1,_q_subcomponent-like_4_|C1QL4_(2_of_2)|11|ENSFM00500000270217|7463903|7470440|-1|7463903|7470440	Uncharacterized_protein_|AL954698.2|6|ENSFM00500000270217|39744331|39760957|1|39744331|39760957	*	*	*
comp70039_c0_m.85736	0.891922	1.18517	0.00322572	0.0392028	0.0350784	0.187292
CUFF_2976_m.63863	0.890979	6.77038	2.97e-08	3.57e-06	0.0348007	0.186549	ST8_alpha-N-acetyl-neuraminide_alpha-2,8-sialyltransferase_5_|ST8SIA5|JH556689.1|ENSFM00480000262754|1602975|1618830|-1|1602975|1618830	alpha_28_sialyltransferase_|OLA.9769|12|ENSFM00480000262754|7865232|7936011|-1|7865232|7936011	Uncharacterized_protein_|ST8SIA5|GL831236.1|ENSFM00480000262754|689635|704247|1|689635|704247	ST8_alpha-N-acetyl-neuraminide_alpha-28-sialyltransferase_5_|ST8SIA5|groupXIV|ENSFM00480000262754|3157913|3168095|1|3157913|3167768	Uncharacterized_protein_|TRU.2023|scaffold_49|ENSFM00480000262754|133803|140933|-1|133803|140933	ST8_alpha-N-acetyl-neuraminide_alpha-2,8-sialyltransferase_5_|ST8SIA5|4|ENSFM00480000262754|7115762|7122098|-1|7115762|7122098	ST8_alpha-N-acetyl-neuraminide_alpha-2,8-sialyltransferase_5_|st8sia5|21|ENSFM00480000262754|5448767|5485011|1|5449007|5485011	ST8_alpha-N-acetyl-neuraminide_alpha-28-sialyltransferase_5_|ST8SIA5|GeneScaffold_3257|ENSFM00480000262754|674838|688067|1|674838|688067	ST8_alpha-N-acetyl-neuraminide_alpha-28-sialyltransferase_5_|ST8SIA5|18|ENSFM00480000262754|44259081|44339220|-1|44259631|44336772	ST8_alpha-N-acetyl-neuraminide_alpha-28-sialyltransferase_5_|St8sia5|18|ENSFM00480000262754|77185853|77255450|1|77185979|77255320
CUFF_32949_m.155979	0.890861	2.37919	0.00394758	0.0450975	0.08508	0.291685	5-hydroxytryptamine_(serotonin)_receptor_3A,_ionotropic_|HTR3A|JH556945.1|ENSFM00600000921183|140619|146879|1|140619|146879	Uncharacterized_protein_|HTR3A|14|ENSFM00600000921183|29083780|29091109|1|29083780|29091109	Uncharacterized_protein_|HTR3A|GL831273.1|ENSFM00600000921183|222092|229200|1|222092|229200	5-hydroxytryptamine_(serotonin)_receptor_3A_ionotropic_|HTR3A|groupVII|ENSFM00600000921183|24240056|24244002|1|24240056|24244002	Uncharacterized_protein_|HTR3A|scaffold_51|ENSFM00600000921183|1399323|1403178|1|1399408|1403178	5-hydroxytryptamine_(serotonin)_receptor_3A,_ionotropic_|HTR3A|Un_random|ENSFM00600000921183|27523990|27526561|1|27523990|27526561	5-hydroxytryptamine_(serotonin)_receptor_3A_|htr3a|21|ENSFM00600000921183|22427245|22439987|1|22427245|22439987	5-hydroxytryptamine_(serotonin)_receptor_3A_ionotropic_|HTR3A|GeneScaffold_4377|ENSFM00600000921183|37219|42515|1|37219|42515	5-hydroxytryptamine_(serotonin)_receptor_3A_ionotropic_|HTR3A|11|ENSFM00600000921183|113845603|113861035|1|113845797|113861032	5-hydroxytryptamine_(serotonin)_receptor_3A_|Htr3a|9|ENSFM00600000921183|48899214|48911099|-1|48899214|48911099
comp80434_c0_m.199726	0.89013	4.23353	2.68e-05	0.00105988	0.0293618	0.171353
CUFF_12514_m.282884	0.889065	1.3109	0.00755853	0.07039	0.0326765	0.180766
CUFF_5379_m.256753	0.88906	2.10527	0.00137207	0.0215872	0.0343202	0.185257	*	*	*	*	*	*	*	*	*	*
comp44470_c0_m.22973	0.888992	4.34456	3.92e-06	0.000216953	0.0522737	0.228635	*	*	*	*	*	Uncharacterized_protein_||6|ENSFM00670001264515|3383887|3384782|-1|3383887|3384782	si:dkey-97a13.12_|si:dkey-97a13.12|2|ENSFM00610000968495|42189574|42193044|-1|42189574|42193044	*	*	*
CUFF_23875_m.315736	0.88831	4.60274	0.000682262	0.0131739	0.0750869	0.27402	*	*	*	*	*	*	*	*	serologically_defined_colon_cancer_antigen_3_|SDCCAG3|9|ENSFM00250000004499|139296377|139305061|-1|139296377|139304979	serologically_defined_colon_cancer_antigen_3_|Sdccag3|2|ENSFM00250000004499|26382802|26389316|-1|26382802|26389316
CUFF_32506_m.152770	0.886876	1.23231	0.011455	0.0917599	0.0342309	0.185016	*	*	*	*	*	*	*	*	*	*
CUFF_26672_m.124191	0.886334	2.38211	0.000871979	0.0156345	0.0756977	0.275132	chromosome_15_open_reading_frame_26_|C15orf26|JH556731.1|ENSFM00250000008227|249544|257039|-1|249544|257039	Uncharacterized_protein_|C15ORF26|6|ENSFM00250000008227|13983339|13986386|-1|13983339|13986386	*	chromosome_15_open_reading_frame_26_|C15orf26|groupXIX|ENSFM00250000008227|16900054|16903588|1|16900054|16903588	*	chromosome_15_open_reading_frame_26_|C15orf26|13|ENSFM00250000008227|3542991|3544992|-1|3542991|3544992	chromosome_15_open_reading_frame_26_|C18H15orf26|18|ENSFM00250000008227|6176857|6183340|-1|6176857|6183340	chromosome_15_open_reading_frame_26_|C15orf26|GeneScaffold_2554|ENSFM00250000008227|222809|232007|1|222809|232007	chromosome_15_open_reading_frame_26_|C15orf26|15|ENSFM00250000008227|81299374|81441516|1|81426588|81441516	RIKEN_cDNA_1700026D08_gene_|1700026D08Rik|7|ENSFM00250000008227|83774101|83794880|-1|83775617|83794880
CUFF_25964_m.319258	0.885357	2.65213	0.000139438	0.00397743	0.0384953	0.196202	aspartate_beta-hydroxylase_domain_containing_1_|ASPHD1|JH556840.1|ENSFM00250000005876|67425|70550|-1|67425|70550	Uncharacterized_protein_|ASPHD1|8|ENSFM00250000005876|14844462|14846878|-1|14844473|14846878	Uncharacterized_protein_|ASPHD1|GL831663.1|ENSFM00250000005876|25665|29869|1|25665|29869	aspartate_beta-hydroxylase_domain_containing_1_|ASPHD1|groupXI|ENSFM00250000005876|12490157|12492359|-1|12490157|12492359	*	*	aspartate_beta-hydroxylase_domain_containing_1_|asphd1|3|ENSFM00250000005876|14876537|14889287|1|14878581|14889287	aspartate_beta-hydroxylase_domain_containing_1_|ASPHD1|GeneScaffold_2463|ENSFM00250000005876|24184|27605|-1|24184|27605	*	*
CUFF_42206_m.200021	0.883242	5.84985	8.85e-09	1.25e-06	0.0417441	0.204314	protein_kinase_C,_gamma_|PRKCG|JH557493.1|ENSFM00520000517802|26372|49162|-1|26372|49162	Protein_kinase_C_|PRKCG|16|ENSFM00520000517802|16647117|16666681|1|16647117|16666681	Protein_kinase_C_|PRKCG|GL831225.1|ENSFM00520000517802|433364|447556|1|433364|447556	protein_kinase_C_gamma_|PRKCG|groupXX|ENSFM00520000517802|12179528|12191112|-1|12179528|12191112	*	protein_kinase_C,_gamma_|PRKCG|8|ENSFM00520000517802|8479661|8487458|-1|8479661|8487458	protein_kinase_C,_gamma_|prkcg|16|ENSFM00520000517802|14772197|14861170|-1|14772197|14861170	protein_kinase_C_gamma_|PRKCG|GeneScaffold_1960|ENSFM00520000517802|383766|408720|-1|383766|408720	protein_kinase_C_gamma_|PRKCG|19|ENSFM00520000517802|54382444|54410906|1|54385454|54410441	Protein_kinase_C_|PRKCC|MG4151_PATCH|ENSFM00520000517802|3302048|3329610|1|3302048|3329610,protein_kinase_C_gamma_|Prkcg|7|ENSFM00520000517802|3303532|3331094|1|3303532|3331094
comp78075_c0_m.156879	0.881089	4.67384	6.09e-09	9.5e-07	0.0317597	0.178213	*	*	transmembrane_protein_200C_|TMEM200C_(2_of_2)|GL831320.1|ENSFM00500000278212|614072|620131|-1|614072|620131	*	*	*	*	*	*	*
CUFF_9358_m.272174	0.880486	1.50192	0.00668876	0.0647127	0.0453745	0.213013	*	*	*	*	*	*	*	*	*	*
CUFF_24485_m.316430	0.877867	6.60462	9.14e-05	0.00281786	0.0618931	0.248783	adenomatous_polyposis_coli_|APC|JH557236.1|ENSFM00250000001676|133813|145829|-1|133813|145829	Uncharacterized_protein_|APC|7|ENSFM00250000001676|24723911|24740792|1|24723911|24740792	Uncharacterized_protein_|APC|GL831271.1|ENSFM00250000001676|1357475|1370953|-1|1357475|1370953	adenomatous_polyposis_coli_|APC|groupXIV|ENSFM00250000001676|186323|198769|1|186323|198769	Uncharacterized_protein_|APC|scaffold_228|ENSFM00250000001676|278622|288202|1|278628|288202	adenomatous_polyposis_coli_|APC|4|ENSFM00250000001676|743569|752693|1|743569|752693	*	*	*	*
CUFF_35079_m.164926	0.87741	6.64441	2.94e-05	0.0011479	0.0310718	0.176272	synaptotagmin_II_|SYT2_(2_of_2)|JH556734.1|ENSFM00710001441789|1814717|1837532|-1|1814717|1837532	synaptotagmin_II_|SYT2_(2_of_2)|5|ENSFM00710001441789|13250109|13261961|1|13250109|13261961	synaptotagmin_II_|SYT2_(2_of_2)|GL831272.1|ENSFM00710001441789|922723|956008|1|922723|956008	synaptotagmin_II_|SYT2_(1_of_2)|groupXVII|ENSFM00710001441789|3227986|3232972|-1|3227986|3232972	*	*	synaptotagmin_II_|SYT2_(1_of_2)|6|ENSFM00710001441789|55148531|55171494|1|55148531|55171494	synaptotagmin_II_|SYT2_(1_of_2)|GeneScaffold_1809|ENSFM00710001441789|121383|134044|-1|121383|134044	*	*
comp76916_c5_m.140040	0.875873	1.88971	0.00448209	0.0493066	0.0444638	0.210864
comp67752_c0_m.74656	0.875406	2.22738	0.00123011	0.0198398	0.124115	0.3523
CUFF_45906_m.217168	0.874641	1.74009	0.00498197	0.0526453	0.0267561	0.163573	||JH556799.1|ENSFM00500000274204|980980|983709|-1|980980|983709	Uncharacterized_protein_|OLA.3432|14|ENSFM00500000274204|5603955|5613395|1|5603955|5613395	Uncharacterized_protein_||GL831184.1|ENSFM00500000274204|1268243|1274168|1|1269418|1274168	||groupVII|ENSFM00500000274204|23334446|23338125|-1|23334458|23338107	Uncharacterized_protein_||scaffold_82|ENSFM00500000274204|706291|708144|1|706291|708144	Uncharacterized_protein_||7|ENSFM00500000274204|9736788|9738937|1|9736788|9738937	zgc:110053_|zgc:110053|21|ENSFM00500000274204|40552711|40562268|-1|40552711|40562236	||GeneScaffold_4281|ENSFM00500000274204|62517|67649|-1|62517|67649	*	*
comp77738_c3_m.151534	0.874588	2.49946	0.000271438	0.00661644	0.0677481	0.260285
CUFF_39883_m.189331	0.873974	1.41515	0.00852409	0.0759739	0.0281507	0.167782	*	*	*	*	*	*	*	*	*	*
CUFF_29816_m.136342	0.873442	4.38699	5.94e-06	0.000305269	0.0364786	0.190994	prolyl_4-hydroxylase,_transmembrane_(endoplasmic_reticulum)_|P4HTM_(1_of_2)|JH556846.1|ENSFM00250000006621|955027|959097|1|955027|959097	prolyl_4-hydroxylase_transmembrane_(endoplasmic_reticulum)_|P4HTM_(1_of_2)|5|ENSFM00250000006621|3099698|3117603|-1|3099698|3117603	prolyl_4-hydroxylase,_transmembrane_(endoplasmic_reticulum)_|P4HTM_(1_of_2)|GL831288.1|ENSFM00250000006621|1343481|1353741|-1|1343481|1353415	prolyl_4-hydroxylase_transmembrane_(endoplasmic_reticulum)_|P4HTM|scaffold_27|ENSFM00250000006621|4388268|4392666|-1|4390038|4392666	Uncharacterized_protein_|P4HTM|scaffold_87|ENSFM00250000006621|869619|873519|1|869619|873519	prolyl_4-hydroxylase,_transmembrane_(endoplasmic_reticulum)_|P4HTM_(1_of_2)|11|ENSFM00250000006621|6149970|6152513|-1|6149970|6152513	prolyl_4-hydroxylase,_transmembrane_(endoplasmic_reticulum)_|P4HTM_(1_of_2)|6|ENSFM00250000006621|40666290|40675279|-1|40666290|40675279	*	prolyl_4-hydroxylase_transmembrane_(endoplasmic_reticulum)_|P4HTM|3|ENSFM00250000006621|49027319|49044587|1|49027322|49044548	prolyl_4-hydroxylase_transmembrane_(endoplasmic_reticulum)_|P4htm|9|ENSFM00250000006621|108578826|108597600|-1|108578826|108597600
CUFF_14569_m.290598	0.873168	1.93545	0.00083674	0.0151901	0.0447478	0.211537
comp76097_c1_m.130430	0.872863	0.995535	0.0109456	0.0890482	0.0393016	0.198246
comp73982_c2_m.111541	0.872299	1.63029	0.00157553	0.0238952	0.0661796	0.257254
comp81049_c1_m.212032	0.871891	2.45175	0.000775022	0.0144692	0.0513532	0.226612
CUFF_5248_m.69122	0.870971	1.30169	0.0123253	0.0964098	0.0364051	0.190801	*	*	*	*	*	*	*	*	*	*
CUFF_36992_m.174788	0.870425	2.41497	0.00216969	0.0301963	0.0777975	0.278922
CUFF_45777_m.216573	0.863646	1.55307	0.00216168	0.0301227	0.0247992	0.157478
CUFF_17519_m.299987	0.863602	2.14167	0.00119914	0.0195508	0.0247971	0.157471	*	*	*	*	*	*	*	*	*	*
CUFF_21895_m.309116	0.861702	2.23741	0.00067354	0.0130511	0.0670861	0.25901
comp82368_c3_m.241588	0.860386	1.46121	0.00664088	0.0644301	0.0396704	0.199174
comp78656_c16_m.166410	0.859464	2.11621	0.00981313	0.0831166	0.0479458	0.218965
comp46238_c0_m.28418	0.858622	1.87009	0.00248819	0.0329439	0.0353004	0.187884	||JH558548.1|ENSFM00500000271813|6092|9576|1|6092|9576	Uncharacterized_protein_||5|ENSFM00500000271813|24713836|24719609|-1|24713836|24719609	*	*	Uncharacterized_protein_||scaffold_150|ENSFM00500000271813|82114|83709|1|82114|83709	Kruppel-like_factor_15_|KLF15|11|ENSFM00500000271813|11463761|11465189|-1|11463770|11465189	Uncharacterized_protein_|AL929286.1|11|ENSFM00500000271813|39739698|39744955|-1|39739698|39744955	||GeneScaffold_2162|ENSFM00500000271813|37784|39852|-1|37793|39852	*	*
CUFF_13671_m.288660	0.856804	3.48246	0.000532555	0.0110314	0.122355	0.349793
CUFF_34665_m.162310	0.855137	1.07009	0.00995272	0.0836864	0.228275	0.477781
comp56506_c0_m.40363	0.854487	1.58727	0.0106307	0.0873915	0.0697108	0.264028
CUFF_28659_m.29380	0.85086	2.15363	0.00161416	0.0243282	0.0437846	0.209248
comp68389_c2_m.77504	0.850359	1.77419	0.00209251	0.0294488	0.0713534	0.267121	sarcoglycan,_zeta_|SGCZ_(1_of_2)|JH556868.1|ENSFM00250000001721|7282|351899|-1|7282|351899	*	sarcoglycan,_zeta_|SGCZ_(1_of_2)|GL831216.1|ENSFM00250000001721|484493|638508|1|484493|638508	sarcoglycan_zeta_|SGCZ_(1_of_2)|groupIX|ENSFM00250000001721|13315887|13418002|1|13315887|13418002	sarcoglycan,_zeta_|SGCZ_(1_of_2)|scaffold_62|ENSFM00250000001721|1210271|1288545|-1|1210271|1288545	sarcoglycan,_zeta_|SGCZ|18|ENSFM00250000001721|6237075|6297865|-1|6237075|6297865	sarcoglycan,_zeta_|SGCZ|1|ENSFM00250000001721|14345879|14594464|-1|14345879|14594464	sarcoglycan_zeta_|SGCZ_(1_of_2)|GeneScaffold_2868|ENSFM00250000001721|21655|97630|1|21655|97630	sarcoglycan_zeta_|SGCZ|LRG_208||5001|1153420|1|5001|1153420,sarcoglycan_zeta_|SGCZ|8|ENSFM00250000001721|13947373|15095848|-1|13947373|15095848	sarcoglycan_zeta_|Sgcz|8|ENSFM00250000001721|37522298|38661508|-1|37522554|38661508
comp82296_c7_m.239964	0.850094	5.25939	1.35e-06	8.93e-05	0.0335768	0.18324	RAP1_GTPase_activating_protein_2_|RAP1GAP2_(2_of_2)|JH557047.1|ENSFM00710001441755|141283|166015|1|141283|166015	RAP1_GTPase_activating_protein_2_|RAP1GAP2_(2_of_2)|14|ENSFM00710001441755|24924741|24947546|1|24924741|24947546	RAP1_GTPase_activating_protein_2_|RAP1GAP2_(2_of_2)|GL831251.1|ENSFM00710001441755|1741442|1761958|-1|1741442|1761958	*	*	RAP1_GTPase_activating_protein_2_|RAP1GAP2|7|ENSFM00710001441755|10369581|10374647|-1|10369581|10374647	*	*	*	*
CUFF_46334_m.219478	0.849525	1.34986	0.0126721	0.0982457	0.0630181	0.251034	*	*	*	*	*	*	*	*	*	*
comp82480_c2_m.244399	0.848345	3.82018	1.51e-05	0.000666949	0.0917417	0.302889
CUFF_29257_m.133055	0.848182	2.01258	0.00384895	0.0443192	0.0441156	0.210037	*	*	*	*	*	*	*	*	*	*
CUFF_49024_m.232047	0.844667	2.10328	0.00469254	0.0507721	0.0594125	0.243747
CUFF_1192_m.8662	0.8427	1.08142	0.00762117	0.0706397	0.039124	0.197798	*	*	*	*	*	*	*	*	*	*
CUFF_47966_m.226512	0.8427	1.09581	0.00733975	0.0688869	0.073969	0.271972	*	*	*	*	*	*	*	*	*	*
comp74980_c1_m.120186	0.840668	1.81882	0.00206539	0.0291265	0.0507459	0.225269
comp45902_c0_m.27876	0.839781	2.32201	0.00416689	0.0468754	0.0507778	0.225339
CUFF_23055_m.109676	0.839543	4.64403	0.00317399	0.0387617	0.0270257	0.164395
CUFF_34665_m.162306	0.839166	3.42531	0.000318459	0.00756088	0.0267521	0.163561
comp79673_c2_m.184668	0.837274	2.92637	0.000396501	0.00886492	0.0553668	0.235302
CUFF_50665_m.58560	0.836721	1.20376	0.00533401	0.0551545	0.0368535	0.191973	*	*	*	*	*	*	*	*	*	*
CUFF_28230_m.25830	0.836488	4.40137	0.000324381	0.00765539	0.0514582	0.226844	hyaluronan_and_proteoglycan_link_protein_4_|HAPLN4|JH556665.1|ENSFM00710001441795|1988109|2000744|1|1988109|2000744	Uncharacterized_protein_|HAPLN4|4|ENSFM00710001441795|2650328|2652976|-1|2650328|2652976	Uncharacterized_protein_|HAPLN4|GL831140.1|ENSFM00710001441795|5657865|5669428|-1|5657865|5669428	hyaluronan_and_proteoglycan_link_protein_4_|HAPLN4|groupVIII|ENSFM00710001441795|17085179|17090272|-1|17085179|17090272	*	*	hyaluronan_and_proteoglycan_link_protein_4_|hapln4|22|ENSFM00710001441795|18049612|18055340|1|18049612|18054648	hyaluronan_and_proteoglycan_link_protein_4_|HAPLN4|GeneScaffold_1983|ENSFM00710001441795|476194|489186|-1|476194|489186	hyaluronan_and_proteoglycan_link_protein_4_|HAPLN4|19|ENSFM00710001441795|19366316|19373605|-1|19366316|19373605	hyaluronan_and_proteoglycan_link_protein_4_|Hapln4|8|ENSFM00710001441795|70083529|70090862|1|70083529|70090862
CUFF_10857_m.276366	0.835333	1.93521	0.00117823	0.0193076	0.0268325	0.163806	*	*	*	*	*	*	*	*	*	*
CUFF_32477_m.152518	0.835115	1.81218	0.00319984	0.038995	0.105431	0.324701	*	*	*	*	*	*	*	*	*	*
CUFF_36884_m.174443	0.834893	2.52673	0.000740618	0.0139889	0.0268361	0.163817
CUFF_12790_m.284390	0.834678	3.86318	0.00199699	0.0283824	0.0678681	0.260515
comp77443_c4_m.146965	0.834515	1.44259	0.00370318	0.0430899	0.0561343	0.236927
CUFF_42158_m.199548	0.83436	4.90154	1.17e-06	7.98e-05	0.029126	0.170663	calcium_channel,_voltage-dependent,_gamma_subunit_8_|CACNG8_(2_of_2)|JH556690.1|ENSFM00250000002019|2244385|2253171|-1|2244385|2253171	*	calcium_channel,_voltage-dependent,_gamma_subunit_8_|CACNG8_(2_of_2)|GL831225.1|ENSFM00250000002019|483030|491868|1|483030|491868	calcium_channel_voltage-dependent_gamma_subunit_8_|CACNG8_(1_of_2)|groupXX|ENSFM00250000002019|12148265|12154817|-1|12148265|12154817	*	calcium_channel,_voltage-dependent,_gamma_subunit_8_|CACNG8_(3_of_3)|8|ENSFM00250000002019|8458778|8462909|-1|8458778|8462909	calcium_channel,_voltage-dependent,_gamma_subunit_8b_|cacng8b|16|ENSFM00250000002019|14633802|14705160|-1|14633802|14705160	calcium_channel_voltage-dependent_gamma_subunit_8_|CACNG8|GeneScaffold_1960|ENSFM00250000002019|341018|351530|-1|341018|351530	calcium_channel_voltage-dependent_gamma_subunit_8_|CACNG8|19|ENSFM00250000002019|54466294|54493469|1|54466294|54493469	*
CUFF_44705_m.47221	0.834207	2.71828	0.0102717	0.0855059	0.0286412	0.169237	choline_O-acetyltransferase_|CHAT_(1_of_2)|JH556725.1|ENSFM00500000269707|1346217|1357695|-1|1346217|1357695	choline_O-acetyltransferase_|CHAT_(1_of_2)|15|ENSFM00500000269707|21207487|21212667|1|21207487|21212667	*	*	*	*	*	choline_O-acetyltransferase_|CHAT_(1_of_2)|GeneScaffold_1579|ENSFM00500000269707|259903|270281|-1|259903|270281	*	*
CUFF_42157_m.199531	0.832627	2.14601	0.0101682	0.0849259	0.0274175	0.165582	calcium_channel,_voltage-dependent,_gamma_subunit_7_|CACNG7_(2_of_2)|JH557493.1|ENSFM00250000004548|2464|19926|-1|2464|19926	*	calcium_channel,_voltage-dependent,_gamma_subunit_7_|CACNG7_(2_of_2)|GL831225.1|ENSFM00250000004548|456093|463588|1|456093|463588	*	calcium_channel,_voltage-dependent,_gamma_subunit_7_|CACNG7_(2_of_2)|scaffold_202|ENSFM00250000004548|185833|189387|1|185833|189387	calcium_channel,_voltage-dependent,_gamma_subunit_7_|CACNG7_(2_of_2)|8|ENSFM00250000004548|8471390|8475161|-1|8471390|8475161	calcium_channel,_voltage-dependent,_gamma_subunit_7b_|cacng7b|16|ENSFM00250000004548|14714441|14755587|-1|14714441|14755587	calcium_channel_voltage-dependent_gamma_subunit_7_|CACNG7_(1_of_2)|GeneScaffold_1960|ENSFM00250000004548|364412|372747|-1|364412|372747	*	*
CUFF_10697_m.81559	0.831277	2.18106	0.00571699	0.0579735	0.0721269	0.268564
comp82627_c6_m.247172	0.830751	2.0508	0.0014996	0.0231324	0.0840113	0.289847
CUFF_3233_m.248308	0.830518	2.26164	0.00724761	0.0682608	0.0805618	0.283834	*	*	*	*	*	Uncharacterized_protein_||Un_random|ENSFM00500000501506|54667128|54668320|-1|54667128|54668320	cocaine-_and_amphetamine-regulated_transcript_4_|cart4|19|ENSFM00500000416471|43762291|43765119|-1|43762291|43765119	*	*	*
CUFF_8992_m.270567	0.830349	2.5019	0.000256099	0.00633582	0.0333001	0.182483
CUFF_48808_m.230782	0.829884	2.4598	0.00375769	0.0436139	0.051892	0.227798	solute_carrier_family_5_(sodium/glucose_cotransporter),_member_11_|SLC5A11|JH556899.1|ENSFM00250000000584|840013|844675|-1|840013|844675	Uncharacterized_protein_|SLC5A11|8|ENSFM00250000000584|12512195|12516356|-1|12512195|12516356	*	solute_carrier_family_5_(sodium/glucose_cotransporter)_member_11_|SLC5A11|groupXI|ENSFM00250000000584|10825075|10829762|-1|10825075|10829762	Uncharacterized_protein_|SLC5A11|scaffold_141|ENSFM00250000000584|76742|81650|-1|76742|80523	solute_carrier_family_5_(sodium/glucose_cotransporter),_member_11_|SLC5A11|3|ENSFM00250000000584|9530299|9534086|1|9530299|9534086	solute_carrier_family_5_(sodium/glucose_cotransporter),_member_11_|slc5a11|3|ENSFM00250000000584|18477571|18497586|-1|18477571|18497586	solute_carrier_family_5_(sodium/glucose_cotransporter)_member_11_|SLC5A11|GeneScaffold_1755|ENSFM00250000000584|400574|412868|-1|400574|412868	solute_carrier_family_5_(sodium/glucose_cotransporter)_member_11_|SLC5A11|16|ENSFM00250000000584|24857162|24922949|1|24857162|24922949	solute_carrier_family_5_(sodium/glucose_cotransporter)_member_11_|Slc5a11|7|ENSFM00250000000584|123214780|123273253|1|123214813|123273253
CUFF_19610_m.21605	0.828746	2.21693	0.00285357	0.0361766	0.0488665	0.221058
CUFF_23944_m.112494	0.828169	1.18794	0.0128988	0.0989335	0.110075	0.331776
CUFF_15600_m.293449	0.827441	2.58395	0.000972895	0.017013	0.0739873	0.272006
CUFF_36000_m.169635	0.82662	4.50438	1.28e-06	8.53e-05	0.033186	0.18217
CUFF_11436_m.279765	0.82612	2.39513	0.00149673	0.0231139	0.039695	0.199236	*	*	*	*	*	*	*	*	*	*
comp73098_c0_m.104963	0.825971	4.12147	0.0061013	0.0605568	0.0489902	0.221337	calcium_channel,_voltage-dependent,_L_type,_alpha_1C_subunit_|CACNA1C|JH556809.1|ENSFM00500000269632|371421|496389|-1|371421|496389	*	Uncharacterized_protein_|CACNA1C|GL831167.1|ENSFM00500000269632|3071683|3223096|-1|3071683|3223096	*	Uncharacterized_protein_|CACNA1C|scaffold_8|ENSFM00500000269632|1646221|1720133|-1|1646221|1720133	*	*	*	calcium_channel_voltage-dependent_L_type_alpha_1C_subunit_|CACNA1C|LRG_334||87465|732164|1|87465|732164	calcium_channel_voltage-dependent_L_type_alpha_1C_subunit_|Cacna1c|6|ENSFM00500000269632|118592319|118780324|-1|118592319|118780324
comp82719_c0_m.248619	0.824905	3.49214	2.51e-05	0.00100982	0.0587284	0.242339
CUFF_19333_m.19429	0.824058	2.57049	0.000726277	0.0138399	0.0704157	0.26536
CUFF_16546_m.93416	0.823656	1.31866	0.0085149	0.0759689	0.0815014	0.285485
CUFF_18073_m.97967	0.823288	2.23994	0.00487374	0.0519843	0.0374232	0.193451	potassium_voltage-gated_channel,_delayed-rectifier,_subfamily_S,_member_3_|KCNS3_(1_of_2)|JH556749.1|ENSFM00270000056440|1739434|1740921|1|1739434|1740921	Uncharacterized_protein_|KCNS3|24|ENSFM00270000056440|6031957|6033678|-1|6031957|6033678	potassium_voltage-gated_channel,_delayed-rectifier,_subfamily_S,_member_3_|KCNS3_(1_of_2)|GL831178.1|ENSFM00270000056440|4336673|4338172|-1|4336673|4338172	potassium_voltage-gated_channel_delayed-rectifier_subfamily_S_member_3_|KCNS3|groupXVIII|ENSFM00270000056440|9441961|9443603|1|9441961|9443603	*	potassium_voltage-gated_channel,_delayed-rectifier,_subfamily_S,_member_3_|KCNS3|14|ENSFM00270000056440|4275389|4277028|1|4275389|4277028	potassium_voltage-gated_channel,_delayed-rectifier,_subfamily_S,_member_3_|KCNS3_(1_of_2)|13|ENSFM00270000056440|32799379|32800988|-1|32799379|32800988	potassium_voltage-gated_channel_delayed-rectifier_subfamily_S_member_3_|KCNS3|GeneScaffold_1770|ENSFM00270000056440|429033|430490|1|429033|430490	potassium_voltage-gated_channel_delayed-rectifier_subfamily_S_member_3_|KCNS3|2|ENSFM00270000056440|18059114|18542882|1|18059945|18114228	potassium_voltage-gated_channel_delayed-rectifier_subfamily_S_member_3_|Kcns3|12|ENSFM00270000056440|11090202|11150842|-1|11090202|11150373
comp79627_c6_m.183642	0.821317	3.15071	0.000731028	0.0138634	0.0334357	0.182854
CUFF_10844_m.276308	0.820611	2.54433	0.00266543	0.0346506	0.0250799	0.158366
CUFF_15865_m.294846	0.820176	4.04497	7.25e-06	0.00035989	0.111918	0.334541	*	*	*	*	*	*	*	*	*	*
CUFF_8992_m.270557	0.819674	5.29607	1.17e-05	0.000540916	0.0429097	0.207147	*	*	*	*	*	*	*	*	*	*
CUFF_50490_m.57392	0.819631	2.05265	0.00588428	0.0590974	0.0316155	0.177808
comp66661_c3_m.69308	0.819185	1.14844	0.0111369	0.0902009	0.0352069	0.187635	||JH556789.1|ENSFM00400000134542|928032|929646|1|928032|929646	Uncharacterized_protein_||2|ENSFM00400000134542|27646049|27650520|1|27646049|27650520	*	||groupI|ENSFM00400000134542|24715179|24716868|1|24715179|24716868	*	Uncharacterized_protein_||3|ENSFM00400000134542|5491291|5492985|1|5491291|5492985	*	||GeneScaffold_3177|ENSFM00400000134542|50201|53908|1|50201|53908	*	*
comp81587_c0_m.223626	0.81905	4.67956	0.0035648	0.0420108	0.0519502	0.227926	*	*	*	*	*	*	*	*	*	*
CUFF_36416_m.171794	0.819019	10.0808	0.000299751	0.00716599	0.0437785	0.209233	||JH556836.1|ENSFM00710001441682|526004|529020|-1|526004|529020	Uncharacterized_protein_||22|ENSFM00710001441682|25798475|25802026|1|25798475|25802026	Uncharacterized_protein_||GL831192.1|ENSFM00710001441682|1807067|1808877|1|1807067|1808877	||groupXV|ENSFM00710001441682|1332094|1333967|-1|1332094|1333967	Uncharacterized_protein_||scaffold_338|ENSFM00710001441682|186955|188670|-1|186955|188670	Uncharacterized_protein_||10|ENSFM00710001441682|12309412|12310899|1|12309412|12310899	si:dkey-33c12.3_|si:dkey-33c12.3|13|ENSFM00710001441682|8679134|8684248|-1|8679135|8684247	*	*	*
comp78513_c1_m.164050	0.817556	3.06974	0.000366447	0.00838304	0.033943	0.184236
CUFF_36107_m.170129	0.816794	3.51698	6.67e-05	0.00221289	0.0462383	0.215031
CUFF_52203_m.245536	0.815209	4.08412	2.61e-06	0.000156873	0.0324675	0.180188	neuregulin_2_|NRG2_(2_of_2)|JH557014.1|ENSFM00600000921191|361697|430048|1|361697|430048	neuregulin_2_|NRG2_(2_of_2)|10|ENSFM00600000921191|22803457|22871086|-1|22803457|22871086	neuregulin_2_|NRG2_(2_of_2)|GL831239.1|ENSFM00600000921191|273388|338332|1|273388|335397	neuregulin_2_|NRG2_(2_of_2)|groupIV|ENSFM00600000921191|16245967|16287346|1|16245967|16287346	neuregulin_2_|NRG2_(2_of_2)|scaffold_163|ENSFM00600000921191|228260|254004|1|228423|254004	neuregulin_2_|NRG2_(2_of_2)|1|ENSFM00600000921191|9774799|9818466|-1|9774799|9818466	*	neuregulin_2_|NRG2_(2_of_2)|GeneScaffold_4069|ENSFM00600000921191|43243|89402|1|43243|89402	*	*
CUFF_28717_m.29836	0.814646	3.47545	0.000174667	0.00475632	0.0338265	0.18392
CUFF_36416_m.171795	0.813938	8.04781	0.000226689	0.00578497	0.0571996	0.239164	*	*	*	*	*	*	*	*	*	*
CUFF_37936_m.39038	0.81235	3.47092	3.17e-05	0.001217	0.0310274	0.176146	*	formin_homology_2_domain_containing_3_|FHOD3_(2_of_2)|16|ENSFM00250000000939|12620785|12705409|-1|12620785|12705409	formin_homology_2_domain_containing_3_|FHOD3_(1_of_2)|GL831286.1|ENSFM00250000000939|691350|780112|-1|691350|780112	*	formin_homology_2_domain_containing_3_|FHOD3_(1_of_2)|scaffold_48|ENSFM00250000000939|1352477|1407081|1|1352504|1407081	formin_homology_2_domain_containing_3_|FHOD3_(1_of_2)|8|ENSFM00250000000939|6486469|6505044|-1|6486469|6505044	formin_homology_2_domain_containing_3_|FHOD3_(1_of_2)|16|ENSFM00250000000939|20562852|20918192|-1|20562852|20917939	*	*	*
CUFF_46310_m.219356	0.811213	3.87653	0.000640989	0.0126151	0.0425706	0.206327
comp80972_c4_m.210347	0.810135	2.88734	0.000110263	0.00327374	0.028438	0.168636	*	*	*	*	*	*	dipeptidyl-peptidase_10_(non-functional)_|DPP10|9|ENSFM00250000000625|58197841|58205377|-1|58197841|58205377	*	*	*
CUFF_42117_m.199121	0.80984	2.16825	0.00500948	0.0528955	0.0387954	0.196965
comp82002_c2_m.233176	0.808424	2.04053	0.00551879	0.0566066	0.0407913	0.201969
comp82717_c1_m.248591	0.807703	2.99178	0.000274993	0.00668997	0.0437017	0.20905	*	*	*	kazrin_periplakin_interacting_protein_|KAZN_(2_of_3)|scaffold_27|ENSFM00250000003884|3478954|3481727|1|3478954|3481727	*	*	*	kazrin_periplakin_interacting_protein_|KAZN_(2_of_3)|GeneScaffold_258|ENSFM00250000003884|83534|86775|1|83534|86775	*	*
CUFF_5379_m.256748	0.807658	5.83363	2.2e-07	2.01e-05	0.0992569	0.315051
comp70174_c2_m.86532	0.807643	4.19604	1.09e-05	0.000511285	0.0301291	0.173577	chromosome_15_open_reading_frame_27_|C15orf27_(1_of_2)|JH556668.1|ENSFM00250000007298|2805044|2834545|-1|2805044|2834545	chromosome_15_open_reading_frame_27_|C15orf27_(1_of_2)|3|ENSFM00250000007298|25495327|25517551|1|25495327|25517551	chromosome_15_open_reading_frame_27_|C15orf27_(1_of_2)|GL831133.1|ENSFM00250000007298|792250|839535|1|792250|839535	chromosome_15_open_reading_frame_27_|C15orf27_(1_of_2)|groupII|ENSFM00250000007298|15146699|15155118|1|15146699|15155118	chromosome_15_open_reading_frame_27_|C15orf27_(2_of_2)|scaffold_159|ENSFM00250000007298|360352|366343|-1|360352|366343	chromosome_15_open_reading_frame_27_|C15orf27_(1_of_2)|5|ENSFM00250000007298|2533274|2539262|-1|2533274|2539262	*	*	*	*
CUFF_52261_m.246370	0.806809	6.03125	6.55e-06	0.000331839	0.058623	0.242122	lipin_1_|LPIN1_(2_of_2)|JH556668.1|ENSFM00250000001227|3633877|3662562|-1|3633877|3662562	lipin_1_|LPIN1_(1_of_2)|3|ENSFM00250000001227|24553544|24568974|1|24553544|24568974	lipin_1_|LPIN1_(2_of_2)|GL831287.1|ENSFM00250000001227|1713593|1729042|1|1716417|1729042	*	lipin_1_|LPIN1_(2_of_2)|scaffold_265|ENSFM00250000001227|76301|84789|1|76322|84789	*	*	lipin_1_|LPIN1_(2_of_2)|GeneScaffold_2859|ENSFM00250000001227|143|25379|1|143|25379	*	*
comp77763_c0_m.151982	0.806214	2.59481	0.00863095	0.0766788	0.0456009	0.213544	WAP,_follistatin/kazal,_immunoglobulin,_kunitz_and_netrin_domain_containing_2_|WFIKKN2_(1_of_2)|JH556821.1|ENSFM00500000270839|686480|692746|1|686480|692746	*	WAP,_follistatin/kazal,_immunoglobulin,_kunitz_and_netrin_domain_containing_2_|WFIKKN2_(1_of_2)|GL831257.1|ENSFM00500000270839|653942|657753|1|653942|657753	WAP_follistatin/kazal_immunoglobulin_kunitz_and_netrin_domain_containing_2_|WFIKKN2_(1_of_2)|groupXI|ENSFM00500000270839|11922124|11924367|-1|11922124|11924367	WAP,_follistatin/kazal,_immunoglobulin,_kunitz_and_netrin_domain_containing_2_|WFIKKN2_(1_of_2)|scaffold_238|ENSFM00500000270839|380782|383117|1|380782|383117	WAP,_follistatin/kazal,_immunoglobulin,_kunitz_and_netrin_domain_containing_2_|WFIKKN2_(1_of_2)|3|ENSFM00500000270839|8865213|8867481|1|8865213|8867481	*	*	*	WAP_follistatin/kazal_immunoglobulin_kunitz_and_netrin_domain_containing_2_|Wfikkn2|11|ENSFM00500000270839|94235956|94246005|-1|94235956|94242707
comp82648_c0_m.247525	0.805495	4.35262	0.000346425	0.00807215	0.0390821	0.197692
CUFF_37235_m.176708	0.804412	1.69662	0.00486551	0.0519314	0.0371932	0.192855	ADP-ribosylation_factor-like_16_|ARL16|JH556724.1|ENSFM00500000277307|1530023|1531839|1|1530023|1531839	Uncharacterized_protein_|ARL16|8|ENSFM00500000277307|9746460|9747460|-1|9746460|9747460	Uncharacterized_protein_|ARL16|GL831149.1|ENSFM00500000277307|6334645|6339406|-1|6334645|6339406	*	Uncharacterized_protein_|ARL16|scaffold_139|ENSFM00500000277307|307243|308279|1|307243|308279	ADP-ribosylation_factor-like_16_|ARL16|3|ENSFM00500000277307|11228866|11230486|1|11228866|11230486	ADP-ribosylation_factor-like_16_|arl16|3|ENSFM00500000277307|47487526|47493523|1|47487541|47493523	*	ADP-ribosylation_factor-like_16_|ARL16|17|ENSFM00500000277307|79648204|79650954|-1|79648204|79650954	ADP-ribosylation_factor-like_16_|Arl16|11|ENSFM00500000277307|120464866|120467607|-1|120465438|120467600
CUFF_1398_m.10467	0.803984	1.95986	0.00484414	0.0518723	0.143516	0.378835	||JH557529.1|ENSFM00710001441825|21109|23181|1|21109|23181	Uncharacterized_protein_||7|ENSFM00710001441825|12315360|12317000|1|12315360|12317000	Uncharacterized_protein_||GL831196.1|ENSFM00710001441825|1197578|1200437|1|1197578|1200437	||groupXII|ENSFM00710001441825|11144529|11145968|1|11144529|11145968	Uncharacterized_protein_||scaffold_66|ENSFM00710001441825|564330|565723|-1|564330|565723	Uncharacterized_protein_||9|ENSFM00710001441825|3823577|3824972|1|3823577|3824972	Sp5_transcription_factor-like_|sp5l|23|ENSFM00710001441825|28267502|28270357|-1|28267502|28270357	||GeneScaffold_1722|ENSFM00710001441825|50211|51804|1|50211|51804	*	*
CUFF_12133_m.83597	0.802364	2.29417	0.000772214	0.0144363	0.0834788	0.288927
CUFF_1558_m.11818	0.801126	3.01208	0.000524075	0.0109131	0.0384137	0.195994
CUFF_14926_m.292241	0.800933	3.58548	7.71e-05	0.00247853	0.0548475	0.234195
comp71164_c1_m.92232	0.800285	3.99922	2.14e-05	0.000875481	0.0511807	0.226231
CUFF_48768_m.229391	0.800277	5.42284	4.97e-05	0.00176006	0.0316734	0.17797	*	*	*	*	*	*	*	calcium_binding_protein_4_|CABP4_(2_of_2)|GeneScaffold_4155|ENSFM00400000131777|75677|81967|-1|75677|81967	*	calcium_binding_protein_4_|Cabp4|19|ENSFM00400000131777|4135425|4139609|-1|4135425|4139609
comp77418_c4_m.146548	0.798109	3.04335	0.00209528	0.0294727	0.0408835	0.202197	glutamate_receptor,_metabotropic_1_|GRM1_(1_of_2)|JH556695.1|ENSFM00250000000328|1076357|1104797|-1|1076357|1104797	glutamate_receptor_metabotropic_1_|GRM1_(1_of_2)|scaffold915|ENSFM00250000000328|57406|68907|1|57406|68907	glutamate_receptor,_metabotropic_1_|GRM1_(1_of_2)|GL831153.1|ENSFM00250000000328|1074091|1099836|-1|1075787|1097172	glutamate_receptor_metabotropic_1_|GRM1_(1_of_2)|groupXV|ENSFM00250000000328|11313611|11328034|1|11313611|11328034	glutamate_receptor,_metabotropic_1_|GRM1_(2_of_2)|scaffold_393|ENSFM00250000000328|44454|55088|1|44454|55088	glutamate_receptor,_metabotropic_1_|GRM1_(2_of_2)|10|ENSFM00250000000328|11452968|11463121|1|11452968|11463121	Uncharacterized_protein_|GRM1|17|ENSFM00250000000328|7222773|7276807|-1|7222773|7276807	glutamate_receptor_metabotropic_1_|GRM1_(1_of_2)|GeneScaffold_2302|ENSFM00250000000328|72319|96847|1|72319|96847	glutamate_receptor_metabotropic_1_|GRM1|6|ENSFM00250000000328|146348782|146758734|1|146350419|146758734	*
CUFF_28123_m.24970	0.798103	6.64595	8.37e-06	0.000406775	0.0628808	0.25076
CUFF_36004_m.169714	0.797892	2.29274	0.00935327	0.0805058	0.0314976	0.177476
CUFF_11365_m.279251	0.797504	2.59836	0.0067941	0.0653654	0.0436095	0.208829	||JH556909.1|ENSFM00540000732141|169231|170164|-1|169231|170164	*	Uncharacterized_protein_|MSMP|GL831229.1|ENSFM00540000732141|1274181|1275698|-1|1274181|1275698	*	Uncharacterized_protein_|MSMP|scaffold_48|ENSFM00500000457546|27204|28460|1|27204|28460	*	microseminoprotein,_prostate_associated_|MSMP|19|ENSFM00540000732141|11470233|11476911|1|11470233|11476911	*	*	*
CUFF_10287_m.78658	0.796449	3.26701	0.000131548	0.00378758	0.031416	0.177245	||JH556740.1|ENSFM00690001366901|1885867|1887101|-1|1885867|1887101	*	*	*	*	*	*	||GeneScaffold_2040|ENSFM00670001238836|271148|272291|1|271163|272055	*	*
comp79525_c8_m.181956	0.795742	5.23407	2.94e-05	0.0011479	0.0322325	0.179534	ecotropic_viral_integration_site_5-like_|EVI5L|JH556678.1|ENSFM00500000270092|1948381|1980667|-1|1948381|1980667	Uncharacterized_protein_|EVI5L|1|ENSFM00500000270092|1807208|1818665|1|1807217|1818665	Uncharacterized_protein_|EVI5L|GL831193.1|ENSFM00500000270092|2745412|2784807|1|2745412|2784807	ecotropic_viral_integration_site_5-like_|EVI5L|groupIX|ENSFM00500000270092|16525003|16535072|-1|16525003|16535042	Uncharacterized_protein_|EVI5L|scaffold_194|ENSFM00500000270092|11355|18343|1|11355|18343	ecotropic_viral_integration_site_5-like_|EVI5L|18|ENSFM00500000270092|1703225|1709022|1|1703225|1709022	ecotropic_viral_integration_site_5-like_|EVI5L|1|ENSFM00500000270092|45673095|45760950|1|45691637|45760950	ecotropic_viral_integration_site_5-like_|EVI5L|GeneScaffold_3791|ENSFM00500000270092|315181|339018|-1|315181|339018	ecotropic_viral_integration_site_5-like_|EVI5L|19|ENSFM00500000270092|7895119|7929862|1|7911429|7928588	ecotropic_viral_integration_site_5_like_|Evi5l|8|ENSFM00500000270092|4166567|4211257|1|4166567|4208051
CUFF_50434_m.57216	0.795375	2.38274	0.000800807	0.0147807	0.0426973	0.206633
CUFF_43379_m.206597	0.795349	2.13839	0.00297669	0.037208	0.0397001	0.199249
CUFF_10851_m.276333	0.795308	1.78042	0.00757734	0.0704463	0.0444665	0.210871	*	*	*	*	*	*	*	*	*	*
CUFF_20444_m.103056	0.794644	3.21861	9.57e-05	0.00292461	0.0929768	0.304921	*	*	*	*	*	||2|ENSFM00650001140031|1352|1878|1|1352|1878	*	*	*	*
CUFF_3297_m.248738	0.793454	1.41468	0.0112367	0.09066	0.061891	0.248779	*	*	*	*	*	*	*	*	*	*
comp79225_c3_m.176104	0.793018	3.58637	9.61e-05	0.00293087	0.0547039	0.233889
CUFF_3875_m.327009	0.789488	4.0778	7.38e-05	0.00239644	0.0681677	0.261089	*	*	*	*	*	*	*	*	*	*
CUFF_29520_m.134127	0.789009	2.20468	0.00369059	0.0430522	0.0317974	0.178318	*	*	*	*	*	*	*	*	*	*
CUFF_4562_m.65019	0.787563	2.33537	0.000629174	0.0124091	0.028731	0.169502
comp81730_c5_m.226743	0.787366	1.86713	0.0100261	0.0840438	0.0311435	0.176475
CUFF_40709_m.195125	0.786515	1.92727	0.00315768	0.0386065	0.064091	0.253162
CUFF_49877_m.236984	0.786515	1.93218	0.00395917	0.0452112	0.0287924	0.169683
CUFF_28236_m.25880	0.786325	2.4176	0.00248033	0.0329318	0.048117	0.219356
CUFF_34136_m.159193	0.78595	3.33333	0.000366928	0.0083871	0.0669299	0.258708	cholinergic_receptor,_nicotinic,_alpha_5_(neuronal)_|CHRNA5|JH556801.1|ENSFM00710001441590|1060057|1065029|-1|1060057|1065029	Uncharacterized_protein_|CHRNA5|scaffold1463|ENSFM00710001441590|20461|27988|-1|20461|27988	Uncharacterized_protein_|CHRNA5|GL831133.1|ENSFM00710001441590|2663594|2670959|-1|2663594|2670959	cholinergic_receptor_nicotinic_alpha_5_(neuronal)_|CHRNA5|groupII|ENSFM00710001441590|16348502|16353935|-1|16348502|16353935	Uncharacterized_protein_|CHRNA5|scaffold_418|ENSFM00710001441590|157115|161801|-1|157339|161801	cholinergic_receptor,_nicotinic,_alpha_5_(neuronal)_|CHRNA5|5|ENSFM00710001441590|1655296|1659785|1|1656141|1659743	cholinergic_receptor,_nicotinic,_alpha_5_|chrna5|18|ENSFM00710001441590|38783548|38806097|-1|38783548|38806097	*	cholinergic_receptor_nicotinic_alpha_5_(neuronal)_|CHRNA5|15|ENSFM00710001441590|78857862|78887611|1|78857862|78887611	cholinergic_receptor_nicotinic_alpha_polypeptide_5_|Chrna5|9|ENSFM00710001441590|54980880|55007779|1|54980880|55007779
CUFF_7042_m.73199	0.785659	5.46901	0.00171939	0.0254382	0.0280985	0.167626	CUB_and_Sushi_multiple_domains_3_|CSMD3_(2_of_2)|JH556670.1|ENSFM00570000851183|3922095|4323230|1|3922095|4323230	*	CUB_and_Sushi_multiple_domains_3_|CSMD3_(2_of_2)|GL831161.1|ENSFM00710001441917|4217217|4495068|-1|4217217|4495068	CUB_and_Sushi_multiple_domains_3_|CSMD3_(2_of_2)|groupX|ENSFM00710001441917|5549149|5742920|-1|5549149|5742920	CUB_and_Sushi_multiple_domains_3_|CSMD3_(2_of_2)|scaffold_138|ENSFM00570000851183|548695|702448|-1|548695|701243	CUB_and_Sushi_multiple_domains_3_|CSMD3_(4_of_4)|21|ENSFM00570000851183|2139219|2288099|-1|2139219|2288099	CUB_and_Sushi_multiple_domains_3_|CSMD3_(3_of_4)|16|ENSFM00570000851183|50823501|51280894|-1|50823501|51185993	CUB_and_Sushi_multiple_domains_3_|CSMD3_(1_of_2)|GeneScaffold_2112|ENSFM00710001441917|704573|982657|-1|704573|982657	CUB_and_Sushi_multiple_domains_3_|CSMD3|8|ENSFM00570000851183|113235157|114449328|-1|113235157|114449328	CUB_and_Sushi_multiple_domains_3_|Csmd3|15|ENSFM00570000851183|47580637|48792063|-1|47580638|48791989
CUFF_23628_m.314707	0.783301	2.69714	0.00331072	0.0398846	0.062888	0.250775
CUFF_9260_m.271622	0.782424	2.8409	0.000645481	0.0126674	0.0287594	0.169586	*	*	*	*	*	*	*	*	*	*
comp63739_c0_m.59655	0.782123	1.73889	0.00612479	0.0606533	0.0346115	0.186042	*	*	*	*	*	*	*	*	*	*
comp82480_c7_m.244436	0.781863	3.25292	0.000156809	0.00436033	0.0261226	0.161625
comp81646_c0_m.224903	0.781393	5.65407	1.75e-05	0.000746325	0.124618	0.353013	*	*	KIAA1199_|KIAA1199_(2_of_2)|GL831223.1|ENSFM00260000050781|2376322|2543331|-1|2376322|2543331	KIAA1199_|KIAA1199|groupII|ENSFM00260000050781|10305|97507|-1|10305|97507	*	*	Uncharacterized_protein_|BX897684.1|7|ENSFM00260000050781|12024586|12157760|1|12024586|12157760	KIAA1199_|KIAA1199|GeneScaffold_2864|ENSFM00260000050781|1624|118873|-1|1624|118873	KIAA1199_|KIAA1199|15|ENSFM00260000050781|81071684|81244117|1|81071684|81244117	RIKEN_cDNA_9930013L23_gene_|9930013L23Rik|7|ENSFM00260000050781|83932857|84086502|-1|83932857|84086502
comp79680_c5_m.184771	0.781243	2.9643	0.000543068	0.0111642	0.0258403	0.160749
CUFF_4217_m.327063	0.78118	1.9054	0.00513286	0.0538891	0.0397388	0.199346
comp78322_c4_m.160884	0.781092	3.63798	0.00241797	0.0325279	0.0260973	0.161547	unc-5_homolog_D_(C._elegans)_|UNC5D|JH556890.1|ENSFM00250000000725|173735|396872|-1|173735|396872	*	unc-5_homolog_D_(C._elegans)_|UNC5D|GL831211.1|ENSFM00250000000725|591515|758563|-1|591515|758563	unc-5_homolog_D_(C._elegans)_|UNC5D|groupXIV|ENSFM00250000000725|1467662|1507152|-1|1467662|1507152	unc-5_homolog_D_(C._elegans)_|UNC5D|scaffold_322|ENSFM00250000000725|102591|142788|-1|102591|142734	unc-5_homolog_D_(C._elegans)_|UNC5D|4|ENSFM00250000000725|5030113|5070767|-1|5030113|5070767	unc-5_homolog_Da_(C._elegans)_|unc5da|21|ENSFM00250000000725|14553947|14688287|-1|14553947|14688287	||GeneScaffold_1159|ENSFM00250000000725|16|1172581|-1|16|1172581	*	*
comp80900_c1_m.208959	0.780632	1.94826	0.00359033	0.0422035	0.0303891	0.174325	*	*	*	*	*	*	*	*	*	*
CUFF_37248_m.177086	0.779085	2.15607	0.00150646	0.0232122	0.0281107	0.167663	*	*	*	*	*	*	*	*	*	*
CUFF_23401_m.313722	0.778901	2.16689	0.0105936	0.0872385	0.0358733	0.189403	*	*	*	*	*	*	*	*	*	*
CUFF_891_m.6176	0.778549	2.93659	0.000491132	0.0104032	0.0353808	0.188098
comp91713_c0_m.252139	0.777833	1.06443	0.0115502	0.0922279	0.0773329	0.278088
comp64011_c1_m.60714	0.777806	2.37536	0.00123179	0.0198438	0.0531102	0.230457
CUFF_37739_m.37679	0.776677	1.30334	0.00956937	0.0816467	0.0331202	0.181989	*	*	*	*	*	*	*	*	*	*
comp82369_c2_m.241628	0.776442	1.35226	0.00878634	0.077486	0.166643	0.408219	*	*	*	*	*	*	*	*	*	*
CUFF_22715_m.312097	0.775814	2.83872	0.00894687	0.0783014	0.0460601	0.214616	*	*	*	*	*	*	*	*	*	*
comp79486_c2_m.181039	0.775232	4.71797	0.000294433	0.00705719	0.0740232	0.272072
CUFF_38593_m.324551	0.775214	5.36978	0.0125151	0.0973974	0.048047	0.219196
comp72604_c0_m.101491	0.775189	1.68707	0.0110474	0.0896914	0.0633973	0.251788	ninjurin_2_|NINJ2|JH556850.1|ENSFM00670001240478|1035728|1036423|-1|1035728|1036423	Uncharacterized_protein_|NINJ2|23|ENSFM00670001240478|13978686|13982742|-1|13978686|13982742	Uncharacterized_protein_|NINJ2|GL831167.1|ENSFM00670001240478|3606909|3608699|1|3606909|3608699	*	*	ninjurin_2_|NINJ2_(2_of_2)|19|ENSFM00670001240478|3645207|3645799|-1|3645207|3645799	ninjurin_2_|ninj2|4|ENSFM00500000280676|7348450|7387832|1|7348612|7387453	*	*	*
CUFF_14926_m.292239	0.774319	5.07535	1.04e-05	0.000489752	0.0362095	0.190288
CUFF_15277_m.90476	0.774016	3.41594	0.000365869	0.00837677	0.0340846	0.18462
comp77103_c2_m.142377	0.773938	4.111	0.000580667	0.0117375	0.0319366	0.178708
CUFF_14352_m.289693	0.773539	6.28124	0.00083268	0.0151362	0.0496447	0.222811	solute_carrier_family_4,_sodium_bicarbonate_cotransporter,_member_4_|SLC4A4_(1_of_2)|JH557223.1|ENSFM00710001441685|21|57485|-1|21|57485	*	solute_carrier_family_4,_sodium_bicarbonate_cotransporter,_member_4_|SLC4A4_(1_of_2)|GL831164.1|ENSFM00710001441685|3893041|3948395|1|3899399|3948089	solute_carrier_family_4_sodium_bicarbonate_cotransporter_member_4_|SLC4A4_(1_of_2)|groupXIII|ENSFM00710001441685|19003720|19035311|1|19003720|19035311	solute_carrier_family_4,_sodium_bicarbonate_cotransporter,_member_4_|SLC4A4_(1_of_2)|scaffold_4|ENSFM00710001441685|1704409|1725821|1|1704424|1725821	solute_carrier_family_4,_sodium_bicarbonate_cotransporter,_member_4_|SLC4A4_(1_of_2)|12|ENSFM00710001441685|3756434|3775698|1|3756434|3775698	solute_carrier_family_4,_member_4a_|slc4a4a|5|ENSFM00710001441685|47358520|47487956|-1|47358535|47487956	solute_carrier_family_4_sodium_bicarbonate_cotransporter_member_4_|SLC4A4_(1_of_2)|GeneScaffold_3001|ENSFM00710001441685|117983|169115|1|117983|169115	*	*
CUFF_42206_m.200020	0.773153	4.50262	0.00068421	0.0132022	0.0594739	0.243873
CUFF_48779_m.230437	0.772265	4.40573	5.68e-06	0.000294407	0.0246407	0.156974	*	*	*	*	*	*	*	*	*	*
CUFF_9377_m.272462	0.77171	3.58358	0.00204794	0.0288951	0.0527465	0.229666
CUFF_2437_m.60184	0.77132	4.15448	0.000359786	0.00829939	0.0629085	0.250816	*	*	*	*	*	*	*	*	*	*
CUFF_21668_m.309409	0.76966	3.34154	0.000499563	0.0105297	0.105373	0.324613	*	*	*	InaD-like_(Drosophila)_|INADL_(1_of_2)|groupVIII|ENSFM00600000925942|1214481|1219354|1|1214481|1219354	*	Uncharacterized_protein_||Un_random|ENSFM00600000925942|79028587|79029552|1|79028587|79029552	si:dkey-92j12.5_|si:dkey-92j12.5|1|ENSFM00600000925942|22004553|22014140|1|22004553|22014140	||GeneScaffold_789|ENSFM00650001149207|261|1766|1|261|1766	*	*
comp80309_c2_m.197279	0.768378	1.93032	0.00450157	0.0494617	0.0658204	0.256555
CUFF_15733_m.294197	0.768324	1.88775	0.0115444	0.0922099	0.0471307	0.217096	*	*	*	*	*	*	*	||GeneScaffold_197|ENSFM00270000056440|11008|16866|1|11008|16866	*	*
CUFF_1181_m.8576	0.768311	3.87512	5.69e-05	0.00195958	0.0434042	0.208337
CUFF_26526_m.123094	0.768209	1.85634	0.00846819	0.0756956	0.0934481	0.305693	*	*	*	*	*	*	*	*	*	*
CUFF_2854_m.62901	0.768146	1.74768	0.00830186	0.0745951	0.0274277	0.165613
comp82434_c2_m.243299	0.76768	1.49018	0.0126802	0.0982457	0.0373287	0.193206	*	*	*	*	*	*	*	*	*	*
comp81919_c1_m.231102	0.767162	3.24476	0.00179054	0.0262005	0.0324504	0.18014	*	*	*	*	*	*	*	*	*	*
CUFF_2477_m.60526	0.767024	3.17275	0.000610306	0.0121323	0.0272024	0.164932	||JH557123.1|ENSFM00500000270106|32583|52173|-1|32583|52173	Uncharacterized_protein_||12|ENSFM00500000270106|114046|116562|1|114046|116562	Uncharacterized_protein_||GL831271.1|ENSFM00500000270106|1164394|1184975|-1|1164394|1184975	*	neuropeptide_Y/peptide_YY_receptor_|NPY8AR|scaffold_27|ENSFM00500000270106|1311004|1314848|1|1311004|1314848	Uncharacterized_protein_||4|ENSFM00500000270106|3223874|3228183|-1|3223874|3227072	neuropeptide_Y_receptor_Y8a_|npy8ar|10|ENSFM00500000270106|43788443|43828984|1|43827702|43828984	pancreatic_polypeptide_receptor_1_|PPYR1|GeneScaffold_708|ENSFM00500000270106|20529|24082|-1|20529|24082	*	*
CUFF_29607_m.134730	0.764943	2.48228	0.00284617	0.0360995	0.0875206	0.295839	*	*	*	*	*	*	*	*	*	*
CUFF_33738_m.157020	0.763435	5.22481	0.00266864	0.0346538	0.0643022	0.253579
comp45504_c0_m.26956	0.763382	2.15227	0.0062252	0.0614471	0.0669638	0.258774
CUFF_39361_m.186071	0.763344	3.45441	0.000219867	0.00566497	0.0560352	0.236718	*	*	*	*	*	*	mannosyl_(alpha-1,6-)-glycoprotein_beta-1,6-N-acetyl-glucosaminyltransferase,_isozyme_B_|MGAT5B_(1_of_2)|3|ENSFM00250000001404|59755563|59805990|1|59755563|59805990	mannosyl_(alpha-16-)-glycoprotein_beta-16-N-acetyl-glucosaminyltransferase_isozyme_B_|MGAT5B_(2_of_3)|GeneScaffold_3782|ENSFM00250000001404|36289|109207|-1|36289|109207	*	*
comp79275_c1_m.177172	0.762795	3.73592	0.00403947	0.0458815	0.0467381	0.21619
comp81332_c3_m.218348	0.762705	2.1007	0.0112058	0.0904988	0.0324231	0.180064
CUFF_34990_m.164432	0.762349	3.29834	0.000175644	0.00477822	0.0389267	0.197299	solute_carrier_family_16,_member_1_(monocarboxylic_acid_transporter_1)_|SLC16A1_(2_of_2)|JH557287.1|ENSFM00500000269721|49735|59121|1|49735|59121	*	*	*	*	*	*	*	*	*
CUFF_17257_m.298861	0.762315	1.95881	0.00672484	0.0648799	0.0267662	0.163604	*	*	*	*	*	*	*	*	*	*
CUFF_39712_m.188248	0.762187	10.0716	2.14e-07	1.97e-05	0.0411918	0.202958
CUFF_49501_m.234683	0.762105	1.89031	0.00482248	0.0518126	0.0760526	0.275776
CUFF_39963_m.189767	0.76098	4.32413	0.000225684	0.00576464	0.0376354	0.193998
CUFF_41226_m.40217	0.759414	8.18508	0.000928062	0.016429	0.042032	0.205017	spastic_ataxia_of_Charlevoix-Saguenay_(sacsin)_|SACS|JH556880.1|ENSFM00570000851442|782468|806922|-1|782468|806922	Uncharacterized_protein_|SACS|13|ENSFM00570000851442|25021839|25051318|1|25021839|25051318	Uncharacterized_protein_|SACS|GL831147.1|ENSFM00570000851442|4315901|4337938|-1|4315901|4337938	spastic_ataxia_of_Charlevoix-Saguenay_(sacsin)_|SACS|groupI|ENSFM00570000851442|4139700|4159247|-1|4139700|4159247	Uncharacterized_protein_|SACS|scaffold_165|ENSFM00570000851442|230636|248290|-1|230636|248290	spastic_ataxia_of_Charlevoix-Saguenay_(sacsin)_|SACS|Un_random|ENSFM00570000851442|18163960|18180314|1|18163960|18180314	spastic_ataxia_of_Charlevoix-Saguenay_(sacsin)_|sacs|15|ENSFM00570000851442|21844509|21893734|1|21844509|21893734	spastic_ataxia_of_Charlevoix-Saguenay_(sacsin)_|SACS|GeneScaffold_4430|ENSFM00570000851442|4276|24527|-1|4276|24527	spastic_ataxia_of_Charlevoix-Saguenay_(sacsin)_|SACS|13|ENSFM00570000851442|23902965|24007841|-1|23902965|23985652	sacsin_|Sacs|14|ENSFM00570000851442|61138457|61240695|1|61148052|61215497
CUFF_13367_m.287060	0.759282	3.47266	7.51e-05	0.0024323	0.184271	0.429268
comp79451_c0_m.180358	0.758224	3.36477	0.00219317	0.0302578	0.101204	0.318126
CUFF_9113_m.270028	0.757965	2.64973	0.000405808	0.00904373	0.0393905	0.198471
comp74589_c2_m.116567	0.75794	2.14849	0.0102415	0.0854085	0.0556039	0.235805
comp76959_c4_m.140487	0.757723	4.12787	0.000433845	0.00954527	0.0721853	0.268673	*	*	*	*	*	*	*	*	*	*
comp77833_c2_m.153045	0.756689	4.3637	0.000830027	0.0151179	0.0719913	0.268312	chloride_channel,_voltage-sensitive_2_|CLCN2_(2_of_4)|JH556667.1|ENSFM00250000000612|3372888|3397863|-1|3372888|3397863	Uncharacterized_protein_|CLCN2|17|ENSFM00250000000612|25578562|25605079|-1|25578562|25605079	chloride_channel,_voltage-sensitive_2_|CLCN2_(2_of_3)|GL831134.1|ENSFM00250000000612|6097817|6132397|1|6097817|6132397	chloride_channel_voltage-sensitive_2_|CLCN2_(2_of_3)|groupIII|ENSFM00250000000612|1559961|1575139|1|1559961|1575139	chloride_channel,_voltage-sensitive_2_|CLCN2_(2_of_2)|scaffold_344|ENSFM00250000000612|127002|135655|-1|127002|135655	chloride_channel,_voltage-sensitive_2_|CLCN2_(2_of_2)|Un_random|ENSFM00250000000612|71903128|71912177|1|71903128|71912177	chloride_channel_2_|clcn2|2|ENSFM00250000000612|16726157|16825889|1|16726157|16825889	chloride_channel_voltage-sensitive_2_|CLCN2_(1_of_2)|GeneScaffold_4551|ENSFM00250000000612|346210|384661|1|346210|384661	*	*
CUFF_46564_m.220736	0.755901	2.78983	0.00589923	0.0591895	0.23756	0.487402	zinc_finger_CCCH-type_containing_12B_|ZC3H12B|JH557519.1|ENSFM00500000269926|55392|63901|-1|55392|63901	Uncharacterized_protein_|ZC3H12B|14|ENSFM00500000269926|17366546|17369606|-1|17366546|17369505	Uncharacterized_protein_|ZC3H12B|GL831331.1|ENSFM00500000269926|1161159|1164349|-1|1161159|1164349	zinc_finger_CCCH-type_containing_12B_|ZC3H12B|groupVII|ENSFM00500000269926|17172024|17175412|-1|17172024|17175412	Uncharacterized_protein_|ZC3H12B|scaffold_6|ENSFM00500000269926|1226791|1229791|1|1226791|1229757	zinc_finger_CCCH-type_containing_12B_|ZC3H12B|7|ENSFM00500000269926|6484536|6487466|-1|6484536|6487466	zinc_finger_CCCH-type_containing_12B_|zc3h12b|5|ENSFM00500000269926|23881919|23889951|1|23881919|23889922	*	zinc_finger_CCCH-type_containing_12B_|ZC3H12B|X|ENSFM00500000269926|64708615|64727767|1|64708615|64727767	zinc_finger_CCCH-type_containing_12B_|Zc3h12b|X|ENSFM00500000269926|95711678|95932492|1|95899096|95927970
comp79364_c1_m.178596	0.755114	2.3025	0.00569878	0.0578723	0.036795	0.19182	*	*	*	*	*	*	*	*	*	*
comp75397_c0_m.123556	0.752068	2.44701	0.00221999	0.0304664	0.0290711	0.170502	potassium_intermediate/small_conductance_calcium-activated_channel,_subfamily_N,_member_2_|KCNN2|JH557488.1|ENSFM00250000000796|36677|72321|1|36677|72321	Uncharacterized_protein_|KCNN2|12|ENSFM00250000000796|14138208|14172241|-1|14138208|14172241	Uncharacterized_protein_|KCNN2|GL831163.1|ENSFM00250000000796|419202|446564|-1|419202|446564	potassium_intermediate/small_conductance_calcium-activated_channel_subfamily_N_member_2_|KCNN2|groupXIV|ENSFM00250000000796|7007223|7024157|-1|7007223|7024157	Uncharacterized_protein_|KCNN2|scaffold_243|ENSFM00250000000796|363525|378571|1|363525|378571	potassium_intermediate/small_conductance_calcium-activated_channel,_subfamily_N,_member_2_|KCNN2|4|ENSFM00250000000796|1532219|1545922|1|1532219|1545922	potassium_intermediate/small_conductance_calcium-activated_channel,_subfamily_N,_member_2_|KCNN2|10|ENSFM00250000000796|17622152|17704565|1|17622152|17704565	*	potassium_intermediate/small_conductance_calcium-activated_channel_subfamily_N_member_2_|KCNN2|5|ENSFM00250000000796|113696642|113832337|1|113698016|113832197	potassium_intermediate/small_conductance_calcium-activated_channel_subfamily_N_member_2_|Kcnn2|18|ENSFM00250000000796|45269005|45686024|1|45269005|45686024
comp80622_c0_m.203286	0.750565	2.01286	0.0091168	0.0792361	0.0424617	0.206062
CUFF_24890_m.115944	0.748971	3.12634	0.00326439	0.0394988	0.0286296	0.169203
CUFF_18148_m.98494	0.748866	4.30247	7.07e-06	0.000353576	0.0524385	0.228995	*	*	*	*	*	*	*	*	*	*
CUFF_11715_m.281334	0.747415	4.03121	6.46e-05	0.00216042	0.037784	0.194381
CUFF_40939_m.196158	0.746848	2.66524	0.00155959	0.0237788	0.0446213	0.211238	*	*	*	*	*	*	*	*	*	*
comp62396_c0_m.54732	0.746466	4.91706	2.91e-05	0.00114196	0.0538687	0.232096
comp82671_c2_m.247858	0.745863	6.16607	0.00484477	0.0518723	0.149716	0.386931	*	*	*	*	*	*	*	*	*	*
CUFF_51367_m.241929	0.745482	2.01626	0.00858353	0.0763628	0.0457965	0.214001
CUFF_235_m.1430	0.744871	2.51745	0.000930573	0.016429	0.0280127	0.16737	*	*	*	*	*	*	si:ch1073-160m15.1_|si:ch1073-160m15.1|5|ENSFM00610000968811|68583086|68585113|1|68583086|68585113	*	*	*
comp85140_c0_m.250592	0.743898	3.90821	0.00149661	0.0231139	0.0507604	0.225301	*	*	*	*	*	*	*	*	*	*
CUFF_34526_m.161587	0.74335	3.31869	0.00045763	0.00990288	0.036401	0.190791
CUFF_44781_m.48025	0.742659	2.14594	0.0079482	0.0725027	0.0410935	0.202715
CUFF_27655_m.128854	0.741523	2.58332	0.00114819	0.0190071	0.0317779	0.178263	Ral_GTPase_activating_protein,_alpha_subunit_2_(catalytic)_|RALGAPA2|JH556694.1|ENSFM00250000000944|2118994|2230086|-1|2118994|2230086	Uncharacterized_protein_|RALGAPA2|22|ENSFM00250000000944|16339144|16428864|1|16339144|16428864	Uncharacterized_protein_|RALGAPA2|GL831177.1|ENSFM00250000000944|3225477|3295292|1|3225885|3295292	Ral_GTPase_activating_protein_alpha_subunit_2_(catalytic)_|RALGAPA2|groupXV|ENSFM00250000000944|4000597|4048072|1|4000597|4048072	Uncharacterized_protein_|RALGAPA2|scaffold_23|ENSFM00250000000944|152974|188789|-1|152974|188777	Ral_GTPase_activating_protein,_alpha_subunit_2_(catalytic)_|RALGAPA2_(1_of_2)|10|ENSFM00250000000944|3460201|3478976|1|3460201|3478976	Uncharacterized_protein_|CR361541.1|17|ENSFM00250000000944|41591317|41914406|-1|41591317|41914406	Ral_GTPase_activating_protein_alpha_subunit_2_(catalytic)_|RALGAPA2|GeneScaffold_1441|ENSFM00250000000944|676789|755537|1|676789|755537	Ral_GTPase_activating_protein_alpha_subunit_2_(catalytic)_|RALGAPA2|20|ENSFM00250000000944|20370196|20693266|-1|20373411|20693266	Ral_GTPase_activating_protein_alpha_subunit_2_(catalytic)_|Ralgapa2|2|ENSFM00250000000944|146239879|146512026|-1|146239879|146512004
comp76943_c1_m.140328	0.741042	2.53497	0.00252625	0.0332799	0.0472921	0.217467	SHC_(Src_homology_2_domain_containing)_family,_member_4_|SHC4|JH556701.1|ENSFM00250000001102|2077908|2090797|-1|2077908|2090797	*	Uncharacterized_protein_|SHC4|GL831355.1|ENSFM00250000001102|1009914|1023969|1|1009914|1023969	SHC_(Src_homology_2_domain_containing)_family_member_4_|SHC4|groupII|ENSFM00250000001102|18410889|18418087|-1|18410889|18418087	*	*	*	SHC_(Src_homology_2_domain_containing)_family_member_4_|SHC4|GeneScaffold_2886|ENSFM00250000001102|254316|262219|-1|254316|262219	*	*
comp70908_c1_m.90619	0.740028	2.04423	0.0127847	0.0985566	0.0238452	0.154419
comp82223_c4_m.238264	0.739291	1.98718	0.00274442	0.0352416	0.0349385	0.186918	*	*	*	*	*	*	*	*	*	*
comp81402_c7_m.219612	0.738645	4.99276	2.72e-05	0.00107219	0.0261106	0.161588
CUFF_20113_m.100623	0.736916	3.64994	0.000898908	0.0160133	0.0418165	0.204491
comp68746_c0_m.79052	0.736846	1.88543	0.00761931	0.0706397	0.030545	0.174771	*	*	*	*	*	*	*	*	*	*
comp68906_c0_m.79722	0.736846	1.89499	0.0100542	0.0841515	0.0254999	0.159687
CUFF_47609_m.51639	0.736507	2.82498	0.00121414	0.0196627	0.0346332	0.1861	tumor_suppressor_candidate_5_|TUSC5_(1_of_2)|JH556718.1|ENSFM00670001239693|728773|743420|1|728773|743420	Uncharacterized_protein_|TUSC5|13|ENSFM00670001239693|16544412|16544822|-1|16544412|16544822	tumor_suppressor_candidate_5_|TUSC5_(1_of_2)|GL831147.1|ENSFM00670001239693|28682|48447|-1|28682|48447	tumor_suppressor_candidate_5_|TUSC5_(1_of_2)|groupI|ENSFM00670001239693|7652097|7662516|-1|7652097|7662516	tumor_suppressor_candidate_5_|TUSC5_(1_of_2)|scaffold_9|ENSFM00670001239693|2547667|2556339|-1|2549183|2556339	*	tumor_suppressor_candidate_5_|TUSC5_(1_of_2)|15|ENSFM00670001239693|24196270|24222773|-1|24196270|24222773	tumor_suppressor_candidate_5_|TUSC5_(1_of_2)|GeneScaffold_1627|ENSFM00670001239693|194274|201608|-1|194274|201608	*	tumor_suppressor_candidate_5_|Tusc5|11|ENSFM00600000921945|76679808|76698664|1|76679808|76698664
CUFF_240_m.1461	0.73557	3.03082	0.000493347	0.0104269	0.0950738	0.30834	*	*	*	*	*	*	*	*	*	*
comp72781_c0_m.102764	0.735276	3.41571	0.000648687	0.0127056	0.0384621	0.196118
comp77337_c0_m.145474	0.734991	1.78628	0.00458986	0.0500139	0.0363805	0.190737
CUFF_40070_m.190813	0.733613	2.39554	0.00320016	0.038995	0.0901909	0.300318
comp79613_c4_m.183377	0.731974	1.93235	0.0106927	0.0877403	0.0552248	0.235
CUFF_962_m.6878	0.731171	3.80339	0.00133979	0.021188	0.0602493	0.245457	||JH556767.1|ENSFM00250000001770|895145|898508|1|895145|898508	*	Uncharacterized_protein_|SLC14A2|GL831238.1|ENSFM00250000001770|2304849|2309665|-1|2304849|2309665	||groupXIII|ENSFM00250000001770|9581601|9584821|-1|9581601|9584821	solute_carrier_family_14_(urea_transporter),_member_2_|TRU.3452|scaffold_4|ENSFM00250000001770|888754|890984|1|888754|890871	Uncharacterized_protein_||12|ENSFM00250000001770|2984173|2986973|1|2984173|2986973	*	*	solute_carrier_family_14_(urea_transporter)_member_2_|SLC14A2|18|ENSFM00250000001770|42792960|43263072|1|43194766|43263072	solute_carrier_family_14_(urea_transporter)_member_2_|Slc14a2|18|ENSFM00250000001770|78146940|78209094|-1|78146940|78209094
CUFF_31876_m.149053	0.730368	2.09467	0.00357511	0.0420785	0.0394044	0.198505
CUFF_3788_m.251638	0.730085	4.35801	0.000319491	0.00757236	0.0438882	0.209495	*	*	*	*	*	*	*	*	*	*
comp82000_c0_m.233117	0.729153	3.11234	0.00882462	0.0776924	0.0261803	0.161803
comp77615_c3_m.149611	0.727772	3.35614	0.000863436	0.015552	0.0401042	0.20026
CUFF_24284_m.114563	0.727656	1.78739	0.00911479	0.0792361	0.0353115	0.187914	nuclear_receptor_subfamily_0,_group_B,_member_1_|NR0B1|JH556683.1|ENSFM00500000271292|1491766|1492820|-1|1491766|1492820	orphan_nuclear_receptor_Dax-1_|OLA.18857|21|ENSFM00500000271292|11072774|11073744|-1|11072774|11073744	Uncharacterized_protein_|NR0B1A|GL831237.1|ENSFM00500000271292|231838|233611|1|231838|233611	nuclear_receptor_subfamily_0_group_B_member_1_|NR0B1|groupXVI|ENSFM00500000271292|6930069|6931444|-1|6930069|6931444	nuclear_receptor_subfamily_0,_group_B,_member_1_|NR0B1_(1_of_2)|scaffold_42|ENSFM00500000271292|1248947|1250016|1|1248947|1250016	nuclear_receptor_subfamily_0,_group_B,_member_1_|NR0B1|2|ENSFM00500000271292|10962498|10963564|-1|10962498|10963564	nuclear_receptor_subfamily_0,_group_B,_member_1_|nr0b1|11|ENSFM00500000271292|30559749|30562664|-1|30559749|30562664	nuclear_receptor_subfamily_0_group_B_member_1_|NR0B1|GeneScaffold_413|ENSFM00500000271292|455215|461540|-1|455215|461540	nuclear_receptor_subfamily_0_group_B_member_1_|NR0B1|X|ENSFM00500000271292|30322323|30327715|-1|30322323|30327715	nuclear_receptor_subfamily_0_group_B_member_1_|Nr0b1|X|ENSFM00500000271292|86191764|86195947|1|86191764|86195947
CUFF_2544_m.60942	0.727656	1.73732	0.011583	0.0923293	0.0499823	0.223567	*	*	*	*	*	*	*	*	*	*
CUFF_31555_m.147083	0.727606	4.29897	8.33e-05	0.00263212	0.0847844	0.291178	asparaginase_like_1_|ASRGL1|JH556663.1|ENSFM00500000271079|3515896|3519509|1|3515896|3519509	Uncharacterized_protein_|ASRGL1|ultracontig66|ENSFM00500000271079|77931|84071|1|77931|84071	Uncharacterized_protein_|ASRGL1|GL831247.1|ENSFM00500000271079|1192897|1197530|1|1192897|1197530	asparaginase_like_1_|ASRGL1|groupVI|ENSFM00500000271079|4243318|4248749|-1|4243920|4248749	Uncharacterized_protein_|ASRGL1|scaffold_113|ENSFM00500000271079|564878|567232|1|564878|567232	asparaginase_like_1_|ASRGL1|17|ENSFM00500000271079|8573588|8575369|1|8573588|8575369	asparaginase_like_1_|asrgl1|13|ENSFM00500000271079|27992788|28006654|1|27992788|28006654	asparaginase_like_1_|ASRGL1|GeneScaffold_109|ENSFM00500000271079|11600|15659|-1|11600|15659	asparaginase_like_1_|ASRGL1|11|ENSFM00500000271079|62104920|62160882|1|62104925|62160878	asparaginase_like_1_|Asrgl1|19|ENSFM00500000271079|9109868|9135636|-1|9109868|9135636
comp82678_c0_m.247982	0.727439	1.99625	0.00389746	0.0447098	0.0435318	0.208643
CUFF_14387_m.289258	0.726291	2.30807	0.00137674	0.0216483	0.0423542	0.205801
CUFF_24356_m.115104	0.725887	4.52361	8.98e-05	0.00277562	0.0523505	0.228802	*	*	*	*	inositol_polyphosphate-4-phosphatase,_type_I,_107kDa_|INPP4A_(2_of_2)|scaffold_42|ENSFM00250000001432|917097|923931|1|917097|923931	*	*	*	*	inositol_polyphosphate-4-phosphatase_type_I_|Inpp4a|1|ENSFM00250000001432|37299865|37410736|1|37357919|37408259
comp77207_c2_m.143728	0.72562	2.92417	0.00534005	0.0551832	0.0495994	0.222709
CUFF_8342_m.74300	0.724048	1.93127	0.0127592	0.0985195	0.0264059	0.162499
comp74232_c0_m.113257	0.723233	3.89654	6.98e-05	0.00228588	0.184095	0.429063
comp75145_c0_m.121533	0.722629	4.96234	5.73e-06	0.000296116	0.0349102	0.186843	sterile_alpha_motif_domain_containing_14_|SAMD14|JH556969.1|ENSFM00250000006485|105799|116266|1|105799|116266	*	Uncharacterized_protein_|SAMD14|GL831151.1|ENSFM00250000006485|520480|539340|1|527507|538370	sterile_alpha_motif_domain_containing_14_|SAMD14|groupXI|ENSFM00250000006485|15924261|15929403|-1|15924261|15929403	*	sterile_alpha_motif_domain_containing_14_|SAMD14|3|ENSFM00250000006485|15244367|15246938|-1|15244367|15246938	sterile_alpha_motif_domain_containing_14_|SAMD14|12|ENSFM00250000006485|8859126|8884567|-1|8859126|8884567	sterile_alpha_motif_domain_containing_14_|SAMD14|GeneScaffold_3615|ENSFM00250000006485|25436|55167|-1|25436|55167	sterile_alpha_motif_domain_containing_14_|SAMD14|17|ENSFM00250000006485|48187404|48207246|-1|48190035|48207246	sterile_alpha_motif_domain_containing_14_|Samd14|11|ENSFM00250000006485|95009879|95026087|1|95009879|95026087
CUFF_20942_m.307344	0.722294	4.87254	6.34e-06	0.000322195	0.0540399	0.232465	*	*	*	ecto-NOX_disulfide-thiol_exchanger_1_|ENOX1|scaffold_69|ENSFM00250000002219|182157|188921|1|182157|188921	*	*	*	*	*	*
comp81211_c1_m.215723	0.721853	3.7045	0.000199906	0.00525195	0.0318828	0.178558
comp66338_c0_m.67954	0.721479	2.13407	0.0054952	0.0564555	0.0387635	0.196884	*	*	*	||groupXVI|ENSFM00400000131822|1679006|1685126|1|1682209|1685126	Uncharacterized_protein_||scaffold_38|ENSFM00400000131822|201503|205142|1|201712|205142	Uncharacterized_protein_||2|ENSFM00400000131822|21150816|21155389|-1|21150816|21155389	si:dkey-219c10.4_|si:dkey-219c10.4|9|ENSFM00400000131822|39193220|39209203|-1|39193220|39209203	||GeneScaffold_359|ENSFM00400000131822|6692|9934|1|6692|9934	*	*
CUFF_35189_m.165470	0.72067	1.54046	0.011204	0.0904988	0.027959	0.167209
CUFF_30320_m.139451	0.718927	2.71649	0.00530994	0.0549777	0.088687	0.297804	*	*	*	*	*	*	*	*	*	*
CUFF_12678_m.283793	0.718696	2.33034	0.00242474	0.0325325	0.0271024	0.164628
CUFF_6373_m.262677	0.717696	2.27865	0.00468836	0.0507618	0.0341098	0.184688	dual-specificity_tyrosine-(Y)-phosphorylation_regulated_kinase_1A_|DYRK1A|JH556716.1|ENSFM00710001441791|2041053|2046641|-1|2041053|2046641	Uncharacterized_protein_|DYRK1A|13|ENSFM00710001441791|11683930|11688434|1|11683930|11688431	Uncharacterized_protein_|DYRK1A|GL831303.1|ENSFM00710001441791|1069171|1073341|1|1069171|1073341	dual-specificity_tyrosine-(Y)-phosphorylation_regulated_kinase_1A_|DYRK1A|groupI|ENSFM00710001441791|10867279|10871441|-1|10867279|10871441	Uncharacterized_protein_|DYRK1A|scaffold_308|ENSFM00710001441791|206834|210429|1|206834|210429	*	dual-specificity_tyrosine-(Y)-phosphorylation_regulated_kinase_1A,_b_|dyrk1ab|15|ENSFM00710001441791|18845888|18858458|1|18845888|18858458	dual-specificity_tyrosine-(Y)-phosphorylation_regulated_kinase_1A_|DYRK1A|GeneScaffold_2002|ENSFM00710001441791|109716|114150|-1|109716|114150	*	dual-specificity_tyrosine-(Y)-phosphorylation_regulated_kinase_1a_|Dyrk1a|16|ENSFM00710001441791|94570010|94695517|1|94570907|94695517
comp73076_c0_m.104796	0.717521	4.25655	5.43e-05	0.00188357	0.0353043	0.187894	lines_homolog_(Drosophila)_|LINS|JH556742.1|ENSFM00250000007001|1408318|1415860|-1|1408318|1415860	*	Uncharacterized_protein_|LINS|GL831275.1|ENSFM00250000007001|264201|273947|-1|264201|273947	*	*	*	*	*	*	*
CUFF_46472_m.220096	0.717288	5.04801	0.00644616	0.0631847	0.0487051	0.220692	chromodomain_helicase_DNA_binding_protein_6_|CHD6|JH556888.1|ENSFM00710001441663|520062|565434|-1|520062|565434	Uncharacterized_protein_|CHD6|5|ENSFM00710001441663|5448813|5497899|1|5455871|5497899	Uncharacterized_protein_|CHD6|GL831191.1|ENSFM00710001441663|1169370|1213872|-1|1169370|1213872	chromodomain_helicase_DNA_binding_protein_6_|CHD6|scaffold_89|ENSFM00710001441663|332626|365722|1|332626|365722	Uncharacterized_protein_|CHD6|scaffold_161|ENSFM00710001441663|315583|342887|1|315583|342884	chromodomain_helicase_DNA_binding_protein_6_|CHD6|Un_random|ENSFM00710001441663|14107780|14136569|-1|14107780|14136569	Uncharacterized_protein_|CHD6|6|ENSFM00710001441663|51546519|51589556|-1|51546519|51589556	chromodomain_helicase_DNA_binding_protein_6_|CHD6|GeneScaffold_1922|ENSFM00710001441663|94374|132328|1|94374|132328	chromodomain_helicase_DNA_binding_protein_6_|CHD6|20|ENSFM00710001441663|40030741|40247133|-1|40030741|40247133	chromodomain_helicase_DNA_binding_protein_6_|Chd6|2|ENSFM00710001441663|160946978|161109075|-1|160946978|161109022
CUFF_27650_m.128784	0.717254	2.77481	0.00281207	0.0358315	0.0349361	0.186912	||JH556694.1|ENSFM00250000002954|1990394|1993890|-1|1990394|1993890	Uncharacterized_protein_||22|ENSFM00250000002954|16596948|16600184|1|16596948|16600184	Uncharacterized_protein_||GL831177.1|ENSFM00250000002954|3442115|3444346|1|3442115|3444346	||groupXV|ENSFM00250000002954|4158259|4161687|1|4158259|4161687	Uncharacterized_protein_||scaffold_23|ENSFM00250000002954|56472|59955|-1|56746|59955	Uncharacterized_protein_||10|ENSFM00250000002954|3574871|3576867|1|3574871|3576867,Uncharacterized_protein_||10|ENSFM00250000002954|3578599|3580598|1|3578599|3580598	zgc:165525_|zgc:165525|17|ENSFM00250000002954|25255797|25267007|1|25255797|25267007	||GeneScaffold_1441|ENSFM00250000002954|918099|921633|1|918099|921633	*	*
CUFF_5782_m.258956	0.716487	6.43744	9.81e-05	0.00298743	0.038472	0.196143	||JH557295.1|ENSFM00500000269632|68219|99602|1|68219|99602	*	calcium_channel,_voltage-dependent,_L_type,_alpha_1D_subunit_|CACNA1D_(1_of_2)|GL831623.1|ENSFM00500000269632|116972|176630|1|116972|176630	*	*	calcium_channel,_voltage-dependent,_L_type,_alpha_1D_subunit_|CACNA1D_(1_of_2)|11|ENSFM00500000269632|6462560|6489372|1|6462560|6489372	calcium_channel,_voltage-dependent,_L_type,_alpha_1D_subunit,_a_|cacna1da|11|ENSFM00500000269632|37634262|37796836|-1|37634262|37796836	calcium_channel_voltage-dependent_L_type_alpha_1D_subunit_|CACNA1D_(2_of_2)|GeneScaffold_169|ENSFM00500000269632|872837|942640|1|872837|942640	*	*
CUFF_5302_m.256276	0.714741	3.32623	0.000854036	0.0154229	0.0326718	0.180753	gem_(nuclear_organelle)_associated_protein_2_|GEMIN2|JH556686.1|ENSFM00250000004767|879685|883071|1|879685|883071	Uncharacterized_protein_|GEMIN2|22|ENSFM00250000004767|19259187|19266954|-1|19259187|19266954	Uncharacterized_protein_|GEMIN2|GL831171.1|ENSFM00250000004767|1304202|1307925|-1|1304202|1307925	gem_(nuclear_organelle)_associated_protein_2_|GEMIN2|groupXV|ENSFM00250000004767|13049090|13051928|-1|13049090|13051903	Uncharacterized_protein_|GEMIN2|scaffold_429|ENSFM00250000004767|127810|130006|1|127810|130006	gem_(nuclear_organelle)_associated_protein_2_|GEMIN2|10|ENSFM00250000004767|2900356|2902242|1|2900356|2902242	gem_(nuclear_organelle)_associated_protein_2_|gemin2|17|ENSFM00250000004767|12952212|12960891|1|12952212|12960891	gem_(nuclear_organelle)_associated_protein_2_|GEMIN2|GeneScaffold_2303|ENSFM00250000004767|452|30518|-1|452|30518	gem_(nuclear_organelle)_associated_protein_2_|GEMIN2|14|ENSFM00250000004767|39583427|39606177|1|39583427|39606177	survival_of_motor_neuron_protein_interacting_protein_1_|Sip1|12|ENSFM00250000004767|59013393|59027988|1|59013393|59027988
comp82305_c3_m.240241	0.713857	2.56043	0.00585534	0.0589205	0.0275962	0.166121
CUFF_18838_m.304314	0.713191	1.34265	0.0105483	0.0869955	0.331829	0.576046
CUFF_24613_m.316883	0.712976	3.18575	0.00246554	0.0328634	0.0982627	0.313469	gamma-aminobutyric_acid_(GABA)_A_receptor,_alpha_3_|GABRA3|JH556714.1|ENSFM00710001441661|227029|277233|1|227029|277233	Uncharacterized_protein_|GABRA3|14|ENSFM00710001441661|20058360|20120058|1|20058360|20120046	Uncharacterized_protein_|GABRA3|GL831223.1|ENSFM00710001441661|756343|823385|-1|756343|798804	gamma-aminobutyric_acid_(GABA)_A_receptor_alpha_3_|GABRA3|groupVII|ENSFM00710001441661|15640600|15671869|-1|15640600|15671869	Uncharacterized_protein_|GABRA3|scaffold_6|ENSFM00710001441661|30026|56231|-1|30734|54642	gamma-aminobutyric_acid_(GABA)_A_receptor,_alpha_3_|GABRA3|7|ENSFM00710001441661|7591948|7612952|1|7591948|7612952	*	*	gamma-aminobutyric_acid_(GABA)_A_receptor_alpha_3_|GABRA3|X|ENSFM00710001441661|151334706|151620337|-1|151336625|151620337	gamma-aminobutyric_acid_(GABA)_A_receptor_subunit_alpha_3_|Gabra3|X|ENSFM00710001441661|72432681|72656848|-1|72434575|72656848
comp72691_c0_m.102063	0.712585	4.73899	7.37e-05	0.00239628	0.0529268	0.230058	*	NACC_family_member_2_BEN_and_BTB_(POZ)_domain_containing_|NACC2_(1_of_2)|9|ENSFM00250000003318|28365638|28371675|1|28365638|28371675	NACC_family_member_2,_BEN_and_BTB_(POZ)_domain_containing_|NACC2_(1_of_2)|GL831312.1|ENSFM00250000003318|821511|830806|1|821511|830806	*	*	NACC_family_member_2,_BEN_and_BTB_(POZ)_domain_containing_|NACC2_(2_of_2)|12|ENSFM00250000003318|12478215|12481148|-1|12478215|12481148	*	*	*	*
CUFF_27059_m.125430	0.71256	3.48795	0.00138877	0.0217879	0.0884727	0.297444	V-set_and_transmembrane_domain_containing_2_like_|VSTM2L_(2_of_2)|JH556682.1|ENSFM00500000273528|2639690|2650643|-1|2639690|2650643	V-set_and_transmembrane_domain_containing_2_like_|VSTM2L_(2_of_2)|5|ENSFM00500000273528|30520520|30524861|1|30520520|30524861	Uncharacterized_protein_|VSTM2L|GL831146.1|ENSFM00500000273528|5939425|5961214|1|5939425|5961214	*	V-set_and_transmembrane_domain_containing_2_like_|VSTM2L_(2_of_2)|scaffold_169|ENSFM00500000273528|606297|608183|1|606297|608183	V-set_and_transmembrane_domain_containing_2_like_|VSTM2L_(2_of_2)|11|ENSFM00500000273528|785687|789831|1|785687|789831	*	*	*	*
CUFF_28717_m.29834	0.710915	3.89448	4.48e-05	0.00161269	0.0607316	0.246438	*	*	*	*	*	*	*	*	*	*
comp81541_c4_m.222683	0.71074	4.05544	0.00301148	0.0375239	0.0658427	0.256598	potassium_voltage-gated_channel,_subfamily_H_(eag-related),_member_1_|KCNH1|JH556866.1|ENSFM00710001441746|599826|664748|-1|599826|664748	potassium_voltage-gated_channel_subfamily_H_(eag-related)_member_1_|KCNH1_(1_of_2)|15|ENSFM00710001441746|14945078|14998051|1|14945078|14998051	potassium_voltage-gated_channel,_subfamily_H_(eag-related),_member_1_|KCNH1_(1_of_2)|GL831135.1|ENSFM00710001441746|5397245|5445667|-1|5397245|5445667	potassium_voltage-gated_channel_subfamily_H_(eag-related)_member_1_|KCNH1_(2_of_2)|groupVI|ENSFM00710001441746|13937598|13963264|-1|13937598|13963264	Uncharacterized_protein_|KCNH1|scaffold_124|ENSFM00710001441746|196604|216425|1|196604|216425	potassium_voltage-gated_channel,_subfamily_H_(eag-related),_member_1_|KCNH1_(1_of_2)|17|ENSFM00710001441746|10743140|10759282|1|10743140|10759282	potassium_voltage-gated_channel,_subfamily_H_(eag-related),_member_1_|KCNH1_(1_of_2)|22|ENSFM00710001441746|40863783|40913738|1|40863783|40913738,potassium_voltage-gated_channel,_subfamily_H_(eag-related),_member_1a_|kcnh1a|17|ENSFM00710001441746|25519148|25607628|1|25519148|25607628	potassium_voltage-gated_channel_subfamily_H_(eag-related)_member_1_|KCNH1_(1_of_2)|GeneScaffold_2147|ENSFM00710001441746|91969|124331|-1|91969|124331	potassium_voltage-gated_channel_subfamily_H_(eag-related)_member_1_|KCNH1|1|ENSFM00710001441746|210856555|211307457|-1|210856555|211307315	potassium_voltage-gated_channel_subfamily_H_(eag-related)_member_1_|Kcnh1|1|ENSFM00710001441746|192190784|192510159|1|192190784|192510159
CUFF_14926_m.292246	0.710321	2.55944	0.0111756	0.090387	0.0753724	0.27454
comp77751_c16_m.151831	0.710172	2.72234	0.0024199	0.0325309	0.0313383	0.177026
CUFF_13255_m.286496	0.709373	2.31865	0.00270857	0.0349742	0.0563471	0.237375
CUFF_39027_m.183722	0.708682	3.63578	0.00058421	0.0117918	0.0361879	0.190231	calcium_binding_protein_1_|CABP1_(2_of_2)|JH557015.1|ENSFM00400000131777|201158|208578|-1|201158|208578	calcium_binding_protein_1_|CABP1_(2_of_2)|9|ENSFM00400000131777|21158911|21162004|1|21158911|21162004	calcium_binding_protein_1_|CABP1_(2_of_2)|GL831172.1|ENSFM00400000131777|4523761|4531739|-1|4523761|4531739	*	*	*	*	*	*	calcium_binding_protein_1_|Cabp1|5|ENSFM00400000131777|115168689|115194381|-1|115168689|115194381
CUFF_32577_m.153253	0.708289	4.17565	2.99e-05	0.00116135	0.0297773	0.172561	transient_receptor_potential_cation_channel,_subfamily_C,_member_4_|TRPC4_(1_of_2)|JH556884.1|ENSFM00710001441747|776031|804819|-1|776031|804819	transient_receptor_potential_cation_channel_subfamily_C_member_4_|TRPC4_(1_of_2)|14|ENSFM00710001441747|10364882|10390872|-1|10364882|10390872	transient_receptor_potential_cation_channel,_subfamily_C,_member_4_|TRPC4_(1_of_2)|GL831183.1|ENSFM00710001441747|49948|80420|-1|49948|80420	transient_receptor_potential_cation_channel_subfamily_C_member_4_|TRPC4_(1_of_2)|groupVII|ENSFM00710001441747|20270318|20284895|-1|20270318|20284817	transient_receptor_potential_cation_channel,_subfamily_C,_member_4_|TRPC4_(1_of_2)|scaffold_176|ENSFM00710001441747|74468|84188|-1|74468|84188	transient_receptor_potential_cation_channel,_subfamily_C,_member_4_|TRPC4_(1_of_2)|7|ENSFM00710001441747|3432468|3443049|-1|3432468|3443049	Uncharacterized_protein_|TRPC4|15|ENSFM00710001441747|33174786|33230655|-1|33174786|33230655,transient_receptor_potential_cation_channel,_subfamily_C,_member_4_|TRPC4_(2_of_2)|10|ENSFM00710001441747|26463714|26486932|-1|26463714|26486932	transient_receptor_potential_cation_channel_subfamily_C_member_4_|TRPC4_(1_of_2)|GeneScaffold_4335|ENSFM00710001441747|152068|210639|-1|152068|210639	transient_receptor_potential_cation_channel_subfamily_C_member_4_|TRPC4|13|ENSFM00710001441747|38210773|38444562|-1|38210778|38443939	transient_receptor_potential_cation_channel_subfamily_C_member_4_|Trpc4|3|ENSFM00710001441747|54156057|54318470|1|54156057|54318470
CUFF_7483_m.264945	0.708246	5.70411	0.000184855	0.00496276	0.0313559	0.177076	glutamate_receptor,_ionotropic,_N-methyl_D-aspartate_2A_|GRIN2A_(1_of_2)|JH556910.1|ENSFM00710001441777|452312|611432|-1|452312|611432	glutamate_receptor_ionotropic_N-methyl_D-aspartate_2A_|GRIN2A_(1_of_2)|8|ENSFM00710001441777|16787162|16868203|1|16787162|16868203	glutamate_receptor,_ionotropic,_N-methyl_D-aspartate_2A_|GRIN2A_(1_of_2)|GL831298.1|ENSFM00710001441777|1247146|1301518|-1|1247146|1301518	*	glutamate_receptor,_ionotropic,_N-methyl_D-aspartate_2A_|GRIN2A_(1_of_2)|scaffold_112|ENSFM00710001441777|533458|612117|-1|533458|612117	glutamate_receptor,_ionotropic,_N-methyl_D-aspartate_2A_|GRIN2A_(2_of_2)|Un_random|ENSFM00710001441777|7310151|7387432|1|7310151|7387432	glutamate_receptor,_ionotropic,_N-methyl_D-aspartate_2A,_a_|grin2aa|3|ENSFM00710001441777|27222746|27429296|1|27225572|27428801	glutamate_receptor_ionotropic_N-methyl_D-aspartate_2A_|GRIN2A_(2_of_2)|GeneScaffold_2450|ENSFM00710001441777|150416|194133|-1|150416|194133	glutamate_receptor_ionotropic_N-methyl_D-aspartate_2A_|GRIN2A|16|ENSFM00710001441777|9852376|10276611|-1|9856918|10276263	glutamate_receptor_ionotropic_NMDA2A_(epsilon_1)_|Grin2a|16|ENSFM00710001441777|9577710|9994921|-1|9577827|9992533
CUFF_29623_m.134859	0.707077	2.687	0.00446389	0.0491539	0.0357173	0.18899	forkhead_box_J3_|FOXJ3_(1_of_2)|JH556674.1|ENSFM00670001235654|1756192|1858742|-1|1756192|1858742	*	forkhead_box_J3_|FOXJ3_(1_of_2)|GL831197.1|ENSFM00670001235654|155525|237004|1|155525|237004	*	forkhead_box_J3_|FOXJ3_(1_of_2)|scaffold_56|ENSFM00670001235654|995146|1024248|-1|995146|1024239	forkhead_box_J3_|FOXJ3_(1_of_2)|11|ENSFM00670001235654|5062100|5089251|1|5062100|5089251	*	*	*	*
comp80113_c0_m.193588	0.70672	3.65341	0.000451076	0.00980717	0.0718084	0.267971
CUFF_20862_m.307137	0.706516	2.327	0.00463846	0.0503646	0.0360727	0.189928	*	*	*	||scaffold_343|ENSFM00500000419116|1721|8402|-1|1721|8402	*	*	*	*	*	*
CUFF_42112_m.199099	0.706515	4.97369	0.000155646	0.00434317	0.0387432	0.196833
CUFF_19091_m.17866	0.706342	4.25388	0.00800128	0.0726509	0.0327284	0.18091	*	*	*	*	*	*	*	*	*	*
comp79745_c6_m.186127	0.705135	2.98546	0.00123743	0.019923	0.0561537	0.236968	*	*	*	*	*	*	*	*	*	*
comp70925_c1_m.90757	0.70428	3.99174	0.00058949	0.0118231	0.0610367	0.247056	LIM_homeobox_1_|LHX1|JH557309.1|ENSFM00600000921269|102130|111259|1|102130|111259	*	LIM_homeobox_1_|LHX1|GL831270.1|ENSFM00600000921269|337629|345804|1|337629|345804	LIM_homeobox_1_|LHX1|groupI|ENSFM00600000921269|19052997|19058782|-1|19052997|19058782	LIM_homeobox_1_|LHX1|scaffold_377|ENSFM00600000921269|14664|19869|-1|14664|19869	LIM_homeobox_1_|LHX1|16|ENSFM00600000921269|8777475|8782868|-1|8777475|8782868	LIM_homeobox_1a_|lhx1a|15|ENSFM00600000921269|27052293|27059459|-1|27052293|27059397	LIM_homeobox_1_|LHX1|GeneScaffold_2720|ENSFM00600000921269|539712|545765|-1|539712|545765	LIM_homeobox_1_|LHX1|17|ENSFM00600000921269|35294084|35301917|1|35294084|35301917	LIM_homeobox_protein_1_|Lhx1|11|ENSFM00600000921269|84517977|84526015|-1|84517977|84526015
CUFF_27374_m.127241	0.7037	3.87241	0.000465903	0.0100236	0.0500573	0.223735	cadherin_4,_type_1,_R-cadherin_(retinal)_|CDH4_(1_of_2)|JH556712.1|ENSFM00710001441646|642633|949601|-1|642633|949601	cadherin_4_type_1_R-cadherin_(retinal)_|CDH4_(1_of_2)|5|ENSFM00710001441646|26120234|26383129|-1|26120234|26383129	cadherin_4,_type_1,_R-cadherin_(retinal)_|CDH4_(1_of_2)|GL831152.1|ENSFM00710001441646|3636515|3847352|1|3636515|3847352	cadherin_4_type_1_R-cadherin_(retinal)_|CDH4_(1_of_2)|groupXVII|ENSFM00710001441646|10033214|10065567|-1|10033214|10065567	cadherin_4,_type_1,_R-cadherin_(retinal)_|CDH4_(1_of_2)|scaffold_33|ENSFM00710001441646|753482|813656|-1|753482|813656	cadherin_4,_type_1,_R-cadherin_(retinal)_|CDH4_(1_of_2)|11|ENSFM00710001441646|2738881|2772402|-1|2738881|2772402	cadherin_4,_retinal_|cdh4|11|ENSFM00710001441646|21011516|21202573|1|21011516|21202573	cadherin_4_type_1_R-cadherin_(retinal)_|CDH4_(1_of_2)|GeneScaffold_2467|ENSFM00710001441646|94154|144886|-1|94154|144886	*	*
comp75348_c5_m.123087	0.703489	4.27881	3.14e-05	0.0012059	0.0320085	0.178909	*	*	*	*	*	*	*	*	*	*
comp81007_c0_m.211121	0.702094	3.69297	0.00268091	0.0347699	0.0238379	0.154395	||JH557062.1|ENSFM00250000001190|147396|166397|1|147396|166397	*	Uncharacterized_protein_|ASAP1|GL831191.1|ENSFM00250000001190|2342191|2362523|1|2342191|2362523	*	*	*	Uncharacterized_protein_|ASAP1|11|ENSFM00250000001190|27409952|27498767|1|27409952|27498767	*	*	*
comp64078_c0_m.60973	0.701852	4.90552	0.000149454	0.00420665	0.0614335	0.247858	*	*	*	*	*	natural_killer_cell_cytotoxicity_receptor_3_ligand_1_|NCR3LG1|15|ENSFM00500000309350|7025688|7036315|-1|7025688|7036315	natural_killer_cell_cytotoxicity_receptor_3_ligand_1_|NCR3LG1|12|ENSFM00500000309350|4679277|4708592|-1|4679277|4708592	*	*	*
CUFF_4869_m.66972	0.701735	4.28068	0.00101743	0.0176023	0.0404068	0.201014
CUFF_48639_m.229715	0.700951	2.86124	0.0026279	0.0343405	0.0507046	0.225177	*	*	*	*	*	*	*	*	*	*
CUFF_534_m.3356	0.700805	3.06798	0.00289165	0.0365755	0.0302959	0.174057	*	*	*	*	*	*	*	*	*	*
comp77538_c0_m.148512	0.699981	2.01936	0.00573071	0.058036	0.0271864	0.164883	*	*	*	*	*	*	*	*	*	*
CUFF_15723_m.294097	0.699792	5.89247	4.57e-05	0.00163987	0.0325291	0.180358	*	*	*	*	*	*	*	*	*	*
CUFF_29505_m.133977	0.699317	3.26435	0.00140225	0.021962	0.0285771	0.169048
comp79693_c1_m.184974	0.699066	3.8474	0.00172094	0.0254382	0.0401116	0.200279
comp79928_c7_m.190063	0.699066	3.85741	0.000694719	0.0133863	0.0289833	0.170245
comp75027_c8_m.120621	0.69737	2.38566	0.00520784	0.0543458	0.0394298	0.198569
CUFF_50324_m.56212	0.697352	4.13845	4.18e-05	0.00151966	0.0286481	0.169258	*	*	*	*	*	*	*	*	*	*
comp79083_c2_m.173760	0.697114	2.83906	0.00669507	0.0647265	0.0434155	0.208364
CUFF_45044_m.212433	0.695949	3.9359	0.00413368	0.0466636	0.030872	0.175704
comp78195_c0_m.158719	0.695905	2.74065	0.00177522	0.0260592	0.0306079	0.174951
comp81282_c1_m.217106	0.694849	3.40358	0.0037001	0.0430899	0.0399603	0.199901	cholinergic_receptor,_nicotinic,_beta_3_(neuronal)_|CHRNB3_(2_of_2)|JH556676.1|ENSFM00710001441590|3330095|3345621|1|3330095|3345621	cholinergic_receptor_nicotinic_beta_3_(neuronal)_|CHRNB3_(2_of_2)|1|ENSFM00710001441590|37302288|37314092|-1|37302288|37314074	cholinergic_receptor,_nicotinic,_beta_3_(neuronal)_|CHRNB3_(2_of_2)|GL831194.1|ENSFM00710001441590|3465080|3471724|-1|3465080|3471724	cholinergic_receptor_nicotinic_beta_3_(neuronal)_|CHRNB3_(1_of_2)|groupIX|ENSFM00710001441590|11429053|11434290|1|11429053|11434290	cholinergic_receptor,_nicotinic,_beta_3_(neuronal)_|CHRNB3_(1_of_2)|scaffold_207|ENSFM00710001441590|373703|380182|-1|374158|380182	cholinergic_receptor,_nicotinic,_beta_3_(neuronal)_|CHRNB3_(3_of_3)|18|ENSFM00710001441590|4889937|4892544|-1|4889937|4892544	cholinergic_receptor,_nicotinic,_beta_polypeptide_3a_|chrnb3a|1|ENSFM00710001441590|21162893|21186136|-1|21162893|21186136	cholinergic_receptor_nicotinic_beta_3_(neuronal)_|CHRNB3_(1_of_2)|GeneScaffold_3756|ENSFM00710001441590|8|20597|1|8|20597	cholinergic_receptor_nicotinic_beta_3_(neuronal)_|CHRNB3|8|ENSFM00710001441590|42552519|42592550|1|42552562|42592550	cholinergic_receptor_nicotinic_beta_polypeptide_3_|Chrnb3|8|ENSFM00710001441590|27368711|27399729|1|27368711|27399729
CUFF_6753_m.71307	0.694806	2.71122	0.00142104	0.0221933	0.0587724	0.24243
CUFF_8684_m.76914	0.69461	3.89959	0.000209136	0.00545294	0.0573659	0.239512	*	Uncharacterized_protein_|CIZ1|12|ENSFM00670001243222|11713216|11715161|1|11713216|11715161	*	CDKN1A_interacting_zinc_finger_protein_1_|CIZ1|groupXIV|ENSFM00250000003549|5378158|5381114|1|5378158|5381114	CDKN1A_interacting_zinc_finger_protein_1_|CIZ1|scaffold_27|ENSFM00670001243222|1737780|1739647|1|1737780|1739647	CDKN1A_interacting_zinc_finger_protein_1_|CIZ1|4|ENSFM00670001243222|2878954|2880836|-1|2878954|2880836	*	CDKN1A_interacting_zinc_finger_protein_1_|CIZ1|GeneScaffold_58|ENSFM00250000003549|512921|515496|-1|512921|515493	*	*
CUFF_34828_m.163374	0.693559	3.96795	0.00066871	0.0129848	0.0308545	0.175654	coiled-coil_domain_containing_120_|CCDC120|JH557303.1|ENSFM00250000009930|70999|94866|-1|70999|94866	Uncharacterized_protein_|CCDC120|5|ENSFM00250000009930|27094118|27099013|1|27094118|27099013	coiled-coil_domain_containing_120_|CCDC120_(1_of_2)|GL831152.1|ENSFM00250000009930|3011415|3016190|-1|3011415|3016190	coiled-coil_domain_containing_120_|CCDC120|groupXVII|ENSFM00250000009930|14474566|14476992|-1|14474566|14476992	Uncharacterized_protein_|CCDC120|scaffold_79|ENSFM00250000009930|783679|786554|1|783679|786554	coiled-coil_domain_containing_120_|CCDC120|11|ENSFM00250000009930|10152488|10155306|1|10152488|10155306	coiled-coil_domain_containing_120_|ccdc120|11|ENSFM00250000009930|26529597|26552142|1|26535410|26552136	coiled-coil_domain_containing_120_|CCDC120|GeneScaffold_2470|ENSFM00650001144473|512004|516052|-1|512004|516052	*	*
CUFF_580_m.3719	0.691925	3.8031	0.00633623	0.0622895	0.055766	0.236148	5-hydroxytryptamine_(serotonin)_receptor_1A,_G_protein-coupled_|HTR1A_(2_of_2)|JH556662.1|ENSFM00500000269731|3074199|3075479|-1|3074199|3075479	Uncharacterized_protein_|HTR1A|9|ENSFM00500000269731|7866481|7867764|1|7866481|7867764	Uncharacterized_protein_|HTR1A|GL831176.1|ENSFM00500000269731|3409994|3411277|-1|3409994|3411277	5-hydroxytryptamine_(serotonin)_receptor_1A_G_protein-coupled_|HTR1A|groupXIII|ENSFM00500000269731|5795620|5797236|1|5795620|5797072	*	5-hydroxytryptamine_(serotonin)_receptor_1A,_G_protein-coupled_|HTR1A_(1_of_2)|12|ENSFM00500000269731|8670985|8672256|-1|8670985|8672256	5-hydroxytryptamine_(serotonin)_receptor_1A_a_|htr1aa|8|ENSFM00500000269731|32789692|32791477|1|32789692|32791477	5-hydroxytryptamine_(serotonin)_receptor_1A_G_protein-coupled_|HTR1A|GeneScaffold_1288|ENSFM00500000269731|1708967|1710442|1|1708967|1710442	5-hydroxytryptamine_(serotonin)_receptor_1A_G_protein-coupled_|HTR1A|5|ENSFM00500000269731|63256183|63258334|-1|63256183|63257780	5-hydroxytryptamine_(serotonin)_receptor_1A_|Htr1a|13|ENSFM00500000269731|105443693|105448133|1|105443693|105448133
CUFF_50658_m.58526	0.691315	3.18476	0.00585042	0.0588924	0.0262488	0.162015	*	*	*	*	*	*	*	*	*	*
CUFF_44714_m.47268	0.689672	2.45982	0.0103979	0.0860932	0.0571529	0.239067
comp79920_c0_m.189896	0.689581	3.38908	0.00242466	0.0325325	0.0331296	0.182015
comp82110_c1_m.235620	0.688488	3.25028	0.00482089	0.0518126	0.0490377	0.221445	*	Uncharacterized_protein_|RNF17|21|ENSFM00260000050809|12899630|12937367|1|12899630|12937367	Uncharacterized_protein_|RNF17|GL831347.1|ENSFM00260000050809|929475|957404|-1|929475|957404	*	Uncharacterized_protein_|RNF17|scaffold_38|ENSFM00260000050809|1406996|1413702|1|1406996|1413702	ring_finger_protein_17_|RNF17|2|ENSFM00260000050809|20112321|20118956|-1|20112321|20118956	ring_finger_protein_17_|rnf17|9|ENSFM00260000050809|30581938|30604536|1|30581938|30604536	*	ring_finger_protein_17_|RNF17|13|ENSFM00260000050809|25338290|25454059|1|25338290|25454059	ring_finger_protein_17_|Rnf17|14|ENSFM00260000050809|56402697|56525032|1|56402697|56525032
comp81002_c0_m.210975	0.688192	2.21322	0.0108654	0.0887097	0.0252289	0.158836
comp66492_c1_m.68601	0.688017	3.97439	0.000319056	0.00756852	0.0570661	0.238885	potassium_inwardly-rectifying_channel,_subfamily_J,_member_3_|KCNJ3|JH556797.1|ENSFM00710001441617|71481|121954|1|71481|121954	Uncharacterized_protein_|KCNJ3|21|ENSFM00710001441617|22431926|22457585|1|22431926|22457585	Uncharacterized_protein_|KCNJ3|GL831187.1|ENSFM00710001441617|3025642|3051850|-1|3025642|3051850	*	Uncharacterized_protein_|KCNJ3|scaffold_46|ENSFM00710001441617|638548|653168|-1|638548|653168	potassium_inwardly-rectifying_channel,_subfamily_J,_member_3_|KCNJ3|2|ENSFM00710001441617|14676574|14689347|-1|14676574|14689347	potassium_inwardly-rectifying_channel,_subfamily_J,_member_3_|KCNJ3_(2_of_2)|9|ENSFM00710001441617|4482736|4511356|-1|4482736|4511356	potassium_inwardly-rectifying_channel_subfamily_J_member_3_|KCNJ3|GeneScaffold_2045|ENSFM00710001441617|335680|357213|-1|335680|357213	potassium_inwardly-rectifying_channel_subfamily_J_member_3_|KCNJ3|2|ENSFM00710001441617|155554811|155714863|1|155554811|155714863	potassium_inwardly-rectifying_channel_subfamily_J_member_3_|Kcnj3|2|ENSFM00710001441617|55435970|55598145|1|55435970|55598145
CUFF_51183_m.240914	0.687358	2.3046	0.00306703	0.0378912	0.0389575	0.197377	*	*	*	*	*	*	*	*	*	*
CUFF_27523_m.127695	0.686766	4.00424	0.000253478	0.00629409	0.0677025	0.260197	*	*	*	*	*	*	*	*	*	*
CUFF_45989_m.217871	0.686615	3.02942	0.00263845	0.0344133	0.0435606	0.208712	*	*	*	*	*	*	*	*	*	*
CUFF_34790_m.163074	0.686401	2.79285	0.00120643	0.0195953	0.0259546	0.161104	Kruppel-like_factor_15_|KLF15_(1_of_2)|JH556761.1|ENSFM00500000271813|853142|866887|1|853142|866887	*	Uncharacterized_protein_|KLF15|GL831180.1|ENSFM00500000271813|2135270|2144875|1|2135270|2144875	Kruppel-like_factor_15_|KLF15_(1_of_2)|groupXVII|ENSFM00500000271813|12139047|12144108|-1|12139047|12144108	Uncharacterized_protein_|KLF15|scaffold_301|ENSFM00500000271813|298119|300330|1|298119|300330	*	*	Kruppel-like_factor_15_|KLF15|GeneScaffold_942|ENSFM00500000271813|27573|34047|1|27573|34047	Kruppel-like_factor_15_|KLF15|3|ENSFM00500000271813|126061478|126076285|-1|126061478|126076285	Kruppel-like_factor_15_|Klf15|6|ENSFM00500000271813|90462576|90475238|1|90462576|90475238
CUFF_41933_m.44898	0.685529	1.49786	0.00672189	0.0648796	0.096061	0.309937
CUFF_7879_m.267332	0.685278	2.45651	0.00124308	0.0199906	0.0435195	0.208613
CUFF_4374_m.255395	0.685167	3.2788	0.00857342	0.0763396	0.0379826	0.194891	*	*	*	*	*	*	*	*	*	*
comp80999_c1_m.210905	0.685096	6.32145	0.000307253	0.00733264	0.0388277	0.197048	cyclic_nucleotide_gated_channel_beta_3_|CNGB3_(2_of_2)|JH556760.1|ENSFM00250000000461|1023755|1034693|1|1023755|1034693	*	*	*	*	*	*	*	cyclic_nucleotide_gated_channel_beta_3_|CNGB3|8|ENSFM00250000000461|87566205|87755903|-1|87586163|87755903	cyclic_nucleotide_gated_channel_beta_3_|Cngb3|4|ENSFM00250000000461|19280850|19510623|1|19280850|19510623
CUFF_2774_m.62467	0.6845	5.16596	1.78e-05	0.000755823	0.051978	0.227987	SWI/SNF_related,_matrix_associated,_actin_dependent_regulator_of_chromatin,_subfamily_a,_member_2_|SMARCA2|JH556890.1|ENSFM00510000502737|660950|668445|1|660950|668445	Uncharacterized_protein_|SMARCA4|12|ENSFM00510000502737|4420542|4430387|1|4420542|4430387	Uncharacterized_protein_|SMARCA4|GL831211.1|ENSFM00510000502737|1006383|1014444|1|1006383|1014444	SWI/SNF_related_matrix_associated_actin_dependent_regulator_of_chromatin_subfamily_a_member_2_|SMARCA2|groupXIV|ENSFM00510000502737|1673379|1676516|1|1673379|1676516	Uncharacterized_protein_|SMARCA4|scaffold_49|ENSFM00510000502737|691988|695544|1|691988|695544	SWI/SNF_related,_matrix_associated,_actin_dependent_regulator_of_chromatin,_subfamily_a,_member_2_|SMARCA2|4|ENSFM00510000502737|6047917|6051017|-1|6047917|6051017	SWI/SNF_related,_matrix_associated,_actin_dependent_regulator_of_chromatin,_subfamily_a,_member_2_|SMARCA2|5|ENSFM00510000502737|34818166|34833287|-1|34818166|34833159	SWI/SNF_related_matrix_associated_actin_dependent_regulator_of_chromatin_subfamily_a_member_2_|SMARCA2|GeneScaffold_1148|ENSFM00510000502737|169184|174071|1|169184|174071	*	*
CUFF_30711_m.141847	0.683909	2.19546	0.00684654	0.0657554	0.0275059	0.165849
comp46327_c0_m.28596	0.683768	2.42208	0.00457489	0.0499463	0.0360631	0.189903	*	*	engrailed_homeobox_1_|EN1_(2_of_2)|GL831144.1|ENSFM00670001235472|2599403|2602625|-1|2599403|2602625	engrailed_homeobox_1_|EN1_(1_of_2)|groupI|ENSFM00670001235472|23542008|23544717|-1|23542008|23544717	engrailed_homeobox_1_|EN1_(2_of_2)|scaffold_64|ENSFM00670001235472|814313|816914|-1|814313|816914	*	engrailed_1b_|eng1b|1|ENSFM00670001235472|6750436|6754481|-1|6750436|6754481	engrailed_homeobox_1_|EN1_(2_of_2)|GeneScaffold_3142|ENSFM00670001235472|537|10771|-1|537|10771	engrailed_homeobox_1_|EN1|2|ENSFM00670001235472|119599747|119605254|-1|119599747|119605254	engrailed_1_|En1|1|ENSFM00670001235472|120602418|120609296|1|120602418|120609296
CUFF_31871_m.149041	0.683615	5.00221	3.53e-05	0.00133132	0.0855458	0.292482	dickkopf_3_homolog_(Xenopus_laevis)_|DKK3_(2_of_2)|JH556976.1|ENSFM00250000005818|314281|320002|1|314281|320002	*	*	*	*	*	*	*	*	*
CUFF_44833_m.48322	0.681708	3.31871	0.00423904	0.0474264	0.0415353	0.203802
CUFF_25363_m.329272	0.68017	2.44895	0.0119946	0.0946004	0.0377206	0.194218
comp79965_c0_m.190636	0.679946	4.12715	0.000551151	0.0112812	0.114819	0.338849	insulin-like_growth_factor_2_mRNA_binding_protein_3_|IGF2BP3|JH556743.1|ENSFM00250000001265|1084997|1110032|1|1084997|1110032	Uncharacterized_protein_|IGF2BP3|11|ENSFM00250000001265|9904265|9920674|1|9904265|9920674	Uncharacterized_protein_|IGF2BP3|GL831202.1|ENSFM00250000001265|78033|95609|1|78033|95609	insulin-like_growth_factor_2_mRNA_binding_protein_3_|IGF2BP3|groupX|ENSFM00250000001265|9553796|9568677|1|9553796|9568677	Uncharacterized_protein_|IGF2BP3|scaffold_292|ENSFM00250000001265|221231|234375|-1|221231|234375	insulin-like_growth_factor_2_mRNA_binding_protein_3_|IGF2BP3|21_random|ENSFM00250000001265|1092945|1106945|-1|1092945|1106945	insulin-like_growth_factor_2_mRNA_binding_protein_3_|igf2bp3|19|ENSFM00250000001265|20683551|20727793|1|20683551|20727793	*	insulin-like_growth_factor_2_mRNA_binding_protein_3_|IGF2BP3|7|ENSFM00250000001265|23349828|23510086|-1|23349828|23510086	insulin-like_growth_factor_2_mRNA_binding_protein_3_|Igf2bp3|6|ENSFM00250000001265|49085221|49214954|-1|49085221|49214954
CUFF_7748_m.266134	0.679902	2.93474	0.00759858	0.0705963	0.0322162	0.179489
CUFF_17395_m.299216	0.679275	2.84287	0.00266944	0.0346538	0.0326107	0.180584	*	*	*	*	*	*	*	*	*	*
CUFF_11404_m.279510	0.679264	4.80862	8.95e-05	0.00277015	0.0372647	0.193041	*	Uncharacterized_protein_|ATP8B2|16|ENSFM00710001441654|15100311|15115274|-1|15100311|15115262	*	*	Uncharacterized_protein_|ATP8B2|scaffold_252|ENSFM00710001441654|27495|46189|-1|27495|36738	ATPase,_aminophospholipid_transporter,_class_I,_type_8B,_member_2_|ATP8B2|8|ENSFM00710001441654|7855168|7863152|-1|7855171|7863152	ATPase,_class_I,_type_8B,_member_2_|atp8b2|16|ENSFM00710001441654|24372058|24459862|-1|24372058|24459862	*	ATPase_aminophospholipid_transporter_class_I_type_8B_member_2_|ATP8B2|1|ENSFM00710001441654|154298029|154323783|1|154300276|154323783	ATPase_class_I_type_8B_member_2_|Atp8b2|3|ENSFM00710001441654|89939481|89963508|-1|89939481|89963508
CUFF_3115_m.247772	0.67877	3.79404	0.000418363	0.00927884	0.059599	0.244129	mannosyl_(alpha-1,3-)-glycoprotein_beta-1,4-N-acetylglucosaminyltransferase,_isozyme_C_(putative)_|MGAT4C_(2_of_2)|JH556851.1|ENSFM00710001441868|128810|178998|1|128810|178998	mannosyl_(alpha-13-)-glycoprotein_beta-14-N-acetylglucosaminyltransferase_isozyme_C_(putative)_|MGAT4C_(2_of_2)|6|ENSFM00710001441868|1949140|1953361|1|1950105|1953343	mannosyl_(alpha-1,3-)-glycoprotein_beta-1,4-N-acetylglucosaminyltransferase,_isozyme_C_(putative)_|MGAT4C_(2_of_2)|GL831310.1|ENSFM00710001441868|212674|279941|1|212674|279941	mannosyl_(alpha-13-)-glycoprotein_beta-14-N-acetylglucosaminyltransferase_isozyme_C_(putative)_|MGAT4C_(2_of_2)|groupXIX|ENSFM00710001441868|11060840|11062963|1|11060840|11062963	mannosyl_(alpha-1,3-)-glycoprotein_beta-1,4-N-acetylglucosaminyltransferase,_isozyme_C_(putative)_|MGAT4C_(2_of_2)|scaffold_191|ENSFM00710001441868|236554|238307|-1|236554|238307	mannosyl_(alpha-1,3-)-glycoprotein_beta-1,4-N-acetylglucosaminyltransferase,_isozyme_C_(putative)_|MGAT4C_(2_of_2)|13|ENSFM00710001441868|12278054|12279678|1|12278054|12279678	*	*	*	*
CUFF_23601_m.314620	0.678758	5.90048	4.11e-05	0.00150622	0.0390691	0.197659	potassium_voltage-gated_channel,_KQT-like_subfamily,_member_2_|KCNQ2|JH557169.1|ENSFM00250000000417|38241|52340|-1|38241|52340	*	potassium_voltage-gated_channel,_KQT-like_subfamily,_member_2_|KCNQ2|GL831608.1|ENSFM00250000000417|221096|244925|-1|221096|244925	potassium_voltage-gated_channel_KQT-like_subfamily_member_2_|KCNQ2|groupXVII|ENSFM00250000000417|466078|473999|-1|466078|473999	*	potassium_voltage-gated_channel,_KQT-like_subfamily,_member_2_|KCNQ2|Un_random|ENSFM00250000000417|55929817|55940702|-1|55929817|55940702	*	potassium_voltage-gated_channel_KQT-like_subfamily_member_2_|KCNQ2|GeneScaffold_466|ENSFM00250000000417|1413|19172|-1|1413|19172	potassium_voltage-gated_channel_KQT-like_subfamily_member_2_|KCNQ2|20|ENSFM00250000000417|62037542|62103993|-1|62037542|62103993	potassium_voltage-gated_channel_subfamily_Q_member_2_|Kcnq2|2|ENSFM00250000000417|181075579|181135291|-1|181075579|181135103
comp44280_c0_m.22564	0.678614	1.50096	0.0124509	0.0971625	0.0338072	0.183867	*	Uncharacterized_protein_||scaffold906|ENSFM00670001235625|44899|55261|1|44899|55261	*	||groupIII|ENSFM00670001235625|10224934|10244269|1|10224934|10244263	*	*	*	*	*	*
CUFF_32577_m.153254	0.678336	3.22525	0.000561152	0.0114351	0.061488	0.247968	*	*	*	*	*	*	*	*	*	*
CUFF_40094_m.191055	0.678097	4.91706	0.000238348	0.00601579	0.049034	0.221436
comp81884_c0_m.230237	0.678031	1.62085	0.0128245	0.0985912	0.0319995	0.178884
comp81839_c6_m.229338	0.677012	3.69456	0.000485202	0.0103085	0.0580824	0.241003	*	*	*	*	*	*	*	*	*	*
comp79261_c14_m.176852	0.675273	4.33392	3.69e-05	0.00137181	0.049107	0.221601
CUFF_32487_m.151713	0.67501	4.2709	0.0010524	0.0179487	0.0277938	0.166715	||JH556699.1|ENSFM00250000002040|2410620|2430472|-1|2410620|2430472	Uncharacterized_protein_||18|ENSFM00250000002040|7139149|7152663|1|7139149|7152663	Uncharacterized_protein_||GL831710.1|ENSFM00250000002040|95018|115871|1|95018|115871	||groupVII|ENSFM00250000002040|8020685|8031725|-1|8020685|8031725	Uncharacterized_protein_||scaffold_186|ENSFM00250000002040|467572|475711|1|467572|475711	*	Uncharacterized_protein_|CR388231.1|7|ENSFM00250000002040|25138452|25158032|-1|25138452|25158032	||GeneScaffold_4154|ENSFM00250000002040|26243|46471|-1|26243|46471	*	*
comp74781_c1_m.118243	0.674486	4.07362	0.00241851	0.0325279	0.0459483	0.214356
comp81419_c1_m.219941	0.674358	2.65314	0.0042581	0.0475625	0.041266	0.20314
CUFF_38045_m.39795	0.674235	2.70771	0.0114193	0.0915533	0.0379676	0.194853	splA/ryanodine_receptor_domain_and_SOCS_box_containing_2_|SPSB2|JH556985.1|ENSFM00500000363313|41040|43215|1|41040|43215	Uncharacterized_protein_|SPSB2|16|ENSFM00500000363313|14782474|14783610|-1|14782474|14783610	Uncharacterized_protein_|SPSB2|GL831229.1|ENSFM00500000363313|899420|900295|-1|899420|900295	*	Uncharacterized_protein_|SPSB2|scaffold_48|ENSFM00500000363313|157643|158572|1|157654|158572	*	splA/ryanodine_receptor_domain_and_SOCS_box_containing_2_|SPSB2|23|ENSFM00500000363313|44581024|44582288|-1|44581590|44582288	splA/ryanodine_receptor_domain_and_SOCS_box_containing_2_|SPSB2|GeneScaffold_4378|ENSFM00500000363313|600109|601886|-1|600109|601886	*	*
CUFF_39061_m.184145	0.674222	3.2342	0.00588577	0.0590974	0.0413038	0.203233
CUFF_1976_m.15386	0.674172	4.62908	0.00214876	0.0299654	0.0900353	0.300059	calmodulin_binding_transcription_activator_1_|CAMTA1_(1_of_2)|JH556727.1|ENSFM00650001140027|221008|266534|-1|221008|266534	calmodulin_binding_transcription_activator_1_|CAMTA1_(1_of_2)|7|ENSFM00650001140027|21319925|21357286|1|21319925|21357286	calmodulin_binding_transcription_activator_1_|CAMTA1_(1_of_2)|GL831137.1|ENSFM00650001140027|3885773|3917260|-1|3885773|3917260	*	calmodulin_binding_transcription_activator_1_|CAMTA1_(1_of_2)|scaffold_60|ENSFM00650001140027|946907|988821|1|946907|988796	*	calmodulin_binding_transcription_activator_1a_|camta1a|23|ENSFM00650001140027|30299943|30937246|-1|30304292|30937246	*	calmodulin_binding_transcription_activator_1_|CAMTA1|1|ENSFM00650001140027|6845384|7829766|1|6845384|7829766	calmodulin_binding_transcription_activator_1_|Camta1|4|ENSFM00650001140027|150917322|151861876|-1|151059526|151861746
CUFF_47693_m.52436	0.673889	4.07205	0.000248729	0.00621761	0.0456877	0.213747	glutamate_receptor,_ionotropic,_kainate_4_|GRIK4|JH556718.1|ENSFM00710001441627|1589458|1737413|-1|1589458|1737413	Uncharacterized_protein_|GRIK4|13|ENSFM00710001441627|15641531|15809977|1|15641531|15809977	Uncharacterized_protein_|GRIK4|GL831228.1|ENSFM00710001441627|2406932|2538157|1|2406932|2538157	glutamate_receptor_ionotropic_kainate_4_|GRIK4|groupI|ENSFM00710001441627|8117262|8202337|-1|8117262|8202337	Uncharacterized_protein_|GRIK4|scaffold_9|ENSFM00710001441627|2000041|2068507|1|2000041|2068507	glutamate_receptor,_ionotropic,_kainate_4_|GRIK4|16|ENSFM00710001441627|576663|636220|-1|576663|636220	glutamate_receptor,_ionotropic,_kainate_4_|grik4|15|ENSFM00710001441627|22220722|22542430|1|22220722|22542430	glutamate_receptor_ionotropic_kainate_4_|GRIK4|GeneScaffold_1739|ENSFM00710001441627|390906|509838|-1|390906|509838	glutamate_receptor_ionotropic_kainate_4_|GRIK4|11|ENSFM00710001441627|120382468|120859613|1|120435143|120857970	glutamate_receptor_ionotropic_kainate_4_|Grik4|9|ENSFM00710001441627|42518135|42944493|-1|42520412|42808699
CUFF_25367_m.318161	0.673494	3.06762	0.00110922	0.0185623	0.033797	0.18384	*	*	*	*	*	*	*	*	*	*
CUFF_7356_m.264416	0.673423	3.17124	0.00455652	0.0498276	0.0432193	0.207893	coiled-coil_domain_containing_97_|CCDC97|JH556814.1|ENSFM00500000274890|695433|698927|-1|695433|698927	*	*	*	*	*	*	coiled-coil_domain_containing_97_|CCDC97|GeneScaffold_1641|ENSFM00500000274890|247|7385|-1|247|7385	*	*
CUFF_15009_m.292871	0.673337	2.34959	0.00658269	0.0640871	0.0428018	0.206886	*	*	*	*	*	*	*	*	*	*
CUFF_20444_m.103053	0.673269	6.18748	5.68e-05	0.00195845	0.0240539	0.155093	*	*	*	*	*	*	*	*	*	*
CUFF_28575_m.28988	0.67296	6.84845	8.36e-05	0.00263735	0.0366185	0.19136	tubulin,_gamma_complex_associated_protein_5_|TUBGCP5|JH556776.1|ENSFM00250000006194|389898|403763|1|389898|403763	Uncharacterized_protein_|TUBGCP5|4|ENSFM00250000006194|30302360|30314051|-1|30302360|30314051	Uncharacterized_protein_|TUBGCP5|GL831234.1|ENSFM00250000006194|249224|259235|-1|249224|259235	tubulin_gamma_complex_associated_protein_5_|TUBGCP5|groupVIII|ENSFM00250000006194|17973600|17980827|-1|17973600|17980827	Uncharacterized_protein_|TUBGCP5|scaffold_13|ENSFM00250000006194|649174|655670|-1|649174|655667	tubulin,_gamma_complex_associated_protein_5_|TUBGCP5|1|ENSFM00250000006194|10993389|10999888|-1|10993389|10999888	tubulin,_gamma_complex_associated_protein_5_|tubgcp5|6|ENSFM00250000006194|37572041|37600291|1|37572052|37600286	tubulin_gamma_complex_associated_protein_5_|TUBGCP5|GeneScaffold_2817|ENSFM00250000006194|491252|507195|-1|491252|507195	tubulin_gamma_complex_associated_protein_5_|TUBGCP5|15|ENSFM00250000006194|22833395|22873892|1|22833395|22873892	tubulin_gamma_complex_associated_protein_5_|Tubgcp5|7|ENSFM00250000006194|55794148|55831447|1|55794148|55831447
CUFF_27023_m.125178	0.672764	3.54958	0.000904152	0.0160756	0.029444	0.171592	*	*	*	*	*	*	*	*	*	*
CUFF_343_m.2120	0.672739	2.7446	0.00388716	0.0446288	0.0385237	0.196275
CUFF_2134_m.16345	0.672701	4.46329	0.0029623	0.0371289	0.14983	0.387079	||JH556691.1|ENSFM00250000000625|933309|969274|-1|933309|969274	Uncharacterized_protein_||7|ENSFM00250000000625|22740608|22762597|-1|22740608|22762597	Uncharacterized_protein_||GL831137.1|ENSFM00250000000625|2206995|2234569|1|2206995|2234569	||groupXII|ENSFM00250000000625|13773115|13789160|-1|13773115|13789160	Uncharacterized_protein_||scaffold_60|ENSFM00250000000625|1255934|1269169|1|1256185|1269169	Uncharacterized_protein_||9|ENSFM00250000000625|8728561|8739478|1|8728561|8739478	*	||GeneScaffold_1600|ENSFM00250000000625|188344|211111|-1|188344|211111	*	*
comp37114_c0_m.17439	0.670605	6.61709	1.1e-05	0.000513504	0.0427329	0.206719	chromobox_homolog_7_|CBX7_(2_of_2)|JH556897.1|ENSFM00500000285339|69173|73392|1|69173|73392	Uncharacterized_protein_|CBX7|8|ENSFM00500000285339|19250540|19253208|1|19250540|19253074	chromobox_homolog_7_|CBX7_(2_of_2)|GL831154.1|ENSFM00500000285339|2813005|2819124|1|2813005|2819124	*	chromobox_homolog_7_|CBX7_(2_of_2)|scaffold_209|ENSFM00500000285339|440899|443874|1|440899|443874	*	*	*	*	*
CUFF_28105_m.24929	0.67008	3.02152	0.0081167	0.0734026	0.133644	0.365573	*	*	*	*	*	*	*	*	*	*
CUFF_5379_m.256747	0.669231	5.07318	0.00340015	0.0406429	0.0303852	0.174313
CUFF_30711_m.141846	0.668798	2.9331	0.00262149	0.0342849	0.0437925	0.209267
comp20020_c0_m.9683	0.668787	3.64253	0.000410548	0.00912725	0.0601818	0.24532	*	*	*	*	*	Uncharacterized_protein_||12|ENSFM00250000000002|12374562|12375509|-1|12374562|12375509	Uncharacterized_protein_|BX323560.3|4|ENSFM00650001139997|29372791|29373918|-1|29372791|29373918	*	*	*
CUFF_23900_m.316095	0.668667	2.85749	0.00987295	0.0833421	0.0841474	0.290082	*	*	*	*	*	*	*	*	*	*
comp81013_c2_m.211231	0.668594	3.90801	0.00210754	0.0295937	0.0268044	0.16372
comp76106_c1_m.130528	0.667642	4.49613	0.000816997	0.0149629	0.10745	0.327796	vascular_cell_adhesion_molecule_1_|VCAM1|JH556883.1|ENSFM00600000925661|613418|622580|1|613418|622580	Uncharacterized_protein_|VCAM1|4|ENSFM00600000922585|26045800|26054712|1|26045800|26054712	Uncharacterized_protein_|VCAM1|GL831201.1|ENSFM00600000925661|2400517|2414092|1|2400517|2414092	vascular_cell_adhesion_molecule_1_|VCAM1|groupVIII|ENSFM00600000922585|17428171|17433402|1|17428171|17433402	Uncharacterized_protein_|VCAM1|scaffold_269|ENSFM00250000004468|209746|221338|1|209746|221338	vascular_cell_adhesion_molecule_1_|VCAM1|Un_random|ENSFM00250000004468|14353513|14373551|1|14353513|14373551	vascular_cell_adhesion_molecule_1_|vcam1|22|ENSFM00600000925661|16386593|16395068|-1|16386593|16395068	*	*	*
CUFF_52268_m.246430	0.667427	2.8788	0.0064651	0.0633254	0.0353257	0.187951
comp79434_c4_m.180013	0.667315	5.06476	0.000273961	0.00667074	0.0511933	0.226259
CUFF_39922_m.189570	0.666289	2.45369	0.00902276	0.0787161	0.0339087	0.184143
CUFF_3826_m.252049	0.665508	6.47537	0.00189653	0.0272745	0.0422327	0.205506	*	*	sodium_channel,_voltage_gated,_type_VIII,_alpha_subunit_|SCN8A_(2_of_2)|GL831146.1|ENSFM00570000850985|2948730|2987866|1|2948730|2987866	sodium_channel_voltage_gated_type_VIII_alpha_subunit_|SCN8A_(2_of_2)|scaffold_27|ENSFM00570000850985|1666119|1698770|-1|1666119|1698770	sodium_channel,_voltage_gated,_type_VIII,_alpha_subunit_|SCN8A_(1_of_3)|scaffold_47|ENSFM00570000850985|1536092|1557871|1|1536098|1557871	*	*	sodium_channel_voltage_gated_type_VIII_alpha_subunit_|SCN8A_(2_of_2)|GeneScaffold_155|ENSFM00570000850985|34422|74938|-1|34422|74938	*	*
comp80321_c6_m.197527	0.664988	4.11919	0.0041314	0.046657	0.0652651	0.25547
CUFF_49495_m.234675	0.664973	2.57933	0.0108347	0.0885902	0.180291	0.424607	transmembrane_protein_130_|TMEM130|JH556857.1|ENSFM00500000418682|24644|27330|1|24644|27330	Uncharacterized_protein_|TMEM130|19|ENSFM00500000418682|2039875|2042850|-1|2039875|2042850	Uncharacterized_protein_|TMEM130|GL831136.1|ENSFM00500000418682|6654350|6665657|-1|6654350|6665657	*	*	transmembrane_protein_130_|TMEM130|2|ENSFM00500000418682|6217848|6219629|-1|6217848|6219629	transmembrane_protein_130_|tmem130|12|ENSFM00500000418682|18894723|18902196|1|18894723|18902196	*	*	*
comp75193_c4_m.121912	0.664779	2.09124	0.00682712	0.0656145	0.0608624	0.246703	*	*	*	*	*	*	*	*	*	*
CUFF_563_m.3606	0.664771	3.79016	0.000778329	0.0144917	0.0725355	0.269324	regulator_of_G-protein_signaling_7_binding_protein_|RGS7BP_(1_of_2)|JH556662.1|ENSFM00250000004063|3089261|3100301|1|3089261|3100301	regulator_of_G-protein_signaling_7_binding_protein_|RGS7BP_(1_of_2)|9|ENSFM00250000004063|7841176|7848887|-1|7841176|7848887	regulator_of_G-protein_signaling_7_binding_protein_|RGS7BP_(1_of_2)|GL831176.1|ENSFM00250000004063|3431491|3440629|1|3431491|3437118	regulator_of_G-protein_signaling_7_binding_protein_|RGS7BP_(1_of_2)|groupXIII|ENSFM00250000004063|5777208|5782861|-1|5777208|5782861	regulator_of_G-protein_signaling_7_binding_protein_|RGS7BP_(1_of_2)|scaffold_11|ENSFM00250000004063|1796502|1799865|1|1796502|1799865	regulator_of_G-protein_signaling_7_binding_protein_|RGS7BP|12|ENSFM00250000004063|8681371|8684701|1|8681371|8684701	regulator_of_G-protein_signaling_7_binding_protein_a_|rgs7bpa|8|ENSFM00250000004063|32749360|32767666|-1|32749360|32767666	regulator_of_G-protein_signaling_7_binding_protein_|RGS7BP_(1_of_2)|GeneScaffold_1288|ENSFM00250000004063|1684322|1693710|-1|1684322|1693710	regulator_of_G-protein_signaling_7_binding_protein_|RGS7BP|5|ENSFM00250000004063|63802084|63908139|1|63802126|63908139	regulator_of_G-protein_signalling_7_binding_protein_|Rgs7bp|13|ENSFM00250000004063|104947153|105054930|-1|104947153|105054930
CUFF_41191_m.197761	0.663889	5.9458	0.00117607	0.019295	0.0862144	0.293623	chromosome_16_open_reading_frame_89_|C16orf89|JH556750.1|ENSFM00250000007644|1463698|1471997|-1|1463698|1471997	*	Uncharacterized_protein_|C16ORF89|GL831151.1|ENSFM00250000007644|2873541|2880876|1|2873541|2880876	*	Uncharacterized_protein_|C16ORF89|scaffold_324|ENSFM00250000007644|7620|10037|1|7620|9898	chromosome_16_open_reading_frame_89_|C16orf89|3|ENSFM00250000007644|14548423|14550718|1|14548423|14550718	chromosome_16_open_reading_frame_89_|C3H16orf89|3|ENSFM00250000007644|29002294|29008314|-1|29002294|29008314	*	chromosome_16_open_reading_frame_89_|C16orf89|16|ENSFM00250000007644|5094123|5116111|-1|5094124|5116111	expressed_sequence_AU021092_|AU021092|16|ENSFM00250000007644|5211828|5222299|-1|5211828|5222299
CUFF_24069_m.113119	0.663296	2.85179	0.00880721	0.0776203	0.0291199	0.170646	oligodendrocyte_lineage_transcription_factor_2_|OLIG2|JH556747.1|ENSFM00600000921477|753129|754470|1|753129|754470	Uncharacterized_protein_|OLIG2|21|ENSFM00600000921477|6868430|6869232|1|6868430|6869232	Uncharacterized_protein_|OLIG2|GL831297.1|ENSFM00600000921477|1148928|1149975|1|1148928|1149975	oligodendrocyte_lineage_transcription_factor_2_|OLIG2|groupXVI|ENSFM00600000921477|3996932|3997747|-1|3996932|3997747	Uncharacterized_protein_|OLIG2|scaffold_31|ENSFM00600000921477|1282275|1283081|-1|1282275|1283081	oligodendrocyte_lineage_transcription_factor_2_|OLIG2_(2_of_2)|Un_random|ENSFM00600000921477|60429679|60430494|-1|60429679|60430494,oligodendrocyte_lineage_transcription_factor_2_|OLIG2_(1_of_2)|2|ENSFM00600000921477|9425763|9426581|1|9425763|9426581	oligodendrocyte_lineage_transcription_factor_2_|olig2|9|ENSFM00600000921477|33784736|33786843|-1|33784736|33786843	oligodendrocyte_lineage_transcription_factor_2_|OLIG2|GeneScaffold_2051|ENSFM00600000921477|60785|61986|1|60785|61986	oligodendrocyte_lineage_transcription_factor_2_|OLIG2|21|ENSFM00600000921477|34398153|34401504|1|34398243|34401504	oligodendrocyte_transcription_factor_2_|Olig2|16|ENSFM00600000921477|91225550|91228677|1|91225550|91228677
CUFF_27088_m.125739	0.662695	3.62479	0.00135613	0.0213974	0.0413246	0.203285
CUFF_34966_m.164068	0.661857	3.37861	0.000654217	0.0127575	0.0317479	0.178179	*	*	*	*	*	*	*	*	*	*
CUFF_12918_m.284839	0.661741	4.97346	1.4e-05	0.000625381	0.0568325	0.238396
CUFF_49624_m.326525	0.661114	6.03673	3.65e-05	0.00136191	0.0455325	0.213383
CUFF_38144_m.177697	0.659883	4.84966	0.0015687	0.0238656	0.0299619	0.173095
comp80972_c4_m.210354	0.659606	2.73312	0.00577932	0.0584537	0.040561	0.201398
comp79369_c0_m.178764	0.659191	2.6226	0.00607996	0.0603884	0.0309558	0.175943	||JH556690.1|ENSFM00690001372799|1662970|1664184|-1|1662970|1664184	*	*	*	*	*	*	*	*	*
CUFF_19075_m.305611	0.659029	3.46261	0.00081675	0.0149629	0.0350091	0.187107	*	*	*	*	*	*	*	*	*	*
CUFF_47123_m.224754	0.658349	3.15424	0.00120563	0.0195938	0.029086	0.170546	*	Uncharacterized_protein_|MCM8|15|ENSFM00520000517843|5693204|5706625|1|5693204|5706625	Uncharacterized_protein_|MCM8|GL831135.1|ENSFM00520000517843|9045409|9053296|1|9045409|9053296	minichromosome_maintenance_complex_component_8_|MCM8|groupVI|ENSFM00520000517843|15720277|15725203|-1|15720277|15725203	Uncharacterized_protein_|MCM8|scaffold_39|ENSFM00520000517843|210421|214965|-1|210421|214859	minichromosome_maintenance_complex_component_8_|MCM8|17|ENSFM00520000517843|9388444|9392663|-1|9388444|9392663	minichromosome_maintenance_complex_component_8_|MCM8|17|ENSFM00520000517843|4095621|4132116|1|4095621|4132116	minichromosome_maintenance_complex_component_8_|MCM8|GeneScaffold_2338|ENSFM00520000517843|1441|23945|-1|1441|23945	minichromosome_maintenance_complex_component_8_|MCM8|20|ENSFM00520000517843|5931298|5975852|1|5931497|5975075	minichromosome_maintenance_deficient_8_(S._cerevisiae)_|Mcm8|2|ENSFM00520000517843|132816141|132844197|1|132816141|132843895
CUFF_25944_m.319115	0.658299	3.74454	0.00120157	0.0195508	0.0333179	0.182532
comp70501_c2_m.88236	0.656767	2.19904	0.0128155	0.0985912	0.0386736	0.196656
CUFF_9586_m.273692	0.656767	2.197	0.00724833	0.0682608	0.0361205	0.190054
CUFF_28659_m.29382	0.656105	3.73947	0.000322334	0.00762665	0.0304327	0.17445	epoxide_hydrolase_4_|EPHX4|JH556842.1|ENSFM00250000003425|1080270|1094092|-1|1080270|1094092	Uncharacterized_protein_|EPHX4|4|ENSFM00250000003425|25462462|25473793|-1|25462468|25473085	Uncharacterized_protein_|EPHX4|GL831162.1|ENSFM00250000003425|2977675|2990768|-1|2977675|2990768	epoxide_hydrolase_4_|EPHX4|groupVIII|ENSFM00250000003425|2423153|2430320|-1|2423153|2430320	Uncharacterized_protein_|EPHX4|scaffold_2112|ENSFM00250000003425|7730|17766|-1|7751|15513	epoxide_hydrolase_4_|EPHX4|1|ENSFM00250000003425|10396889|10402555|1|10396889|10402555	epoxide_hydrolase_4_|ephx4|6|ENSFM00250000003425|20541572|20571029|-1|20541572|20571029	epoxide_hydrolase_4_|EPHX4|GeneScaffold_997|ENSFM00250000003425|11713|28954|-1|11713|28954	epoxide_hydrolase_4_|EPHX4|1|ENSFM00250000003425|92495539|92529093|1|92495539|92529093	epoxide_hydrolase_4_|Ephx4|5|ENSFM00250000003425|107402736|107430035|1|107403496|107430035
CUFF_23786_m.315504	0.655305	5.94537	8.63e-05	0.0027002	0.114752	0.33875	dynamin_1_|DNM1_(2_of_3)|JH560657.1|ENSFM00520000517792|184|2813|1|184|2813	*	*	*	*	*	*	*	*	*
CUFF_24503_m.316498	0.6552	1.82692	0.0130685	0.0999304	0.0963241	0.310361
CUFF_18397_m.302057	0.654405	8.89501	1.31e-05	0.000595624	0.0608525	0.246683	crystallin,_gamma_N_|CRYGN_(1_of_2)|JH557324.1|ENSFM00570000851657|108533|112318|-1|108533|112318	crystallin_gamma_N_|CRYGN_(1_of_2)|20|ENSFM00570000851657|2701766|2706228|1|2703045|2706228	crystallin,_gamma_N_|CRYGN_(1_of_2)|GL831367.1|ENSFM00570000851657|302331|306238|-1|302331|306238	crystallin_gamma_N_|CRYGN_(1_of_2)|scaffold_182|ENSFM00570000851657|86432|88118|1|86432|88118	crystallin,_gamma_N_|CRYGN_(2_of_2)|scaffold_297|ENSFM00570000851657|197231|200229|1|197231|199928	crystallin,_gamma_N_|CRYGN_(1_of_2)|4|ENSFM00570000851657|3924543|3925839|1|3924543|3925839	crystallin,_gamma_N2_|crygn2|24|ENSFM00570000851657|43044288|43051322|1|43044288|43051322	crystallin_gamma_N_|CRYGN_(1_of_2)|GeneScaffold_3682|ENSFM00570000851657|65728|69185|1|65728|69185	crystallin_gamma_N_|CRYGN|7|ENSFM00570000852291|151125921|151137899|-1|151127056|151137130	crystallin_gamma_N_|Crygn|5|ENSFM00570000851657|24751003|24758008|-1|24751003|24758008
CUFF_2028_m.15544	0.654378	4.1742	0.00107769	0.0182113	0.0595083	0.243943	||JH556691.1|ENSFM00400000136677|30970|33468|-1|30970|33468	*	*	||groupXII|ENSFM00400000136677|15782012|15783536|1|15782012|15783536	*	*	si:dkey-70p6.1_|si:dkey-70p6.1|8|ENSFM00400000136677|23893670|23934610|-1|23893670|23934583	*	*	*
CUFF_21439_m.106166	0.654103	3.09264	0.0123157	0.0963616	0.03177	0.178241	*	v-myc_myelocytomatosis_viral_oncogene_homolog_1_lung_carcinoma_derived_(avian)_|MYCL1_(1_of_2)|11|ENSFM00380000124762|13798013|13801114|-1|13798013|13801114	*	*	*	*	*	*	*	*
CUFF_29376_m.133675	0.65397	3.40065	0.000861855	0.0155336	0.0283137	0.168267	lectin,_galactoside-binding,_soluble,_2_|LGALS2|JH556752.1|ENSFM00670001240997|1435886|1438316|1|1435886|1438316	Uncharacterized_protein_|LGALS2|8|ENSFM00670001240997|19500976|19503222|1|19501095|19503222	Uncharacterized_protein_|LGALS2|GL831154.1|ENSFM00670001240997|2589492|2592638|-1|2589492|2592638	*	lectin,_galactoside-binding,_soluble,_2_|LGALS2_(2_of_5)|scaffold_8949|ENSFM00670001240997|2546|3182|1|2546|3182	lectin,_galactoside-binding,_soluble,_2_|LGALS2|Un_random|ENSFM00670001240997|6106494|6107304|-1|6106494|6107304	*	*	*	*
CUFF_17705_m.300829	0.653859	4.92091	2.71e-05	0.00107055	0.0391676	0.197908	shroom_family_member_3_|SHROOM3|JH557430.1|ENSFM00500000296605|26912|65556|1|26912|65556	*	Uncharacterized_protein_|SHROOM3|GL831141.1|ENSFM00500000296605|2035492|2101430|1|2035492|2101430	shroom_family_member_3_|SHROOM3|groupXIV|ENSFM00500000296605|13279654|13299588|-1|13279807|13299588	*	*	Uncharacterized_protein_|CU694445.1|17|ENSFM00500000296605|49838893|49975823|1|49838893|49975823	*	*	*
comp72781_c0_m.102765	0.651134	4.18003	0.00356823	0.0420333	0.0499724	0.223545	vesicle-associated_membrane_protein_1_(synaptobrevin_1)_|VAMP1_(2_of_2)|JH556690.1|ENSFM00670001235687|1509631|1512207|-1|1509631|1512207	vesicle-associated_membrane_protein_1_(synaptobrevin_1)_|VAMP1_(2_of_2)|16|ENSFM00670001235687|17254505|17255744|1|17254505|17255597	vesicle-associated_membrane_protein_1_(synaptobrevin_1)_|VAMP1_(2_of_2)|GL831225.1|ENSFM00670001235687|1094839|1100650|1|1094839|1100650	vesicle-associated_membrane_protein_1_(synaptobrevin_1)_|VAMP1|groupXX|ENSFM00670001235687|11722590|11726280|-1|11723456|11726280	vesicle-associated_membrane_protein_1_(synaptobrevin_1)_|VAMP1|scaffold_205|ENSFM00670001235687|130392|131533|1|130416|131300	vesicle-associated_membrane_protein_1_(synaptobrevin_1)_|VAMP1|8|ENSFM00670001235687|9125720|9126848|1|9125720|9126848	vesicle-associated_membrane_protein_1_|vamp1|19|ENSFM00670001235687|10082968|10095471|-1|10082968|10095429	vesicle-associated_membrane_protein_1_(synaptobrevin_1)_|VAMP1|GeneScaffold_1955|ENSFM00670001235687|10329|16363|-1|10329|16363	*	*
CUFF_5742_m.258646	0.650431	4.03386	0.000585479	0.0118002	0.0718748	0.268095	calcium_channel,_voltage-dependent,_alpha_2/delta_subunit_3_|CACNA2D3_(2_of_2)|JH556846.1|ENSFM00710001441857|362015|400712|-1|362015|400712	calcium_channel_voltage-dependent_alpha_2/delta_subunit_3_|CACNA2D3_(2_of_2)|5|ENSFM00710001441857|3840092|3875578|1|3840092|3875578	calcium_channel,_voltage-dependent,_alpha_2/delta_subunit_3_|CACNA2D3_(2_of_2)|GL831623.1|ENSFM00710001441857|184396|221070|1|184396|221070	calcium_channel_voltage-dependent_alpha_2/delta_subunit_3_|CACNA2D3_(2_of_2)|scaffold_27|ENSFM00710001441857|4759969|4785469|1|4759969|4785469	calcium_channel,_voltage-dependent,_alpha_2/delta_subunit_3_|CACNA2D3_(2_of_2)|scaffold_87|ENSFM00710001441857|506546|528613|-1|506850|528613	calcium_channel,_voltage-dependent,_alpha_2/delta_subunit_3_|CACNA2D3_(2_of_2)|11|ENSFM00710001441857|6496363|6515622|1|6496363|6515622	calcium_channel,_voltage_dependent,_alpha2/delta_subunit_3_|cacna2d3|11|ENSFM00710001441857|37530200|37606186|-1|37530200|37606186	*	*	*
CUFF_32757_m.154536	0.649187	2.79305	0.00942568	0.0808877	0.0350444	0.187201
CUFF_23147_m.110460	0.649035	4.97113	0.000239156	0.00603067	0.0248777	0.157727	*	*	*	*	*	*	*	*	*	*
CUFF_20523_m.103420	0.64836	4.36315	0.000648411	0.0127056	0.0469788	0.216746	||JH556680.1|ENSFM00500000270742|1137475|1139651|-1|1137475|1139651	Uncharacterized_protein_||22|ENSFM00500000270742|12903572|12905648|1|12903572|12905648	Uncharacterized_protein_||GL831260.1|ENSFM00500000270742|1889667|1891934|1|1889667|1891934	||groupXV|ENSFM00500000270742|4764418|4766145|-1|4764418|4766145	Uncharacterized_protein_|C-FOSLB|scaffold_193|ENSFM00500000270742|343501|345585|1|343501|345585	Uncharacterized_protein_||10|ENSFM00500000270742|5241428|5243441|-1|5241428|5243441	Uncharacterized_protein_|CU638738.1|17|ENSFM00500000270742|50755160|50764033|-1|50755160|50764033	||GeneScaffold_1262|ENSFM00500000270742|346024|347840|-1|346024|347840	*	*
CUFF_44154_m.210895	0.64794	4.45594	9.95e-05	0.00302103	0.0620658	0.24913	*	*	*	*	*	*	*	*	*	*
CUFF_39110_m.184436	0.647349	5.60739	7.97e-05	0.00253819	0.0271222	0.164688	*	*	Uncharacterized_protein_|GALNT9|GL831172.1|ENSFM00500000269893|4020861|4115246|1|4020861|4115246	UDP-N-acetyl-alpha-D-galactosamine:polypeptide_N-acetylgalactosaminyltransferase_9_(GalNAc-T9)_|GALNT9|groupXIII|ENSFM00500000269893|14958038|15011659|-1|14958038|15011659	Uncharacterized_protein_|GALNT9|scaffold_7|ENSFM00500000269893|1000631|1052232|-1|1000811|1052232	*	UDP-N-acetyl-alpha-D-galactosamine:polypeptide_N-acetylgalactosaminyltransferase_9_(GalNAc-T9)_|GALNT9|5|ENSFM00500000269893|18579282|18774893|-1|18579282|18761100	UDP-N-acetyl-alpha-D-galactosamine:polypeptide_N-acetylgalactosaminyltransferase_9_(GalNAc-T9)_|GALNT9|GeneScaffold_2538|ENSFM00500000269893|219933|306061|-1|219933|306061	UDP-N-acetyl-alpha-D-galactosamine:polypeptide_N-acetylgalactosaminyltransferase_9_(GalNAc-T9)_|GALNT9|HG996_PATCH|ENSFM00500000269893|132680924|132910380|-1|132681054|132910234,UDP-N-acetyl-alpha-D-galactosamine:polypeptide_N-acetylgalactosaminyltransferase_9_(GalNAc-T9)_|GALNT9|12|ENSFM00500000269893|132680924|132905935|-1|132681054|132905789	UDP-N-acetyl-alpha-D-galactosamine:polypeptide_N-acetylgalactosaminyltransferase_9_|Galnt9|5|ENSFM00500000269893|110544345|110621382|1|110544345|110621382
CUFF_12305_m.84796	0.646458	3.50474	0.0014662	0.0227826	0.0248831	0.157744	*	*	*	*	*	Uncharacterized_protein_||Un_random|ENSFM00710001441585|49357563|49359160|1|49357563|49359160	*	*	*	*
CUFF_46644_m.221178	0.645872	4.14588	0.00058269	0.0117697	0.059604	0.244139	platelet-activating_factor_acetylhydrolase_1b,_catalytic_subunit_2_(30kDa)_|PAFAH1B2|JH556830.1|ENSFM00250000004414|473252|478590|1|473252|478590	*	Uncharacterized_protein_|PAFAH1B2|GL831356.1|ENSFM00250000004414|796113|804722|1|796113|804722	platelet-activating_factor_acetylhydrolase_1b_catalytic_subunit_2_(30kDa)_|PAFAH1B2|groupVII|ENSFM00250000004414|17428358|17430295|-1|17428358|17430295	*	platelet-activating_factor_acetylhydrolase_1b,_catalytic_subunit_2_(30kDa)_|PAFAH1B2|7|ENSFM00250000004414|6161377|6162922|1|6161377|6162922	*	*	platelet-activating_factor_acetylhydrolase_1b_catalytic_subunit_2_(30kDa)_|PAFAH1B2|11|ENSFM00250000004414|117014983|117047610|1|117014983|117041761	platelet-activating_factor_acetylhydrolase_isoform_1b_subunit_2_|Pafah1b2|9|ENSFM00250000004414|45965311|45984871|-1|45965311|45984871
comp77965_c0_m.154995	0.64586	6.20909	0.000420393	0.00931613	0.0303376	0.174177
CUFF_25563_m.318808	0.645516	4.17814	0.00241192	0.0325279	0.0645608	0.254088
CUFF_14907_m.292140	0.644469	6.47375	0.00164343	0.0246086	0.0324412	0.180114	calcium_channel,_voltage-dependent,_T_type,_alpha_1I_subunit_|CACNA1I_(4_of_4)|JH558160.1|ENSFM00680001304958|21|31831|-1|21|31831	*	*	*	*	*	*	*	*	*
comp80169_c3_m.194532	0.643968	2.83343	0.00710466	0.0674795	0.0609773	0.246936
CUFF_20969_m.307700	0.643726	2.50749	0.00503389	0.0530518	0.0272636	0.165117	*	*	*	*	*	*	*	*	*	*
comp78214_c0_m.159073	0.643437	3.0978	0.00562147	0.0573402	0.0275926	0.16611
CUFF_26769_m.320387	0.643309	2.02658	0.0124921	0.0972826	0.0377268	0.194234	isthmin_2_homolog_(zebrafish)_|ISM2_(1_of_2)|JH557553.1|ENSFM00250000003203|21|5688|-1|21|5688	isthmin_2_homolog_(zebrafish)_|ISM2_(1_of_2)|scaffold387|ENSFM00250000003203|212588|236380|-1|212588|236380	*	*	*	*	*	*	*	*
CUFF_39527_m.187143	0.64277	3.12535	0.00195223	0.0278866	0.0302945	0.174053	*	*	*	*	*	*	*	*	*	*
comp80140_c1_m.194010	0.642659	5.04403	2.49e-05	0.00100063	0.0427942	0.206868	copine_V_|CPNE5_(2_of_2)|JH556723.1|ENSFM00710001441730|571515|651134|-1|571515|651134	copine_V_|CPNE5_(2_of_2)|7|ENSFM00710001441730|11125665|11204411|-1|11125665|11204411	copine_V_|CPNE5_(2_of_2)|GL831196.1|ENSFM00710001441730|86244|162623|-1|89454|162039	copine_V_|CPNE5_(2_of_2)|groupXII|ENSFM00710001441730|10316175|10365141|-1|10316175|10365141	copine_V_|CPNE5_(2_of_2)|scaffold_66|ENSFM00710001441730|1230092|1285963|1|1230092|1285957	copine_V_|CPNE5_(2_of_2)|9|ENSFM00710001441730|3119738|3165339|-1|3119738|3165339	copine_V_|CPNE5_(2_of_2)|8|ENSFM00710001441730|24769590|24929787|1|24798557|24929787	copine_V_|CPNE5_(2_of_2)|GeneScaffold_2603|ENSFM00710001441730|27709|88945|-1|27709|88945	*	*
CUFF_14765_m.291419	0.642607	3.75233	0.00184573	0.0268092	0.0359858	0.189699	TatD_DNase_domain_containing_1_|TATDN1|JH556782.1|ENSFM00250000006316|523758|527924|1|523758|527924	*	Uncharacterized_protein_|TATDN1|GL831445.1|ENSFM00250000006316|563747|567871|-1|563747|567871	TatD_DNase_domain_containing_1_|TATDN1|groupX|ENSFM00250000006316|14670193|14673293|1|14670193|14673293	Uncharacterized_protein_|TATDN1|scaffold_426|ENSFM00250000006316|141520|147757|1|143233|147757	TatD_DNase_domain_containing_1_|TATDN1|Un_random|ENSFM00250000006316|73009598|73016854|1|73009598|73016854	TatD_DNase_domain_containing_1_|TATDN1|19|ENSFM00250000006316|178137|180886|1|178137|180886	TatD_DNase_domain_containing_1_|TATDN1|GeneScaffold_1837|ENSFM00250000006316|11720|21841|1|11720|21841	TatD_DNase_domain_containing_1_|TATDN1|8|ENSFM00250000006316|125500726|125551699|-1|125500871|125551311	TatD_DNase_domain_containing_1_|Tatdn1|15|ENSFM00250000006316|58890153|58933730|-1|58890153|58933730
CUFF_44501_m.45865	0.642408	7.57083	8.92e-05	0.00276926	0.0348054	0.186562	*	*	Uncharacterized_protein_|PCNXL2|GL831135.1|ENSFM00250000001163|3792834|3830917|-1|3792834|3830917	pecanex-like_2_(Drosophila)_|PCNXL2|groupVI|ENSFM00250000001163|12928424|12947096|-1|12928424|12947096	Uncharacterized_protein_|PCNXL2|scaffold_201|ENSFM00250000001163|261971|274239|1|261971|273129	pecanex-like_2_(Drosophila)_|PCNXL2|17|ENSFM00250000001163|11446446|11453258|1|11446446|11453258	pecanex-like_2_(Drosophila)_|pcnxl2|13|ENSFM00250000001163|23893551|23938370|1|23893866|23938329	pecanex-like_2_(Drosophila)_|PCNXL2|GeneScaffold_2013|ENSFM00250000001163|51251|93150|-1|51251|93150	pecanex-like_2_(Drosophila)_|PCNXL2|1|ENSFM00250000001163|233119881|233431459|-1|233119882|233431459	pecanex-like_2_(Drosophila)_|Pcnxl2|8|ENSFM00250000001163|125751509|125898293|-1|125751509|125898293
CUFF_42118_m.199150	0.641576	2.90054	0.00280662	0.0357785	0.115833	0.340342
CUFF_9058_m.270762	0.640863	3.76032	0.00249612	0.0329777	0.0467016	0.216106
CUFF_1181_m.8572	0.639613	5.93201	8.69e-06	0.000418253	0.0515678	0.227085	*	*	*	*	*	*	*	*	*	*
comp74747_c0_m.117875	0.639063	3.38201	0.000826497	0.0150635	0.0866049	0.294287	*	*	*	*	*	*	*	*	*	*
CUFF_40525_m.193839	0.63803	4.22283	0.000243198	0.00611027	0.0262753	0.162096	*	*	*	*	*	*	*	*	*	*
CUFF_39909_m.189592	0.637546	3.18282	0.00591404	0.0592334	0.054834	0.234167	desumoylating_isopeptidase_2_|DESI2|JH557792.1|ENSFM00250000003257|8519|22152|-1|8519|22152	Uncharacterized_protein_||22|ENSFM00250000003257|788248|796049|1|788248|796049	Uncharacterized_protein_||GL831171.1|ENSFM00250000003257|3893470|3900692|1|3893470|3900692	||groupXV|ENSFM00250000003257|11555234|11560044|-1|11555234|11560044	Uncharacterized_protein_||scaffold_246|ENSFM00250000003257|227892|231335|1|227892|231335	Uncharacterized_protein_||10|ENSFM00250000003257|11762600|11765005|1|11762600|11765005	*	||GeneScaffold_3467|ENSFM00250000003257|8367|15992|-1|8367|15992	desumoylating_isopeptidase_2_|DESI2|1|ENSFM00250000003257|244816237|244872335|1|244816237|244872335	desumoylating_isopeptidase_2_|Desi2|1|ENSFM00250000003257|178187417|178252598|1|178187532|178252598
CUFF_19881_m.22949	0.637357	6.13419	5.59e-05	0.00193247	0.0509918	0.225814	MCF.2_cell_line_derived_transforming_sequence_|MCF2_(1_of_2)|JH556698.1|ENSFM00250000000478|1024510|1050457|1|1024510|1050457	MCF.2_cell_line_derived_transforming_sequence_|MCF2_(1_of_2)|10|ENSFM00250000000478|6446342|6460616|1|6446342|6460616	MCF.2_cell_line_derived_transforming_sequence_|MCF2_(1_of_2)|GL831169.1|ENSFM00250000000478|3950176|3973785|-1|3950176|3973785	MCF.2_cell_line_derived_transforming_sequence_|MCF2_(1_of_2)|groupIV|ENSFM00250000000478|5872021|5884796|1|5872021|5884796	MCF.2_cell_line_derived_transforming_sequence_|MCF2_(1_of_2)|scaffold_132|ENSFM00250000000478|387247|399234|-1|387325|397763	MCF.2_cell_line_derived_transforming_sequence_|MCF2_(1_of_2)|1|ENSFM00250000000478|8822700|8830249|1|8822700|8830249	MCF.2_cell_line_derived_transforming_sequence_a_|mcf2a|14|ENSFM00250000000478|33312031|33372996|-1|33312031|33372996	MCF.2_cell_line_derived_transforming_sequence_|MCF2_(1_of_2)|GeneScaffold_3590|ENSFM00250000000478|732095|757643|1|732095|757643	MCF.2_cell_line_derived_transforming_sequence_|MCF2|X|ENSFM00250000000478|138663929|138790386|-1|138663930|138774284	mcf.2_transforming_sequence_|Mcf2|X|ENSFM00250000000478|60055956|60179089|-1|60055956|60179089
CUFF_35793_m.168643	0.637176	4.6095	0.0124694	0.0972007	0.0388339	0.197063	*	Uncharacterized_protein_|LRRC7|4|ENSFM00500000269735|18989459|19022513|1|18989459|19022513	Uncharacterized_protein_|LRRC7|GL831248.1|ENSFM00500000269735|2078852|2123606|1|2078852|2123606	leucine_rich_repeat_containing_7_|LRRC7|groupVIII|ENSFM00500000269735|6448564|6475804|1|6448564|6475804	Uncharacterized_protein_|LRRC7|scaffold_55|ENSFM00500000269735|198130|217991|-1|198130|217961	*	*	leucine_rich_repeat_containing_7_|LRRC7|GeneScaffold_1323|ENSFM00500000269735|30942|82582|1|30942|82582	*	*
CUFF_28234_m.25892	0.636704	3.44312	0.00243583	0.0325979	0.0308694	0.175697
CUFF_49686_m.235713	0.636289	3.32006	0.00417061	0.0468823	0.0264751	0.162712	||JH557288.1|ENSFM00250000004204|11908|37734|1|11908|37734	Uncharacterized_protein_|ANKFN1|19|ENSFM00250000004204|7609965|7625591|1|7609965|7625591	Uncharacterized_protein_||GL831136.1|ENSFM00250000004204|8744872|8898777|-1|8744872|8898777	||groupV|ENSFM00250000004204|10204449|10216937|1|10204449|10216937	Uncharacterized_protein_||scaffold_3|ENSFM00250000004204|885411|898346|1|885411|898346	Uncharacterized_protein_||2|ENSFM00250000004204|7457553|7472939|-1|7457553|7472939	*	||GeneScaffold_1630|ENSFM00250000004204|44342|71464|1|44342|71464	*	*
CUFF_50680_m.58669	0.635868	3.65395	0.00319908	0.038995	0.0414871	0.203684	TBK1_binding_protein_1_|TBKBP1|JH557152.1|ENSFM00250000006948|23641|56235|1|23641|56235	Uncharacterized_protein_|TBKBP1|19|ENSFM00250000006948|17341306|17372112|1|17341306|17372112	TBK1_binding_protein_1_|TBKBP1_(1_of_2)|GL831200.1|ENSFM00250000006948|2364980|2431640|-1|2364980|2431640	TBK1_binding_protein_1_|TBKBP1_(1_of_2)|groupV|ENSFM00250000006948|4457199|4473272|1|4457199|4473272	TBK1_binding_protein_1_|TBKBP1_(1_of_2)|scaffold_130|ENSFM00250000006948|749240|762046|-1|749240|762046	TBK1_binding_protein_1_|TBKBP1_(1_of_2)|2|ENSFM00250000006948|1629925|1640589|1|1629925|1640589	TBK1_binding_protein_1_|TBKBP1|12|ENSFM00250000006948|30165379|30226482|1|30165379|30226482	TBK1_binding_protein_1_|TBKBP1|GeneScaffold_2921|ENSFM00250000006948|146|37884|1|146|37884	TBK1_binding_protein_1_|TBKBP1|17|ENSFM00250000006948|45771447|45789416|1|45772630|45789416	TBK1_binding_protein_1_|Tbkbp1|11|ENSFM00250000006948|97136171|97151495|-1|97136171|97149712
CUFF_26341_m.121579	0.635757	4.50245	0.000709302	0.0136032	0.0933101	0.305467	||JH556946.1|ENSFM00250000004248|368230|372286|1|368230|372286	Uncharacterized_protein_||6|ENSFM00250000004248|10367986|10369488|1|10367986|10369488	Uncharacterized_protein_||GL831160.1|ENSFM00250000004248|494863|497924|-1|494863|497924	||groupXIX|ENSFM00250000004248|7358078|7359784|-1|7358078|7359784	Uncharacterized_protein_||scaffold_198|ENSFM00250000004248|365061|366653|1|365061|366653	Uncharacterized_protein_||13|ENSFM00250000004248|11594773|11596349|-1|11594773|11596349	*	||GeneScaffold_1298|ENSFM00250000004248|802941|806911|-1|802941|806911	*	*
CUFF_24081_m.113325	0.634038	2.63654	0.00198284	0.0282654	0.0498548	0.223282
CUFF_39308_m.185521	0.633343	5.52066	0.000102717	0.00309293	0.0386533	0.196605
comp78513_c0_m.164045	0.633031	4.32778	0.0020852	0.0293758	0.0458542	0.214136	MCF.2_cell_line_derived_transforming_sequence_|MCF2_(2_of_2)|JH556812.1|ENSFM00250000000478|812447|830648|1|812447|830648	MCF.2_cell_line_derived_transforming_sequence_|MCF2_(2_of_2)|14|ENSFM00250000000478|7955969|7966486|1|7955969|7966486	MCF.2_cell_line_derived_transforming_sequence_|MCF2_(2_of_2)|GL831184.1|ENSFM00250000000478|2627526|2644399|1|2627526|2644399	*	*	*	*	MCF.2_cell_line_derived_transforming_sequence_|MCF2_(2_of_2)|GeneScaffold_4322|ENSFM00250000000478|340757|361731|1|340757|361731	*	*
comp81546_c1_m.222824	0.632565	2.45245	0.00792346	0.0724582	0.0511693	0.226206
CUFF_39406_m.186236	0.632434	1.966	0.0129201	0.099042	0.0617924	0.248581
CUFF_23903_m.316103	0.632177	3.09979	0.00270906	0.0349742	0.0333324	0.182572
CUFF_23457_m.112260	0.63178	4.40469	0.000728491	0.0138438	0.101635	0.318802	calcium_channel,_voltage-dependent,_T_type,_alpha_1G_subunit_|CACNA1G_(2_of_2)|JH556933.1|ENSFM00600000922451|671514|743957|-1|671514|743957	*	*	*	*	*	*	*	*	*
comp75873_c0_m.128061	0.631426	2.85121	0.00451056	0.0495211	0.43096	0.656475
CUFF_46071_m.217788	0.631041	4.43713	0.0017577	0.0258983	0.0346734	0.186208	*	*	*	*	*	*	*	*	*	*
CUFF_27016_m.125141	0.630852	2.86251	0.00950816	0.0813067	0.0507715	0.225325
comp79930_c0_m.190098	0.630526	2.69325	0.00435084	0.0483442	0.0310209	0.176128
CUFF_46736_m.221952	0.629799	6.3264	6.41e-05	0.00214984	0.0285776	0.169049
CUFF_43508_m.207228	0.629794	5.78081	0.000774396	0.0144673	0.0341791	0.184876	*	*	*	*	*	*	*	*	*	*
CUFF_20133_m.100886	0.629303	3.7934	0.0124594	0.0971837	0.0367055	0.191587	brain-enriched_guanylate_kinase-associated_|BEGAIN_(2_of_2)|JH556722.1|ENSFM00260000050975|218996|257718|-1|218996|257718	brain-enriched_guanylate_kinase-associated_|BEGAIN_(2_of_2)|22|ENSFM00260000050975|9198867|9225452|-1|9198867|9225452	brain-enriched_guanylate_kinase-associated_|BEGAIN_(1_of_2)|GL831263.1|ENSFM00260000050975|556977|614275|-1|556977|614275	brain-enriched_guanylate_kinase-associated_|BEGAIN_(2_of_2)|groupXV|ENSFM00260000050975|7248957|7260679|1|7248957|7260679	brain-enriched_guanylate_kinase-associated_|BEGAIN_(1_of_2)|scaffold_10|ENSFM00260000050975|712056|725680|1|714153|725680	brain-enriched_guanylate_kinase-associated_|BEGAIN_(1_of_2)|10|ENSFM00260000050975|7257091|7267258|1|7257091|7267258	*	brain-enriched_guanylate_kinase-associated_|BEGAIN_(2_of_2)|GeneScaffold_4497|ENSFM00260000050975|59886|71893|1|59886|71893	*	brain-enriched_guanylate_kinase-associated_|Begain|12|ENSFM00260000050975|109032187|109068217|-1|109032187|109068217
CUFF_32262_m.151455	0.629103	8.21221	0.000223464	0.00572383	0.0497852	0.223126	||JH556769.1|ENSFM00670001235287|1515986|1609131|1|1515986|1609131	Uncharacterized_protein_|PTPRD|18|ENSFM00670001235287|9383955|9437600|1|9383955|9437600	Uncharacterized_protein_|PTPRD|GL831221.1|ENSFM00670001235287|1804370|1875635|1|1804370|1875635	||groupVII|ENSFM00670001235287|5878944|5936345|1|5878950|5935927	Uncharacterized_protein_|PTPRD|scaffold_140|ENSFM00670001235287|672528|713439|-1|672528|713439	||Un_random|ENSFM00670001235287|11774878|11826943|1|11775135|11826943	*	||GeneScaffold_4038|ENSFM00670001235287|324501|392804|1|324501|392804	protein_tyrosine_phosphatase_receptor_type_D_|PTPRD|9|ENSFM00670001235287|8314246|10612723|-1|8314247|8733949	protein_tyrosine_phosphatase_receptor_type_D_|Ptprd|4|ENSFM00670001235287|75941238|78211961|-1|75941238|76449980
CUFF_47774_m.52963	0.629007	3.08918	0.00248193	0.0329318	0.0533778	0.231036
comp78780_c7_m.168582	0.628637	2.45149	0.0116525	0.0927227	0.0301027	0.173501
CUFF_11982_m.82315	0.627605	4.97658	0.000174104	0.00474567	0.0299156	0.172961
CUFF_11476_m.279833	0.62726	4.52096	0.000160073	0.00441993	0.0262324	0.161964	*	*	*	*	*	*	*	*	*	*
comp81886_c2_m.230354	0.626808	2.40479	0.00936975	0.0805723	0.0346829	0.186234	*	*	*	*	*	*	SH3_and_multiple_ankyrin_repeat_domains_2_|shank2|25|ENSFM00250000000743|14426124|14626754|1|14426124|14626754	*	SH3_and_multiple_ankyrin_repeat_domains_2_|SHANK2|11|ENSFM00250000000743|70313961|70963623|-1|70315540|70858372	SH3/ankyrin_domain_gene_2_|Shank2|7|ENSFM00250000000743|144001928|144424494|1|144001928|144424494
comp75692_c0_m.126441	0.626449	3.27784	0.00560648	0.0572501	0.149811	0.387054
comp79551_c2_m.182363	0.626086	3.47115	0.00720003	0.0679916	0.0277345	0.166537
CUFF_4596_m.65229	0.62566	2.91727	0.00484854	0.0518723	0.0341677	0.184845	adrenoceptor_alpha_2A_|ADRA2A_(1_of_2)|JH556826.1|ENSFM00260000050343|583316|584623|-1|583316|584623	adrenoceptor_alpha_2A_|ADRA2A_(1_of_2)|1|ENSFM00260000050343|39964791|39966757|1|39964791|39966757	adrenoceptor_alpha_2A_|ADRA2A_(1_of_2)|GL831216.1|ENSFM00260000050343|1357838|1359124|-1|1357838|1359124	adrenoceptor_alpha_2A_|ADRA2A_(1_of_2)|groupIX|ENSFM00260000050343|13894819|13896953|-1|13894819|13896953	*	adrenoceptor_alpha_2A_|ADRA2A_(1_of_2)|18|ENSFM00260000050343|2864714|2865976|1|2864714|2865976	adrenergic,_alpha-2A-,_receptor_|adra2a|22|ENSFM00260000050343|32274475|32276283|-1|32274475|32276283	*	*	adrenergic_receptor_alpha_2a_|Adra2a|19|ENSFM00260000050343|54045182|54048982|1|54045182|54048982
comp82745_c0_m.249031	0.624814	2.35725	0.0099702	0.0837533	0.0476131	0.218204
comp77339_c3_m.145498	0.624291	4.28666	0.00124701	0.0200304	0.0420985	0.205179
CUFF_45954_m.217533	0.624274	3.73442	0.00149586	0.0231139	0.0415891	0.203934	RAB39B,_member_RAS_oncogene_family_|RAB39B_(2_of_2)|JH556812.1|ENSFM00500000270441|664705|669495|-1|664705|669495	RAB39B_member_RAS_oncogene_family_|RAB39B_(2_of_2)|14|ENSFM00500000270441|7814294|7815881|-1|7814294|7815881	RAB39B,_member_RAS_oncogene_family_|RAB39B_(2_of_2)|GL831184.1|ENSFM00500000270441|2482718|2485649|-1|2482718|2485649	RAB39B_member_RAS_oncogene_family_|RAB39B_(2_of_2)|groupVII|ENSFM00500000270441|18576773|18579403|-1|18577369|18579361	RAB39B,_member_RAS_oncogene_family_|RAB39B_(2_of_2)|scaffold_219|ENSFM00500000270441|276723|277568|1|276723|277568	RAB39B,_member_RAS_oncogene_family_|RAB39B_(2_of_2)|7|ENSFM00500000270441|10198902|10199700|-1|10198902|10199700	*	RAB39B_member_RAS_oncogene_family_|RAB39B_(2_of_2)|GeneScaffold_4322|ENSFM00500000270441|178192|179703|-1|178192|179703	*	*
comp78585_c1_m.165193	0.623748	4.16096	0.000749657	0.0141197	0.0365146	0.191088
comp79928_c2_m.190039	0.62369	4.68273	0.00809664	0.0732758	0.0290588	0.170466	C1q_and_tumor_necrosis_factor_related_protein_4_|C1QTNF4_(1_of_2)|JH556875.1|ENSFM00260000051148|93805|130644|1|93805|130644	Uncharacterized_protein_|C1QTNF4|ultracontig37|ENSFM00570000857047|190120|190881|1|190120|190881	C1q_and_tumor_necrosis_factor_related_protein_4_|C1QTNF4_(1_of_2)|GL831358.1|ENSFM00260000051148|324004|387833|1|324004|387833	C1q_and_tumor_necrosis_factor_related_protein_4_|C1QTNF4_(1_of_2)|groupII|ENSFM00260000051148|22032095|22033496|1|22032095|22033496	*	C1q_and_tumor_necrosis_factor_related_protein_4_|C1QTNF4_(1_of_2)|5|ENSFM00260000051148|12462883|12464286|1|12462883|12464286	C1q_and_tumor_necrosis_factor_related_protein_4_|c1qtnf4|7|ENSFM00260000051148|39992252|40004343|-1|39992252|40004343	*	*	*
CUFF_36198_m.170825	0.623095	4.01212	0.00260416	0.0341272	0.207011	0.454985	neuronal_PAS_domain_protein_3_|NPAS3|JH557043.1|ENSFM00710001441752|292761|317316|-1|292761|317316	Uncharacterized_protein_|NPAS3|22|ENSFM00710001441752|24178880|24316877|1|24178880|24316877	Uncharacterized_protein_|NPAS3|GL831232.1|ENSFM00710001441752|1732018|1787665|1|1732018|1787665	*	Uncharacterized_protein_|NPAS3|scaffold_548|ENSFM00710001441752|51522|81527|-1|51522|81527	*	Uncharacterized_protein_|NPAS3|17|ENSFM00710001441752|9169156|9717503|1|9169156|9717503	*	neuronal_PAS_domain_protein_3_|NPAS3|14|ENSFM00710001441752|33404139|34273382|1|33404139|34270315	neuronal_PAS_domain_protein_3_|Npas3|12|ENSFM00710001441752|53248677|54072175|1|53248677|54072175
comp79486_c2_m.181042	0.622947	3.25154	0.00591148	0.0592334	0.0622959	0.249592
CUFF_43508_m.207230	0.622798	4.35917	0.00348908	0.0412947	0.0367223	0.191631	*	*	*	*	*	*	*	*	*	*
CUFF_42283_m.200363	0.62237	2.70735	0.00696869	0.0666272	0.044804	0.211669	*	*	*	*	*	*	*	*	*	*
CUFF_26446_m.122464	0.622167	4.48584	0.000109127	0.00325402	0.105011	0.324053	transducin-like_enhancer_of_split_3_(E(sp1)_homolog,_Drosophila)_|TLE3_(2_of_2)|JH556839.1|ENSFM00250000000505|456151|482228|1|456151|482228	transducin-like_enhancer_of_split_3_(E(sp1)_homolog_Drosophila)_|TLE3_(1_of_2)|6|ENSFM00250000000505|11142426|11160108|-1|11142426|11160108	transducin-like_enhancer_of_split_3_(E(sp1)_homolog,_Drosophila)_|TLE3_(2_of_2)|GL831142.1|ENSFM00250000000505|8326287|8345034|1|8326287|8345034	transducin-like_enhancer_of_split_3_(E(sp1)_homolog_Drosophila)_|TLE3_(2_of_2)|groupXIX|ENSFM00250000000505|6770049|6786109|1|6770049|6786109	transducin-like_enhancer_of_split_3_(E(sp1)_homolog,_Drosophila)_|TLE3_(2_of_2)|scaffold_2|ENSFM00250000000505|1412006|1427479|1|1412400|1427479	transducin-like_enhancer_of_split_3_(E(sp1)_homolog,_Drosophila)_|TLE3_(1_of_2)|13|ENSFM00250000000505|8234894|8249825|1|8234894|8249825	groucho_2_|gro2|18|ENSFM00250000000505|20006672|20038222|1|20007518|20036903	transducin-like_enhancer_of_split_3_(E(sp1)_homolog_Drosophila)_|TLE3_(1_of_2)|GeneScaffold_2130|ENSFM00250000000505|635709|658582|1|635709|658582,transducin-like_enhancer_of_split_3_(E(sp1)_homolog_Drosophila)_|TLE3_(2_of_2)|GeneScaffold_3814|ENSFM00250000000505|413429|441652|1|413429|441652	*	transducin-like_enhancer_of_split_3_homolog_of_Drosophila_E(spl)_|Tle3|9|ENSFM00250000000505|61372366|61418497|1|61372366|61418497
CUFF_44415_m.212098	0.622021	4.0817	0.0043761	0.0485021	0.0845187	0.290721	||JH558753.1|ENSFM00570000851314|8985|18033|-1|8985|18033	sortilin-related_receptor_L(DLR_class)_A_repeats_containing_|SORL1_(2_of_2)|13|ENSFM00570000851314|19626087|19633578|-1|19626087|19633578	*	*	Uncharacterized_protein_||scaffold_3555|ENSFM00570000851314|537|2789|-1|537|2789	*	*	*	*	*
comp78197_c1_m.158748	0.621037	5.33795	7.31e-05	0.00237991	0.080712	0.284099	mannosyl_(alpha-1,6-)-glycoprotein_beta-1,6-N-acetyl-glucosaminyltransferase,_isozyme_B_|MGAT5B_(2_of_2)|JH556678.1|ENSFM00250000001404|2051976|2171611|-1|2051976|2171611	*	mannosyl_(alpha-1,6-)-glycoprotein_beta-1,6-N-acetyl-glucosaminyltransferase,_isozyme_B_|MGAT5B_(2_of_2)|GL831193.1|ENSFM00250000001404|2504327|2623703|1|2504327|2623703	mannosyl_(alpha-16-)-glycoprotein_beta-16-N-acetyl-glucosaminyltransferase_isozyme_B_|MGAT5B_(2_of_2)|groupIX|ENSFM00250000001404|16630442|16684711|-1|16630442|16684711	mannosyl_(alpha-1,6-)-glycoprotein_beta-1,6-N-acetyl-glucosaminyltransferase,_isozyme_B_|MGAT5B_(2_of_2)|scaffold_189|ENSFM00250000001404|7221|52952|-1|7221|52952	*	*	*	*	*
CUFF_21696_m.309585	0.620392	4.33929	0.000107177	0.00321323	0.0422053	0.205439
CUFF_44538_m.45745	0.619875	4.09718	0.00560849	0.0572501	0.0263394	0.162294	*	*	*	*	*	*	*	family_with_sequence_similarity_13_member_C_|FAM13C_(2_of_2)|GeneScaffold_119|ENSFM00250000001568|756548|780436|1|756548|780436	*	*
CUFF_38688_m.181407	0.619671	2.26165	0.010545	0.0869955	0.0467691	0.216262	distal-less_homeobox_1_|DLX1|JH556696.1|ENSFM00500000270266|2479130|2483989|1|2479130|2483989	Uncharacterized_protein_|DLX1|21|ENSFM00500000270266|24078539|24079718|1|24078539|24079718	Uncharacterized_protein_|DLX1|GL831187.1|ENSFM00500000270266|1341548|1345800|-1|1341548|1345800	distal-less_homeobox_1_|DLX1|groupXVI|ENSFM00500000270266|10187375|10188908|-1|10187375|10188908	Uncharacterized_protein_|DLX1|scaffold_100|ENSFM00500000270266|688192|689413|-1|688192|689413	distal-less_homeobox_1_|DLX1|2|ENSFM00500000270266|13745053|13746467|-1|13745053|13746467	distal-less_homeobox_gene_1a_|dlx1a|9|ENSFM00500000270266|3384549|3386556|1|3384549|3386556	distal-less_homeobox_1_|DLX1|GeneScaffold_2046|ENSFM00500000270266|224893|226392|-1|224893|226392	distal-less_homeobox_1_|DLX1|2|ENSFM00500000270266|172949468|172954405|1|172949954|172954405	distal-less_homeobox_1_|Dlx1|2|ENSFM00500000270266|71528113|71533981|1|71528113|71533980
CUFF_25563_m.318805	0.619638	7.75658	0.000329792	0.00774997	0.0840939	0.289989	glutamate_receptor,_ionotropic,_N-methyl_D-aspartate_1_|GRIN1|JH557312.1|ENSFM00710001441777|38213|72123|-1|38213|72123	glutamate_receptor_ionotropic_N-methyl_D-aspartate_1_|GRIN1_(1_of_2)|12|ENSFM00710001441777|26436925|26472715|-1|26436925|26472715	*	*	glutamate_receptor,_ionotropic,_N-methyl_D-aspartate_1_|GRIN1_(1_of_2)|scaffold_582|ENSFM00710001441777|58178|73704|-1|58178|73704	*	*	*	*	*
CUFF_44714_m.47267	0.618337	4.1624	0.00124098	0.0199685	0.034692	0.186258	*	*	*	*	*	*	*	*	*	*
CUFF_31369_m.145889	0.618329	4.0334	0.000167261	0.00459086	0.0275571	0.166003	*	*	*	*	*	*	*	*	*	*
CUFF_41092_m.197272	0.618286	4.92587	0.00083247	0.0151362	0.0460449	0.214581	solute_carrier_family_25,_member_39_|SLC25A39|JH556969.1|ENSFM00250000002826|353492|359078|-1|353492|359078	Uncharacterized_protein_|SLC25A39|8|ENSFM00250000002826|3053400|3058866|-1|3053400|3058766	*	solute_carrier_family_25_member_39_|SLC25A39|groupXI|ENSFM00250000002826|15684344|15689244|-1|15684344|15689169	Uncharacterized_protein_|SLC25A39|scaffold_307|ENSFM00250000002826|26536|29013|-1|26536|29013	solute_carrier_family_25,_member_39_|SLC25A39|3|ENSFM00250000002826|15000445|15003384|1|15000695|15003182	solute_carrier_family_25,_member_39_|slc25a39|3|ENSFM00250000002826|30023938|30042619|-1|30023938|30042619	solute_carrier_family_25_member_39_|SLC25A39|GeneScaffold_986|ENSFM00250000002826|73892|79384|-1|73892|79384	solute_carrier_family_25_member_39_|SLC25A39|17|ENSFM00250000002826|42396993|42402238|-1|42397004|42402183	solute_carrier_family_25_member_39_|Slc25a39|11|ENSFM00250000002826|102402985|102407946|-1|102402985|102407544
CUFF_50013_m.237938	0.617928	3.64389	0.0013464	0.0212804	0.0410401	0.202584	*	*	*	*	potassium_inwardly-rectifying_channel,_subfamily_J,_member_11_|KCNJ11_(1_of_2)|scaffold_5708|ENSFM00710001441617|71|1485|1|71|1485	*	*	*	*	*
CUFF_35161_m.165393	0.617645	5.9842	6.85e-05	0.00225725	0.0392238	0.19805	6-phosphofructo-2-kinase/fructose-2,6-biphosphatase_2_|PFKFB2_(1_of_2)|JH556734.1|ENSFM00250000000790|678685|692050|-1|678685|692050	*	Uncharacterized_protein_|PFKFB2|GL831137.1|ENSFM00250000000790|5155990|5173496|-1|5155990|5173496	*	*	6-phosphofructo-2-kinase/fructose-2,6-biphosphatase_2_|PFKFB2_(2_of_2)|Un_random|ENSFM00250000000790|64074776|64079094|1|64074776|64079094	6-phosphofructo-2-kinase/fructose-2,6-biphosphatase_2_|PFKFB2_(1_of_2)|11|ENSFM00250000000790|19205192|19220171|-1|19205192|19220171	6-phosphofructo-2-kinase/fructose-26-biphosphatase_2_|PFKFB2_(2_of_2)|GeneScaffold_748|ENSFM00250000000790|293845|303057|1|293845|303057	6-phosphofructo-2-kinase/fructose-26-biphosphatase_2_|PFKFB2|1|ENSFM00250000000790|207222801|207254369|1|207226605|207251168	6-phosphofructo-2-kinase/fructose-26-biphosphatase_2_|Pfkfb2|1|ENSFM00250000000790|130689043|130729253|-1|130692255|130715821
CUFF_40246_m.192266	0.617636	4.33936	0.00253141	0.033332	0.0494806	0.222442
comp79651_c0_m.184168	0.617143	4.45701	0.000618544	0.0122696	0.0317432	0.178166	*	*	*	*	*	*	*	*	*	*
CUFF_7353_m.264408	0.616759	2.69628	0.00748302	0.0698829	0.0587712	0.242428	*	Uncharacterized_protein_|OLA.26734|8|ENSFM00560000770995|18409321|18414796|-1|18409321|18414796	*	*	Uncharacterized_protein_||scaffold_209|ENSFM00560000770995|89316|93504|-1|89627|93504	Uncharacterized_protein_||Un_random|ENSFM00560000770995|6543267|6546306|1|6543267|6546306	*	||GeneScaffold_1699|ENSFM00560000770995|42585|48210|1|42585|48210	*	*
CUFF_32262_m.151460	0.616451	4.86211	0.000323074	0.00763761	0.060402	0.245768
comp80067_c1_m.192630	0.616103	3.57834	0.00662067	0.0643162	0.0329501	0.181522
comp81298_c0_m.217483	0.615981	4.26264	0.000365068	0.00837231	0.0855255	0.292447
CUFF_3913_m.252242	0.615854	2.98433	0.00607956	0.0603884	0.0371172	0.192658	*	*	*	*	*	*	*	*	*	*
comp80321_c6_m.197530	0.613892	3.4086	0.00378256	0.0438657	0.0779262	0.279153	*	*	*	*	*	*	*	*	*	*
comp82002_c2_m.233178	0.613464	3.25124	0.0048869	0.0520993	0.0341763	0.184868
CUFF_28190_m.25635	0.612921	5.4434	0.000759907	0.0142738	0.0353387	0.187986	||JH556665.1|ENSFM00710001441722|3390524|3410364|-1|3390524|3410364	Uncharacterized_protein_||4|ENSFM00710001441722|8337002|8347292|-1|8337002|8347292	Uncharacterized_protein_||GL831234.1|ENSFM00710001441722|1980557|1993470|1|1980557|1993470	||groupVIII|ENSFM00710001441722|16214608|16225148|1|16214608|16225148	*	Uncharacterized_protein_||1|ENSFM00710001441722|13843960|13852895|-1|13843960|13852895	si:dkey-110c1.10_|si:dkey-110c1.10|22|ENSFM00710001441722|20564913|20608277|-1|20564913|20608276	*	*	*
CUFF_27523_m.127696	0.612514	5.16737	3.13e-05	0.00120467	0.0349112	0.186846	*	*	*	*	Uncharacterized_protein_|RYR2|scaffold_29|ENSFM00250000000332|961141|972137|1|961141|972137	ryanodine_receptor_2_(cardiac)_|RYR2_(1_of_3)|2|ENSFM00250000000332|3295986|3304962|1|3295986|3304962	*	*	*	*
comp80431_c0_m.199689	0.612444	2.68598	0.00984124	0.0832525	0.0451729	0.212539	*	*	*	*	*	*	*	*	*	*
CUFF_4984_m.67850	0.612365	4.2203	0.00125361	0.0201131	0.0429053	0.207136	mab-21-like_2_(C._elegans)_|MAB21L2|JH556983.1|ENSFM00250000003397|214482|215561|-1|214482|215561	Uncharacterized_protein_|MAB21L2|1|ENSFM00250000003397|22919697|22920776|1|22919697|22920776	Uncharacterized_protein_|MAB21L2|GL831212.1|ENSFM00250000003397|1084498|1085577|1|1084498|1085577	mab-21-like_2_(C._elegans)_|MAB21L2|groupIX|ENSFM00250000003397|6432286|6433365|-1|6432286|6433365	Uncharacterized_protein_|MAB21L2|scaffold_17|ENSFM00250000003397|1761186|1762265|1|1761186|1762265	*	mab-21-like_2_|mab21l2|1|ENSFM00250000003397|22850481|22852291|1|22850481|22852291	mab-21-like_2_(C._elegans)_|MAB21L2|GeneScaffold_4035|ENSFM00250000003397|1342767|1343846|-1|1342767|1343846	mab-21-like_1_(C._elegans)_|MAB21L1|13|ENSFM00250000003397|36047926|36050832|-1|36047926|36050832	mab-21-like_1_(C._elegans)_|Mab21l1|3|ENSFM00250000003397|55782510|55785285|1|55782510|55785285
CUFF_13832_m.86948	0.611964	3.59739	0.00874735	0.0772407	0.0406598	0.201643	*	*	||GL831155.1|ENSFM00250000007006|2357881|2424721|-1|2357881|2424721	*	*	*	*	*	*	*
CUFF_23494_m.314050	0.610808	4.11095	0.00591433	0.0592334	0.108088	0.328768
CUFF_49858_m.326595	0.610615	4.56014	0.00017324	0.00473147	0.0549423	0.234398
CUFF_11338_m.279031	0.610403	3.17614	0.0126264	0.0980305	0.0444028	0.21072
CUFF_40088_m.190967	0.610403	3.19442	0.00988909	0.0834528	0.0324962	0.180267
CUFF_48711_m.230635	0.61001	2.64242	0.011124	0.0901278	0.0276414	0.166257
CUFF_43508_m.207231	0.608701	3.93677	0.00792495	0.0724582	0.12077	0.34752
CUFF_33335_m.32992	0.608442	5.86086	5.59e-05	0.00193247	0.0377336	0.194251	*	*	*	*	*	*	*	*	*	*
CUFF_29339_m.322072	0.606866	4.08929	0.00542172	0.0558599	0.0586261	0.242128	DIS3_mitotic_control_homolog_(S._cerevisiae)-like_|DIS3L|JH556927.1|ENSFM00710001441770|285945|296034|1|285945|296034	Uncharacterized_protein_|DIS3L|ultracontig37|ENSFM00710001441770|616675|640690|1|616675|640690	Uncharacterized_protein_|DIS3L|GL831252.1|ENSFM00710001441770|2292284|2331324|-1|2292284|2331324	DIS3_mitotic_control_homolog_(S._cerevisiae)-like_|DIS3L|groupII|ENSFM00710001441770|21750309|21758060|1|21750309|21758060	Uncharacterized_protein_|DIS3L|scaffold_1|ENSFM00710001441770|372260|378238|-1|372260|378238	DIS3_mitotic_control_homolog_(S._cerevisiae)-like_|DIS3L|5|ENSFM00710001441770|12848983|12854029|1|12848983|12854029	DIS3_mitotic_control_homolog_(S._cerevisiae)-like_|dis3l|7|ENSFM00710001441770|35583409|35599487|-1|35583409|35599487	DIS3_mitotic_control_homolog_(S._cerevisiae)-like_|DIS3L|GeneScaffold_2882|ENSFM00710001441770|27319|41697|1|27319|41697	DIS3_mitotic_control_homolog_(S._cerevisiae)-like_|DIS3L|15|ENSFM00710001441770|66585555|66626236|1|66585885|66626082	DIS3_mitotic_control_homolog_(S._cerevisiae)-like_|Dis3l|9|ENSFM00710001441770|64306756|64341288|-1|64306756|64341257
comp76721_c4_m.137533	0.606858	3.84798	0.00483579	0.0518723	0.0278985	0.167028	*	*	*	*	*	*	Uncharacterized_protein_|CABZ01084010.1|8|ENSFM00260000050342|36031|54069|1|36031|54069	*	*	*
CUFF_2429_m.60103	0.606676	6.92952	0.000585198	0.0118002	0.0346578	0.186166	ATPase,_H+_transporting,_lysosomal_56/58kDa,_V1_subunit_B2_|ATP6V1B2|JH557049.1|ENSFM00250000001461|189410|198323|-1|189410|198323	*	ATPase,_H+_transporting,_lysosomal_56/58kDa,_V1_subunit_B2_|ATP6V1B2|GL831271.1|ENSFM00250000001461|1076079|1083385|-1|1076079|1083385	*	Uncharacterized_protein_|ATP6V1B2|scaffold_27|ENSFM00250000001461|1358780|1362693|1|1358807|1362693	ATPase,_H+_transporting,_lysosomal_56/58kDa,_V1_subunit_B2_|ATP6V1B2|4|ENSFM00250000001461|3182252|3185304|-1|3182252|3185304	ATPase,_H+_transporting,_lysosomal_V1_subunit_B2_|atp6v1b2|10|ENSFM00250000001461|19584773|19596695|1|19584773|19596695	*	*	*
CUFF_20487_m.103258	0.606565	3.26725	0.00463331	0.0503285	0.0351744	0.187549	*	*	*	*	*	*	*	*	*	*
comp72183_c0_m.98627	0.60584	3.03294	0.0122948	0.0962259	0.0344857	0.185703	||JH558358.1|ENSFM00250000003398|22043|28506|1|22043|28506	Uncharacterized_protein_||10|ENSFM00250000003398|11741632|11751604|-1|11741632|11751604	Uncharacterized_protein_||GL831165.1|ENSFM00250000003398|861170|875507|1|866088|874998	||groupIV|ENSFM00250000003398|10509777|10517730|-1|10509777|10517730	Uncharacterized_protein_||scaffold_203|ENSFM00250000003398|437100|444361|1|437100|444361	Uncharacterized_protein_||1|ENSFM00250000003398|272926|280362|-1|272926|280212	bicaudal_C_homolog_2_|bicc2|14|ENSFM00250000003398|3331098|3375095|-1|3331098|3375095,bicaudal_C_homolog_2_|bicc2|14|ENSFM00250000003398|3195114|3233169|1|3195114|3233169	||GeneScaffold_3589|ENSFM00250000003398|243461|262763|-1|243461|262763	*	*
CUFF_16631_m.93859	0.605469	2.40795	0.0116376	0.0926579	0.0404693	0.20117
CUFF_196_m.1286	0.605402	3.58969	0.00942116	0.0808877	0.0485431	0.220325
comp78217_c1_m.159116	0.605095	4.55381	0.00400999	0.045697	0.0382908	0.19568	syntaxin_binding_protein_5-like_|STXBP5L|JH556954.1|ENSFM00500000269888|222161|367013|-1|222161|367013	Uncharacterized_protein_|STXBP5L|ultracontig257|ENSFM00500000269888|135450|228678|-1|135450|228678	Uncharacterized_protein_|STXBP5L|GL831155.1|ENSFM00500000269888|446899|587196|1|446899|582554	syntaxin_binding_protein_5-like_|STXBP5L|groupXVI|ENSFM00500000269888|14388435|14459761|1|14388435|14459761	Uncharacterized_protein_|STXBP5L|scaffold_83|ENSFM00500000269888|576989|643560|-1|576989|643560	*	syntaxin_binding_protein_5-like_|stxbp5l|9|ENSFM00500000269888|28449312|28682241|-1|28449312|28682241	*	syntaxin_binding_protein_5-like_|STXBP5L|3|ENSFM00500000269888|120626919|121143608|1|120626919|121143608	syntaxin_binding_protein_5-like_|Stxbp5l|16|ENSFM00500000269888|37114942|37384962|-1|37114942|37384923
CUFF_966_m.6869	0.605069	5.26096	0.000707198	0.0135794	0.0278934	0.167013	*	*	*	*	*	*	*	*	*	*
CUFF_29376_m.133674	0.605022	4.35578	0.00116815	0.0192127	0.0356142	0.188717
comp81414_c2_m.219846	0.603866	7.82773	0.000338805	0.00792804	0.0385587	0.196364	*	*	*	*	sodium_channel,_voltage_gated,_type_VIII,_alpha_subunit_|SCN8A_(2_of_3)|scaffold_258|ENSFM00570000850985|401406|402395|-1|401406|402395	*	*	*	*	*
CUFF_23602_m.314650	0.602919	4.11882	0.00310278	0.0382088	0.0243707	0.156111	*	Uncharacterized_protein_||5|ENSFM00250000006934|17252999|17258874|-1|17252999|17258874	Uncharacterized_protein_||GL831390.1|ENSFM00250000006934|7917|10169|1|8339|10169	||groupXVII|ENSFM00250000006934|498097|500281|1|498097|500281	*	Uncharacterized_protein_||Un_random|ENSFM00250000006934|55947877|55951339|-1|55947877|55951339	Uncharacterized_protein_|CABZ01041604.1|6|ENSFM00250000006934|55251293|55252036|1|55251293|55252036	ring_finger_protein_182_|RNF182|GeneScaffold_531|ENSFM00250000006934|12494|14211|1|12494|14211	*	*
CUFF_24546_m.316647	0.602233	4.59561	0.00185242	0.0268759	0.0327064	0.180849
CUFF_28038_m.24450	0.601964	2.81344	0.0074687	0.0698123	0.0400398	0.200099	SHC_(Src_homology_2_domain_containing)_transforming_protein_2_|SHC2|JH556665.1|ENSFM00250000001102|5510542|5527512|1|5510542|5527512	Uncharacterized_protein_|SHC2|4|ENSFM00250000001102|32146991|32161067|1|32146991|32161067	Uncharacterized_protein_|SHC2|GL831140.1|ENSFM00250000001102|3209202|3226561|1|3211075|3224070	SHC_(Src_homology_2_domain_containing)_transforming_protein_2_|SHC2|groupVIII|ENSFM00250000001102|14785692|14795435|-1|14785692|14795435	Uncharacterized_protein_|SHC2|scaffold_135|ENSFM00250000001102|679435|687273|-1|679435|687252	SHC_(Src_homology_2_domain_containing)_transforming_protein_2_|SHC2|1|ENSFM00250000001102|14935669|14943573|1|14935669|14943573	SHC_(Src_homology_2_domain_containing)_transforming_protein_2_|shc2|22|ENSFM00250000001102|21639371|21673243|1|21647823|21673243	SHC_(Src_homology_2_domain_containing)_transforming_protein_2_|SHC2|GeneScaffold_3000|ENSFM00250000001102|567333|585466|-1|567333|585466	SHC_(Src_homology_2_domain_containing)_transforming_protein_2_|SHC2|19|ENSFM00250000001102|416583|460996|-1|416593|460996	SHC_(Src_homology_2_domain_containing)_transforming_protein_2_|Shc2|10|ENSFM00250000001102|79617940|79637918|-1|79617940|79637918
CUFF_52071_m.245087	0.601318	3.64898	0.00114211	0.0189519	0.0365403	0.191155	ST3_beta-galactoside_alpha-2,3-sialyltransferase_5_|ST3GAL5|JH556857.1|ENSFM00500000269867|801419|803717|1|801419|803717	Uncharacterized_protein_|ST3GAL5|10|ENSFM00500000269867|21130349|21138165|-1|21130349|21138165	*	ST3_beta-galactoside_alpha-23-sialyltransferase_5_|ST3GAL5|groupIV|ENSFM00500000269867|17740164|17750562|-1|17740164|17750562	Uncharacterized_protein_|ST3GAL5|scaffold_2211|ENSFM00500000269867|15706|17139|-1|15706|17139	ST3_beta-galactoside_alpha-2,3-sialyltransferase_5_|ST3GAL5|Un_random|ENSFM00500000269867|91847329|91851685|-1|91847329|91851685	ST3_beta-galactoside_alpha-2,3-sialyltransferase_5_|st3gal5|14|ENSFM00500000269867|9653589|9671366|1|9653597|9671354	ST3_beta-galactoside_alpha-23-sialyltransferase_5_|ST3GAL5|GeneScaffold_3844|ENSFM00500000269867|61836|84542|-1|61836|84542	ST3_beta-galactoside_alpha-23-sialyltransferase_5_|ST3GAL5|2|ENSFM00500000269867|86066267|86116137|-1|86066267|86116137	ST3_beta-galactoside_alpha-23-sialyltransferase_5_|St3gal5|6|ENSFM00500000269867|72097613|72154570|1|72097613|72154570
CUFF_36253_m.170990	0.601244	3.79465	0.0104067	0.0860932	0.0494513	0.222377	*	*	*	*	*	*	*	*	*	*
CUFF_50472_m.57548	0.601228	5.16626	7.61e-05	0.00245716	0.0796228	0.282175
CUFF_27062_m.125441	0.599751	5.69645	0.00995243	0.0836864	0.033296	0.182472	*	*	calmodulin_binding_transcription_activator_1_|CAMTA1_(2_of_2)|GL831146.1|ENSFM00650001140027|5604025|5660415|-1|5608758|5660415	*	calmodulin_binding_transcription_activator_1_|CAMTA1_(2_of_2)|scaffold_169|ENSFM00650001140027|404663|442518|-1|404688|442518	*	*	*	*	*
comp82071_c0_m.234671	0.599082	4.78836	0.000930395	0.016429	0.0291603	0.170764	solute_carrier_family_45,_member_1_|SLC45A1|JH556674.1|ENSFM00500000271895|2111057|2117934|1|2111057|2117934	*	*	*	*	solute_carrier_family_45,_member_1_|SLC45A1|11|ENSFM00500000270588|4958938|4961879|-1|4958938|4961879	*	*	*	*
comp82234_c1_m.238566	0.598899	3.83656	0.00183888	0.0267238	0.0467141	0.216134
CUFF_15667_m.293793	0.598866	4.54473	0.00160364	0.0242098	0.0738983	0.271842	ankyrin_repeat_domain_34A_|ANKRD34A|JH557846.1|ENSFM00250000003314|31433|33028|1|31433|33028	*	*	*	*	*	ankyrin_repeat_domain_34A_|ANKRD34A|16|ENSFM00250000003314|45637241|45638788|-1|45637241|45638788	*	ankyrin_repeat_domain_34A_|ANKRD34A|1|ENSFM00250000003314|145470508|145475646|1|145470508|145475646,|ANKRD34A|HG1287_PATCH|ENSFM00250000003314|146570948|146576089|-1|146570948|146576089	ankyrin_repeat_domain_34A_|Ankrd34a|3|ENSFM00250000003314|96596636|96599775|1|96596636|96599775
CUFF_20987_m.307713	0.598719	5.34045	0.000151051	0.00424294	0.0331454	0.182059	FERM_and_PDZ_domain_containing_3_|FRMPD3|JH556664.1|ENSFM00250000001492|3096646|3140321|1|3096646|3140321	Uncharacterized_protein_|FRMPD3|10|ENSFM00250000001492|14219534|14235746|1|14219534|14235746	Uncharacterized_protein_|FRMPD3|GL831174.1|ENSFM00250000001492|3990848|4009798|-1|3990848|4009798	FERM_and_PDZ_domain_containing_3_|FRMPD3|groupIV|ENSFM00250000001492|12291288|12309422|1|12291288|12309422	Uncharacterized_protein_|FRMPD3|scaffold_89|ENSFM00250000001492|937648|950461|-1|937648|950461	*	FERM_and_PDZ_domain_containing_3_|FRMPD3|14|ENSFM00250000001492|12170666|12220769|1|12170666|12220769	FERM_and_PDZ_domain_containing_3_|FRMPD3|GeneScaffold_3590|ENSFM00250000001492|2273770|2285175|1|2273770|2285175	FERM_and_PDZ_domain_containing_3_|FRMPD3|X|ENSFM00250000001492|106765680|106848481|1|106765680|106846603	*
CUFF_38768_m.181997	0.597328	4.50218	0.00018825	0.00502705	0.0536299	0.231581	*	*	*	*	*	*	glycine_receptor_subunit_alpha-2_precursor_|GLRA2|9|ENSFM00400000131715|56926542|56953384|-1|56926542|56953384	*	*	*
CUFF_40939_m.196152	0.595767	6.06733	0.000131507	0.00378758	0.0400489	0.200122	anoctamin_4_|ANO4|JH556720.1|ENSFM00250000000240|134897|182557|-1|134897|182557	*	Anoctamin_|ANO4|GL831319.1|ENSFM00250000000240|1217610|1250751|-1|1217610|1250751	anoctamin_4_|ANO4|groupIV|ENSFM00250000000240|25585353|25601311|-1|25585353|25601311	*	*	*	anoctamin_4_|ANO4|GeneScaffold_2280|ENSFM00250000000240|22895|56875|-1|22895|56875	anoctamin_4_|ANO4|12|ENSFM00250000000240|101111304|101522419|1|101188736|101522065	anoctamin_4_|Ano4|10|ENSFM00250000000240|88948995|89257790|-1|88948995|89257790
CUFF_7866_m.267210	0.595702	4.6332	0.00519875	0.0542919	0.0544449	0.233334	*	*	*	*	*	*	*	*	*	*
CUFF_17852_m.301646	0.595593	3.83665	0.00414582	0.0467541	0.0592629	0.24344	*	*	*	*	*	*	*	*	*	*
comp82716_c0_m.248578	0.594761	4.77508	0.000776707	0.0144908	0.0298279	0.172707	*	*	*	*	*	*	Uncharacterized_protein_|BX927253.1|4|ENSFM00710001441662|39573933|39578495|-1|39573933|39578495	*	*	*
CUFF_7743_m.266478	0.59454	3.58419	0.00131996	0.0209465	0.025382	0.159317	*	*	*	*	*	*	*	Rho_guanine_nucleotide_exchange_factor_(GEF)_11_|ARHGEF11|GeneScaffold_167|ENSFM00650001142308|13058|41498|1|13058|41498	*	*
comp67140_c0_m.71328	0.594288	5.61084	0.00022067	0.00567331	0.0834468	0.288872	ERGIC_and_golgi_2_|ERGIC2_(2_of_2)|JH556837.1|ENSFM00500000271379|558496|566039|1|558496|566039	ERGIC_and_golgi_2_|ERGIC2_(2_of_2)|23|ENSFM00500000271379|17808005|17814127|1|17808005|17814127	ERGIC_and_golgi_2_|ERGIC2_(2_of_2)|GL831243.1|ENSFM00500000271379|2000341|2004992|-1|2000341|2004992	ERGIC_and_golgi_2_|ERGIC2_(2_of_2)|groupIV|ENSFM00500000271379|31510536|31513404|-1|31510536|31513404	ERGIC_and_golgi_2_|ERGIC2_(2_of_2)|scaffold_21|ENSFM00500000271379|1727756|1729893|1|1727756|1729893	ERGIC_and_golgi_2_|ERGIC2_(2_of_2)|19|ENSFM00500000271379|1710863|1712907|1|1710863|1712907	*	ERGIC_and_golgi_2_|ERGIC2_(2_of_2)|GeneScaffold_4147|ENSFM00500000271379|30315|34555|-1|30315|34555	*	*
comp81948_c3_m.232022	0.593978	2.55092	0.0107379	0.0880328	0.0654226	0.255778
comp77508_c0_m.148211	0.593628	4.17284	0.0120214	0.0947033	0.0651473	0.25524	||JH556666.1|ENSFM00710001441706|2077040|2087850|-1|2077040|2087850	*	Uncharacterized_protein_||GL831185.1|ENSFM00710001441706|405915|413069|1|405915|413069	*	Uncharacterized_protein_||scaffold_516|ENSFM00710001441706|43758|48591|1|43764|48591	Uncharacterized_protein_||Un_random|ENSFM00710001441706|65545527|65552380|1|65545527|65552380	transglutaminase_2,_like_|tgm2l|18|ENSFM00710001441706|18612937|18630627|-1|18612937|18630627	||GeneScaffold_2809|ENSFM00710001441706|13849|18709|1|13849|18561	*	*
comp78169_c5_m.158344	0.592753	5.2011	3.19e-05	0.00122187	0.0366644	0.191479	*	*	*	*	*	*	*	*	*	*
CUFF_23900_m.316087	0.592714	4.08745	0.00188311	0.027138	0.0276894	0.166401	transcription_factor_4_|TCF4_(2_of_2)|JH557261.1|ENSFM00250000000724|125576|132445|1|125576|132445	*	*	transcription_factor_4_|TCF4|scaffold_88|ENSFM00250000000724|157065|200950|-1|157065|200950	Uncharacterized_protein_|TCF4|scaffold_216|ENSFM00250000000724|128296|164543|1|146075|164543	*	transcription_factor_4_|tcf4|21|ENSFM00250000000724|1602919|1689003|1|1602919|1689003	transcription_factor_4_|TCF4|GeneScaffold_3649|ENSFM00250000000724|22274|104869|-1|22274|104869	*	*
CUFF_30519_m.140628	0.592583	3.69276	0.00305398	0.0377468	0.0925956	0.304295
CUFF_50190_m.55316	0.59163	2.9982	0.00769085	0.0710947	0.0308324	0.175592	*	*	*	*	*	*	Uncharacterized_protein_|CABZ01100254.1|12|ENSFM00600000943894|50565077|50565636|1|50565077|50565636	*	*	*
CUFF_33358_m.32693	0.59149	4.85493	0.000552837	0.011299	0.0421594	0.205328	chromosome_15_open_reading_frame_59_|C15orf59|JH556842.1|ENSFM00250000009928|81232|82047|1|81232|82047	*	Uncharacterized_protein_|C15ORF59|GL831133.1|ENSFM00250000009928|2244485|2245312|1|2244485|2245312	*	Uncharacterized_protein_|C15ORF59|scaffold_174|ENSFM00250000009928|589439|590266|1|589439|590266	chromosome_15_open_reading_frame_59_|C15orf59|5|ENSFM00250000009928|1916957|1955108|-1|1916957|1955108	*	*	chromosome_15_open_reading_frame_59_|C15orf59|15|ENSFM00250000009928|74032141|74045088|-1|74032152|74043816	RIKEN_cDNA_6030419C18_gene_|6030419C18Rik|9|ENSFM00250000009928|58488603|58499742|1|58488603|58499742
comp76600_c0_m.136028	0.590868	4.37453	0.0015172	0.0233257	0.023399	0.152967
CUFF_29637_m.134975	0.590434	4.41521	0.00142727	0.0222654	0.0309001	0.175784	potassium_voltage-gated_channel,_shaker-related_subfamily,_beta_member_2_|KCNAB2_(1_of_2)|JH556674.1|ENSFM00250000001248|2376077|2392429|1|2376077|2392429	*	Uncharacterized_protein_|KCNAB2|GL831288.1|ENSFM00250000001248|96386|178938|1|96386|178938	*	*	*	potassium_voltage-gated_channel,_shaker-related_subfamily,_beta_member_2_|KCNAB2_(1_of_2)|11|ENSFM00250000001248|42638137|42796933|1|42638137|42796933	*	*	potassium_voltage-gated_channel_shaker-related_subfamily_beta_member_2_|Kcnab2|4|ENSFM00250000001248|152390742|152477871|-1|152392721|152477433
CUFF_14280_m.89677	0.590173	3.08396	0.00434975	0.0483442	0.0554917	0.235567
CUFF_20074_m.100462	0.590059	4.28878	0.000602539	0.0119952	0.090115	0.300192	*	*	*	*	*	*	*	*	*	*
CUFF_39228_m.185087	0.589415	3.76467	0.00441416	0.0488316	0.0626658	0.250331	*	*	*	*	*	*	*	*	*	*
CUFF_42795_m.203356	0.589325	4.81531	0.000242839	0.00610681	0.0472598	0.217393	*	Uncharacterized_protein_|TP53BP1|3|ENSFM00250000004229|2598199|2610497|1|2598199|2610392	*	tumor_protein_p53_binding_protein_1_|TP53BP1|groupII|ENSFM00250000004229|22201765|22205016|-1|22201765|22205016	*	*	*	tumor_protein_p53_binding_protein_1_|TP53BP1|GeneScaffold_2870|ENSFM00250000004229|243983|252176|-1|243983|252176	*	*
CUFF_6679_m.70745	0.589152	3.4042	0.00451835	0.0495475	0.0282173	0.16798
comp82700_c0_m.248233	0.589111	3.56035	0.00586281	0.0589327	0.0282805	0.168168	*	*	*	*	*	Uncharacterized_protein_||Un_random|ENSFM00600000923916|58921074|58922543|1|58921074|58922543	*	*	*	*
CUFF_46480_m.220227	0.588387	3.78247	0.0070434	0.0671324	0.0722627	0.268817	regulating_synaptic_membrane_exocytosis_4_|RIMS4|JH556987.1|ENSFM00250000000629|276888|310273|1|276888|310273	Uncharacterized_protein_|RIMS4|5|ENSFM00250000000629|17428314|17439858|1|17428314|17439858	Uncharacterized_protein_|RIMS4|GL831191.1|ENSFM00250000000629|117457|159865|1|117457|159865	regulating_synaptic_membrane_exocytosis_4_|RIMS4|groupXVII|ENSFM00250000000629|772640|787599|-1|772640|787599	Uncharacterized_protein_|RIMS4|scaffold_389|ENSFM00250000000629|25494|32724|1|25494|32724	regulating_synaptic_membrane_exocytosis_4_|RIMS4|11|ENSFM00250000000629|11804776|11814995|-1|11804776|11814995	Uncharacterized_protein_|BX465851.1|6|ENSFM00250000000629|52033531|52106624|-1|52033531|52106624	regulating_synaptic_membrane_exocytosis_4_|RIMS4|GeneScaffold_1934|ENSFM00250000000629|33521|57727|-1|33521|57727	regulating_synaptic_membrane_exocytosis_4_|RIMS4|20|ENSFM00250000000629|43380449|43438979|-1|43380451|43438912	regulating_synaptic_membrane_exocytosis_4_|Rims4|2|ENSFM00250000000629|163859751|163918683|-1|163859751|163918683
CUFF_14038_m.88252	0.587837	6.10518	0.00953838	0.0815142	0.0315985	0.17776	*	*	*	*	*	*	*	*	*	*
CUFF_5055_m.68235	0.587805	4.62833	0.000760842	0.0142782	0.0280976	0.167623
comp78065_c6_m.156636	0.587766	2.48248	0.00517649	0.0542441	0.0568808	0.238497
comp77688_c9_m.150769	0.587586	4.83977	0.00157324	0.0238952	0.0882449	0.29706	LIM_homeobox_9_|LHX9|JH556715.1|ENSFM00500000269930|313459|335097|-1|313459|335097	Uncharacterized_protein_|OLA.8583|4|ENSFM00500000269930|15309473|15317401|1|15309473|15315056	Uncharacterized_protein_|LHX9|GL831317.1|ENSFM00500000269930|133396|139883|-1|133396|139883	LIM_homeobox_9_|LHX9|groupVIII|ENSFM00500000269930|8957647|8967593|-1|8960041|8966776	Uncharacterized_protein_|LHX9|scaffold_208|ENSFM00500000269930|95530|103357|-1|97799|103357	LIM_homeobox_9_|LHX9_(2_of_2)|1|ENSFM00500000269930|19668163|19673384|-1|19668163|19673384	LIM_homeobox_9_|lhx9|22|ENSFM00500000269930|24970015|24979988|-1|24972414|24979972	LIM_homeobox_9_|LHX9|GeneScaffold_1180|ENSFM00500000269930|193195|200533|-1|193195|200533	LIM_homeobox_9_|LHX9|1|ENSFM00500000269930|197881618|197904608|1|197886529|197899273	LIM_homeobox_protein_9_|Lhx9|1|ENSFM00500000269930|138825186|138848576|-1|138831342|138842429
CUFF_24081_m.113324	0.587513	4.05772	0.00303306	0.0376179	0.0357123	0.188977
CUFF_42780_m.203241	0.587042	3.88069	0.00674482	0.0650046	0.0565736	0.237852	||JH556875.1|ENSFM00670001238501|427721|428377|1|427721|428377	cocaine-_and_amphetamine-regulated_transcript_ch3_precursor_|OLA.439|3|ENSFM00670001238501|2650017|2650999|-1|2650017|2650999	Uncharacterized_protein_|CARTPT|GL831358.1|ENSFM00670001238501|743649|745759|1|743649|745759	*	Uncharacterized_protein_|CARTPT|scaffold_1|ENSFM00500000483975|735772|736050|-1|735772|736050	Chromosome_undetermined_SCAF8850,_whole_genome_shotgun_sequence.;_Uncharacterized_protein_||5|ENSFM00500000455063|12555769|12556027|1|12555769|12556027	cocaine-_and_amphetamine-regulated_transcript_2_|cart2|25|ENSFM00670001238501|19931992|19933493|-1|19931992|19933493,Uncharacterized_protein_|CU469544.1|7|ENSFM00670001238501|54421755|54422328|-1|54421755|54422328	Cocaine-and_amphetamine-regulated_transcript_protein_|A1BLV3_GADMO|GeneScaffold_2870|ENSFM00670001238501|227133|227867|1|227133|227867	CART_prepropeptide_|CARTPT|5|ENSFM00600000921944|71014990|71016875|1|71014990|71016875	CART_prepropeptide_|Cartpt|13|ENSFM00600000921944|99898484|99900683|-1|99898484|99900683
CUFF_41419_m.41447	0.586667	3.8523	0.00536436	0.0554016	0.0437234	0.209101	Meis_homeobox_3_|MEIS3|JH556778.1|ENSFM00710001441767|468439|479071|1|468439|479071	Uncharacterized_protein_|MEIS3|13|ENSFM00710001441767|17461224|17468428|1|17461224|17468428	Uncharacterized_protein_|MEIS3|GL831207.1|ENSFM00710001441767|187835|200170|1|192271|198603	Meis_homeobox_3_|MEIS3|groupI|ENSFM00710001441767|1899975|1907740|1|1903058|1907056	Uncharacterized_protein_|MEIS3|scaffold_752|ENSFM00710001441767|3459|11825|1|3459|10952	Meis_homeobox_3_|MEIS3|Un_random|ENSFM00710001441767|43890262|43893791|1|43890262|43893791	myeloid_ecotropic_viral_integration_site_3_|meis3|15|ENSFM00710001441767|6727919|6753819|-1|6727919|6753819	Meis_homeobox_3_|MEIS3|GeneScaffold_1252|ENSFM00710001441767|72|18636|1|72|18636	Meis_homeobox_3_|MEIS3|19|ENSFM00710001441767|47906316|47922780|-1|47906382|47921049	Meis_homeobox_3_|Meis3|7|ENSFM00710001441767|16175090|16186510|1|16175430|16186510
CUFF_18546_m.302974	0.586493	5.23305	0.00297111	0.0371551	0.0393558	0.198383	*	*	*	*	*	*	chromosome_19_open_reading_frame_26_|C22H19orf26_(2_of_2)|2|ENSFM00250000006978|59908055|59915834|-1|59908055|59915834	*	*	*
comp75891_c10_m.128267	0.586477	4.33463	0.00899858	0.0785802	0.0618438	0.248684	*	*	*	*	*	*	rabphilin_3A-like_(without_C2_domains)_|rph3al|5|ENSFM00500000272647|62614804|62620397|1|62614804|62620397	*	rabphilin_3A-like_(without_C2_domains)_|RPH3AL|HG417_PATCH|ENSFM00500000272647|152500|326252|-1|152500|292805	rabphilin_3A-like_(without_C2_domains)_|Rph3al|11|ENSFM00500000272647|75830999|75938429|-1|75832137|75911062
CUFF_26695_m.124376	0.586091	5.27613	0.00784331	0.0719636	0.142142	0.377017	*	*	*	*	*	*	*	||GeneScaffold_2425|ENSFM00500000271577|118979|165410|1|118979|165410	*	*
CUFF_34343_m.160416	0.585088	3.92643	0.00354863	0.0418646	0.0363452	0.190644	PHD_finger_protein_1_|PHF1|JH556728.1|ENSFM00250000001609|1636675|1654323|-1|1636675|1654323	Uncharacterized_protein_|PHF1|16|ENSFM00250000001609|26397176|26406859|1|26397176|26406859	Uncharacterized_protein_|PHF1|GL831154.1|ENSFM00250000001609|4749467|4772573|-1|4749467|4772573	PHD_finger_protein_1_|PHF1|groupXX|ENSFM00250000001609|15507829|15514904|1|15507829|15514904	*	PHD_finger_protein_1_|PHF1|8|ENSFM00250000001609|1677268|1683345|1|1677268|1683345	PHD_finger_protein_1_|PHF1|16|ENSFM00250000001609|48488970|48507812|1|48489668|48507812	PHD_finger_protein_1_|PHF1|GeneScaffold_2525|ENSFM00250000001609|544013|555257|1|544013|555257	PHD_finger_protein_1_|PHF1|HSCHR6_MHC_SSTO|ENSFM00250000001609|33517537|33523618|1|33518128|33523618,PHD_finger_protein_1_|PHF1|6|ENSFM00250000001609|33378176|33384230|1|33378738|33384230	PHD_finger_protein_1_|Phf1|17|ENSFM00250000001609|26933127|26937890|1|26933127|26937890
CUFF_12300_m.84760	0.584713	4.07742	0.00025392	0.00629894	0.0340652	0.184568	*	*	*	*	*	*	*	*	*	*
CUFF_17712_m.300925	0.583752	2.37355	0.00801479	0.0727497	0.0365167	0.191093
comp39048_c0_m.18271	0.583315	3.5531	0.00239534	0.0323741	0.0243542	0.156058	*	*	*	*	*	*	*	*	*	*
comp69178_c0_m.81076	0.583113	5.22168	0.00139807	0.0219089	0.0357635	0.189112	leucine-rich_repeat_LGI_family,_member_2_|LGI2_(1_of_2)|JH556699.1|ENSFM00250000002312|90644|100250|-1|90644|100250	Uncharacterized_protein_|LGI2|18|ENSFM00250000002312|10663084|10668628|-1|10663084|10668628	*	leucine-rich_repeat_LGI_family_member_2_|LGI2_(1_of_2)|groupVII|ENSFM00250000002312|6597786|6601191|-1|6597792|6601191	LGI2_protein_precursor_|LGI2|scaffold_140|ENSFM00250000002312|217314|220413|1|217915|220413	*	leucine-rich_repeat_LGI_family,_member_2a_|lgi2a|7|ENSFM00250000002312|75111553|75121942|-1|75111553|75121942	leucine-rich_repeat_LGI_family_member_2_|LGI2_(1_of_2)|GeneScaffold_1111|ENSFM00250000002312|553|85872|-1|553|85872	leucine-rich_repeat_LGI_family_member_2_|LGI2|4|ENSFM00250000002312|25000469|25032501|-1|25000469|25032501	leucine-rich_repeat_LGI_family_member_2_|Lgi2|5|ENSFM00250000002312|52537864|52566303|-1|52537864|52566303
CUFF_42520_m.201952	0.583069	3.7433	0.00795411	0.0725105	0.0582012	0.241249	adenosine_deaminase,_RNA-specific,_B2_|ADARB2_(1_of_2)|JH556882.1|ENSFM00250000000663|110112|304450|-1|110112|304450	*	adenosine_deaminase,_RNA-specific,_B2_|ADARB2_(1_of_2)|GL831219.1|ENSFM00250000000663|228362|439833|-1|228362|439833	adenosine_deaminase_RNA-specific_B2_|ADARB2_(1_of_2)|groupXXI|ENSFM00250000000663|1809310|1861897|1|1809310|1861897	adenosine_deaminase,_RNA-specific,_B2_|ADARB2_(1_of_2)|scaffold_127|ENSFM00250000000663|328725|366891|-1|328725|366831	adenosine_deaminase,_RNA-specific,_B2_|ADARB2_(1_of_3)|Un_random|ENSFM00250000000663|90739062|90771975|1|90739062|90771975	adenosine_deaminase,_RNA-specific,_B2_(RED2_homolog_rat)_|adarb2|24|ENSFM00250000000663|3615478|3860978|-1|3615478|3860739	*	adenosine_deaminase_RNA-specific_B2_|ADARB2|10|ENSFM00250000000663|1228073|1779670|-1|1228073|1779670	adenosine_deaminase_RNA-specific_B2_|Adarb2|13|ENSFM00250000000663|8202866|8768747|1|8202866|8761530
comp59041_c0_m.47419	0.582934	3.27006	0.00302761	0.0376061	0.0692841	0.263219	ribonuclease_P/MRP_25kDa_subunit_|RPP25|JH557174.1|ENSFM00670001239993|220761|221267|-1|220761|221267	ribonuclease_P/MRP_25kDa_subunit_|RPP25_(1_of_2)|3|ENSFM00670001239993|27859089|27859595|1|27859089|27859595	Uncharacterized_protein_|RPP25|GL831133.1|ENSFM00670001239993|3104001|3104507|1|3104001|3104507	ribonuclease_P/MRP_25kDa_subunit_|RPP25|groupII|ENSFM00670001239993|16749578|16750192|1|16749578|16750192	ribonuclease_P/MRP_25kDa_subunit_|RPP25_(2_of_2)|scaffold_2|ENSFM00670001239993|4403602|4404012|-1|4403602|4404012,ribonuclease_P/MRP_25kDa_subunit_|RPP25_(1_of_2)|scaffold_28|ENSFM00670001239993|1626333|1626881|-1|1626333|1626881	*	*	ribonuclease_P/MRP_25kDa_subunit_|RPP25_(1_of_2)|GeneScaffold_3454|ENSFM00670001239993|166258|166864|1|166258|166864	ribonuclease_P/MRP_25kDa_subunit_|RPP25|15|ENSFM00500000274999|75246757|75249805|-1|75246757|75249805	ribonuclease_P_25_subunit_(human)_|Rpp25|9|ENSFM00500000274999|57504102|57505447|1|57504102|57505447
comp72045_c0_m.97712	0.582813	3.09005	0.00880479	0.0776203	0.0285161	0.168867
CUFF_20991_m.307836	0.58266	2.8894	0.0103646	0.0860195	0.112089	0.334798
CUFF_41568_m.42408	0.582535	5.05128	0.00493849	0.052467	0.0288154	0.169751	*	*	*	||groupI|ENSFM00710001441757|853151|864471|-1|853151|864471	*	*	*	||GeneScaffold_1110|ENSFM00710001441757|2244|38569|-1|2244|38569	*	*
CUFF_5526_m.327185	0.582425	3.23448	0.00337928	0.0404635	0.037252	0.193008
CUFF_11858_m.282376	0.582384	4.14792	0.00477222	0.0514126	0.0376123	0.193939	leucine-rich_repeat_LGI_family,_member_2_|LGI2_(2_of_2)|JH556843.1|ENSFM00250000002312|714688|721446|-1|714688|721446	*	Uncharacterized_protein_|LGI2|GL831282.1|ENSFM00250000002312|27493|34065|-1|29166|34065	leucine-rich_repeat_LGI_family_member_2_|LGI2_(2_of_2)|groupIX|ENSFM00250000002312|8726948|8730779|-1|8726948|8730779	*	*	*	leucine-rich_repeat_LGI_family_member_2_|LGI2_(2_of_2)|GeneScaffold_4112|ENSFM00250000002312|204828|208138|-1|204828|208138	*	*
CUFF_7503_m.265131	0.582096	3.79903	0.0109034	0.0888624	0.0731268	0.27042
comp73584_c0_m.108368	0.581469	4.45527	0.00112959	0.0187781	0.065636	0.256195	*	*	*	GC-rich_sequence_DNA-binding_factor_2_|GCFC2|groupII|ENSFM00250000002130|13823116|13829865|1|13824425|13829143	*	*	*	GC-rich_sequence_DNA-binding_factor_2_|GCFC2_(1_of_2)|GeneScaffold_3347|ENSFM00250000002130|140461|149822|1|140461|149822	*	*
CUFF_20942_m.307346	0.581344	4.12812	0.00123149	0.0198438	0.0386313	0.196548	*	*	*	*	*	*	*	*	*	*
CUFF_16772_m.94919	0.580477	3.19456	0.00890916	0.0781199	0.097185	0.311745	*	family_with_sequence_similarity_5_member_C_|FAM5C_(2_of_2)|17|ENSFM00250000001886|16962999|16996316|-1|16962999|16996316	family_with_sequence_similarity_5,_member_C_|FAM5C_(3_of_3)|GL831264.1|ENSFM00250000001886|202708|221088|1|202708|221088	family_with_sequence_similarity_5_member_C_|FAM5C_(3_of_3)|groupIII|ENSFM00250000001886|9487593|9501132|1|9487593|9501132	family_with_sequence_similarity_5,_member_C_|FAM5C_(3_of_3)|scaffold_166|ENSFM00250000001886|471829|484424|1|471829|484424	family_with_sequence_similarity_5,_member_C_|FAM5C_(2_of_2)|15|ENSFM00250000001886|3474685|3486001|1|3474685|3486001	family_with_sequence_similarity_5,_member_C_|FAM5C_(3_of_3)|2|ENSFM00250000001886|6439225|6509894|1|6439225|6509894	family_with_sequence_similarity_5_member_C_|FAM5C_(3_of_3)|GeneScaffold_3053|ENSFM00250000001886|833|128064|1|833|128064	*	*
comp77448_c1_m.147104	0.580473	3.89324	0.00132759	0.0210433	0.0344079	0.185494
comp77556_c0_m.148725	0.579721	4.1192	0.00503076	0.0530391	0.0924708	0.30409	*	phosphodiesterase_5A_cGMP-specific_|PDE5A_(2_of_2)|scaffold1084|ENSFM00710001441865|2206|5085|-1|2206|5085	*	*	*	*	*	*	*	*
CUFF_25897_m.120733	0.579543	3.96048	0.00384032	0.0442567	0.0253639	0.15926
comp80830_c0_m.207674	0.579452	4.93926	0.000384413	0.00864366	0.0385588	0.196364
comp79233_c2_m.176250	0.578896	3.09629	0.00487423	0.0519843	0.0392401	0.198091
CUFF_41973_m.45063	0.578435	3.29267	0.00732986	0.0688408	0.0606703	0.246313	*	*	*	*	*	*	*	*	*	*
CUFF_36866_m.174679	0.578192	3.07697	0.00688852	0.0660896	0.0438617	0.209432
comp79486_c2_m.181038	0.578062	5.9719	0.000254707	0.0063076	0.0428886	0.207096
CUFF_27064_m.125498	0.577592	3.92062	0.00282267	0.0359004	0.0290805	0.17053	vitamin_D_(1,25-_dihydroxyvitamin_D3)_receptor_|VDR_(2_of_2)|JH556682.1|ENSFM00630001050580|2778880|2804958|1|2778880|2804958	vitamin_D_receptor_beta_|VDRBETA|5|ENSFM00630001050580|30249290|30260885|-1|30249290|30260885	vitamin_D_(1,25-_dihydroxyvitamin_D3)_receptor_|VDR_(2_of_2)|GL831146.1|ENSFM00630001050580|5786023|5796971|-1|5786023|5796971	vitamin_D_(125-_dihydroxyvitamin_D3)_receptor_|VDR_(2_of_2)|groupXVII|ENSFM00630001050580|7058039|7067508|-1|7058039|7067508	vitamin_D_(1,25-_dihydroxyvitamin_D3)_receptor_|VDR_(1_of_2)|scaffold_169|ENSFM00630001050580|507503|514882|-1|507503|514641	vitamin_D_(1,25-_dihydroxyvitamin_D3)_receptor_|VDR_(1_of_2)|11|ENSFM00630001050580|687306|694238|-1|687306|694238	*	vitamin_D_(125-_dihydroxyvitamin_D3)_receptor_|VDR_(1_of_2)|GeneScaffold_3650|ENSFM00630001050580|350970|365985|-1|350970|365985	*	*
CUFF_29837_m.322488	0.577044	2.98279	0.00527776	0.0547519	0.0545125	0.233479	ribonuclease_P/MRP_40kDa_subunit_|RPP40|JH558508.1|ENSFM00250000006119|20105|24350|-1|20105|24350	Uncharacterized_protein_|RPP40|17|ENSFM00250000006119|13619319|13622271|1|13619319|13622271	Uncharacterized_protein_|RPP40|GL831416.1|ENSFM00250000006119|47791|58803|1|47791|58803	ribonuclease_P/MRP_40kDa_subunit_|RPP40|scaffold_161|ENSFM00250000006119|49297|58320|-1|49297|58320	Uncharacterized_protein_|RPP40|scaffold_3496|ENSFM00250000006119|3839|5971|1|3839|5971	ribonuclease_P/MRP_40kDa_subunit_|RPP40|Un_random|ENSFM00250000006119|56594545|56596349|-1|56594545|56596349	ribonuclease_P_40_subunit_|rpp40|2|ENSFM00250000006119|24243923|24251106|-1|24243927|24251106	ribonuclease_P/MRP_40kDa_subunit_|RPP40|GeneScaffold_401|ENSFM00250000006119|42189|45056|-1|42189|45056	ribonuclease_P/MRP_40kDa_subunit_|RPP40|6|ENSFM00250000006119|4994966|5004297|-1|4994966|5004281	ribonuclease_P_40_subunit_(human)_|Rpp40|13|ENSFM00250000006119|35893472|35906359|-1|35893472|35906359
CUFF_8778_m.77618	0.577005	4.31365	0.00646905	0.0633416	0.0573593	0.239498	hyperpolarization_activated_cyclic_nucleotide-gated_potassium_channel_1_|HCN1|JH556689.1|ENSFM00250000000931|509855|581563|-1|509855|581563	Uncharacterized_protein_|HCN1|12|ENSFM00250000000931|9397151|9468056|-1|9397151|9468056	Uncharacterized_protein_|HCN1|GL831236.1|ENSFM00250000000931|1794901|1864879|1|1794901|1864879	*	Uncharacterized_protein_|HCN1|scaffold_44|ENSFM00250000000931|1239778|1276585|-1|1239778|1276585	hyperpolarization_activated_cyclic_nucleotide-gated_potassium_channel_1_|HCN1|4|ENSFM00250000000931|6617936|6651742|-1|6617936|6651742	hyperpolarization_activated_cyclic_nucleotide-gated_potassium_channel_1_|HCN1|17|ENSFM00250000000931|1790906|1966928|-1|1790906|1966928	*	hyperpolarization_activated_cyclic_nucleotide-gated_potassium_channel_1_|HCN1|5|ENSFM00250000000931|45259349|45696253|-1|45259349|45696253	hyperpolarization-activated_cyclic_nucleotide-gated_K+_1_|Hcn1|13|ENSFM00250000000931|117602480|117976802|1|117602480|117976802
comp74885_c0_m.119165	0.577002	5.32465	0.0113657	0.0912563	0.0555537	0.235698	leucine-rich,_glioma_inactivated_1_|LGI1_(2_of_2)|JH556775.1|ENSFM00250000002312|676653|690014|-1|676653|690014	*	leucine-rich,_glioma_inactivated_1_|LGI1_(2_of_2)|GL831148.1|ENSFM00250000002312|5342012|5359255|1|5342012|5359255	leucine-rich_glioma_inactivated_1_|LGI1_(2_of_2)|groupV|ENSFM00250000002312|8822554|8830066|1|8822554|8830066	LGI1b_protein_precursor_|LGI1B|scaffold_81|ENSFM00250000002312|437720|444205|-1|437720|444205	leucine-rich,_glioma_inactivated_1_|LGI1_(2_of_2)|2|ENSFM00250000002312|8335559|8341050|-1|8335559|8340923	leucine-rich,_glioma_inactivated_1b_|lgi1b|12|ENSFM00250000002312|5653366|5668219|-1|5653366|5668219	leucine-rich_glioma_inactivated_1_|LGI1_(2_of_2)|GeneScaffold_1314|ENSFM00250000002312|124948|139691|1|124948|139691	leucine-rich_glioma_inactivated_1_|LGI1|10|ENSFM00250000002312|95517566|95557916|1|95517642|95557916	leucine-rich_repeat_LGI_family_member_1_|Lgi1|19|ENSFM00250000002312|38264782|38308939|1|38264782|38308939
CUFF_40681_m.194993	0.57652	2.79209	0.0111994	0.0904988	0.0681163	0.260991	calcium/calmodulin-dependent_protein_kinase_ID_|CAMK1D_(1_of_2)|JH556873.1|ENSFM00400000131731|145425|208509|-1|145425|208509	calcium/calmodulin-dependent_protein_kinase_ID_|CAMK1D_(1_of_2)|ultracontig269|ENSFM00400000131731|91936|145304|-1|91936|145304	calcium/calmodulin-dependent_protein_kinase_ID_|CAMK1D_(2_of_2)|GL831319.1|ENSFM00400000131731|208287|243700|-1|208287|243700	calcium/calmodulin-dependent_protein_kinase_ID_|CAMK1D_(2_of_2)|groupIV|ENSFM00400000131731|22073842|22090681|-1|22073842|22090681	*	calcium/calmodulin-dependent_protein_kinase_ID_|CAMK1D_(2_of_2)|19|ENSFM00400000131731|6624940|6632075|-1|6624940|6632075	calcium/calmodulin-dependent_protein_kinase_1Da_|camk1da|4|ENSFM00400000131731|7068416|7163167|1|7068416|7163167	*	*	*
CUFF_887_m.6321	0.57634	6.69738	0.00290101	0.0366387	0.0561425	0.236944	ankyrin_1,_erythrocytic_|ANK1_(2_of_2)|JH556662.1|ENSFM00500000269628|6915562|6965446|1|6915562|6965446	*	ankyrin_1,_erythrocytic_|ANK1_(2_of_2)|GL831238.1|ENSFM00500000269628|853149|891249|1|853149|891249	ankyrin_1_erythrocytic_|ANK1_(1_of_2)|groupXIII|ENSFM00500000269628|8532120|8565751|1|8538348|8565751	ankyrin_1,_erythrocytic_|ANK1_(1_of_2)|scaffold_50|ENSFM00500000269628|381033|403665|1|381838|403603	ankyrin_1,_erythrocytic_|ANK1_(1_of_2)|12|ENSFM00500000269628|6727898|6748843|-1|6727898|6748843	ankyrin_1,_erythrocytic_|ANK1_(1_of_2)|5|ENSFM00500000269628|71807558|71930274|-1|71807558|71930274	ankyrin_1_erythrocytic_|ANK1_(1_of_2)|GeneScaffold_2877|ENSFM00500000269628|409721|467297|1|409721|467297	ankyrin_1_erythrocytic_|ANK1|8|ENSFM00500000269628|41510739|41754280|-1|41510745|41655140	ankyrin_1_erythroid_|Ank1|8|ENSFM00500000269628|22974844|23150497|1|22974882|23150494
comp80418_c0_m.199443	0.57618	4.51641	0.00996663	0.0837488	0.070845	0.266167	PH_domain_and_leucine_rich_repeat_protein_phosphatase_2_|PHLPP2_(1_of_2)|JH556980.1|ENSFM00250000001904|428045|443558|-1|428045|443558	Uncharacterized_protein_|PHLPP2|3|ENSFM00250000001904|19794594|19820489|-1|19794594|19820489	Uncharacterized_protein_|PHLPP2|GL831150.1|ENSFM00250000001904|3285669|3320428|1|3285669|3320428	PH_domain_and_leucine_rich_repeat_protein_phosphatase_2_|PHLPP2|groupII|ENSFM00250000001904|11127315|11148839|-1|11127315|11148839	Uncharacterized_protein_|PHLPP2|scaffold_14|ENSFM00250000001904|1164007|1177751|-1|1164007|1176312	PH_domain_and_leucine_rich_repeat_protein_phosphatase_2_|PHLPP2|5|ENSFM00250000001904|5642554|5654587|1|5642554|5654587	*	PH_domain_and_leucine_rich_repeat_protein_phosphatase_2_|PHLPP2|GeneScaffold_2946|ENSFM00250000001904|12204|36161|-1|12204|36161	PH_domain_and_leucine_rich_repeat_protein_phosphatase_2_|PHLPP2|16|ENSFM00250000001904|71671738|71758604|-1|71682073|71757785	PH_domain_and_leucine_rich_repeat_protein_phosphatase_2_|Phlpp2|8|ENSFM00250000001904|109868542|109944671|1|109868603|109944670
comp80399_c1_m.199089	0.575888	4.28277	0.000289287	0.006958	0.0268738	0.163932
comp63334_c0_m.58092	0.575702	5.5736	0.000100983	0.00305072	0.0275017	0.165836
comp82375_c0_m.241740	0.575229	6.2611	0.00262032	0.0342849	0.0936045	0.305948	WNK_lysine_deficient_protein_kinase_2_|WNK2_(1_of_2)|JH556846.1|ENSFM00250000000621|541442|567526|1|541442|567526	*	WNK_lysine_deficient_protein_kinase_2_|WNK2_(2_of_2)|GL831623.1|ENSFM00250000000621|37312|63307|-1|37312|63307	WNK_lysine_deficient_protein_kinase_2_|WNK2_(2_of_2)|scaffold_27|ENSFM00250000000621|4643827|4660572|-1|4643827|4660572	WNK_lysine_deficient_protein_kinase_2_|WNK2_(2_of_2)|scaffold_87|ENSFM00250000000621|631294|643841|1|631294|643841	WNK_lysine_deficient_protein_kinase_2_|WNK2_(1_of_2)|11|ENSFM00250000000621|6368761|6402496|-1|6368761|6402496	*	*	*	*
CUFF_42216_m.200160	0.574882	4.55928	0.00315848	0.0386065	0.0267792	0.163644	hyperpolarization_activated_cyclic_nucleotide-gated_potassium_channel_3_|HCN3_(1_of_2)|JH556690.1|ENSFM00250000000931|3035659|3043855|-1|3035659|3043855	*	hyperpolarization_activated_cyclic_nucleotide-gated_potassium_channel_3_|HCN3_(1_of_2)|GL831229.1|ENSFM00250000000931|2476477|2491826|1|2476477|2491826	*	*	*	*	*	*	*
comp80475_c4_m.200523	0.574835	5.09922	0.000124384	0.00361907	0.0658611	0.256634	tubulin_tyrosine_ligase-like_family,_member_11_|TTLL11|JH556682.1|ENSFM00500000271422|847617|867179|-1|847617|867179	Uncharacterized_protein_|TTLL11|12|ENSFM00500000271422|5603288|5617086|1|5603288|5617086	Uncharacterized_protein_|TTLL11|GL831211.1|ENSFM00500000271422|2009437|2033262|1|2009437|2033262	tubulin_tyrosine_ligase-like_family_member_11_|TTLL11|groupXIV|ENSFM00500000271422|2174485|2181252|1|2174485|2181252	Uncharacterized_protein_|TTLL11|scaffold_322|ENSFM00500000271422|254665|260070|1|254665|260070	tubulin_tyrosine_ligase-like_family,_member_11_|TTLL11|4|ENSFM00500000271422|5176619|5181453|1|5176619|5181453	tubulin_tyrosine_ligase-like_family,_member_11_|ttll11|5|ENSFM00500000271422|35229849|35286858|1|35229857|35286836	tubulin_tyrosine_ligase-like_family_member_11_|TTLL11|GeneScaffold_3314|ENSFM00500000271422|70497|81826|1|70497|81826	tubulin_tyrosine_ligase-like_family_member_11_|TTLL11|9|ENSFM00500000271422|124584207|124855885|-1|124584207|124855885	tubulin_tyrosine_ligase-like_family_member_11_|Ttll11|2|ENSFM00500000271422|35751241|35979913|-1|35751241|35979624
CUFF_37669_m.36830	0.574207	5.7356	0.0079092	0.0724101	0.0389311	0.19731	CUB_and_Sushi_multiple_domains_3_|CSMD3_(1_of_2)|JH556994.1|ENSFM00570000851183|46830|297214|1|46830|297214	CUB_and_Sushi_multiple_domains_3_|CSMD3_(1_of_2)|16|ENSFM00570000851183|10265759|10557833|-1|10265759|10557833	CUB_and_Sushi_multiple_domains_3_|CSMD3_(1_of_2)|GL831158.1|ENSFM00710001441917|2637201|2850111|-1|2637201|2850111	*	CUB_and_Sushi_multiple_domains_3_|CSMD3_(1_of_2)|scaffold_153|ENSFM00570000851183|259597|386366|1|259597|386366	*	*	*	*	*
CUFF_44415_m.212096	0.57387	5.73803	0.00944846	0.0809649	0.0440566	0.209897	sortilin-related_receptor,_L(DLR_class)_A_repeats_containing_|SORL1|JH556862.1|ENSFM00570000851314|918815|977875|1|918815|977875	sortilin-related_receptor_L(DLR_class)_A_repeats_containing_|SORL1_(1_of_2)|13|ENSFM00570000851314|19638058|19652268|-1|19638058|19652268	Uncharacterized_protein_|SORL1|GL831270.1|ENSFM00570000851314|1854327|1943346|-1|1854327|1943346	sortilin-related_receptor_L(DLR_class)_A_repeats_containing_|SORL1|groupI|ENSFM00570000851314|1076088|1085084|1|1076088|1085084	Uncharacterized_protein_|SORL1|scaffold_144|ENSFM00250000000793|670315|683158|1|672682|683158	sortilin-related_receptor,_L(DLR_class)_A_repeats_containing_|SORL1|16|ENSFM00570000851314|8213121|8226265|1|8213121|8226265	sortilin-related_receptor,_L(DLR_class)_A_repeats_containing_|sorl1|15|ENSFM00570000851314|20509853|20631180|-1|20509853|20631180	sortilin-related_receptor_L(DLR_class)_A_repeats_containing_|SORL1|GeneScaffold_1068|ENSFM00570000851314|52876|76179|1|52876|76179	sortilin-related_receptor_L(DLR_class)_A_repeats_containing_|SORL1|11|ENSFM00570000851314|121322912|121504402|1|121322912|121504402	sortilin-related_receptor_LDLR_class_A_repeats-containing_|Sorl1|9|ENSFM00570000851314|41964720|42124297|-1|41964720|42124297
CUFF_8454_m.74977	0.573785	3.68334	0.0120343	0.0947777	0.0339878	0.184358	*	*	*	*	*	*	*	RUN_and_SH3_domain_containing_2_|RUSC2_(2_of_2)|GeneScaffold_3571|ENSFM00690001359249|254486|255723|-1|254486|255723	*	*
CUFF_18603_m.303164	0.573592	4.45569	0.000491675	0.0104032	0.0477961	0.218623	SUMO1/sentrin_specific_peptidase_6_|SENP6|JH557188.1|ENSFM00470000251471|183041|190743|-1|183041|190743	Uncharacterized_protein_|SENP6|24|ENSFM00470000251471|16902609|16910602|-1|16902609|16910602	*	*	*	*	SUMO1/sentrin_specific_peptidase_6a_|senp6a|20|ENSFM00470000251470|705346|735879|1|705346|735876	*	SUMO1/sentrin_specific_peptidase_6_|SENP6|6|ENSFM00470000251471|76311225|76427997|1|76311622|76427997	SUMO/sentrin_specific_peptidase_6_|Senp6|9|ENSFM00470000251471|80066903|80144953|1|80067493|80143906
CUFF_50290_m.55998	0.573536	6.39121	0.000263208	0.00646018	0.0386472	0.196589
comp81046_c0_m.211996	0.573319	6.29662	0.000881912	0.0157716	0.052031	0.228103	WD_repeat_domain_17_|WDR17|JH557366.1|ENSFM00250000004932|66464|96390|1|66464|96390	*	Uncharacterized_protein_|WDR17|GL831344.1|ENSFM00250000004932|217140|242499|1|217140|242499	WD_repeat_domain_17_|WDR17|groupIX|ENSFM00250000004932|4244967|4277506|1|4244967|4277506	Uncharacterized_protein_|WDR17|scaffold_194|ENSFM00250000004932|296568|306661|1|296568|306661	*	WD_repeat_domain_17_|wdr17|1|ENSFM00250000004932|39112879|39157082|1|39130728|39156856	WD_repeat_domain_17_|WDR17|GeneScaffold_3421|ENSFM00250000004932|49913|70155|1|49913|70155	WD_repeat_domain_17_|WDR17|4|ENSFM00250000004932|176986985|177103978|1|176987132|177101310	WD_repeat_domain_17_|Wdr17|8|ENSFM00250000004932|54629055|54887184|-1|54629233|54724388
CUFF_25866_m.120476	0.572989	4.66489	0.00153155	0.0234939	0.0412003	0.202979	leucine_rich_repeat_and_fibronectin_type_III_domain_containing_5_|LRFN5_(2_of_2)|JH556803.1|ENSFM00260000050443|744417|755695|1|744417|755695	leucine_rich_repeat_and_fibronectin_type_III_domain_containing_5_|LRFN5_(2_of_2)|24|ENSFM00260000050443|1214203|1220953|1|1214203|1220953	leucine_rich_repeat_and_fibronectin_type_III_domain_containing_5_|LRFN5_(2_of_2)|GL831143.1|ENSFM00260000050443|3669640|3676636|1|3669640|3676636	leucine_rich_repeat_and_fibronectin_type_III_domain_containing_5_|LRFN5_(2_of_2)|groupXVIII|ENSFM00260000050443|14392097|14396754|-1|14392097|14396754	leucine_rich_repeat_and_fibronectin_type_III_domain_containing_5_|LRFN5_(2_of_2)|scaffold_16|ENSFM00260000050443|764740|770306|-1|764740|770183	leucine_rich_repeat_and_fibronectin_type_III_domain_containing_5_|LRFN5_(1_of_2)|14|ENSFM00260000050443|7358950|7362855|1|7358950|7362855	leucine_rich_repeat_and_fibronectin_type_III_domain_containing_5_|LRFN5_(2_of_2)|20|ENSFM00260000050443|54736562|54746596|1|54736562|54746596	leucine_rich_repeat_and_fibronectin_type_III_domain_containing_5_|LRFN5_(2_of_2)|GeneScaffold_2487|ENSFM00260000050443|69350|77229|-1|69350|77229	*	*
CUFF_1725_m.13139	0.572947	3.56568	0.00986115	0.0832936	0.0415024	0.203721	*	*	*	*	*	*	*	*	*	*
comp80661_c0_m.204286	0.571725	4.13453	0.00116587	0.0192127	0.113097	0.336299	*	*	*	*	*	*	*	*	*	*
CUFF_33047_m.30275	0.57102	5.34037	0.000627025	0.0123844	0.0638989	0.252782	EPH_receptor_A6_|EPHA6|JH556833.1|ENSFM00710001441642|294327|348690|1|294327|348690	EPH_receptor_A6_|EPHA6_(2_of_2)|3|ENSFM00710001441642|15639464|15682605|-1|15639464|15682605	EPH_receptor_A6_|EPHA6_(2_of_2)|GL831173.1|ENSFM00710001441642|1271118|1342510|1|1271118|1342510	EPH_receptor_A6_|EPHA6_(2_of_2)|groupII|ENSFM00710001441642|8148242|8183150|-1|8148242|8183150	EPH_receptor_A6_|EPHA6_(2_of_2)|scaffold_1|ENSFM00710001441642|5954037|5978872|-1|5954037|5978218	EPH_receptor_A6_|EPHA6_(2_of_2)|5|ENSFM00710001441642|7947311|7963481|1|7947311|7963481	*	*	*	*
CUFF_25563_m.318814	0.570908	5.20808	9.97e-05	0.00302402	0.0433926	0.208309
comp77506_c15_m.148198	0.570792	2.97089	0.0116684	0.0927695	0.0331609	0.182101
CUFF_21751_m.309892	0.570713	4.6324	0.00141471	0.0221195	0.034562	0.185909	tRNA_methyltransferase_13_homolog_(S._cerevisiae)_|TRMT13|JH557222.1|ENSFM00250000006296|168917|174526|1|168917|174526	Uncharacterized_protein_|CCDC76|4|ENSFM00250000006296|6379476|6389844|1|6379476|6389844	Uncharacterized_protein_|CCDC76|GL831234.1|ENSFM00250000006296|227771|235681|1|227824|235675	tRNA_methyltransferase_13_homolog_(S._cerevisiae)_|TRMT13|groupVIII|ENSFM00250000006296|17395611|17400555|1|17397012|17400555	Uncharacterized_protein_|CCDC76|scaffold_269|ENSFM00250000006296|180262|185146|1|180280|185146	*	tRNA_methyltransferase_13_homolog_(S._cerevisiae)_|trmt13|22|ENSFM00250000006296|16525380|16533256|-1|16525380|16533256	tRNA_methyltransferase_13_homolog_(S._cerevisiae)_|TRMT13|GeneScaffold_2707|ENSFM00250000006296|1435|9173|1|1435|9173	tRNA_methyltransferase_13_homolog_(S._cerevisiae)_|TRMT13|1|ENSFM00250000006296|100598706|100616053|1|100598719|100616053	tRNA_methyltransferase_13_homolog_(S._cerevisiae)_|Trmt13|3|ENSFM00250000006296|116581093|116614587|-1|116581093|116614587
CUFF_52162_m.245511	0.570099	3.369	0.00368638	0.0430511	0.0351895	0.187589	transmembrane_protein_173_|TMEM173|JH557014.1|ENSFM00250000009957|97167|104676|-1|97167|104676	Uncharacterized_protein_|TMEM173|10|ENSFM00250000009957|23041923|23048128|1|23041923|23048128	*	transmembrane_protein_173_|TMEM173|groupIV|ENSFM00250000009957|16118651|16126776|-1|16118651|16126776	*	*	transmembrane_protein_173_|TMEM173|14|ENSFM00250000009957|7733017|7751064|-1|7733017|7751064	*	transmembrane_protein_173_|TMEM173|5|ENSFM00250000009957|138855119|138862520|-1|138855549|138862375	transmembrane_protein_173_|Tmem173|18|ENSFM00250000009957|35733678|35740554|-1|35733678|35740554
CUFF_1219_m.8933	0.569516	6.0267	0.000649267	0.0127056	0.140602	0.37497	rabphilin_3A_homolog_(mouse)_|RPH3A_(1_of_2)|JH556774.1|ENSFM00260000050490|1240201|1270023|-1|1240201|1270023	rabphilin_3A_homolog_(mouse)_|RPH3A_(2_of_2)|9|ENSFM00260000050490|18036417|18058004|-1|18036417|18058004	rabphilin_3A_homolog_(mouse)_|RPH3A_(1_of_2)|GL831172.1|ENSFM00260000050490|694241|711220|-1|694241|711220	rabphilin_3A_homolog_(mouse)_|RPH3A_(1_of_2)|groupXIII|ENSFM00260000050490|12860333|12873949|-1|12860333|12873949	rabphilin_3A_homolog_(mouse)_|RPH3A_(1_of_2)|scaffold_264|ENSFM00260000050490|37687|44113|-1|37687|44113	*	*	rabphilin_3A_homolog_(mouse)_|RPH3A_(1_of_2)|GeneScaffold_3245|ENSFM00260000050490|97240|114190|-1|97240|114190	*	rabphilin_3A_|Rph3a|5|ENSFM00260000050490|120940502|121009518|-1|120940502|121009518
comp58843_c0_m.46672	0.568934	4.22527	0.00278308	0.0355606	0.0384853	0.196177	small_integral_membrane_protein_18_|SMIM18|JH556790.1|ENSFM00690001358451|556747|557046|-1|556747|557046	small_integral_membrane_protein_18_|SMIM18|1|ENSFM00690001358451|15761664|15764167|-1|15761664|15764167	*	small_integral_membrane_protein_18_|SMIM18|groupIX|ENSFM00690001358451|71292|73354|1|71292|73354	*	*	*	small_integral_membrane_protein_18_|SMIM18|GeneScaffold_4007|ENSFM00650001147405|58570|58908|1|58570|58908	*	*
comp78780_c5_m.168555	0.568736	5.07606	0.00199059	0.0283467	0.037633	0.193992	unc-13_homolog_C_(C._elegans)_|UNC13C|JH556982.1|ENSFM00250000000599|226129|369653|-1|226129|369653	*	Uncharacterized_protein_|UNC13C|GL831133.1|ENSFM00250000000599|1851783|1949261|1|1851783|1949261	unc-13_homolog_C_(C._elegans)_|UNC13C|groupII|ENSFM00250000000599|15803295|15876013|1|15803295|15876013	Uncharacterized_protein_|UNC13C|scaffold_174|ENSFM00250000000599|319820|387206|1|319820|387206	*	*	unc-13_homolog_C_(C._elegans)_|UNC13C|GeneScaffold_3428|ENSFM00250000000599|119994|226376|1|119994|226376	unc-13_homolog_C_(C._elegans)_|UNC13C|15|ENSFM00250000000599|54305101|54920806|1|54305101|54920797	unc-13_homolog_C_(C._elegans)_|Unc13c|9|ENSFM00250000000599|73480870|73933567|-1|73480870|73933567
CUFF_8602_m.76318	0.568541	6.13369	0.00114327	0.0189598	0.028644	0.169245	*	small_G_protein_signaling_modulator_1_|SGSM1_(2_of_2)|12|ENSFM00250000001203|13088257|13100252|1|13088257|13100252	*	small_G_protein_signaling_modulator_1_|SGSM1_(2_of_2)|groupXIV|ENSFM00250000001203|6417172|6426532|1|6417172|6426532	*	*	*	small_G_protein_signaling_modulator_1_|SGSM1_(2_of_2)|GeneScaffold_3721|ENSFM00250000001203|819076|856426|1|819076|856426	*	*
CUFF_44792_m.47809	0.568171	3.22569	0.0116113	0.0925283	0.0363841	0.190746	*	*	*	*	*	*	*	*	*	*
comp82102_c1_m.235430	0.568038	4.25264	0.0109267	0.088973	0.0797291	0.282363	*	*	Uncharacterized_protein_|GABRP|GL831407.1|ENSFM00400000131718|679472|769418|-1|679472|769418	*	*	*	zgc:171544_|zgc:171544|12|ENSFM00400000131718|30603304|30759104|1|30603304|30653680	*	*	*
CUFF_26766_m.320343	0.567987	4.37245	0.00192027	0.0275013	0.0335586	0.18319	*	*	Uncharacterized_protein_||GL831223.1|ENSFM00500000271927|565935|571186|1|565935|571186	*	*	*	si:dkey-175m17.7_|si:dkey-175m17.7|21|ENSFM00500000271927|26677448|26681456|1|26677448|26681258	*	*	*
CUFF_23848_m.315662	0.567693	6.79113	0.000496121	0.0104732	0.0377575	0.194313	DAB2_interacting_protein_|DAB2IP_(2_of_2)|JH557919.1|ENSFM00250000000610|18329|37897|1|18329|37897	DAB2_interacting_protein_|DAB2IP_(2_of_2)|9|ENSFM00250000000610|31764823|31779458|1|31764823|31779458	DAB2_interacting_protein_|DAB2IP_(2_of_2)|GL831312.1|ENSFM00250000000610|1335815|1349558|1|1335815|1349558	DAB2_interacting_protein_|DAB2IP_(2_of_2)|scaffold_133|ENSFM00250000000610|146559|154335|1|146559|154335	*	*	*	DAB2_interacting_protein_|DAB2IP_(2_of_2)|GeneScaffold_2099|ENSFM00250000000610|41882|68234|1|41882|68234	*	*
CUFF_44792_m.47808	0.567692	4.42436	0.00337366	0.0404312	0.0534305	0.23115
CUFF_14959_m.292519	0.567343	3.9932	0.000818026	0.0149629	0.0661572	0.25721	kazrin,_periplakin_interacting_protein_|KAZN_(1_of_2)|JH556901.1|ENSFM00250000003884|79772|108673|-1|79772|108673	*	*	*	*	*	*	*	*	*
CUFF_14250_m.89619	0.56666	3.41123	0.00773891	0.0713955	0.0365096	0.191075	ceramide_synthase_6_|CERS6|JH556797.1|ENSFM00250000000924|1355593|1374788|1|1355593|1374788	Uncharacterized_protein_|CERS6|21|ENSFM00250000000924|23608716|23623419|1|23608737|23623419	Uncharacterized_protein_|CERS6|GL831187.1|ENSFM00250000000924|1834558|1855054|-1|1834558|1855054	ceramide_synthase_6_|CERS6|groupXVI|ENSFM00250000000924|10535128|10547127|-1|10535128|10547127	Uncharacterized_protein_|CERS6|scaffold_100|ENSFM00250000000924|986066|996660|-1|986066|996660	ceramide_synthase_6_|CERS6|2|ENSFM00250000000924|14008795|14018633|-1|14008795|14018633	ceramide_synthase_6_|cers6|9|ENSFM00250000000924|49924582|49984776|-1|49924582|49984776	ceramide_synthase_6_|CERS6|GeneScaffold_1311|ENSFM00250000000924|51615|66701|-1|51615|66701	ceramide_synthase_6_|CERS6|2|ENSFM00250000000924|169312372|169631644|1|169312759|169631644	LAG1_homolog_ceramide_synthase_6_|Lass6|2|ENSFM00250000000924|68861441|69114282|1|68861586|69108644
CUFF_23313_m.111624	0.56657	2.43705	0.0113711	0.0912728	0.041044	0.202593	*	*	*	*	*	*	*	*	*	*
comp82335_c0_m.240787	0.566542	5.05189	0.00157587	0.0238952	0.035794	0.189193	*	*	tripartite_motif_containing_35_|TRIM35_(17_of_54)|GL831343.1|ENSFM00400000131770|115346|116758|1|115346|116758,tripartite_motif_containing_35_|TRIM35_(2_of_54)|GL831231.1|ENSFM00400000131770|2648928|2650379|-1|2648928|2650379	tripartite_motif_containing_35_|TRIM35_(13_of_28)|groupXVII|ENSFM00400000131770|270337|271710|1|270337|271710,tripartite_motif_containing_35_|TRIM35_(9_of_28)|groupXVII|ENSFM00400000131770|106908|109258|1|106908|109258	*	*	*	*	*	*
CUFF_22297_m.107732	0.566256	5.18777	0.00213219	0.0297794	0.0387705	0.196902	adenylate_cyclase_1_(brain)_|ADCY1_(1_of_2)|JH556736.1|ENSFM00710001441702|944414|986811|1|944414|986811	*	adenylate_cyclase_1_(brain)_|ADCY1_(1_of_2)|GL831371.1|ENSFM00710001441702|314365|367543|-1|314365|367543	adenylate_cyclase_1_(brain)_|ADCY1_(2_of_2)|groupVIII|ENSFM00710001441702|3338010|3370014|-1|3338010|3370014	*	adenylate_cyclase_1_(brain)_|ADCY1_(2_of_2)|1|ENSFM00710001441702|22812047|22822854|1|22812152|22822854	*	adenylate_cyclase_1_(brain)_|ADCY1_(2_of_2)|GeneScaffold_2996|ENSFM00710001441702|103724|134823|-1|103724|134823	*	*
CUFF_44755_m.47722	0.565647	4.54572	0.000427324	0.00943186	0.0769068	0.277321
CUFF_24542_m.316627	0.565483	6.3133	0.000545524	0.0111993	0.0537734	0.231891	||JH557280.1|ENSFM00710001441647|42659|62469|-1|42659|62469	Uncharacterized_protein_|HECW2|21|ENSFM00710001441647|18848037|18882006|-1|18848037|18882006	||GL831428.1|ENSFM00710001441647|198606|241622|1|205211|237499	||groupXVI|ENSFM00710001441647|2264112|2284440|1|2264112|2284440	Uncharacterized_protein_||scaffold_38|ENSFM00710001441647|571719|585336|1|571719|585336	||2|ENSFM00710001441647|20818419|20831055|-1|20818419|20831055	HECT,_C2_and_WW_domain_containing_E3_ubiquitin_protein_ligase_2a_|hecw2a|9|ENSFM00710001441647|25193070|25220577|1|25193070|25220577	||GeneScaffold_1897|ENSFM00710001441647|161660|203719|1|161660|203719	HECT_C2_and_WW_domain_containing_E3_ubiquitin_protein_ligase_2_|HECW2|2|ENSFM00710001441647|197063977|197458416|-1|197063977|197457335	HECT_C2_and_WW_domain_containing_E3_ubiquitin_protein_ligase_2_|Hecw2|1|ENSFM00710001441647|53806882|54195168|-1|53806882|54195034
CUFF_8342_m.74284	0.564529	5.64823	0.0127854	0.0985566	0.0537161	0.231767
comp67249_c0_m.71835	0.563693	4.3741	0.00156467	0.02383	0.0486254	0.220512
CUFF_31564_m.147117	0.563494	4.49367	0.00160307	0.0242098	0.0266661	0.163298
CUFF_553_m.3584	0.563299	3.9842	0.000575044	0.0116494	0.0405815	0.201449	||JH556662.1|ENSFM00710001441631|3248843|3259036|1|3248843|3259036	Uncharacterized_protein_||9|ENSFM00710001441631|7679080|7683819|-1|7679080|7683819	Uncharacterized_protein_||GL831176.1|ENSFM00710001441631|3599028|3603478|1|3599028|3603478	||groupXIII|ENSFM00710001441631|5646970|5650147|-1|5646970|5650147	Uncharacterized_protein_||scaffold_11|ENSFM00710001441631|1893069|1895940|1|1893069|1895940	Uncharacterized_protein_||12|ENSFM00710001441631|8772338|8774828|1|8772338|8774828	Uncharacterized_protein_|AL929453.1|8|ENSFM00710001441631|32233446|32241471|-1|32233446|32241471	||GeneScaffold_1288|ENSFM00710001441631|1526002|1530065|-1|1526002|1530065	Serine/threonine-protein_kinase_NIM1_|NIM1|5|ENSFM00710001441631|43192173|43280952|1|43192327|43280952	serine/threonine-protein_kinase_NIM1_|Nim1|13|ENSFM00710001441631|119710094|119755882|-1|119710094|119755882
CUFF_3087_m.64407	0.563184	4.75872	0.0017163	0.0254241	0.0352192	0.187668	*	*	*	*	protein_phosphatase,_EF-hand_calcium_binding_domain_2_|PPEF2_(1_of_2)|scaffold_44|ENSFM00500000270165|1452788|1458398|1|1454470|1458380	protein_phosphatase,_EF-hand_calcium_binding_domain_2_|PPEF2_(1_of_2)|4|ENSFM00500000270165|6823426|6827357|1|6823426|6827357	*	*	*	*
CUFF_7701_m.266030	0.563023	4.77206	0.00449063	0.0493808	0.031227	0.176712	*	*	*	*	*	KIAA1549_|KIAA1549_(2_of_2)|Un_random|ENSFM00600000921514|22977167|22981574|1|22977924|22981574	si:dkeyp-27e10.3_|si:dkeyp-27e10.3|4|ENSFM00600000921514|8846537|8873235|-1|8846537|8873235	*	*	*
CUFF_46445_m.219991	0.562875	5.65405	0.000337363	0.00790099	0.134109	0.366209	*	*	*	*	*	*	*	*	*	*
CUFF_16259_m.297034	0.56236	2.73166	0.00667077	0.0646141	0.0480395	0.219179	*	*	*	*	*	*	*	*	*	*
comp77048_c2_m.141552	0.562243	2.63189	0.0128931	0.0989335	0.0482203	0.219591
CUFF_40005_m.190288	0.562178	6.80294	8.75e-05	0.00273237	0.0708759	0.266225
CUFF_26383_m.122055	0.562149	5.37883	0.000423695	0.00937425	0.214965	0.463643	||JH556946.1|ENSFM00250000001217|50984|59373|-1|50984|59373	*	Uncharacterized_protein_||GL831160.1|ENSFM00250000001217|716863|724307|1|716863|724307	*	Uncharacterized_protein_||scaffold_198|ENSFM00250000001217|225483|227798|1|225483|227798	*	Uncharacterized_protein_|CU694372.1|25|ENSFM00250000001217|32898352|32919336|1|32898352|32919336	||GeneScaffold_1297|ENSFM00250000001217|175363|180737|1|175363|180737	*	*
comp79930_c0_m.190097	0.562067	5.32683	0.000260623	0.00641036	0.0297909	0.172601	*	*	*	*	*	*	coiled-coil_domain_containing_142_|CCDC142|14|ENSFM00250000008692|18747288|18765032|1|18747916|18765031	*	coiled-coil_domain_containing_142_|CCDC142|2|ENSFM00250000008692|74699113|74710535|-1|74700917|74710361	coiled-coil_domain_containing_142_|Ccdc142|6|ENSFM00250000008692|83101617|83109939|1|83101617|83109939
comp81581_c0_m.223481	0.562036	4.3807	0.00714157	0.0676853	0.0382632	0.19561	cut-like_homeobox_2_|CUX2|JH556733.1|ENSFM00250000001072|259381|286354|-1|259381|286354	Uncharacterized_protein_|CUX2|9|ENSFM00250000001072|25684208|25708622|1|25684208|25708622	Uncharacterized_protein_|CUX2|GL831199.1|ENSFM00250000001072|1888904|1984762|1|1888904|1984762	cut-like_homeobox_2_|CUX2|groupXIII|ENSFM00250000001072|16501400|16523402|1|16501400|16523402	Uncharacterized_protein_|CUX2|scaffold_7|ENSFM00250000001072|2329864|2366002|1|2329864|2366002	cut-like_homeobox_2_|CUX2|12|ENSFM00250000001072|11655182|11669545|1|11655182|11669545	cut-like_homeobox_2b_|cux2b|8|ENSFM00250000001072|4244841|4527736|-1|4244841|4300628	cut-like_homeobox_2_|CUX2|GeneScaffold_2106|ENSFM00570000852555|101727|133182|1|101727|133182	cut-like_homeobox_2_|CUX2|12|ENSFM00250000001072|111471828|111788358|1|111471828|111788358	cut-like_homeobox_2_|Cux2|5|ENSFM00250000001072|121857963|122050102|-1|121860216|122047825
CUFF_12475_m.86052	0.561985	3.66807	0.00686902	0.0659254	0.0263483	0.162321	G_protein-coupled_receptor_22_|GPR22_(1_of_2)|JH556669.1|ENSFM00250000005630|2498621|2499937|-1|2498621|2499937	G_protein-coupled_receptor_22_|GPR22_(1_of_2)|6|ENSFM00250000005630|8950861|8952966|1|8950861|8952966	G_protein-coupled_receptor_22_|GPR22_(1_of_2)|GL831160.1|ENSFM00250000005630|1909126|1910424|-1|1909126|1910424	G_protein-coupled_receptor_22_|GPR22_(1_of_2)|groupXIX|ENSFM00250000005630|11698897|11700207|-1|11698897|11700207	G_protein-coupled_receptor_22_|GPR22_(1_of_2)|scaffold_2|ENSFM00250000005630|3949717|3951837|1|3949717|3951792	G_protein-coupled_receptor_22_|GPR22_(1_of_2)|13|ENSFM00250000005630|10538887|10540200|1|10538887|10540200	G_protein-coupled_receptor_22_|gpr22|4|ENSFM00250000005630|2490142|2494497|1|2490142|2494497,G_protein-coupled_receptor_22_|GPR22_(1_of_2)|25|ENSFM00250000005630|3438435|3439757|-1|3438435|3439757	G_protein-coupled_receptor_22_|GPR22_(1_of_2)|GeneScaffold_1549|ENSFM00250000005630|25813|27703|-1|25813|27703	G_protein-coupled_receptor_22_|GPR22|7|ENSFM00250000005630|107110463|107116098|1|107110505|107116098	G_protein-coupled_receptor_22_|Gpr22|12|ENSFM00250000005630|31706867|31713947|-1|31706867|31713926
comp79928_c7_m.190067	0.561395	3.55965	0.0062046	0.0612738	0.0372344	0.192962
CUFF_18312_m.99746	0.561341	3.73529	0.00218481	0.0302518	0.0340579	0.184548	brain_and_acute_leukemia,_cytoplasmic_|BAALC|JH556706.1|ENSFM00670001243400|1120917|1123513|1|1120917|1123513	*	*	brain_and_acute_leukemia_cytoplasmic_|BAALC|groupXVIII|ENSFM00670001243400|10679135|10682806|1|10679135|10682806	*	*	*	*	brain_and_acute_leukemia_cytoplasmic_|BAALC|8|ENSFM00500000274251|104152938|104242533|1|104152987|104240446	*
CUFF_8078_m.268390	0.560793	5.4426	0.0119097	0.094011	0.104872	0.32384	BMS1_homolog,_ribosome_assembly_protein_(yeast)_|BMS1|JH556978.1|ENSFM00250000002877|307350|331157|1|307350|331157	Uncharacterized_protein_|BMS1|19|ENSFM00250000002877|21778870|21792095|1|21778870|21792095	Uncharacterized_protein_|BMS1|GL831279.1|ENSFM00250000002877|268742|283628|-1|268742|283628	BMS1_homolog_ribosome_assembly_protein_(yeast)_|BMS1|scaffold_48|ENSFM00250000002877|1209476|1220241|-1|1209476|1220241	Uncharacterized_protein_|BMS1|scaffold_29|ENSFM00250000002877|835409|848380|1|835409|848380	BMS1_homolog,_ribosome_assembly_protein_(yeast)_|BMS1|Un_random|ENSFM00250000002877|34952382|34963271|1|34952382|34963271	BMS1-like,_ribosome_assembly_protein_(yeast)_|bms1l|12|ENSFM00250000002877|30788285|30818523|1|30788285|30818523	BMS1_homolog_ribosome_assembly_protein_(yeast)_|BMS1|GeneScaffold_3224|ENSFM00250000002877|95113|116373|-1|95113|116373	BMS1_homolog_ribosome_assembly_protein_(yeast)_|BMS1|10|ENSFM00250000002877|43278249|43326856|1|43278249|43326856	BMS1_homolog_ribosome_assembly_protein_(yeast)_|Bms1|6|ENSFM00250000002877|118383383|118419417|-1|118383383|118419417
comp80613_c0_m.203127	0.560513	4.62986	0.000616572	0.0122392	0.0312592	0.176803
comp78065_c4_m.156616	0.559684	5.12426	0.0004694	0.0100473	0.042121	0.205234	regulating_synaptic_membrane_exocytosis_2_|RIMS2_(1_of_2)|JH556853.1|ENSFM00250000000629|451581|583290|-1|451581|583290	Uncharacterized_protein_|RIMS2|16|ENSFM00250000000629|1195287|1332594|1|1199767|1332594	*	*	*	*	*	*	*	regulating_synaptic_membrane_exocytosis_2_|Rims2|15|ENSFM00250000000629|39198332|39681940|1|39198363|39681764
CUFF_18148_m.98493	0.559491	5.19108	0.00233036	0.0316931	0.0249123	0.157836
comp82700_c2_m.248242	0.559367	4.74223	0.00843305	0.0754548	0.0566351	0.237981
CUFF_1367_m.10209	0.559072	3.8493	0.00748955	0.069889	0.032399	0.179997	Rho_family_GTPase_1_|RND1_(1_of_2)|JH556723.1|ENSFM00500000269995|1154061|1170229|-1|1154061|1170229	*	Rho_family_GTPase_1_|RND1_(1_of_2)|GL831196.1|ENSFM00500000269995|607034|617580|-1|607034|617580	Rho_family_GTPase_1_|RND1_(1_of_2)|groupXII|ENSFM00500000269995|10697368|10704341|-1|10697368|10704341	Rho_family_GTPase_1_|RND1_(1_of_2)|scaffold_66|ENSFM00500000269995|953382|959331|1|953382|959331	Rho_family_GTPase_1_|RND1|9|ENSFM00500000269995|3420566|3426421|-1|3420566|3426421	Rho_family_GTPase_1_like_|rnd1l|23|ENSFM00500000269995|27219811|27246699|1|27219811|27246699	Rho_family_GTPase_1_|RND1_(1_of_2)|GeneScaffold_2603|ENSFM00500000269995|515706|527031|-1|515706|527031	Rho_family_GTPase_1_|RND1|12|ENSFM00500000269995|49250928|49259681|-1|49250928|49259681	Rho_family_GTPase_1_|Rnd1|15|ENSFM00500000269995|98663421|98677461|-1|98669205|98677461
CUFF_25897_m.120730	0.556863	5.15725	0.00628112	0.0618304	0.0826245	0.287445	chromosome_14_open_reading_frame_37_|C14orf37|JH556803.1|ENSFM00690001367532|654960|657752|-1|654960|657752	*	*	chromosome_14_open_reading_frame_37_|C14orf37|groupXVIII|ENSFM00670001265171|14444353|14446676|1|14444353|14446676	*	*	*	chromosome_14_open_reading_frame_37_|C14orf37|GeneScaffold_2487|ENSFM00670001265171|162488|166506|1|162488|166506	*	*
comp79002_c1_m.172379	0.556561	4.53593	0.00493393	0.0524387	0.377698	0.614572	||JH557222.1|ENSFM00500000270520|125505|128481|-1|125505|128481	*	Uncharacterized_protein_||GL831234.1|ENSFM00500000270520|162084|166909|-1|162084|166909	||groupVIII|ENSFM00500000270520|17362145|17366859|1|17362145|17366859	Uncharacterized_protein_||scaffold_269|ENSFM00500000270520|159771|161829|1|159771|161829	*	Uncharacterized_protein_|BX000430.1|11|ENSFM00500000270520|14391475|14402846|1|14391475|14402846	*	hsa-mir-3187_|LPPR3|19|ENSFM00500000270520|812518|821978|-1|812518|821952	cDNA_sequence_BC005764_|BC005764|10|ENSFM00500000270520|79860475|79874634|-1|79864781|79874634
CUFF_44714_m.47266	0.556481	5.90918	0.000666093	0.0129431	0.0372612	0.193032	*	*	*	*	*	cadherin-related_family_member_1_|CDHR1_(1_of_4)|17|ENSFM00700001391529|5875541|5881310|-1|5875541|5881310	*	*	*	*
CUFF_43623_m.207833	0.556097	2.67024	0.0126284	0.0980305	0.032074	0.179092	*	*	Uncharacterized_protein_|C1ORF114|GL831140.1|ENSFM00250000007536|492432|494922|-1|492432|494922	chromosome_1_open_reading_frame_114_|C1orf114|groupVIII|ENSFM00250000007536|12822398|12825221|-1|12822398|12825221	*	*	*	*	*	*
CUFF_25844_m.120364	0.556034	3.03054	0.0115582	0.0922335	0.0282117	0.167963
CUFF_5827_m.259228	0.555468	5.31632	0.000164774	0.00454065	0.0672918	0.259407	*	Uncharacterized_protein_|TMCC2|5|ENSFM00250000001324|569449|578573|-1|569449|578573	*	transmembrane_and_coiled-coil_domain_family_2_|TMCC2|scaffold_27|ENSFM00250000001324|3019814|3023994|1|3019814|3023994	*	transmembrane_and_coiled-coil_domain_family_2_|TMCC2|11|ENSFM00250000001324|6748269|6750157|-1|6748269|6750157	transmembrane_and_coiled-coil_domain_family_2_|tmcc2|22|ENSFM00250000001324|566978|575185|-1|566978|575185	transmembrane_and_coiled-coil_domain_family_2_|TMCC2|GeneScaffold_168|ENSFM00250000001324|1347075|1352359|1|1347075|1352359	transmembrane_and_coiled-coil_domain_family_2_|TMCC2|1|ENSFM00250000001324|205197304|205242471|1|205197304|205242471	transmembrane_and_coiled-coil_domains_2_|Tmcc2|1|ENSFM00250000001324|132356315|132391281|-1|132356315|132391281
comp80563_c1_m.202177	0.554872	5.51651	0.000642814	0.0126365	0.0591289	0.243164
CUFF_38702_m.181493	0.553123	3.5163	0.00612065	0.0606399	0.0491714	0.221746	Sp5_transcription_factor_|SP5|JH556696.1|ENSFM00710001441825|2279728|2284845|1|2279728|2284845	Uncharacterized_protein_|SP5|21|ENSFM00710001441825|23927876|23929335|1|23927876|23929335	Uncharacterized_protein_|SP5|GL831187.1|ENSFM00710001441825|1519723|1524846|-1|1519723|1524846	Sp5_transcription_factor_|SP5|groupXVI|ENSFM00710001441825|10317010|10318516|-1|10317010|10318516	Uncharacterized_protein_|SP5|scaffold_100|ENSFM00710001441825|793782|795236|-1|793782|795236	Sp5_transcription_factor_|SP5_(1_of_2)|2|ENSFM00710001441825|13839353|13840857|-1|13839353|13840857	Sp5_transcription_factor_|sp5|9|ENSFM00710001441825|3662851|3668361|-1|3663500|3668300	Sp5_transcription_factor_|SP5|GeneScaffold_2046|ENSFM00710001441825|394145|395686|-1|394145|395686	Sp5_transcription_factor_|SP5|2|ENSFM00710001441825|171571861|171574588|1|171571861|171574588	trans-acting_transcription_factor_5_|Sp5|2|ENSFM00710001441825|70474923|70477729|1|70474923|70477729
CUFF_21693_m.309573	0.552989	4.33829	0.00284332	0.0360798	0.0285309	0.168911
CUFF_2364_m.59873	0.552027	4.75696	0.00271655	0.0350347	0.452055	0.67235	chromosome_9_open_reading_frame_172_|C9orf172_(1_of_2)|JH556951.1|ENSFM00500000276193|114663|117932|1|114663|117932	chromosome_9_open_reading_frame_172_|C9orf172_(1_of_2)|12|ENSFM00500000276193|24368423|24371701|-1|24368423|24371701	chromosome_9_open_reading_frame_172_|C9orf172_(1_of_2)|GL831139.1|ENSFM00500000276193|7407581|7410859|-1|7407581|7410859	chromosome_9_open_reading_frame_172_|C9orf172_(1_of_2)|groupXIV|ENSFM00500000276193|13944811|13948083|-1|13944811|13948083	chromosome_9_open_reading_frame_172_|C9orf172_(1_of_2)|scaffold_106|ENSFM00500000276193|257779|261033|-1|257779|261033	chromosome_9_open_reading_frame_172_|C9orf172_(2_of_2)|Un_random|ENSFM00500000276193|33196057|33199311|1|33196057|33199311	chromosome_9_open_reading_frame_172_|C5H9orf172_(1_of_2)|5|ENSFM00500000276193|5493505|5496804|-1|5493505|5496804	chromosome_9_open_reading_frame_172_|C9orf172_(1_of_2)|GeneScaffold_3716|ENSFM00500000276193|29851|33114|-1|29851|33114	chromosome_9_open_reading_frame_172_|C9orf172|9|ENSFM00500000276193|139738867|139741797|1|139738867|139741797	predicted_gene_996_|Gm996|2|ENSFM00500000276193|25575416|25580099|-1|25575416|25580099
CUFF_887_m.6329	0.551659	3.8122	0.00124633	0.0200304	0.0551747	0.234893	*	*	*	*	*	*	*	*	*	*
comp77690_c3_m.150807	0.551238	5.94999	0.000864615	0.0155529	0.0332461	0.182335
comp78309_c0_m.160755	0.55087	3.95316	0.0011679	0.0192127	0.0390422	0.197591
CUFF_51120_m.240206	0.550616	4.6518	0.00241645	0.0325279	0.030071	0.17341	family_with_sequence_similarity_217,_member_B_|FAM217B_(1_of_2)|JH556901.1|ENSFM00670001251465|713279|714277|1|713279|714277	*	*	*	*	*	family_with_sequence_similarity_217,_member_B_|fam217b|23|ENSFM00670001251465|12256800|12264913|-1|12256800|12264565	*	*	*
CUFF_36974_m.175112	0.550126	2.90064	0.0106793	0.0876567	0.0317864	0.178287	heparan_sulfate_(glucosamine)_3-O-sulfotransferase_4_|HS3ST4|JH556672.1|ENSFM00250000001060|3998931|4076749|-1|3998931|4076749	*	Uncharacterized_protein_|HS3ST4|GL831149.1|ENSFM00250000001060|3937745|4024269|-1|3937745|4024269	*	Uncharacterized_protein_|HS3ST4|scaffold_15|ENSFM00250000001060|617735|655023|1|617735|655023	heparan_sulfate_(glucosamine)_3-O-sulfotransferase_4_|HS3ST4|3|ENSFM00250000001060|12337999|12366529|1|12337999|12366529	heparan_sulfate_(glucosamine)_3-O-sulfotransferase_4_|hs3st4|3|ENSFM00250000001060|44579435|44791438|-1|44579435|44791438	*	heparan_sulfate_(glucosamine)_3-O-sulfotransferase_4_|HS3ST4|16|ENSFM00250000001060|25703347|26149009|1|25703347|26149009	heparan_sulfate_(glucosamine)_3-O-sulfotransferase_4_|Hs3st4|7|ENSFM00250000001060|123982869|124398989|1|123982869|124398989
comp79920_c2_m.189901	0.550054	5.80979	0.0016537	0.0246955	0.0392063	0.198006	citron_(rho-interacting,_serine/threonine_kinase_21)_|CIT_(2_of_2)|JH556682.1|ENSFM00520000517879|1592959|1633859|1|1592959|1633859	citron_(rho-interacting_serine/threonine_kinase_21)_|CIT_(2_of_2)|5|ENSFM00520000517879|17101244|17144509|1|17101244|17144509	citron_(rho-interacting,_serine/threonine_kinase_21)_|CIT_(2_of_2)|GL831146.1|ENSFM00520000517879|6896831|6931086|-1|6896831|6930705	citron_(rho-interacting_serine/threonine_kinase_21)_|CIT_(2_of_2)|groupXVII|ENSFM00520000517879|7986609|8018375|-1|7986609|8018375	citron_(rho-interacting,_serine/threonine_kinase_21)_|CIT_(2_of_2)|scaffold_116|ENSFM00520000517879|706526|729332|1|706526|729332	*	citron_(rho-interacting,_serine/threonine_kinase_21)_|CIT_(1_of_3)|5|ENSFM00520000517879|2526372|2749725|-1|2526372|2749725	citron_(rho-interacting_serine/threonine_kinase_21)_|CIT_(2_of_2)|GeneScaffold_1936|ENSFM00520000517879|827624|872328|-1|827624|872328	citron_(rho-interacting_serine/threonine_kinase_21)_|CIT|12|ENSFM00520000517879|120123595|120315095|-1|120123595|120315095	citron_|Cit|5|ENSFM00520000517879|115845278|116008947|1|115846371|116006328
CUFF_3426_m.249656	0.549767	3.17753	0.0128278	0.0985912	0.0408877	0.202207	syntrophin,_gamma_1_|SNTG1|JH556856.1|ENSFM00250000001921|408803|476918|-1|408803|476918	Uncharacterized_protein_|SNTG1|17|ENSFM00250000001921|28220465|28251927|1|28220465|28251927	Uncharacterized_protein_|SNTG1|GL831134.1|ENSFM00250000001921|3642343|3682002|-1|3642343|3682002	syntrophin_gamma_1_|SNTG1|groupIII|ENSFM00250000001921|16441241|16461828|1|16448810|16461786	Uncharacterized_protein_|SNTG1|scaffold_107|ENSFM00250000001921|264536|278925|-1|265141|277290	syntrophin,_gamma_1_|SNTG1|15_random|ENSFM00250000001921|744335|756533|1|744335|756533	Uncharacterized_protein_|SNTG1|24|ENSFM00250000001921|36727536|36777593|-1|36727536|36777593	syntrophin_gamma_1_|SNTG1|GeneScaffold_2759|ENSFM00250000001921|529511|552024|1|529511|552024	syntrophin_gamma_1_|SNTG1|8|ENSFM00250000001921|50822349|51706678|1|50822349|51705389	syntrophin_gamma_1_|Sntg1|1|ENSFM00250000001921|8361475|9299878|-1|8361475|9299238
CUFF_3542_m.250379	0.549602	6.13077	0.00100167	0.0173879	0.048049	0.219201	two_pore_segment_channel_2_|TPCN2|JH557173.1|ENSFM00250000005428|155360|186447|1|155360|186447	*	Uncharacterized_protein_|TPCN2|GL831133.1|ENSFM00250000005428|12059268|12076942|1|12059268|12076942	two_pore_segment_channel_2_|TPCN2|groupII|ENSFM00250000005428|3673970|3685254|-1|3673970|3685254	*	*	two_pore_segment_channel_2_|tpcn2|7|ENSFM00250000005428|66330682|66377145|1|66330682|66377145	two_pore_segment_channel_2_|TPCN2|GeneScaffold_2926|ENSFM00250000005428|744192|755818|-1|744192|755818	two_pore_segment_channel_2_|TPCN2|11|ENSFM00250000005428|68816365|68858072|1|68816365|68855992	two_pore_segment_channel_2_|Tpcn2|7|ENSFM00250000005428|145253923|145283927|-1|145253923|145283927
CUFF_24474_m.316381	0.54944	4.38887	0.00106142	0.0180369	0.0668175	0.258491	phosphatidylserine_decarboxylase_|PISD|JH557716.1|ENSFM00600000921219|31967|38587|1|31967|38587	*	*	phosphatidylserine_decarboxylase_|PISD|groupXIV|ENSFM00600000921219|150001|153466|-1|150001|153466	*	*	*	*	*	*
CUFF_3618_m.250849	0.548881	3.35004	0.00914431	0.0793004	0.105786	0.325247	inositol_polyphosphate-1-phosphatase_|INPP1|JH556773.1|ENSFM00250000006580|431393|438145|-1|431393|438145	Uncharacterized_protein_|INPP1|5|ENSFM00250000006580|28371663|28375533|-1|28371663|28375336	Uncharacterized_protein_|INPP1|GL831146.1|ENSFM00250000006580|4047456|4051652|-1|4047456|4051652	inositol_polyphosphate-1-phosphatase_|INPP1|scaffold_27|ENSFM00250000006580|893538|896528|1|893538|896528	Uncharacterized_protein_|INPP1|scaffold_33|ENSFM00250000006580|967228|971466|1|967228|971466	inositol_polyphosphate-1-phosphatase_|INPP1|11|ENSFM00250000006580|2911564|2914112|1|2911564|2914112	Uncharacterized_protein_|CR318593.1|11|ENSFM00250000006580|2595731|2607059|-1|2595731|2607059	inositol_polyphosphate-1-phosphatase_|INPP1|GeneScaffold_906|ENSFM00250000006580|366638|368784|1|366638|368784	inositol_polyphosphate-1-phosphatase_|INPP1|2|ENSFM00250000006580|191208196|191236391|1|191208296|191236391	inositol_polyphosphate-1-phosphatase_|Inpp1|1|ENSFM00250000006580|52789413|52817688|-1|52789413|52817688
CUFF_48332_m.227325	0.548161	3.55036	0.0104397	0.086306	0.0550187	0.234561	||JH557406.1|ENSFM00250000001412|18835|81470|-1|18835|81470	Uncharacterized_protein_||12|ENSFM00250000001412|25926985|26117862|1|25926985|26117862	||GL831141.1|ENSFM00250000001412|4788620|4979168|1|4788620|4979168	||groupXIV|ENSFM00250000001412|11064738|11154619|1|11064738|11154619	Uncharacterized_protein_||scaffold_544|ENSFM00250000001412|6023|16416|1|6023|16416	deafness,_autosomal_recessive_31_|DFNB31|4|ENSFM00250000001412|9489477|9539143|-1|9489477|9539143	deafness,_autosomal_recessive_31a_|dfnb31a|21|ENSFM00250000001412|12181898|12376883|-1|12181898|12376504	||GeneScaffold_4520|ENSFM00250000001412|2160|80593|1|2160|80593	deafness_autosomal_recessive_31_|DFNB31|9|ENSFM00250000001412|117164360|117267730|-1|117164361|117267250	whirlin_|Whrn|4|ENSFM00250000001412|63414910|63495991|-1|63414910|63495951
CUFF_26454_m.122942	0.548055	5.44295	0.00115875	0.0191588	0.0365988	0.191308
CUFF_966_m.6860	0.547701	9.45436	0.00381581	0.0440662	0.0312671	0.176825	*	Uncharacterized_protein_||9|ENSFM00500000306199|13776704|13780697|-1|13776704|13780697	*	||groupXIII|ENSFM00500000306199|9885898|9888547|-1|9885898|9888547	*	Chromosome_12_SCAF14993,_whole_genome_shotgun_sequence;_Uncharacterized_protein_||12|ENSFM00500000306199|2723287|2724747|1|2723287|2724747	*	||GeneScaffold_1954|ENSFM00500000306199|208|1792|-1|208|1792	*	*
comp67288_c0_m.72052	0.547668	5.16928	0.000185362	0.00496915	0.0566699	0.238054	||JH556667.1|ENSFM00600000921220|5005213|5032747|1|5005213|5032747	Uncharacterized_protein_||17|ENSFM00600000921220|27114189|27158671|1|27114189|27158671	Uncharacterized_protein_||GL831134.1|ENSFM00600000921220|4605381|4637728|-1|4605381|4637728	||groupIII|ENSFM00600000921220|526486|551810|-1|526486|551810	Uncharacterized_protein_||scaffold_107|ENSFM00600000921220|887747|913140|-1|887747|913137	Uncharacterized_protein_||15_random|ENSFM00600000921220|188884|212507|1|188884|212507	Uncharacterized_protein_|CABZ01067098.1|20|ENSFM00600000921220|53126102|53151449|1|53126102|53151449	*	phosphatase_and_actin_regulator_1_|PHACTR1|6|ENSFM00600000921220|12717893|13288645|1|12718977|13288645	phosphatase_and_actin_regulator_1_|Phactr1|13|ENSFM00600000921220|42680623|43138526|1|42682698|43135189
CUFF_44385_m.212037	0.547593	3.66206	0.00881121	0.0776308	0.0375088	0.193672	||JH558381.1|ENSFM00500000290785|4542|14234|1|4542|14234	*	*	||groupI|ENSFM00500000290785|906629|913276|1|906629|913276	Uncharacterized_protein_||scaffold_363|ENSFM00500000290785|44861|47849|1|44861|47440	*	*	||GeneScaffold_2736|ENSFM00500000290785|15252|23265|1|15252|23265	*	*
CUFF_26716_m.124588	0.547517	6.08523	0.000206083	0.00538351	0.0468521	0.216454	KIAA1324-like_|KIAA1324L_(2_of_2)|JH556731.1|ENSFM00250000001885|765439|779792|1|765439|779792	*	*	KIAA1324-like_|KIAA1324L_(1_of_2)|groupXIX|ENSFM00250000001885|16514513|16523185|-1|16514513|16522867	KIAA1324-like_|KIAA1324L_(1_of_2)|scaffold_30|ENSFM00250000001885|1564442|1572379|-1|1564442|1572379	*	*	*	*	*
CUFF_33255_m.32019	0.547511	5.29825	0.000210465	0.00547726	0.0450394	0.212225	||JH557709.1|ENSFM00250000002633|12156|21420|-1|12156|21420	Uncharacterized_protein_||3|ENSFM00250000002633|10910407|10935047|-1|10910407|10935047	Uncharacterized_protein_||GL831355.1|ENSFM00250000002633|456572|468217|-1|456572|468217	||groupII|ENSFM00250000002633|18730853|18737911|1|18730853|18737911	Uncharacterized_protein_||scaffold_1|ENSFM00250000002633|3383853|3387800|-1|3383853|3387800	Uncharacterized_protein_||5|ENSFM00250000002633|10384883|10389136|1|10384883|10389136	*	||GeneScaffold_3814|ENSFM00250000002633|261232|270081|1|261232|270081	*	*
CUFF_36635_m.173115	0.54716	5.27952	0.00454814	0.0497951	0.0524867	0.2291	bicaudal_D_homolog_1_(Drosophila)_|BICD1|JH556666.1|ENSFM00250000002108|720178|750581|-1|720178|750581	bicaudal_D_homolog_1_(Drosophila)_|BICD1_(1_of_2)|6|ENSFM00250000002108|24697475|24727136|-1|24697475|24727136	bicaudal_D_homolog_1_(Drosophila)_|BICD1_(1_of_2)|GL831185.1|ENSFM00250000002108|2078786|2112645|-1|2078786|2112645	bicaudal_D_homolog_1_(Drosophila)_|BICD1|groupXIX|ENSFM00250000002108|18658542|18680497|1|18658542|18680497	bicaudal_D_homolog_1_(Drosophila)_|BICD1_(1_of_2)|scaffold_85|ENSFM00250000002108|461951|483422|-1|461951|483422	bicaudal_D_homolog_1_(Drosophila)_|BICD1_(1_of_2)|13|ENSFM00250000002108|2189309|2203919|-1|2189309|2203919	bicaudal_D_homolog_1a_|bicd1a|18|ENSFM00250000002108|11506755|11566641|1|11506755|11566641	bicaudal_D_homolog_1_(Drosophila)_|BICD1_(1_of_2)|GeneScaffold_4134|ENSFM00250000002108|410|23438|1|410|23438	bicaudal_D_homolog_1_(Drosophila)_|BICD1|12|ENSFM00250000002108|32259769|32536567|1|32260163|32530811	bicaudal_D_homolog_1_(Drosophila)_|Bicd1|6|ENSFM00250000002108|149408984|149563329|1|149409429|149556731
CUFF_12663_m.283649	0.546946	5.87086	0.00102603	0.0176795	0.0615516	0.248096	DnaJ_(Hsp40)_homolog,_subfamily_C,_member_16_|DNAJC16_(1_of_2)|JH556705.1|ENSFM00250000004546|2149809|2154108|-1|2149809|2154108	DnaJ_(Hsp40)_homolog_subfamily_C_member_16_|DNAJC16_(1_of_2)|7|ENSFM00250000004546|5839694|5846926|1|5839694|5846926	DnaJ_(Hsp40)_homolog,_subfamily_C,_member_16_|DNAJC16_(1_of_2)|GL831308.1|ENSFM00250000004546|1220345|1226918|1|1220345|1226918	DnaJ_(Hsp40)_homolog_subfamily_C_member_16_|DNAJC16_(1_of_2)|groupXII|ENSFM00250000004546|6460065|6463990|1|6460065|6463990	DnaJ_(Hsp40)_homolog,_subfamily_C,_member_16_|DNAJC16_(2_of_2)|scaffold_387|ENSFM00250000004546|179979|183763|1|179982|183763	DnaJ_(Hsp40)_homolog,_subfamily_C,_member_16_|DNAJC16_(1_of_2)|Un_random|ENSFM00250000004546|3564605|3568192|1|3564605|3568192	Uncharacterized_protein_|DNAJC16|23|ENSFM00250000004546|37595373|37612624|-1|37595373|37612624	DnaJ_(Hsp40)_homolog_subfamily_C_member_16_|DNAJC16_(2_of_2)|GeneScaffold_2188|ENSFM00250000004546|18813|24601|1|18813|24601	DnaJ_(Hsp40)_homolog_subfamily_C_member_16_|DNAJC16|1|ENSFM00250000004546|15853308|15918874|1|15853308|15898228	DnaJ_(Hsp40)_homolog_subfamily_C_member_16_|Dnajc16|4|ENSFM00250000004546|141760189|141790931|-1|141760189|141790891
CUFF_41754_m.43790	0.545932	3.99805	0.00553765	0.0567368	0.0493964	0.222253	*	*	aquaporin_11_|AQP11_(1_of_2)|GL831203.1|ENSFM00500000287926|3471334|3474118|1|3471334|3474118	*	aquaporin_11_|AQP11_(1_of_2)|scaffold_188|ENSFM00500000287926|302412|303758|-1|302412|303758	*	aquaporin_11_|aqp11|18|ENSFM00500000287926|47234283|47242596|1|47234283|47242592	*	aquaporin_11_|AQP11|11|ENSFM00260000051271|77300436|77321400|1|77300680|77321400	aquaporin_11_|Aqp11|7|ENSFM00260000051271|97726379|97738247|-1|97726379|97738247
comp80359_c7_m.198215	0.54572	4.38898	0.000898562	0.0160133	0.0429248	0.207183	*	*	*	*	cadherin-related_23_|CDH23_(1_of_2)|scaffold_53|ENSFM00580000902243|731893|740857|1|731893|740857	cadherin-related_23_|CDH23_(1_of_2)|17|ENSFM00580000902243|1196095|1204937|-1|1196095|1204937	cadherin-like_23_|cdh23|13|ENSFM00570000851036|43723088|43875606|1|43723088|43875606	*	*	*
comp82530_c0_m.245200	0.545377	3.6594	0.00993425	0.0836354	0.0303933	0.174337
CUFF_25319_m.118389	0.545064	4.06578	0.00148726	0.0230437	0.0297324	0.172431	chromosome_1_open_reading_frame_222_|C1orf222|JH556705.1|ENSFM00670001236068|2303283|2344675|-1|2303283|2344675	*	Uncharacterized_protein_|C1ORF222|GL831308.1|ENSFM00670001236068|527548|567850|-1|527548|564176	*	*	*	chromosome_1_open_reading_frame_222_|C8H1orf222|8|ENSFM00670001236068|55245527|55302180|-1|55245527|55302170	*	chromosome_1_open_reading_frame_222_|C1orf222|1|ENSFM00670001236068|1853396|1935276|-1|1853726|1887154	RIKEN_cDNA_C030017K20_gene_|C030017K20Rik|4|ENSFM00670001236068|155451570|155466530|1|155451570|155466405
CUFF_41266_m.40475	0.544857	4.71802	0.00501953	0.0529611	0.043258	0.207986	family_with_sequence_similarity_118,_member_B_|FAM118B|JH556900.1|ENSFM00250000005445|566937|579585|-1|566937|579585	Uncharacterized_protein_|FAM118B|13|ENSFM00250000005445|28579709|28586432|1|28579709|28586423	Uncharacterized_protein_|FAM118B|GL831147.1|ENSFM00250000005445|3123839|3135675|1|3123839|3135675	family_with_sequence_similarity_118_member_B_|FAM118B|groupI|ENSFM00250000005445|3332783|3338589|1|3332783|3338589	Uncharacterized_protein_|FAM118B|scaffold_131|ENSFM00250000005445|274661|282474|1|274921|282474	family_with_sequence_similarity_118,_member_B_|FAM118B|Un_random|ENSFM00250000005445|18952579|18959343|-1|18952579|18959343	family_with_sequence_similarity_118,_member_B_|fam118b|18|ENSFM00250000005445|43212449|43241077|1|43213721|43241077	family_with_sequence_similarity_118_member_B_|FAM118B|GeneScaffold_3150|ENSFM00250000005445|115175|123161|1|115175|123161	family_with_sequence_similarity_118_member_B_|FAM118B|11|ENSFM00250000005445|126081309|126132881|1|126081309|126132881	family_with_sequence_similarity_118_member_B_|Fam118b|9|ENSFM00250000005445|35216965|35267805|-1|35217020|35267805
CUFF_14767_m.291470	0.544622	3.60374	0.00868785	0.0769368	0.0392605	0.198143	*	*	*	*	*	*	*	*	*	*
comp72638_c0_m.101725	0.544528	5.90848	0.00230654	0.0314509	0.0571937	0.239152	phospholipase_C,_beta_1_(phosphoinositide-specific)_|PLCB1_(1_of_2)|JH556803.1|ENSFM00270000056436|1095734|1210916|-1|1095734|1210916	Uncharacterized_protein_|PLCB1|24|ENSFM00270000056436|1579712|1626172|-1|1579712|1626172	phospholipase_C,_beta_1_(phosphoinositide-specific)_|PLCB1_(1_of_2)|GL831143.1|ENSFM00270000056436|4022409|4138224|-1|4022409|4137714	phospholipase_C_beta_1_(phosphoinositide-specific)_|PLCB1_(1_of_2)|groupXVIII|ENSFM00270000056436|14115259|14178849|1|14115259|14178849	phospholipase_C,_beta_1_(phosphoinositide-specific)_|PLCB1_(1_of_2)|scaffold_16|ENSFM00270000056436|492972|559702|1|492972|559702	phospholipase_C,_beta_1_(phosphoinositide-specific)_|PLCB1_(1_of_2)|14|ENSFM00270000056436|7545748|7576487|-1|7553024|7576487	*	phospholipase_C_beta_1_(phosphoinositide-specific)_|PLCB1_(1_of_2)|GeneScaffold_2412|ENSFM00270000056436|1056|139970|1|1056|139970	phospholipase_C_beta_1_(phosphoinositide-specific)_|PLCB1|20|ENSFM00270000056436|8112824|8949003|1|8113272|8865547	phospholipase_C_beta_1_|Plcb1|2|ENSFM00270000056436|134786159|135475258|1|134786159|135475258
comp82199_c2_m.237700	0.544174	7.6426	0.00783562	0.071958	0.0339105	0.184148	glutamate_receptor,_ionotropic,_AMPA_2_|GRIA2_(1_of_2)|JH556711.1|ENSFM00710001441627|1564673|1613670|-1|1564673|1613670	Uncharacterized_protein_|GRIA2|ultracontig115|ENSFM00710001441627|1677637|1740878|-1|1677637|1740878	glutamate_receptor,_ionotropic,_AMPA_2_|GRIA2_(1_of_2)|GL831156.1|ENSFM00710001441627|2213622|2259803|1|2213622|2259803	glutamate_receptor_ionotropic_AMPA_2_|GRIA2_(1_of_2)|groupIV|ENSFM00710001441627|2299391|2332393|1|2299391|2332393	Uncharacterized_protein_|GRIA2|scaffold_5|ENSFM00710001441627|3252307|3281719|1|3252307|3281375	*	glutamate_receptor,_ionotropic,_AMPA_2b_|gria2b|14|ENSFM00710001441627|36968744|37033972|1|36968780|37032629	glutamate_receptor_ionotropic_AMPA_2_|GRIA2_(1_of_2)|GeneScaffold_3463|ENSFM00710001441627|8120|48450|1|8120|48450	glutamate_receptor_ionotropic_AMPA_2_|GRIA2|4|ENSFM00710001441627|158125334|158287227|1|158141916|158285097	glutamate_receptor_ionotropic_AMPA2_(alpha_2)_|Gria2|3|ENSFM00710001441627|80684936|80802791|-1|80684936|80802791
comp45323_c0_m.26245	0.544165	3.1165	0.0094443	0.0809649	0.0295302	0.171844	progestin_and_adipoQ_receptor_family_member_IV_|PAQR4_(1_of_2)|JH557794.1|ENSFM00250000004822|1166|10028|1|1166|10028	*	progestin_and_adipoQ_receptor_family_member_IV_|PAQR4_(1_of_2)|GL831151.1|ENSFM00250000004822|6097347|6106080|-1|6097347|6106080	progestin_and_adipoQ_receptor_family_member_IV_|PAQR4_(1_of_2)|groupXI|ENSFM00250000004822|13293451|13296507|-1|13293451|13296507	progestin_and_adipoQ_receptor_family_member_IV_|PAQR4_(1_of_2)|scaffold_248|ENSFM00250000004822|235283|238271|-1|235283|238271	progestin_and_adipoQ_receptor_family_member_IV_|PAQR4_(1_of_2)|3|ENSFM00250000004822|14212052|14213579|1|14212052|14213579	Uncharacterized_protein_|BX649554.3|3|ENSFM00250000004822|31094408|31113532|-1|31094408|31113532	progestin_and_adipoQ_receptor_family_member_IV_|PAQR4_(1_of_2)|GeneScaffold_1869|ENSFM00250000004822|82034|86547|-1|82034|86547	progestin_and_adipoQ_receptor_family_member_IV_|PAQR4|16|ENSFM00250000004822|3019246|3023490|1|3019246|3023490	progestin_and_adipoQ_receptor_family_member_IV_|Paqr4|17|ENSFM00250000004822|23736186|23740330|-1|23736186|23740330
CUFF_34966_m.164066	0.544011	4.37092	0.0053652	0.0554016	0.0387705	0.196902
comp76919_c0_m.140069	0.543519	3.39593	0.00351265	0.041538	0.057211	0.239188
comp80883_c2_m.208603	0.54303	7.42532	0.00042301	0.00936661	0.0942121	0.30694	protein_phosphatase,_EF-hand_calcium_binding_domain_2_|PPEF2_(1_of_2)|JH556717.1|ENSFM00500000270165|1311392|1328768|1|1311392|1328768	protein_phosphatase_EF-hand_calcium_binding_domain_2_|PPEF2_(1_of_2)|9|ENSFM00500000270165|634144|645743|1|634144|645743	protein_phosphatase,_EF-hand_calcium_binding_domain_2_|PPEF2_(1_of_2)|GL831307.1|ENSFM00500000270165|107924|121928|-1|107924|121928	protein_phosphatase_EF-hand_calcium_binding_domain_2_|PPEF2_(2_of_2)|groupXIII|ENSFM00500000270165|17341763|17350174|1|17342808|17350135	protein_phosphatase,_EF-hand_calcium_binding_domain_2_|PPEF2_(2_of_2)|scaffold_4|ENSFM00500000270165|3228026|3233561|-1|3228071|3233561	protein_phosphatase,_EF-hand_calcium_binding_domain_2_|PPEF2_(2_of_2)|12|ENSFM00500000270165|5102072|5106911|-1|5102072|5106911	protein_phosphatase,_EF-hand_calcium_binding_domain_2_|PPEF2|5|ENSFM00500000270165|63798009|63802927|-1|63798009|63802927	*	*	*
comp75503_c0_m.124576	0.54166	5.21344	0.000806116	0.014839	0.0304795	0.174584	myotubularin_related_protein_7_|MTMR7_(1_of_2)|JH557003.1|ENSFM00710001441703|357335|370631|-1|357335|370631	Uncharacterized_protein_|MTMR7|10|ENSFM00710001441703|23548187|23561334|-1|23548187|23561334	myotubularin_related_protein_7_|MTMR7_(1_of_2)|GL831321.1|ENSFM00710001441703|257545|271156|-1|258789|270972	myotubularin_related_protein_7_|MTMR7_(1_of_2)|groupIV|ENSFM00710001441703|15857017|15864260|1|15857017|15864260	myotubularin_related_protein_7_|MTMR7_(1_of_2)|scaffold_163|ENSFM00710001441703|357560|363871|-1|358082|363871	myotubularin_related_protein_7_|MTMR7|1|ENSFM00710001441703|9606366|9612635|1|9606366|9612635	myotubularin_related_protein_7a_|mtmr7a|14|ENSFM00710001441703|31268175|31281770|1|31268175|31281770	*	myotubularin_related_protein_7_|MTMR7|8|ENSFM00710001441703|17155539|17271037|-1|17155539|17270836	myotubularin_related_protein_7_|Mtmr7|8|ENSFM00710001441703|40551095|40634797|-1|40551101|40634776
CUFF_44755_m.47719	0.541454	6.63512	0.00274147	0.0352245	0.0275348	0.165936	potassium_large_conductance_calcium-activated_channel,_subfamily_M,_alpha_member_1_|KCNMA1_(1_of_2)|JH556725.1|ENSFM00250000000903|2038421|2192260|1|2038421|2192260	potassium_large_conductance_calcium-activated_channel_subfamily_M_alpha_member_1_|KCNMA1_(1_of_2)|15|ENSFM00250000000903|20454526|20608816|-1|20454526|20608816	potassium_large_conductance_calcium-activated_channel,_subfamily_M,_alpha_member_1_|KCNMA1_(1_of_2)|GL831242.1|ENSFM00250000000903|2003158|2150299|1|2003158|2150299	potassium_large_conductance_calcium-activated_channel_subfamily_M_alpha_member_1_|KCNMA1_(2_of_2)|groupVI|ENSFM00250000000903|10053208|10156710|1|10053274|10156710	potassium_large_conductance_calcium-activated_channel,_subfamily_M,_alpha_member_1_|KCNMA1_(1_of_2)|scaffold_86|ENSFM00250000000903|237233|319521|-1|237233|319449	potassium_large_conductance_calcium-activated_channel,_subfamily_M,_alpha_member_1_|KCNMA1_(1_of_2)|17|ENSFM00250000000903|6252299|6338804|1|6252383|6338804	potassium_large_conductance_calcium-activated_channel,_subfamily_M,_alpha_member_1a_|kcnma1a|13|ENSFM00250000000903|16571581|16938070|1|16571581|16938070	potassium_large_conductance_calcium-activated_channel_subfamily_M_alpha_member_1_|KCNMA1_(2_of_2)|GeneScaffold_1579|ENSFM00250000000903|904293|1056074|1|904293|1056074	potassium_large_conductance_calcium-activated_channel_subfamily_M_alpha_member_1_|KCNMA1|10|ENSFM00250000000903|78637355|79398353|-1|78637355|79397516	*
CUFF_6847_m.71930	0.541153	3.57765	0.00962955	0.0820146	0.0489579	0.221264
CUFF_7204_m.263812	0.5407	5.28216	0.00340697	0.0406715	0.0372235	0.192934	SLIT_and_NTRK-like_family,_member_2_|SLITRK2|JH557661.1|ENSFM00250000001398|30542|33220|-1|30542|33220	Uncharacterized_protein_|SLITRK2|10|ENSFM00250000001398|19753068|19757129|-1|19753068|19757129	Uncharacterized_protein_|SLITRK2|GL831266.1|ENSFM00250000001398|623206|625893|-1|623206|625893	SLIT_and_NTRK-like_family_member_2_|SLITRK2|groupIV|ENSFM00250000001398|26068048|26070699|-1|26068048|26070699	Uncharacterized_protein_|SLITRK2|scaffold_2176|ENSFM00250000001398|11221|13896|-1|11221|13890	SLIT_and_NTRK-like_family,_member_2_|SLITRK2|Un_random|ENSFM00250000001398|84902022|84904691|1|84902022|84904691	SLIT_and_NTRK-like_family,_member_2_|slitrk2|14|ENSFM00250000001398|20274966|20277530|1|20274966|20277530	*	SLIT_and_NTRK-like_family_member_2_|SLITRK2|HG1459_PATCH|ENSFM00250000001398|144899547|144907557|1|144903063|144907555,SLIT_and_NTRK-like_family_member_2_|SLITRK2|X|ENSFM00250000001398|144899350|144907360|1|144899689|144907360	SLIT_and_NTRK-like_family_member_2_|Slitrk2|X|ENSFM00250000001398|66649318|66661393|1|66653007|66656488
CUFF_23952_m.315926	0.540662	5.39043	0.00016654	0.00458019	0.0510463	0.225934	*	Uncharacterized_protein_||1|ENSFM00710001443902|24992675|24994431|-1|24992675|24994431	*	*	*	*	*	*	*	*
CUFF_22142_m.106865	0.540285	2.84123	0.00549275	0.0564555	0.034262	0.1851
CUFF_8134_m.268751	0.540259	8.35113	0.0110216	0.0895105	0.0584248	0.241712	*	Uncharacterized_protein_||15|ENSFM00250000000332|17308387|17376067|1|17308387|17376067	*	*	Uncharacterized_protein_||scaffold_121|ENSFM00250000000332|153676|201452|1|153676|201452	*	*	*	*	*
CUFF_45476_m.214856	0.539421	4.14654	0.00455317	0.0498107	0.0481344	0.219395	||JH556972.1|ENSFM00260000050569|493349|501209|-1|493349|501209	Uncharacterized_protein_||1|ENSFM00260000050569|30258492|30272029|1|30258492|30272029	*	||groupIX|ENSFM00260000050569|4083020|4090185|1|4086234|4090052	*	Uncharacterized_protein_||Un_random|ENSFM00260000050569|57681690|57683488|-1|57681690|57683488	*	*	*	*
CUFF_29008_m.131326	0.539304	3.77567	0.00794179	0.072496	0.0500119	0.223633	*	Uncharacterized_protein_|OLA.7459|8|ENSFM00500000367589|22144229|22145650|-1|22144229|22145650	*	*	*	*	*	*	*	*
CUFF_42276_m.200346	0.538563	4.4044	0.00313457	0.0385016	0.0294034	0.171474	potassium_inwardly-rectifying_channel,_subfamily_J,_member_14_|KCNJ14|JH556690.1|ENSFM00710001441617|2941176|2943996|-1|2941176|2943996	*	*	potassium_inwardly-rectifying_channel_subfamily_J_member_14_|KCNJ14|groupXX|ENSFM00710001441617|12554116|12556830|-1|12554116|12556830	Uncharacterized_protein_|KCNJ14|scaffold_288|ENSFM00710001441617|160971|163123|1|160971|163037	potassium_inwardly-rectifying_channel,_subfamily_J,_member_14_|KCNJ14|8|ENSFM00710001441617|8773450|8775709|-1|8773450|8775709	potassium_inwardly-rectifying_channel,_subfamily_J,_member_14_|kcnj14|16|ENSFM00710001441617|18888481|18901196|1|18888481|18901196	potassium_inwardly-rectifying_channel_subfamily_J_member_14_|KCNJ14|GeneScaffold_1960|ENSFM00710001441617|883945|888343|-1|883945|888343	*	*
CUFF_435_m.2644	0.538421	4.35351	0.00268312	0.0347823	0.0324279	0.180078	enkurin_domain_containing_1_|ENKD1|JH556662.1|ENSFM00250000008988|337176|341201|1|337176|341201	Uncharacterized_protein_|C16ORF48|9|ENSFM00250000008988|5428797|5433406|1|5428797|5433406	Uncharacterized_protein_|C16ORF48|GL831230.1|ENSFM00250000008988|1054367|1057561|1|1054367|1057561	enkurin_domain_containing_1_|ENKD1|groupXIII|ENSFM00250000008988|1538555|1540560|-1|1538555|1540560	Uncharacterized_protein_|C16ORF48|scaffold_50|ENSFM00250000008988|1167065|1169502|1|1167065|1169502	*	enkurin_domain_containing_1_|ENKD1|8|ENSFM00250000008988|2613706|2629593|1|2617634|2629593	enkurin_domain_containing_1_|ENKD1|GeneScaffold_2117|ENSFM00250000008988|44601|46688|-1|44601|46688	enkurin_domain_containing_1_|ENKD1|16|ENSFM00250000008988|67696848|67701168|-1|67696848|67700667	enkurin_domain_containing_1_|Enkd1|8|ENSFM00250000008988|105703655|105707933|-1|105703655|105707933
CUFF_15578_m.92370	0.538339	3.45389	0.00396458	0.0452355	0.0346221	0.18607	phospholipid_scramblase_family,_member_5_|PLSCR5|JH556681.1|ENSFM00500000269855|315451|320723|-1|315451|320723	Uncharacterized_protein_|PLSCR1|20|ENSFM00500000269855|16864175|16865756|1|16864175|16865756	Uncharacterized_protein_|PLSCR5|GL831138.1|ENSFM00500000269855|877040|884973|1|877040|884973	phospholipid_scramblase_family_member_5_|PLSCR5|groupXXI|ENSFM00500000269855|8450131|8453357|1|8450741|8453357	Uncharacterized_protein_|PLSCR5|scaffold_142|ENSFM00500000269855|318232|320059|1|318232|320059	phospholipid_scramblase_family,_member_5_|PLSCR5|6|ENSFM00500000269855|4447267|4449247|1|4447267|4449247	wu:fe36b12_|wu:fe36b12|24|ENSFM00500000269855|5288518|5296572|1|5288518|5296572	phospholipid_scramblase_family_member_5_|PLSCR5|GeneScaffold_1233|ENSFM00500000269855|490251|492744|1|490251|492744	*	*
CUFF_13925_m.87570	0.538227	4.82898	0.00897614	0.0784606	0.0376641	0.194072	low_density_lipoprotein_receptor-related_protein_1B_|LRP1B_(2_of_3)|JH556954.1|ENSFM00570000851156|3164|62386|1|3164|62386	*	*	*	*	*	*	*	*	*
CUFF_46647_m.221198	0.537067	3.41178	0.00892352	0.0781714	0.0409063	0.202253	||JH556830.1|ENSFM00670001235281|510258|529626|-1|510258|529626	Gap_junction_protein_||14|ENSFM00670001235281|16899155|16918579|-1|16899155|16918579	Gap_junction_protein_||GL831356.1|ENSFM00670001235281|830139|844779|-1|830139|844779	||groupVII|ENSFM00670001235281|17392819|17405880|1|17392819|17405880	Gap_junction_protein_||scaffold_6|ENSFM00670001235281|1474887|1485557|1|1474887|1485557	Gap_junction_protein_||7|ENSFM00670001235281|6172525|6182792|-1|6172525|6182792	zgc:194261_|zgc:194261|5|ENSFM00670001235281|38575094|38597401|1|38575094|38597401	*	*	*
comp63781_c0_m.59825	0.537019	3.9697	0.0033205	0.0399675	0.0373619	0.193292	*	*	*	*	*	*	*	*	*	*
CUFF_751_m.4882	0.536744	5.32329	0.00580446	0.0586221	0.0537819	0.231909	*	*	*	*	*	*	*	*	*	*
CUFF_11227_m.278371	0.536722	3.25789	0.0102691	0.0855059	0.0499485	0.223492	*	*	*	*	*	*	*	*	*	*
CUFF_46736_m.221976	0.535913	3.09928	0.00496388	0.0525411	0.0397445	0.19936
CUFF_26248_m.121114	0.535848	4.85223	0.00138069	0.0216942	0.0327078	0.180853	lipoma_HMGIC_fusion_partner-like_3_|LHFPL3_(2_of_2)|JH556666.1|ENSFM00250000002406|4953504|4975207|1|4953504|4975207	*	lipoma_HMGIC_fusion_partner-like_3_|LHFPL3_(2_of_2)|GL831160.1|ENSFM00250000002406|1421598|1440292|-1|1421598|1440292	lipoma_HMGIC_fusion_partner-like_3_|LHFPL3_(2_of_2)|groupXIX|ENSFM00250000002406|11357214|11372283|-1|11359794|11372149	lipoma_HMGIC_fusion_partner-like_3_|LHFPL3_(2_of_2)|scaffold_2|ENSFM00250000002406|4208198|4219361|1|4208198|4219273	lipoma_HMGIC_fusion_partner-like_3_|LHFPL3_(2_of_2)|13|ENSFM00250000002406|10782938|10790711|1|10782938|10790711	*	*	*	*
CUFF_29257_m.133054	0.535584	4.19147	0.00191512	0.027456	0.0287575	0.16958	transducer_of_ERBB2,_2_|TOB2|JH557244.1|ENSFM00500000270464|5668|6896|-1|5668|6896	Uncharacterized_protein_|TOB2|8|ENSFM00500000270464|19374271|19375482|-1|19374271|19375482	Uncharacterized_protein_|TOB2|GL831154.1|ENSFM00500000270464|2950297|2951517|-1|2950297|2951517	transducer_of_ERBB2_2_|TOB2|groupXI|ENSFM00500000270464|4653805|4658022|1|4653805|4658022	Uncharacterized_protein_|TOB2|scaffold_497|ENSFM00500000270464|27461|28675|-1|27461|28675	transducer_of_ERBB2,_2_|TOB2|Un_random|ENSFM00500000270464|47391436|47392640|1|47391436|47392640	transducer_of_ERBB2,_2_|TOB2|3|ENSFM00500000270464|5677205|5678356|-1|5677205|5678356	*	*	*
CUFF_31251_m.145325	0.534943	3.81137	0.00290617	0.0366584	0.102579	0.32028
CUFF_27523_m.127694	0.534488	3.95932	0.00562577	0.0573629	0.0521047	0.228265
CUFF_19221_m.18866	0.534001	5.12472	0.00509379	0.0535947	0.051173	0.226214	*	*	*	*	*	*	*	*	*	*
comp80652_c1_m.204053	0.533832	4.77951	0.00111116	0.0185784	0.0576629	0.240131
CUFF_42085_m.198856	0.533624	5.03015	0.00195512	0.0279135	0.0350779	0.187291	*	*	*	*	*	*	*	*	*	*
comp82498_c1_m.244779	0.533609	7.24094	0.00107875	0.0182179	0.0594329	0.243789	calcium_channel,_voltage-dependent,_alpha_2/delta_subunit_4_|CACNA2D4_(1_of_2)|JH556809.1|ENSFM00710001441857|577688|653680|1|577688|653680	calcium_channel_voltage-dependent_alpha_2/delta_subunit_4_|CACNA2D4_(2_of_2)|23|ENSFM00710001441857|14238116|14321162|-1|14238116|14321162	calcium_channel,_voltage-dependent,_alpha_2/delta_subunit_4_|CACNA2D4_(2_of_2)|GL831167.1|ENSFM00710001441857|3303315|3399826|1|3303315|3399826	calcium_channel_voltage-dependent_alpha_2/delta_subunit_4_|CACNA2D4_(1_of_2)|groupIV|ENSFM00710001441857|28762101|28821369|-1|28762101|28821369	calcium_channel,_voltage-dependent,_alpha_2/delta_subunit_4_|CACNA2D4_(1_of_2)|scaffold_8|ENSFM00710001441857|1767902|1816888|1|1767902|1816888	calcium_channel,_voltage-dependent,_alpha_2/delta_subunit_4_|CACNA2D4_(1_of_2)|19|ENSFM00710001441857|3558295|3605408|1|3558295|3605405	calcium_channel,_voltage-dependent,_alpha_2/delta_subunit_4a_|cacna2d4a|4|ENSFM00710001441857|19174092|19230701|-1|19174092|19230701	calcium_channel_voltage-dependent_alpha_2/delta_subunit_4_|CACNA2D4_(1_of_2)|GeneScaffold_4106|ENSFM00710001441857|56124|162511|-1|56124|162511	calcium_channel_voltage-dependent_alpha_2/delta_subunit_4_|CACNA2D4|12|ENSFM00710001441857|1901123|2028002|-1|1904275|2027639	calcium_channel_voltage-dependent_alpha_2/delta_subunit_4_|Cacna2d4|6|ENSFM00710001441857|119236526|119352407|1|119236526|119352407
CUFF_35424_m.166674	0.533346	4.86603	0.00451599	0.0495413	0.0474529	0.217837
comp79310_c0_m.177684	0.533329	4.12778	0.00699033	0.0667879	0.064532	0.254031	*	*	Uncharacterized_protein_|CNTN5|GL831218.1|ENSFM00390000126303|2148014|2256531|-1|2148014|2256531	*	*	*	*	contactin_5_|CNTN5|GeneScaffold_2245|ENSFM00390000126303|33465|117599|-1|33465|117599	*	*
CUFF_20138_m.100787	0.533094	5.13273	0.00128859	0.0205109	0.0272417	0.165051	solute_carrier_family_25_(mitochondrial_carnitine/acylcarnitine_carrier),_member_29_|SLC25A29_(1_of_2)|JH556722.1|ENSFM00500000270966|139278|148777|-1|139278|148777	solute_carrier_family_25_(mitochondrial_carnitine/acylcarnitine_carrier)_member_29_|SLC25A29_(1_of_2)|22|ENSFM00500000270966|9162829|9167103|-1|9162829|9167103	solute_carrier_family_25_(mitochondrial_carnitine/acylcarnitine_carrier),_member_29_|SLC25A29_(2_of_3)|GL831263.1|ENSFM00500000270966|505553|509685|-1|505553|509685,solute_carrier_family_25_(mitochondrial_carnitine/acylcarnitine_carrier),_member_29_|SLC25A29_(1_of_3)|AERX01072772.1|ENSFM00500000270966|1063|5195|-1|1063|5195	solute_carrier_family_25_(mitochondrial_carnitine/acylcarnitine_carrier)_member_29_|SLC25A29_(2_of_2)|groupXV|ENSFM00500000270966|7282392|7286071|1|7282392|7286071	solute_carrier_family_25_(mitochondrial_carnitine/acylcarnitine_carrier),_member_29_|SLC25A29_(2_of_2)|scaffold_10|ENSFM00500000270966|746604|751289|1|746604|751289	solute_carrier_family_25_(mitochondrial_carnitine/acylcarnitine_carrier),_member_29_|SLC25A29_(2_of_2)|10|ENSFM00500000270966|7286262|7289869|1|7286262|7289869	*	solute_carrier_family_25_(mitochondrial_carnitine/acylcarnitine_carrier)_member_29_|SLC25A29_(1_of_2)|GeneScaffold_4497|ENSFM00500000270966|102379|106571|1|102379|106571	*	*
comp81676_c1_m.225530	0.533037	5.82981	0.00249733	0.0329777	0.0371383	0.192713	ATP-binding_cassette,_sub-family_G_(WHITE),_member_4_|ABCG4_(1_of_2)|JH557926.1|ENSFM00470000251441|1561|18161|-1|1561|18161	ATP-binding_cassette_sub-family_G_(WHITE)_member_4_|ABCG4_(1_of_2)|14|ENSFM00470000251441|15398616|15408972|-1|15398616|15408972	ATP-binding_cassette_subfamily_G_member_4_transporter_protein;_Uncharacterized_protein_|ABCG4|GL831183.1|ENSFM00470000251441|3836230|3858464|-1|3839407|3855889	ATP-binding_cassette_sub-family_G_(WHITE)_member_4_|ABCG4_(2_of_2)|groupVII|ENSFM00470000251441|18133048|18140770|-1|18133048|18140770	ATP-binding_cassette,_sub-family_G_(WHITE),_member_4_|ABCG4_(2_of_3)|scaffold_6|ENSFM00470000251441|2206163|2214463|1|2207100|2214463	ATP-binding_cassette,_sub-family_G_(WHITE),_member_4_|ABCG4_(2_of_2)|7|ENSFM00470000251441|5485693|5492520|-1|5485693|5492520	ATP-binding_cassette,_sub-family_G_(WHITE),_member_4a_|abcg4a|5|ENSFM00470000251441|32263200|32311499|1|32273843|32311499	ATP-binding_cassette_sub-family_G_(WHITE)_member_4_|ABCG4|GeneScaffold_4254|ENSFM00470000251441|5187|19837|-1|5187|19837	ATP-binding_cassette_sub-family_G_(WHITE)_member_4_|ABCG4|11|ENSFM00470000251441|119019722|119033360|1|119019722|119033360	ATP-binding_cassette_sub-family_G_(WHITE)_member_4_|Abcg4|9|ENSFM00470000251441|44273188|44288615|-1|44273188|44287544
CUFF_23814_m.315383	0.532856	3.33994	0.0128394	0.0985912	0.0477115	0.21843	zinc_finger,_DHHC-type_containing_12_|ZDHHC12_(1_of_2)|JH558241.1|ENSFM00600000921496|977|6030|-1|977|6030	zinc_finger_DHHC-type_containing_12_|ZDHHC12_(1_of_2)|12|ENSFM00600000921496|23805656|23810721|1|23805656|23810721	zinc_finger,_DHHC-type_containing_12_|ZDHHC12_(2_of_2)|GL831139.1|ENSFM00600000921496|7235969|7253648|-1|7235969|7253648	zinc_finger_DHHC-type_containing_12_|ZDHHC12_(1_of_2)|groupXIV|ENSFM00600000921496|14315630|14318853|-1|14315823|14318853	zinc_finger,_DHHC-type_containing_12_|ZDHHC12_(1_of_2)|scaffold_106|ENSFM00600000921496|928702|932072|1|928702|932072	zinc_finger,_DHHC-type_containing_12_|ZDHHC12_(1_of_3)|Un_random|ENSFM00600000921496|56633806|56638563|1|56633806|56638563	zinc_finger,_DHHC-type_containing_12b_|zdhhc12b|5|ENSFM00600000921496|33457879|33464188|1|33457879|33464188	zinc_finger_DHHC-type_containing_12_|ZDHHC12_(1_of_2)|GeneScaffold_3708|ENSFM00600000921496|144122|150572|-1|144122|150572	*	*
comp79823_c5_m.187825	0.532525	4.45958	0.00346332	0.0411139	0.04579	0.213986
CUFF_49443_m.234434	0.53236	5.53242	0.000380871	0.00857799	0.0403643	0.200909
CUFF_47470_m.50493	0.532256	4.8416	0.00220989	0.0304034	0.0815281	0.285531	Down_syndrome_cell_adhesion_molecule_|DSCAM_(1_of_3)|JH559233.1|ENSFM00570000851553|614|5904|1|614|5904	*	*	*	Down_syndrome_cell_adhesion_molecule_|DSCAM_(2_of_3)|scaffold_4958|ENSFM00570000851553|1656|4015|-1|1656|4015	*	*	*	*	*
comp79974_c6_m.190853	0.532077	3.83698	0.0103228	0.0858485	0.0349534	0.186958	family_with_sequence_similarity_78,_member_B_|FAM78B_(2_of_2)|JH556737.1|ENSFM00250000004685|1043254|1045716|1|1043254|1045716	family_with_sequence_similarity_78_member_B_|FAM78B_(2_of_2)|17|ENSFM00250000004685|5436995|5439151|-1|5436995|5439151	family_with_sequence_similarity_78,_member_B_|FAM78B_(2_of_2)|GL831134.1|ENSFM00250000004685|11948110|11949576|1|11948110|11949576	family_with_sequence_similarity_78_member_B_|FAM78B_(2_of_2)|groupIII|ENSFM00250000004685|9118253|9120295|1|9118253|9120295	family_with_sequence_similarity_78,_member_B_|FAM78B_(2_of_2)|scaffold_166|ENSFM00250000004685|178937|182288|1|178937|182282	family_with_sequence_similarity_78,_member_B_|FAM78B_(2_of_2)|15|ENSFM00250000004685|3228667|3230308|1|3228667|3230308	Uncharacterized_protein_|FP102157.1|2|ENSFM00250000004685|9845472|9850467|-1|9845472|9850467	family_with_sequence_similarity_78_member_B_|FAM78B_(2_of_2)|GeneScaffold_4461|ENSFM00250000004685|772037|775337|1|772037|775337	family_with_sequence_similarity_78_member_B_|FAM78B|1|ENSFM00250000004685|166026674|166136206|-1|166039257|166136206	family_with_sequence_similarity_78_member_B_|Fam78b|1|ENSFM00250000004685|167001417|167091302|1|167001466|167079281
CUFF_43081_m.204824	0.531888	4.78026	0.00930903	0.0802097	0.0276592	0.166311	*	*	*	*	*	*	*	*	*	*
CUFF_1331_m.9812	0.531471	4.86028	0.000474132	0.0101329	0.0783745	0.279955	*	*	*	*	*	*	RAS_protein_activator_like_1_(GAP1_like)_|RASAL1_(1_of_2)|Zv9_NA771|ENSFM00650001140008|71375|99986|-1|71375|99986	*	*	*
CUFF_44644_m.46571	0.530859	4.34063	0.00235231	0.0319018	0.0644871	0.253943	*	*	*	*	*	*	*	*	*	*
CUFF_29185_m.132602	0.530794	2.84951	0.0117983	0.0933182	0.0316012	0.177767
comp79820_c7_m.187740	0.530716	5.67066	0.0108898	0.08883	0.0297977	0.17262	*	*	*	*	*	glutamate_receptor,_metabotropic_6_|GRM6_(1_of_2)|11|ENSFM00250000000328|10166395|10174414|1|10166395|10174414	*	*	glutamate_receptor_metabotropic_8_|GRM8|7|ENSFM00250000000328|126078652|126893348|-1|126078652|126893348	glutamate_receptor_metabotropic_8_|Grm8|6|ENSFM00250000000328|27275121|28135178|-1|27275612|28126195
CUFF_11770_m.281562	0.530302	4.80768	0.00589797	0.0591895	0.0377767	0.194362	calcium_channel,_voltage-dependent,_T_type,_alpha_1H_subunit_|CACNA1H|JH556910.1|ENSFM00570000851045|635415|697677|-1|635415|697677	Uncharacterized_protein_||8|ENSFM00570000851045|16587845|16644792|1|16587845|16644792	||GL831298.1|ENSFM00710001441934|1431401|1551274|-1|1431401|1551274	*	Uncharacterized_protein_||scaffold_112|ENSFM00570000851045|631396|661386|-1|631516|661386	||Un_random|ENSFM00570000851045|7263332|7291680|1|7263332|7291680	Uncharacterized_protein_|BX649356.1|3|ENSFM00570000851045|39848559|39945676|1|39848559|39945676	*	calcium_channel_voltage-dependent_T_type_alpha_1H_subunit_|CACNA1H|16|ENSFM00570000851045|1203241|1271771|1|1203241|1271768	calcium_channel_voltage-dependent_T_type_alpha_1H_subunit_|Cacna1h|17|ENSFM00570000851045|25374285|25433783|-1|25374295|25433783
CUFF_8517_m.75480	0.529703	5.09476	0.00178307	0.0261394	0.0853418	0.292133
CUFF_29162_m.132439	0.529422	7.67379	0.00064299	0.0126365	0.0329586	0.181545
comp71197_c0_m.92433	0.529215	4.10274	0.0108526	0.0886578	0.0516426	0.22725	chromosome_4_open_reading_frame_48_|C4orf48|JH556845.1|ENSFM00690001366445|527112|529745|-1|527112|529745	Uncharacterized_protein_|C4ORF48|18|ENSFM00500000446005|18592651|18596698|-1|18592651|18596698	Uncharacterized_protein_|C4ORF48|GL831189.1|ENSFM00670001274885|1938206|1942495|-1|1938206|1942495	chromosome_4_open_reading_frame_48_|C4orf48|groupVII|ENSFM00500000361591|2739560|2741541|1|2739560|2741541	Uncharacterized_protein_|C4ORF48|scaffold_395|ENSFM00500000473660|175575|177380|-1|175575|177380	*	chromosome_4_open_reading_frame_48_|C7H4orf48|7|ENSFM00600000941640|25653331|25658559|-1|25653331|25658559	chromosome_4_open_reading_frame_48_|C4orf48|GeneScaffold_4179|ENSFM00650001146352|28766|29539|1|28766|29539	chromosome_4_open_reading_frame_48_|C4orf48|4|ENSFM00670001242272|2043689|2045697|1|2043689|2045697	predicted_gene_1673_|Gm1673|5|ENSFM00500000285657|33983437|33985013|1|33983466|33985013
CUFF_49757_m.236362	0.529098	6.21145	0.000467197	0.0100313	0.138575	0.372257	*	*	*	*	*	*	*	*	*	*
CUFF_11687_m.281248	0.528753	7.28163	0.00236902	0.0320812	0.0799572	0.282767	||JH556840.1|ENSFM00500000283062|540927|545836|1|540927|545836	Uncharacterized_protein_||8|ENSFM00500000283062|15780470|15784797|1|15780470|15784797	Uncharacterized_protein_||GL831278.1|ENSFM00500000283062|506702|514030|1|509016|513084	||groupXI|ENSFM00500000283062|12827394|12831883|1|12827394|12831883	*	Uncharacterized_protein_||Un_random|ENSFM00500000283062|6928100|6928842|1|6928100|6928842	Uncharacterized_protein_|CR352258.1|3|ENSFM00500000283062|60536288|60545741|-1|60536288|60545741	||GeneScaffold_2580|ENSFM00500000283062|37780|44005|1|37780|44005	*	*
comp78625_c1_m.165778	0.528715	4.46109	0.000777935	0.0144917	0.0273631	0.165418	formin_homology_2_domain_containing_3_|FHOD3_(1_of_3)|JH557130.1|ENSFM00250000000939|110149|201039|-1|110149|201039	*	*	formin_homology_2_domain_containing_3_|FHOD3_(1_of_2)|groupXX|ENSFM00250000000939|9307622|9371890|-1|9307622|9371890	*	*	*	formin_homology_2_domain_containing_3_|FHOD3_(1_of_2)|GeneScaffold_752|ENSFM00250000000939|225264|301704|-1|225264|301704	*	*
CUFF_36312_m.171220	0.528573	5.92159	0.000405286	0.00903937	0.0559025	0.236437	tectonin_beta-propeller_repeat_containing_2_|TECPR2|JH556836.1|ENSFM00250000005603|156855|184153|-1|156855|184153	*	Uncharacterized_protein_|TECPR2|GL831913.1|ENSFM00250000005603|8163|31822|-1|9062|31812	tectonin_beta-propeller_repeat_containing_2_|TECPR2|groupXV|ENSFM00250000005603|292056|309313|-1|292056|309313	Uncharacterized_protein_|TECPR2|scaffold_136|ENSFM00250000005603|390280|403393|1|390280|403393	tectonin_beta-propeller_repeat_containing_2_|TECPR2|Un_random|ENSFM00250000005603|53158548|53172548|1|53158548|53172548	tectonin_beta-propeller_repeat_containing_2_|tecpr2|17|ENSFM00250000005603|29339085|29371616|-1|29339085|29370945	tectonin_beta-propeller_repeat_containing_2_|TECPR2|GeneScaffold_963|ENSFM00250000005603|35856|61014|-1|35856|61014	tectonin_beta-propeller_repeat_containing_2_|TECPR2|14|ENSFM00250000005603|102829300|102968818|1|102829300|102968818	tectonin_beta-propeller_repeat_containing_2_|Tecpr2|12|ENSFM00250000005603|110889264|110972394|1|110889264|110972392
comp80652_c1_m.204050	0.528447	5.94438	0.00125807	0.0201613	0.0449611	0.21204
CUFF_46357_m.219504	0.527822	5.42919	0.000278487	0.00676306	0.0311233	0.176418
CUFF_11755_m.281683	0.527535	3.82701	0.00264213	0.0344286	0.0522365	0.228553	*	*	*	*	*	*	*	*	*	*
CUFF_17565_m.300224	0.527418	3.61067	0.00623253	0.0614617	0.0244088	0.156233
comp80355_c2_m.198085	0.527218	7.11587	0.00116826	0.0192127	0.0308727	0.175706
CUFF_40482_m.193696	0.527191	4.03769	0.00554619	0.0568032	0.0467632	0.216248	Cdk5_and_Abl_enzyme_substrate_1_|CABLES1|JH556703.1|ENSFM00250000002265|3611|15580|1|3611|15580	Uncharacterized_protein_|CABLES1|17|ENSFM00250000002265|29513901|29530677|1|29513901|29530677	Uncharacterized_protein_|CABLES1|GL831134.1|ENSFM00250000002265|2432102|2456800|-1|2432102|2456800	Cdk5_and_Abl_enzyme_substrate_1_|CABLES1|groupIII|ENSFM00250000002265|13520986|13535307|-1|13520986|13535307	Uncharacterized_protein_|CABLES1|scaffold_68|ENSFM00250000002265|753857|766271|-1|753857|766265	Cdk5_and_Abl_enzyme_substrate_1_|CABLES1_(1_of_2)|15_random|ENSFM00250000002265|1481550|1491374|1|1481550|1491374	Cdk5_and_Abl_enzyme_substrate_1_|cables1|Zv9_scaffold3540|ENSFM00250000002265|23857|79366|-1|23857|79366	Cdk5_and_Abl_enzyme_substrate_1_|CABLES1|GeneScaffold_377|ENSFM00250000002265|266471|283916|-1|266471|283916	Cdk5_and_Abl_enzyme_substrate_1_|CABLES1|18|ENSFM00250000002265|20714528|20840431|1|20715727|20840431	CDK5_and_Abl_enzyme_substrate_1_|Cables1|18|ENSFM00250000002265|11839220|11945627|1|11839220|11945621
comp78354_c0_m.161371	0.526802	4.6501	0.00248881	0.0329439	0.0304673	0.174549	*	*	*	*	*	*	*	*	*	*
CUFF_8549_m.75775	0.526641	3.26092	0.0100914	0.0844374	0.0712473	0.266922	*	*	slingshot_homolog_1_(Drosophila)_|SSH1_(1_of_2)|GL831275.1|ENSFM00250000000620|994766|1015211|-1|994766|1015211	*	*	*	slingshot_homolog_1b_(Drosophila)_|ssh1b|5|ENSFM00250000000620|33555636|33566528|-1|33555636|33566201	*	*	*
CUFF_46654_m.221283	0.526581	3.94269	0.0048518	0.0518853	0.0256986	0.160308	*	*	*	*	*	*	*	*	*	*
CUFF_19036_m.305485	0.526185	4.81191	0.00203301	0.0287137	0.0293198	0.17123	*	*	*	*	*	*	*	*	*	*
comp81370_c7_m.218981	0.52575	6.34353	0.000467752	0.0100354	0.0334642	0.182932
CUFF_34647_m.162204	0.525686	3.88882	0.00799972	0.0726509	0.033655	0.183453
CUFF_44140_m.210846	0.524691	5.23453	0.00156874	0.0238656	0.0261801	0.161803	pellino_E3_ubiquitin_protein_ligase_family_member_3_|PELI3|JH556869.1|ENSFM00250000001979|817900|824757|-1|817900|824757	*	Uncharacterized_protein_|PELI3|GL831627.1|ENSFM00250000001979|49424|74499|-1|49424|74499	pellino_E3_ubiquitin_protein_ligase_family_member_3_|PELI3|scaffold_47|ENSFM00250000001979|549283|566388|1|549283|566388	*	*	*	pellino_E3_ubiquitin_protein_ligase_family_member_3_|PELI3|GeneScaffold_4201|ENSFM00250000001979|112|11661|1|112|11661	*	*
comp79906_c1_m.189679	0.524566	6.06512	0.000697444	0.0134294	0.0765843	0.276739
CUFF_4824_m.66570	0.524554	4.40866	0.00656811	0.0639939	0.0272456	0.165062	*	*	calcium_channel,_voltage-dependent,_gamma_subunit_2_|CACNG2_(1_of_2)|GL831535.1|ENSFM00250000002019|269005|332081|-1|269005|332081	*	calcium_channel,_voltage-dependent,_gamma_subunit_2_|CACNG2_(2_of_2)|scaffold_407|ENSFM00250000002019|48151|78780|1|48151|78780	calcium_channel,_voltage-dependent,_gamma_subunit_2_|CACNG2_(2_of_3)|18|ENSFM00250000002019|10352296|10380311|-1|10352296|10380311	*	*	*	*
CUFF_10618_m.80973	0.523908	5.96103	0.00178834	0.0261822	0.0332916	0.18246	SLIT_and_NTRK-like_family,_member_5_|SLITRK5_(1_of_2)|JH556789.1|ENSFM00250000001398|341588|344212|1|341588|344212	Uncharacterized_protein_|SLITRK5|2|ENSFM00250000001398|26593715|26600144|1|26593715|26600144	SLIT_and_NTRK-like_family,_member_5_|SLITRK5_(1_of_2)|GL831144.1|ENSFM00250000001398|4440559|4443225|1|4440559|4443225	SLIT_and_NTRK-like_family_member_5_|SLITRK5_(1_of_2)|groupI|ENSFM00250000001398|24247448|24251604|1|24247448|24251604	Uncharacterized_protein_|SLITRK5|scaffold_282|ENSFM00250000001398|111644|114452|-1|111644|114256	*	Uncharacterized_protein_|SLITRK5|15|ENSFM00250000001398|3152477|3155092|-1|3152477|3155092	*	SLIT_and_NTRK-like_family_member_5_|SLITRK5|13|ENSFM00250000001398|88324870|88331868|1|88324870|88331868	SLIT_and_NTRK-like_family_member_5_|Slitrk5|14|ENSFM00250000001398|111675115|111683134|1|111675115|111683134
CUFF_39670_m.187887	0.523267	11.2445	0.000119255	0.00348919	0.0323676	0.17991	*	Uncharacterized_protein_||scaffold781|ENSFM00260000050364|14305|15067|1|14305|15067	Uncharacterized_protein_||GL831337.1|ENSFM00260000050364|379452|380332|1|379452|380332	||groupXVI|ENSFM00260000050364|17398170|17398782|1|17398170|17398782	Uncharacterized_protein_||scaffold_31|ENSFM00260000050364|1759019|1761103|1|1759019|1761027	Uncharacterized_protein_||2|ENSFM00260000050364|9044781|9045819|-1|9044781|9045819	*	*	*	*
CUFF_29908_m.322799	0.523087	3.73435	0.007979	0.0726084	0.032657	0.180712	dipeptidyl-peptidase_10_(non-functional)_|DPP10_(3_of_3)|JH557646.1|ENSFM00250000000625|20800|31886|1|20800|31886	*	*	*	*	*	*	*	*	*
comp80987_c7_m.210717	0.522603	4.5203	0.00903244	0.0787756	0.109714	0.331231
CUFF_45368_m.214197	0.522433	5.70022	0.00202713	0.0286651	0.0382114	0.195477	*	*	*	*	*	*	*	*	*	*
CUFF_50931_m.239159	0.521648	6.87789	0.00132885	0.0210512	0.0546496	0.233772	||JH556912.1|ENSFM00250000000380|397734|453546|-1|397734|453546	Uncharacterized_protein_||17|ENSFM00250000000380|5292610|5310395|1|5292610|5310395	||GL831354.1|ENSFM00250000000380|665960|697321|1|665960|697321	||groupIII|ENSFM00250000000380|5122049|5140334|1|5122049|5140334	Uncharacterized_protein_||scaffold_74|ENSFM00250000000380|586076|598146|1|586106|598146	||Un_random|ENSFM00250000000380|22515186|22525234|1|22515186|22525234	Uncharacterized_protein_|CU571088.1|2|ENSFM00250000000380|50964823|51035413|1|50964823|51035413	||GeneScaffold_3083|ENSFM00250000000380|5987|32791|1|5987|32791	*	*
CUFF_49971_m.237785	0.520877	6.40673	0.0027592	0.035344	0.0953856	0.308846	synaptic_vesicle_glycoprotein_2B_|SV2B_(1_of_2)|JH556666.1|ENSFM00250000000744|3780916|3810479|-1|3780916|3810479	synaptic_vesicle_glycoprotein_2B_|SV2B_(1_of_2)|6|ENSFM00250000000744|22425407|22453881|-1|22425407|22453881	synaptic_vesicle_glycoprotein_2B_|SV2B_(2_of_2)|GL831206.1|ENSFM00250000000744|3102546|3144495|1|3108291|3141962	*	*	*	synaptic_vesicle_glycoprotein_2_bb_|sv2bb|25|ENSFM00250000000744|11109520|11129393|-1|11109520|11129393,synaptic_vesicle_glycoprotein_2B_|SV2B_(1_of_3)|25|ENSFM00250000000744|11405398|11424179|-1|11405398|11424179	synaptic_vesicle_glycoprotein_2B_|SV2B_(2_of_2)|GeneScaffold_486|ENSFM00250000000744|10032|54167|-1|10032|54167	synaptic_vesicle_glycoprotein_2B_|SV2B|15|ENSFM00250000000744|91643180|91844539|1|91769100|91844538	synaptic_vesicle_glycoprotein_2_b_|Sv2b|7|ENSFM00250000000744|75114897|75309262|-1|75114897|75308386
comp73652_c0_m.108989	0.520596	3.80707	0.00263767	0.0344133	0.0302018	0.173787	*	*	*	*	*	*	*	*	*	*
CUFF_3206_m.248185	0.519304	3.17137	0.00867078	0.076909	0.0390398	0.197585	*	glutamate_receptor_ionotropic_kainate_5_|GRIK5_(2_of_2)|16|ENSFM00710001441627|18203212|18246227|1|18203212|18246227	*	glutamate_receptor_ionotropic_kainate_5_|GRIK5_(1_of_2)|groupXX|ENSFM00710001441627|10984084|11009175|-1|10984084|11009175	glutamate_receptor,_ionotropic,_kainate_5_|GRIK5_(1_of_2)|scaffold_256|ENSFM00710001441627|132463|154369|-1|132463|154369	*	glutamate_receptor,_ionotropic,_kainate_5_|GRIK5_(1_of_2)|19|ENSFM00710001441627|6401977|6483075|-1|6403891|6483075	*	glutamate_receptor_ionotropic_kainate_5_|GRIK5|19|ENSFM00710001441627|42502473|42573650|-1|42505938|42569957	glutamate_receptor_ionotropic_kainate_5_(gamma_2)_|Grik5|7|ENSFM00710001441627|25009853|25072369|-1|25009853|25072369
CUFF_32230_m.151085	0.518807	4.07505	0.00209765	0.029491	0.0352342	0.187708	*	*	*	*	*	*	*	*	*	*
comp80208_c0_m.195213	0.518707	4.63691	0.00887244	0.0778969	0.0304823	0.174592	5'-nucleotidase,_cytosolic_IA_|NT5C1A_(1_of_2)|JH556816.1|ENSFM00250000002656|345863|354996|-1|345863|354996	5'-nucleotidase_cytosolic_IA_|NT5C1A_(1_of_2)|22|ENSFM00250000002656|14773255|14778093|1|14773255|14778093	5'-nucleotidase,_cytosolic_IA_|NT5C1A_(1_of_2)|GL831192.1|ENSFM00250000002656|1649075|1659079|1|1649075|1659079	5'-nucleotidase_cytosolic_IA_|NT5C1A_(1_of_2)|groupXV|ENSFM00250000002656|2973149|2977521|1|2973149|2977521	5'-nucleotidase,_cytosolic_IA_|NT5C1A_(2_of_2)|scaffold_23|ENSFM00250000002656|1077052|1080209|-1|1077052|1080209	5'-nucleotidase,_cytosolic_IA_|NT5C1A_(1_of_2)|10|ENSFM00250000002656|4100356|4102729|-1|4100356|4102729	Uncharacterized_protein_|BX927349.1|17|ENSFM00250000002656|43582846|43603007|-1|43582846|43603007	5'-nucleotidase_cytosolic_IA_|NT5C1A_(1_of_2)|GeneScaffold_1263|ENSFM00250000002656|831983|837210|1|831983|837210	5'-nucleotidase_cytosolic_IA_|NT5C1A|1|ENSFM00250000002656|40124793|40137710|-1|40124793|40137710	5'-nucleotidase_cytosolic_IA_|Nt5c1a|4|ENSFM00250000002656|123201504|123216275|1|123201504|123216275
CUFF_299_m.1855	0.5173	3.59276	0.0126433	0.0981185	0.036156	0.190147	*	*	*	*	*	*	*	*	*	*
CUFF_48740_m.230525	0.516919	3.49329	0.00817156	0.073664	0.0468158	0.21637
CUFF_31784_m.148399	0.516836	5.07481	0.00127233	0.0203543	0.0388566	0.197121	family_with_sequence_similarity_189,_member_A1_|FAM189A1|JH557050.1|ENSFM00710001442204|15093|31730|-1|15093|31730	*	*	*	*	*	*	*	*	*
comp78760_c3_m.168234	0.516455	4.69369	0.000892787	0.0159248	0.0491758	0.221756
CUFF_18110_m.98247	0.51626	5.22527	0.0030436	0.037686	0.067374	0.259565	||JH556741.1|ENSFM00710001441627|1767373|1822289|-1|1767373|1822289	Uncharacterized_protein_||24|ENSFM00710001441627|6420150|6467396|1|6420150|6467396	Uncharacterized_protein_||GL831422.1|ENSFM00710001441627|292707|366549|1|292707|366549	||groupXVIII|ENSFM00710001441627|9068438|9100609|-1|9068438|9100609	*	Uncharacterized_protein_||14|ENSFM00710001441627|4008172|4034777|-1|4008172|4034777	Uncharacterized_protein_|GRIK2|16|ENSFM00710001441627|2688827|2912494|1|2688827|2912494	||GeneScaffold_1767|ENSFM00710001441627|77566|132949|-1|77566|132949	glutamate_receptor_ionotropic_kainate_2_|GRIK2|6|ENSFM00710001441627|101846664|102517958|1|101846664|102517958	glutamate_receptor_ionotropic_kainate_2_(beta_2)_|Grik2|10|ENSFM00710001441627|49099460|49788766|-1|49099843|49783259
CUFF_27685_m.129099	0.515756	7.98743	0.000233139	0.00591133	0.0555488	0.235688	*	*	*	*	*	*	*	*	*	*
CUFF_10370_m.79255	0.51501	7.19259	0.00182307	0.0265358	0.0316927	0.178024	*	*	*	*	*	*	sodium_channel,_voltage-gated,_type_I_like,_alpha_b_|scn1lab|6|ENSFM00570000850985|10158986|10231330|-1|10158986|10216572	*	sodium_channel_voltage-gated_type_I_alpha_subunit_|SCN1A|2|ENSFM00570000850985|166845670|166930149|-1|166845673|166930131,sodium_channel_voltage-gated_type_I_alpha_subunit_|SCN1A|LRG_8||5001|89480|1|5001|89480	sodium_channel_voltage-gated_type_I_alpha_|Scn1a|2|ENSFM00570000850985|66270781|66440840|-1|66270781|66410064
comp75588_c0_m.125352	0.513975	4.02278	0.00290345	0.0366408	0.0533477	0.230971	family_with_sequence_similarity_131,_member_B_|FAM131B_(1_of_2)|JH556782.1|ENSFM00500000271560|200472|209441|-1|200472|209441	family_with_sequence_similarity_131_member_B_|FAM131B_(1_of_2)|11|ENSFM00500000271560|14890835|14898431|-1|14890835|14898431	family_with_sequence_similarity_131,_member_B_|FAM131B_(1_of_2)|GL831254.1|ENSFM00500000271560|587469|659715|1|644162|659715	*	*	*	family_with_sequence_similarity_131,_member_Ba_|fam131ba|19|ENSFM00500000271560|10155544|10226651|1|10155544|10226651	*	family_with_sequence_similarity_131_member_B_|FAM131B|7|ENSFM00500000271560|143050493|143059863|-1|143050493|143059845	family_with_sequence_similarity_131_member_B_|Fam131b|6|ENSFM00500000271560|42315312|42324643|-1|42315312|42324643
CUFF_45408_m.214370	0.513747	4.50351	0.00584536	0.058875	0.0394151	0.198532	cyclin_M1_|CNNM1_(1_of_2)|JH556678.1|ENSFM00250000000938|201264|220115|1|201264|220115	cyclin_M1_|CNNM1_(1_of_2)|1|ENSFM00250000000938|469844|476337|-1|469844|476280	cyclin_M1_|CNNM1_(1_of_2)|GL831280.1|ENSFM00250000000938|900062|918867|1|900062|918867	cyclin_M1_|CNNM1_(1_of_2)|scaffold_369|ENSFM00250000000938|7860|14778|1|7860|14778	*	*	*	cyclin_M1_|CNNM1_(1_of_2)|GeneScaffold_4488|ENSFM00250000000938|70879|82838|1|70879|82838	cyclin_M1_|CNNM1|10|ENSFM00250000000938|101088856|101154087|1|101088856|101154087	cyclin_M1_|Cnnm1|19|ENSFM00250000000938|43440436|43497212|1|43440436|43497212
CUFF_37324_m.34561	0.5136	5.53333	0.00437262	0.0484887	0.0436256	0.208867	*	*	lysosomal_protein_transmembrane_4_beta_|LAPTM4B_(2_of_2)|GL831539.1|ENSFM00500000272285|293217|306425|1|293389|305144	*	lysosomal_protein_transmembrane_4_beta_|LAPTM4B_(2_of_2)|scaffold_58|ENSFM00500000272285|477845|482922|1|477845|482922	lysosomal_protein_transmembrane_4_beta_|LAPTM4B_(3_of_3)|8|ENSFM00500000272285|9876061|9879678|1|9876061|9879678	*	*	*	*
comp70067_c1_m.85877	0.512948	3.88759	0.00518412	0.0542663	0.0985537	0.313933	tetratricopeptide_repeat_domain_26_|TTC26|JH556678.1|ENSFM00250000003350|1681809|1696456|-1|1681809|1696456	Uncharacterized_protein_|TTC26|scaffold2874|ENSFM00250000003350|414|8144|1|414|8144	Uncharacterized_protein_|TTC26|GL831193.1|ENSFM00250000003350|3016574|3030679|1|3016574|3030679	tetratricopeptide_repeat_domain_26_|TTC26|groupIX|ENSFM00250000003350|16355818|16364657|-1|16355870|16364456	*	tetratricopeptide_repeat_domain_26_|TTC26|Un_random|ENSFM00250000003350|27033089|27037360|-1|27033089|27037360	tetratricopeptide_repeat_domain_26_|ttc26|6|ENSFM00250000003350|7605306|7628164|-1|7605306|7628164	tetratricopeptide_repeat_domain_26_|TTC26|GeneScaffold_3791|ENSFM00250000003350|110149|123000|-1|110149|123000	tetratricopeptide_repeat_domain_26_|TTC26|7|ENSFM00250000003350|138818490|138876732|1|138818524|138876732	tetratricopeptide_repeat_domain_26_|Ttc26|6|ENSFM00250000003350|38381469|38427647|1|38381469|38427647
CUFF_5269_m.256117	0.512451	5.60474	0.000536379	0.0110857	0.030535	0.174743	gap_junction_protein,_delta_2,_36kDa_|GJD2|JH556686.1|ENSFM00670001235281|1481366|1484802|1|1481366|1484802	Gap_junction_protein_|GJD2|22|ENSFM00670001235281|7088554|7090066|1|7088554|7090066	Gap_junction_protein_|GJD2|GL831153.1|ENSFM00670001235281|5090162|5095398|-1|5090162|5095398	gap_junction_protein_delta_2_36kDa_|GJD2_(1_of_2)|groupXV|ENSFM00670001235281|9033399|9035439|-1|9033399|9035439,gap_junction_protein_delta_2_36kDa_|GJD2_(2_of_2)|groupXVIII|ENSFM00670001235281|2905025|2912524|-1|2905025|2912524	Gap_junction_protein_|GJD2|scaffold_10|ENSFM00670001235281|1871843|1873400|1|1871843|1873400	gap_junction_protein,_delta_2,_36kDa_|GJD2|10|ENSFM00670001235281|8351883|8353433|1|8351883|8353433	connexin_35b_|cx35b|20|ENSFM00670001235281|10139337|10144544|-1|10139337|10144544	gap_junction_protein_delta_2_36kDa_|GJD2_(1_of_2)|GeneScaffold_2010|ENSFM00670001235281|43124|45516|-1|43124|45516	gap_junction_protein_delta_2_36kDa_|GJD2|15|ENSFM00670001235281|35043233|35047166|-1|35043233|35047166	gap_junction_protein_delta_2_|Gjd2|2|ENSFM00670001235281|114009601|114013619|-1|114009601|114013619
CUFF_27739_m.129474	0.511878	5.26673	0.00026237	0.00644535	0.0526518	0.22946	WD_repeat_domain_35_|WDR35|JH556694.1|ENSFM00250000002834|655330|667849|-1|655330|667849	Uncharacterized_protein_|WDR35|22|ENSFM00250000002834|26107287|26125329|1|26107287|26125329	Uncharacterized_protein_|WDR35|GL831171.1|ENSFM00250000002834|3305339|3325004|1|3305676|3324598	WD_repeat_domain_35_|WDR35|groupXV|ENSFM00250000002834|14265109|14276181|-1|14265109|14276181	Uncharacterized_protein_|WDR35|scaffold_34|ENSFM00250000002834|476474|488527|-1|476474|488469	WD_repeat_domain_35_|WDR35|10|ENSFM00250000002834|1192979|1201086|-1|1192979|1201086	WD_repeat_domain_35_|wdr35|13|ENSFM00250000002834|32803984|32849849|-1|32803984|32849849	WD_repeat_domain_35_|WDR35|GeneScaffold_2518|ENSFM00250000002834|2498|27732|-1|2498|27732	WD_repeat_domain_35_|WDR35|2|ENSFM00250000002834|20110021|20189892|-1|20110021|20189892	WD_repeat_domain_35_|Wdr35|12|ENSFM00250000002834|8973892|9028847|1|8973892|9028847
comp72108_c0_m.98140	0.511754	4.43383	0.00515976	0.0541099	0.0301721	0.173701	*	*	*	*	*	*	zgc:171558_|zgc:171558|6|ENSFM00250000000899|6767670|6839105|1|6767670|6839105	*	*	*
comp80471_c0_m.200435	0.511726	4.25481	0.00785063	0.0719693	0.0744698	0.272892	*	*	Uncharacterized_protein_|CCP110|GL831339.1|ENSFM00250000008628|126682|136066|-1|126682|136066	centriolar_coiled_coil_protein_110kDa_|CCP110|groupXI|ENSFM00250000008628|10274799|10277561|-1|10274799|10277561	*	*	centriolar_coiled_coil_protein_110kDa_|CCP110|3|ENSFM00250000008628|13526942|13543059|1|13526942|13543059	*	*	*
CUFF_1718_m.13086	0.511305	3.55103	0.00673118	0.0648992	0.0257519	0.160474	potassium_channel_tetramerisation_domain_containing_6_|KCTD6|JH556804.1|ENSFM00500000273077|253298|254085|-1|253298|254085	Uncharacterized_protein_|KCTD6|7|ENSFM00500000273077|16823846|16826920|1|16823846|16826920	potassium_channel_tetramerisation_domain_containing_6_|KCTD6_(1_of_2)|GL831137.1|ENSFM00500000273077|7891062|7892314|-1|7891062|7892314	potassium_channel_tetramerisation_domain_containing_6_|KCTD6_(1_of_2)|groupXII|ENSFM00500000273077|636476|638672|1|636476|638672	Uncharacterized_protein_|KCTD6|scaffold_75|ENSFM00500000273077|1023749|1024615|1|1023749|1024615	potassium_channel_tetramerisation_domain_containing_6_|KCTD6|9|ENSFM00500000273077|6318032|6320365|1|6318032|6320365	potassium_channel_tetramerisation_domain_containing_6b_|kctd6b|23|ENSFM00500000273077|19958635|19962319|1|19958635|19962319	potassium_channel_tetramerisation_domain_containing_6_|KCTD6|GeneScaffold_4582|ENSFM00500000273077|259150|260056|1|259150|260056	potassium_channel_tetramerisation_domain_containing_6_|KCTD6|3|ENSFM00500000273077|58477841|58488087|1|58483500|58488087	potassium_channel_tetramerisation_domain_containing_6_|Kctd6|14|ENSFM00500000273077|8214148|8223567|1|8214148|8223567
CUFF_3546_m.250415	0.511305	3.53292	0.00495968	0.0525304	0.0412575	0.203119
CUFF_31845_m.148809	0.511163	4.23946	0.0104833	0.0866401	0.0675204	0.259847	*	synaptotagmin_VII_|SYT7_(1_of_2)|3|ENSFM00710001441789|17273872|17331584|1|17273872|17331584	synaptotagmin_VII_|SYT7_(2_of_2)|GL831150.1|ENSFM00710001441789|5796341|5906945|-1|5796341|5906945	*	synaptotagmin_VII_|SYT7_(2_of_2)|scaffold_1|ENSFM00710001441789|6873874|6902757|1|6873874|6902757	synaptotagmin_VII_|SYT7_(2_of_2)|5|ENSFM00710001441789|7098679|7122960|-1|7098679|7122960	*	*	synaptotagmin_VII_|SYT7|11|ENSFM00710001441789|61282785|61348620|-1|61286099|61348292	synaptotagmin_VII_|Syt7|19|ENSFM00710001441789|10389090|10453181|1|10389090|10453181
comp81372_c10_m.219084	0.511152	3.90649	0.0110593	0.0897236	0.0398315	0.199578
CUFF_5281_m.69146	0.511101	7.30757	0.00276606	0.0353758	0.0329523	0.181528
CUFF_23948_m.112543	0.510834	5.99007	0.00242248	0.0325325	0.0395151	0.198784	*	*	*	*	membrane_protein,_palmitoylated_4_(MAGUK_p55_subfamily_member_4)_|MPP4_(2_of_2)|scaffold_612|ENSFM00710001441701|2723|8006|1|3441|7997	*	*	membrane_protein_palmitoylated_4_(MAGUK_p55_subfamily_member_4)_|MPP4_(2_of_2)|GeneScaffold_1567|ENSFM00710001441701|45425|77785|1|45425|77785	*	*
CUFF_38242_m.178275	0.510298	2.79043	0.0118038	0.0933355	0.0310348	0.176167	*	*	*	*	*	*	*	*	*	*
CUFF_25075_m.117013	0.510149	4.66007	0.00647422	0.063356	0.0869169	0.294817
comp81172_c2_m.214901	0.508632	4.71312	0.00388354	0.0446243	0.0474067	0.217731	kinesin_family_member_26A_|KIF26A_(2_of_2)|JH556893.1|ENSFM00250000001309|287600|307435|1|287600|307435	kinesin_family_member_26A_|KIF26A_(2_of_2)|24|ENSFM00250000001309|11700192|11718269|-1|11700192|11718269	kinesin_family_member_26A_|KIF26A_(2_of_2)|GL831182.1|ENSFM00250000001309|3680738|3706231|-1|3680738|3706231	*	*	*	*	*	*	*
CUFF_49490_m.234660	0.508585	4.04401	0.00658464	0.0640871	0.0485817	0.220413	*	*	*	*	*	*	*	*	*	*
CUFF_39963_m.189764	0.508475	6.89264	0.00669213	0.0647226	0.0373372	0.193228
CUFF_15703_m.293938	0.508457	5.36099	0.00141468	0.0221195	1.36499	1.16833	*	*	*	*	*	*	*	*	*	*
CUFF_21038_m.308019	0.508287	3.05486	0.0100361	0.0840595	0.0258545	0.160793
comp81370_c7_m.218989	0.507205	4.88946	0.000675692	0.0130757	0.0562018	0.237069
CUFF_17926_m.96823	0.507148	4.44673	0.00326064	0.0394988	0.0289476	0.17014	*	Uncharacterized_protein_||24|ENSFM00670001242231|4538133|4542158|1|4538133|4542158	Uncharacterized_protein_||GL831178.1|ENSFM00670001242231|2488660|2496592|1|2488660|2496592	*	*	Uncharacterized_protein_||14|ENSFM00670001242231|4436361|4438910|-1|4436361|4438910	*	*	*	*
comp80869_c1_m.208356	0.506355	4.89763	0.00147583	0.0229065	0.0347572	0.186433
CUFF_13389_m.287203	0.505943	3.61704	0.00415762	0.046819	0.0467426	0.2162
CUFF_45777_m.216551	0.505812	5.65922	0.000900262	0.0160271	0.0256605	0.160189	*	*	*	*	*	citron_(rho-interacting,_serine/threonine_kinase_21)_|CIT_(2_of_3)|11|ENSFM00520000517879|1274515|1277535|-1|1274515|1277535	*	*	*	*
CUFF_49877_m.236971	0.505368	5.68658	0.00194354	0.0277911	0.0306187	0.174982	*	*	*	*	*	*	*	*	*	*
CUFF_11097_m.277677	0.505201	3.80625	0.0122236	0.095917	0.0280803	0.167572
CUFF_8137_m.268837	0.504972	4.54012	0.00871512	0.077018	0.0456009	0.213544
CUFF_17927_m.96791	0.504615	6.30738	0.000586569	0.0118135	0.0445639	0.211102
CUFF_10624_m.81032	0.503842	4.27394	0.00243294	0.0325979	0.0318163	0.178371
CUFF_44039_m.210045	0.503506	3.84926	0.00749765	0.0699409	0.0363463	0.190647
CUFF_44966_m.49327	0.503304	6.80444	0.00270479	0.0349742	0.0421233	0.20524	*	*	*	||groupVI|ENSFM00560000771220|8247197|8256856|1|8247197|8256856	*	Uncharacterized_protein_||17|ENSFM00560000771220|4892783|4901065|1|4892783|4901065	*	||GeneScaffold_4588|ENSFM00560000771220|297127|315688|1|297127|315688	FERM_and_PDZ_domain_containing_2_|FRMPD2|10|ENSFM00560000771220|49364601|49482941|-1|49364601|49482913	*
CUFF_42119_m.199175	0.502961	3.94908	0.00927577	0.0800633	0.0336209	0.18336	intermediate_filament_family_orphan_1_|IFFO1_(2_of_2)|JH556690.1|ENSFM00310000089027|1594174|1604104|-1|1594174|1604104	*	*	*	*	intermediate_filament_family_orphan_1_|IFFO1|8|ENSFM00310000089027|9091860|9095280|1|9091860|9095280	*	*	*	*
CUFF_17388_m.299205	0.502672	6.135	0.00883769	0.0777153	0.0603222	0.245606	||JH558058.1|ENSFM00250000036420|7526|9230|1|7526|9230	Uncharacterized_protein_||11|ENSFM00250000036420|21240560|21246298|1|21240560|21246298	*	||scaffold_130|ENSFM00250000036420|70192|82136|1|70192|82136	*	*	si:dkey-81h8.1_|si:dkey-81h8.1|19|ENSFM00610000963788|24880225|24885503|1|24880225|24885503	||GeneScaffold_4555|ENSFM00250000036420|41928|45407|1|41928|45407	*	*
CUFF_41343_m.40965	0.502562	4.46687	0.00273022	0.0351454	0.0915977	0.302651	transmembrane_protein_25_|TMEM25|JH556778.1|ENSFM00250000005932|1118180|1126329|1|1118180|1126329	Uncharacterized_protein_|TMEM25|13|ENSFM00250000005932|32935020|32941749|1|32935020|32941749	Uncharacterized_protein_|TMEM25|GL831207.1|ENSFM00250000005932|1047596|1051113|1|1047596|1051113	transmembrane_protein_25_|TMEM25|groupI|ENSFM00250000005932|2271244|2274912|1|2271244|2274912	Uncharacterized_protein_|TMEM25|scaffold_188|ENSFM00250000005932|165962|168010|-1|165962|168010	transmembrane_protein_25_|TMEM25|Un_random|ENSFM00250000005932|19466110|19468085|-1|19466110|19468085	transmembrane_protein_25_|TMEM25|15|ENSFM00250000005932|46543800|46545096|1|46543800|46545096	transmembrane_protein_25_|TMEM25|GeneScaffold_1290|ENSFM00250000005932|248209|254775|1|248209|254775	transmembrane_protein_25_|TMEM25|HG122_PATCH|ENSFM00250000005932|118401756|118417995|1|118401917|118406548,transmembrane_protein_25_|TMEM25|11|ENSFM00250000005932|118401756|118417995|1|118401917|118406548	transmembrane_protein_25_|Tmem25|9|ENSFM00250000005932|44793776|44799307|-1|44793776|44799307
CUFF_151_m.889	0.502458	5.20837	0.00116534	0.0192127	0.0524969	0.229122	F-box_protein_21_|FBXO21|JH556764.1|ENSFM00670001236021|154982|163457|1|154982|163457	Uncharacterized_protein_|FBXO21|9|ENSFM00670001236021|2004188|2013030|1|2004188|2013030	Uncharacterized_protein_|FBXO21|GL831281.1|ENSFM00670001236021|913744|922227|-1|913744|922227	F-box_protein_21_|FBXO21|groupXIII|ENSFM00670001236021|18089261|18093813|1|18089270|18093813	Uncharacterized_protein_|FBXO21|scaffold_4|ENSFM00670001236021|2580162|2584649|-1|2580165|2584649	F-box_protein_21_|FBXO21|12|ENSFM00670001236021|4527296|4530780|-1|4527296|4530780	F-box_protein_21_|fbxo21|5|ENSFM00670001236021|12900460|12924937|1|12900469|12924937	F-box_protein_21_|FBXO21|GeneScaffold_3709|ENSFM00670001236021|43373|48058|1|43373|48058	F-box_protein_21_|FBXO21|12|ENSFM00670001236021|117581146|117628336|-1|117582873|117628261	F-box_protein_21_|Fbxo21|5|ENSFM00670001236021|117976770|118010191|1|117976770|118010191
CUFF_32477_m.152517	0.502405	4.41511	0.00177362	0.0260592	0.0656218	0.256167	*	*	*	*	Uncharacterized_protein_||scaffold_6|ENSFM00400000132080|3334977|3338254|-1|3334977|3338254	Uncharacterized_protein_||7|ENSFM00400000132080|4351598|4354399|1|4351598|4354399	uncharacterized_serine/threonine-protein_kinase_SgK494b_|sgk494b|21|ENSFM00400000132080|38480625|38505084|-1|38480625|38505084	*	uncharacterized_serine/threonine-protein_kinase_SgK494_|SGK494|17|ENSFM00400000132080|26934982|26941218|-1|26937496|26941179	*
comp75459_c2_m.124127	0.501749	3.61259	0.00577477	0.058429	0.0408014	0.201994	histone_deacetylase_11_|HDAC11|JH557142.1|ENSFM00250000007111|129397|143160|1|129397|143160	Uncharacterized_protein_|HDAC11|5|ENSFM00250000007111|25556132|25566017|1|25556132|25566017	Uncharacterized_protein_|HDAC11|GL831180.1|ENSFM00250000007111|2847681|2903046|-1|2847681|2903021	histone_deacetylase_11_|HDAC11|groupXVII|ENSFM00250000007111|11863800|11876526|-1|11863800|11876367	*	*	histone_deacetylase_11_|hdac11|11|ENSFM00250000007111|24910200|24947336|-1|24910200|24947336	histone_deacetylase_11_|HDAC11|GeneScaffold_1810|ENSFM00250000007111|214|41104|-1|214|41104	histone_deacetylase_11_|HDAC11|3|ENSFM00250000007111|13521224|13547916|1|13521665|13547916	histone_deacetylase_11_|Hdac11|6|ENSFM00250000007111|91156665|91174692|1|91156665|91174692
CUFF_35442_m.167237	0.501265	6.18975	0.000727633	0.0138417	0.0788951	0.280883
comp75464_c1_m.124181	0.500564	4.91997	0.0012888	0.0205109	0.0392651	0.198154	sidekick_cell_adhesion_molecule_1_|SDK1|JH557291.1|ENSFM00260000050437|2219|106281|1|2219|106281	Uncharacterized_protein_|SDK1|1|ENSFM00260000050437|25621308|25810977|1|25621308|25810977	Uncharacterized_protein_|SDK1|GL831326.1|ENSFM00260000050437|581930|801643|-1|581930|801643	sidekick_cell_adhesion_molecule_1_|SDK1|groupIX|ENSFM00260000050437|4892313|4997985|-1|4892313|4997985	Uncharacterized_protein_|SDK1|scaffold_40|ENSFM00260000050437|676226|757355|1|676226|757355	*	sidekick_cell_adhesion_molecule_1a_|sdk1a|3|ENSFM00260000050437|40973779|41287057|-1|40973779|41287057,sidekick_cell_adhesion_molecule_1b_|sdk1b|1|ENSFM00260000050437|10308297|10556009|-1|10308653|10556008	sidekick_cell_adhesion_molecule_1_|SDK1|GeneScaffold_4029|ENSFM00260000050437|436410|662400|-1|436410|662400	sidekick_cell_adhesion_molecule_1_|SDK1|7|ENSFM00260000050437|3341080|4308632|1|3341080|4308632	sidekick_homolog_1_(chicken)_|Sdk1|5|ENSFM00260000050437|141241490|142215586|1|141241490|142215586
CUFF_15962_m.295377	0.500514	4.24943	0.00202736	0.0286651	0.0278239	0.166805
CUFF_37372_m.177309	0.499938	4.27442	0.00856826	0.0763183	0.0417719	0.204382	Rho_GTPase_activating_protein_44_|ARHGAP44_(1_of_2)|JH556724.1|ENSFM00250000000900|1402393|1429498|1|1402393|1429498	Rho_GTPase_activating_protein_44_|ARHGAP44_(2_of_2)|8|ENSFM00250000000900|9825454|9840864|-1|9825454|9840864	Rho_GTPase_activating_protein_44_|ARHGAP44_(1_of_2)|GL831217.1|ENSFM00250000000900|2876970|2901247|1|2876970|2901247	Rho_GTPase_activating_protein_44_|ARHGAP44_(2_of_2)|groupXI|ENSFM00250000000900|8452753|8473473|-1|8452753|8473473	Rho_GTPase_activating_protein_44_|ARHGAP44_(1_of_2)|scaffold_139|ENSFM00250000000900|217552|232226|1|217570|230470	Rho_GTPase_activating_protein_44_|ARHGAP44_(1_of_2)|3|ENSFM00250000000900|11148765|11163587|1|11148783|11163587	Rho_GTPase_activating_protein_44_|ARHGAP44_(1_of_2)|3|ENSFM00250000000900|49790903|49943227|-1|49790903|49943227	Rho_GTPase_activating_protein_44_|ARHGAP44_(1_of_2)|GeneScaffold_1102|ENSFM00250000000900|100417|128828|-1|100417|128828	Rho_GTPase_activating_protein_44_|ARHGAP44|17|ENSFM00250000000900|12692856|12894960|1|12692856|12894959	Rho_GTPase_activating_protein_44_|Arhgap44|11|ENSFM00250000000900|65002039|65162961|-1|65002040|65162904
CUFF_27685_m.129107	0.499842	4.68445	0.00189998	0.0272957	0.0872659	0.295408
CUFF_1444_m.10984	0.499831	6.65589	0.00112655	0.0187407	0.039282	0.198197	*	*	extended_synaptotagmin-like_protein_1_|ESYT1_(1_of_2)|GL831196.1|ENSFM00570000851438|1421794|1437247|1|1421794|1437247	extended_synaptotagmin-like_protein_1_|ESYT1_(1_of_2)|groupXII|ENSFM00570000851438|11331529|11344307|1|11331529|11344307	extended_synaptotagmin-like_protein_1_|ESYT1_(1_of_2)|scaffold_66|ENSFM00250000000964|398447|407628|-1|398447|407628	*	*	*	*	*
comp62790_c1_m.56176	0.499011	6.96075	0.00116988	0.0192177	0.0859813	0.293226	tripartite_motif_containing_13_|TRIM13|JH558319.1|ENSFM00700001390256|27066|28253|-1|27066|28253	Uncharacterized_protein_|TRIM13|21|ENSFM00700001390256|11193000|11195546|-1|11193000|11195546	Uncharacterized_protein_|TRIM13|GL831237.1|ENSFM00700001390256|144912|146096|1|144912|146096	tripartite_motif_containing_13_|TRIM13|groupXVI|ENSFM00700001390256|6987525|6989553|-1|6987525|6989553	Uncharacterized_protein_|TRIM13|scaffold_42|ENSFM00700001390256|1179930|1181102|1|1179930|1181102	*	tripartite_motif-containing_13_|trim13|9|ENSFM00700001390256|30676344|30681945|1|30676344|30681945	tripartite_motif_containing_13_|TRIM13|GeneScaffold_413|ENSFM00700001390256|523926|524594|-1|523926|524594	tripartite_motif_containing_13_|TRIM13|13|ENSFM00700001390256|50570024|50594617|1|50575242|50587305	tripartite_motif-containing_13_|Trim13|14|ENSFM00700001390256|61598226|61605946|1|61599512|61605946
CUFF_47351_m.226206	0.498437	5.25831	0.00672246	0.0648796	0.0317913	0.178301	protocadherin_7_|PCDH7|JH556867.1|ENSFM00250000000558|600950|724794|1|600950|724794	Uncharacterized_protein_|PCDH7|18|ENSFM00250000000558|16533669|16536856|-1|16533669|16536856	Uncharacterized_protein_|PCDH7|GL831208.1|ENSFM00250000000558|1263215|1380929|-1|1263215|1380929	protocadherin_7_|PCDH7|groupVII|ENSFM00250000000558|3461995|3547722|1|3461995|3547722	Uncharacterized_protein_|PCDH7|scaffold_63|ENSFM00250000000558|775408|850675|-1|775408|850675	protocadherin_7_|PCDH7|20|ENSFM00250000000558|1107319|1111747|-1|1107349|1111747	protocadherin_7b_|pcdh7b|7|ENSFM00250000000558|64101216|64233688|1|64101216|64233688	protocadherin_7_|PCDH7|GeneScaffold_3969|ENSFM00250000000558|14775|71354|1|14775|71354	protocadherin_7_|PCDH7|4|ENSFM00250000000558|30722037|31144728|1|30723045|31144471	protocadherin_7_|Pcdh7|5|ENSFM00250000000558|57718021|58129351|1|57718021|58129351
CUFF_10279_m.78487	0.498318	5.57935	0.00410634	0.0465071	0.0402412	0.200602
CUFF_3001_m.64076	0.498266	5.55047	0.00393719	0.0450347	0.0239742	0.154836	*	*	*	*	*	Uncharacterized_protein_||4|ENSFM00500000472161|7032845|7034386|-1|7032845|7034386	*	*	*	*
comp58797_c1_m.46499	0.498038	3.11791	0.0128398	0.0985912	0.0333247	0.18255
comp68027_c0_m.75818	0.497899	4.15271	0.00220162	0.0303047	0.0446691	0.211351	*	*	*	*	*	*	*	*	*	*
CUFF_49245_m.233659	0.496734	6.40203	0.00201303	0.0285632	0.0763485	0.276312	solute_carrier_family_4,_sodium_bicarbonate_cotransporter,_member_7_|SLC4A7_(1_of_2)|JH556670.1|ENSFM00710001441685|1583860|1625435|1|1583860|1625435	*	solute_carrier_family_4,_sodium_bicarbonate_cotransporter,_member_7_|SLC4A7_(1_of_2)|GL831250.1|ENSFM00710001441685|827703|854657|1|827703|854657	*	*	solute_carrier_family_4,_sodium_bicarbonate_cotransporter,_member_7_|SLC4A7|21_random|ENSFM00710001441685|2623882|2638902|-1|2623882|2638902	*	*	*	*
CUFF_6695_m.70909	0.49664	4.61369	0.00773758	0.0713955	0.0424653	0.206071	gamma-aminobutyric_acid_(GABA)_B_receptor,_2_|GABBR2|JH556677.1|ENSFM00250000000928|284905|408601|-1|284905|408601	gamma-aminobutyric_acid_(GABA)_B_receptor_2_|GABBR2|11|ENSFM00250000000928|8087749|8186675|1|8087749|8186675	Uncharacterized_protein_|GABBR2|GL831161.1|ENSFM00250000000928|563885|742451|-1|563885|742451	gamma-aminobutyric_acid_(GABA)_B_receptor_2_|GABBR2|groupX|ENSFM00250000000928|8485326|8571015|1|8485326|8571015	gamma-aminobutyric_acid_(GABA)_B_receptor,_2_|GABBR2|scaffold_45|ENSFM00250000000928|617980|662841|-1|617980|662841	gamma-aminobutyric_acid_(GABA)_B_receptor,_2_|GABBR2|21|ENSFM00250000000928|928662|957693|-1|928662|957693	gamma-aminobutyric_acid_(GABA)_B_receptor,_2_|gabbr2|19|ENSFM00250000000928|35859734|36228098|1|35859734|36228098	gamma-aminobutyric_acid_(GABA)_B_receptor_2_|GABBR2|GeneScaffold_1292|ENSFM00250000000928|22679|153728|1|22679|153728	gamma-aminobutyric_acid_(GABA)_B_receptor_2_|GABBR2|9|ENSFM00250000000928|101050391|101471479|-1|101050391|101471479	gamma-aminobutyric_acid_(GABA)_B_receptor_2_|Gabbr2|4|ENSFM00250000000928|46662318|46991873|-1|46662318|46991873
CUFF_4787_m.66493	0.496388	6.7951	0.00855588	0.0762327	0.0487876	0.220879	||JH556709.1|ENSFM00540000718370|2333318|2338466|1|2333318|2338466	Uncharacterized_protein_|OLA.24136|1|ENSFM00540000718370|27925076|27927919|1|27925076|27927919	Uncharacterized_protein_||GL831359.1|ENSFM00540000718370|498909|501688|-1|498909|501688	||groupIX|ENSFM00540000718370|19884808|19889810|-1|19884808|19889810	Uncharacterized_protein_||scaffold_40|ENSFM00540000718370|1532530|1533948|1|1532530|1533948	Uncharacterized_protein_||18|ENSFM00540000718370|10007400|10008250|1|10007400|10008250	si:ch1073-110a20.4_|si:ch1073-110a20.4|1|ENSFM00540000718370|59899717|59903497|1|59899717|59903474	||GeneScaffold_4153|ENSFM00540000718370|32|1956|-1|32|1956	*	*
CUFF_16694_m.94307	0.496215	4.70707	0.00572262	0.0580077	0.0291484	0.170729
CUFF_26636_m.123924	0.496042	3.66916	0.011339	0.0912009	0.0300314	0.173296	tetratricopeptide_repeat_domain_23_|TTC23|JH556731.1|ENSFM00250000007625|111099|123376|1|111099|123376	*	*	tetratricopeptide_repeat_domain_23_|TTC23|groupXIX|ENSFM00670001268714|16980670|16985827|-1|16980670|16985827	Uncharacterized_protein_|TTC23|scaffold_225|ENSFM00250000007625|134192|140482|-1|134192|140482	tetratricopeptide_repeat_domain_23_|TTC23|13|ENSFM00250000007625|3467148|3472932|1|3467148|3472932	tetratricopeptide_repeat_domain_23_|ttc23|18|ENSFM00250000007625|20606129|20634459|1|20606292|20634087	tetratricopeptide_repeat_domain_23_|TTC23|GeneScaffold_2554|ENSFM00670001268714|354586|365364|-1|354586|365364	tetratricopeptide_repeat_domain_23_|TTC23|HG971_PATCH|ENSFM00250000007625|99679552|99794452|-1|99679552|99792787,tetratricopeptide_repeat_domain_23_|TTC23|15|ENSFM00250000007625|99676528|99791428|-1|99676528|99789815	tetratricopeptide_repeat_domain_23_|Ttc23|7|ENSFM00250000007625|67647410|67726576|1|67647410|67726574
comp63531_c2_m.58838	0.495918	7.32796	0.00238546	0.0322721	0.0307155	0.175258	latrophilin_1_|LPHN1_(2_of_2)|JH556791.1|ENSFM00260000050328|252235|277378|1|252235|277378	*	latrophilin_1_|LPHN1_(2_of_2)|GL831216.1|ENSFM00260000050328|2132760|2159014|1|2132760|2159014	latrophilin_1_|LPHN1_(2_of_2)|groupIX|ENSFM00260000050328|14485223|14498944|1|14485223|14498944	latrophilin_1_|LPHN1_(2_of_2)|scaffold_194|ENSFM00260000050328|394705|408342|1|395329|408342	latrophilin_1_|LPHN1_(2_of_2)|18|ENSFM00260000050328|2024237|2036071|1|2024237|2036071	*	latrophilin_1_|LPHN1_(2_of_2)|GeneScaffold_3850|ENSFM00260000050328|117657|157542|1|117657|157542	*	*
CUFF_36996_m.175174	0.495507	4.12672	0.0109141	0.0889113	0.0263263	0.162254	*	*	*	*	*	*	*	*	*	*
CUFF_32549_m.153083	0.494573	5.98363	0.00867876	0.0769201	0.0589205	0.242735	||JH556841.1|ENSFM00570000851039|532980|611680|1|532980|611680	Uncharacterized_protein_||14|ENSFM00570000851039|11223979|11279886|1|11223979|11279886	||GL831183.1|ENSFM00570000851039|740195|797844|1|740195|797844	||groupVII|ENSFM00570000851039|20749176|20805555|1|20749176|20805555	Uncharacterized_protein_||scaffold_176|ENSFM00570000851036|456711|503531|1|456816|503531	||7|ENSFM00570000851039|3818212|3860727|1|3818212|3860727	*	*	*	*
CUFF_47906_m.226418	0.49437	3.57621	0.00843152	0.0754548	0.0474825	0.217905
comp69190_c1_m.81140	0.494123	4.68182	0.00411696	0.0465891	0.0292313	0.170972	potassium_voltage-gated_channel,_delayed-rectifier,_subfamily_S,_member_2_|KCNS2|JH561020.1|ENSFM00270000056440|1389|2828|1|1389|2828	Uncharacterized_protein_|KCNS2|16|ENSFM00270000056440|2315914|2317489|-1|2315914|2317489	Uncharacterized_protein_|KCNS2|GL831244.1|ENSFM00270000056440|1287417|1288856|1|1287417|1288856	potassium_voltage-gated_channel_delayed-rectifier_subfamily_S_member_2_|KCNS2|groupXX|ENSFM00270000056440|894987|896426|1|894987|896426	Uncharacterized_protein_|KCNS2|scaffold_58|ENSFM00270000056440|523689|525128|1|523689|525128	potassium_voltage-gated_channel,_delayed-rectifier,_subfamily_S,_member_2_|KCNS2|8|ENSFM00270000056440|9917870|9919252|1|9917870|9919252	*	potassium_voltage-gated_channel_delayed-rectifier_subfamily_S_member_2_|KCNS2|GeneScaffold_301|ENSFM00270000056440|54630|56075|1|54630|56075	potassium_voltage-gated_channel_delayed-rectifier_subfamily_S_member_2_|KCNS2|8|ENSFM00270000056440|99439250|99445076|1|99439250|99445076	K+_voltage-gated_channel_subfamily_S_2_|Kcns2|15|ENSFM00270000056440|34837381|34842337|1|34837381|34842337
CUFF_27739_m.129476	0.494057	3.31106	0.0103914	0.0860932	0.0414087	0.203491	potassium_voltage-gated_channel,_delayed-rectifier,_subfamily_S,_member_3_|KCNS3_(2_of_2)|JH556694.1|ENSFM00270000056440|652901|654133|-1|652901|654133	*	potassium_voltage-gated_channel,_delayed-rectifier,_subfamily_S,_member_3_|KCNS3_(2_of_2)|GL831171.1|ENSFM00270000056440|3331248|3332465|1|3331248|3332465	*	Uncharacterized_protein_|KCNS3|scaffold_34|ENSFM00270000056440|472415|473608|-1|472415|473608	*	*	*	*	*
comp77208_c3_m.143744	0.493873	4.54434	0.00665358	0.0645306	0.0956788	0.30932
comp81743_c1_m.227058	0.49319	3.65145	0.00657515	0.0640399	0.0405188	0.201293	KIAA0753_|KIAA0753|JH556768.1|ENSFM00250000006684|764887|793051|1|764887|793051	Uncharacterized_protein_|KIAA0753|13|ENSFM00250000006684|9604712|9625879|1|9604712|9625879	Uncharacterized_protein_|KIAA0753|GL831141.1|ENSFM00250000006684|8465093|8484722|-1|8465093|8484722	KIAA0753_|KIAA0753|groupI|ENSFM00250000006684|12038391|12056617|-1|12038391|12056617	Uncharacterized_protein_|KIAA0753|scaffold_271|ENSFM00250000006684|78366|87138|-1|78366|87138	KIAA0753_|KIAA0753|16|ENSFM00250000006684|3769871|3778134|-1|3769871|3778134	KIAA0753_|KIAA0753|15|ENSFM00250000006684|26185851|26221715|-1|26185851|26221715	KIAA0753_|KIAA0753|GeneScaffold_1511|ENSFM00250000006684|691927|720067|-1|691927|720067	KIAA0753_|KIAA0753|17|ENSFM00250000006684|6481468|6544247|-1|6481471|6544247	RIKEN_cDNA_4933427D14_gene_|4933427D14Rik|11|ENSFM00250000006684|72153929|72207459|-1|72154097|72203771
CUFF_25034_m.116809	0.493024	4.94964	0.00417445	0.0468938	0.0338155	0.18389	*	*	*	syntaphilin_|SNPH_(1_of_2)|groupXII|ENSFM00250000002727|3915232|3917896|-1|3915232|3917896	syntaphilin_|SNPH_(1_of_2)|scaffold_220|ENSFM00250000002727|259714|262844|1|259714|262829	*	syntaphilin_b_|snphb|23|ENSFM00250000002727|16802135|16812899|1|16802135|16812899	syntaphilin_|SNPH_(1_of_2)|GeneScaffold_1003|ENSFM00250000002727|5222|10847|-1|5222|10847	syntaphilin_|SNPH|20|ENSFM00250000002727|1246960|1289972|1|1246999|1289972	syntaphilin_|Snph|2|ENSFM00250000002727|151590549|151632593|-1|151590549|151632573
CUFF_16677_m.94180	0.49273	3.52732	0.00597861	0.059704	0.0305749	0.174857	tyrosine_kinase,_non-receptor,_2_|TNK2_(1_of_2)|JH556777.1|ENSFM00270000056489|1351319|1374472|1|1351319|1374472	tyrosine_kinase_non-receptor_2_|TNK2_(1_of_2)|17|ENSFM00270000056489|15771120|15791018|-1|15771120|15791018	tyrosine_kinase,_non-receptor,_2_|TNK2_(1_of_2)|GL831264.1|ENSFM00270000056489|1211696|1270038|1|1211696|1270038	tyrosine_kinase_non-receptor_2_|TNK2_(1_of_2)|groupIII|ENSFM00270000056489|10189265|10200962|1|10189265|10200962	multiple_tissue_opsin_|TRU.1895|scaffold_263|ENSFM00270000056489|3644|62456|1|3653|42152	tyrosine_kinase,_non-receptor,_2_|TNK2_(1_of_2)|15|ENSFM00270000056489|2791062|2797921|-1|2791062|2797921	tyrosine_kinase,_non-receptor,_2b_|tnk2b|2|ENSFM00270000056489|4622092|4686262|-1|4622092|4668067	tyrosine_kinase_non-receptor_2_|TNK2_(1_of_2)|GeneScaffold_3394|ENSFM00270000056489|88596|122738|1|88596|122738	tyrosine_kinase_non-receptor_2_|TNK2|3|ENSFM00270000056489|195590235|195638816|-1|195590235|195622432	tyrosine_kinase_non-receptor_2_|Tnk2|16|ENSFM00270000056489|32643874|32683493|1|32644673|32683493
CUFF_15194_m.90025	0.492689	4.26075	0.00678411	0.0653148	0.0295009	0.171758	cadherin_12,_type_2_(N-cadherin_2)_|CDH12|JH556759.1|ENSFM00260000050333|997542|1068353|1|997542|1068353	Uncharacterized_protein_|CDH12|20|ENSFM00260000050333|23336943|23415319|1|23336943|23415319	cadherin_12,_type_2_(N-cadherin_2)_|CDH12_(1_of_2)|GL831138.1|ENSFM00260000050333|8010715|8110809|-1|8010715|8110809	cadherin_12_type_2_(N-cadherin_2)_|CDH12|scaffold_67|ENSFM00260000050333|503213|547420|-1|503213|547420	Uncharacterized_protein_|CDH12|scaffold_96|ENSFM00260000050333|621192|666492|1|621192|666492	cadherin_12,_type_2_(N-cadherin_2)_|CDH12|1|ENSFM00260000050333|18119119|18167729|1|18119119|18167729	cadherin_12,_type_2_(N-cadherin_2)_|CDH12_(2_of_2)|12|ENSFM00260000050333|42115508|42244621|1|42115508|42244621,cadherin_12,_type_2_(N-cadherin_2)_|CDH12_(1_of_2)|2|ENSFM00260000050333|28710608|28831724|1|28727595|28831724	cadherin_12_type_2_(N-cadherin_2)_|CDH12|GeneScaffold_1171|ENSFM00260000050333|79017|246369|-1|79017|246369	cadherin_12_type_2_(N-cadherin_2)_|CDH12|5|ENSFM00260000050333|21750782|22853731|-1|21751154|22853731	cadherin_12_|Cdh12|15|ENSFM00260000050333|21111452|21589533|1|21111452|21589533
CUFF_49253_m.233537	0.492456	4.79687	0.00944657	0.0809649	0.0755586	0.274879	tripartite_motif_containing_46_|TRIM46_(1_of_2)|JH556670.1|ENSFM00400000131833|2128408|2148978|1|2128408|2148978	tripartite_motif_containing_46_|TRIM46_(1_of_2)|11|ENSFM00400000131833|619725|633153|-1|619725|633153	tripartite_motif_containing_46_|TRIM46_(1_of_2)|GL831250.1|ENSFM00400000131833|1355837|1370057|1|1358309|1370057	tripartite_motif_containing_46_|TRIM46_(1_of_2)|groupX|ENSFM00400000131833|6985750|6996985|-1|6985750|6996985	tripartite_motif_containing_46_|TRIM46_(1_of_2)|scaffold_37|ENSFM00400000131833|597879|605789|-1|597879|605789	tripartite_motif_containing_46_|TRIM46_(1_of_2)|21_random|ENSFM00400000131833|2201451|2210143|1|2201451|2210143	tripartite_motif_containing_46b_|trim46b|19|ENSFM00400000131833|9205221|9226965|-1|9205454|9222922	*	tripartite_motif_containing_46_|TRIM46|1|ENSFM00400000131833|155145873|155157447|1|155146443|155157447	tripartite_motif-containing_46_|Trim46|3|ENSFM00400000131833|89234177|89246309|-1|89234177|89245897
CUFF_50190_m.55315	0.492277	4.26267	0.0112426	0.0906635	0.0404476	0.201116	choline_O-acetyltransferase_|CHAT_(2_of_2)|JH556661.1|ENSFM00500000269707|419026|436047|-1|419026|436047	*	*	*	*	*	*	*	*	*
CUFF_48427_m.228243	0.491782	4.22702	0.0127325	0.0983964	0.173647	0.416709	*	Uncharacterized_protein_||16|ENSFM00710001441627|5357103|5566451|1|5357103|5566451	Uncharacterized_protein_||GL831296.1|ENSFM00710001441627|908951|1226480|-1|908951|1226480	||groupXX|ENSFM00710001441627|18364979|18514498|-1|18364979|18514498	Uncharacterized_protein_||scaffold_148|ENSFM00710001441627|529583|591883|-1|529583|591883	Uncharacterized_protein_||Un_random|ENSFM00710001441627|73220605|73254337|1|73220605|73254337	*	*	*	*
CUFF_12137_m.83812	0.49154	4.49254	0.00246725	0.0328634	0.0428458	0.206992	*	*	*	*	*	*	*	*	*	*
comp80818_c2_m.207486	0.490652	5.2069	0.00634063	0.0623052	0.104549	0.323341	interleukin_1_receptor_accessory_protein-like_2_|IL1RAPL2|JH556857.1|ENSFM00500000270404|197408|503512|-1|197408|503512	Uncharacterized_protein_|IL1RAPL2|10|ENSFM00500000270404|21845103|21855271|1|21845103|21855271	Uncharacterized_protein_|IL1RAPL2|GL831239.1|ENSFM00500000270404|1251294|1430025|-1|1251294|1430025	interleukin_1_receptor_accessory_protein-like_2_|IL1RAPL2|groupIV|ENSFM00500000270404|27845019|27963161|-1|27845019|27963161	Uncharacterized_protein_|IL1RAPL2|scaffold_154|ENSFM00500000270404|390463|430608|1|390499|428658	*	interleukin_1_receptor_accessory_protein-like_2_|il1rapl2|14|ENSFM00500000270404|9916307|10520480|-1|9916307|10520480	interleukin_1_receptor_accessory_protein-like_2_|IL1RAPL2|GeneScaffold_4071|ENSFM00500000270404|20445|138221|-1|20445|138221	interleukin_1_receptor_accessory_protein-like_2_|IL1RAPL2|HG375_PATCH|ENSFM00500000270404|103810996|105012100|1|103903595|105011652,interleukin_1_receptor_accessory_protein-like_2_|IL1RAPL2|X|ENSFM00500000270404|103810996|105012102|1|103903595|105011654	interleukin_1_receptor_accessory_protein-like_2_|Il1rapl2|X|ENSFM00500000270404|137570608|138846946|1|137651720|138846624
CUFF_17927_m.96793	0.48924	6.79493	0.000477391	0.0101812	0.0464605	0.215547
CUFF_25338_m.118401	0.489036	6.57097	0.00163251	0.0244851	0.0401889	0.200472	gamma-aminobutyric_acid_(GABA)_A_receptor,_delta_|GABRD|JH556705.1|ENSFM00400000131718|2356592|2388010|1|2356592|2388010	*	Uncharacterized_protein_|GABRD|GL831308.1|ENSFM00400000131718|571733|594874|1|584563|593911	gamma-aminobutyric_acid_(GABA)_A_receptor_delta_|GABRD|groupXII|ENSFM00400000131718|6004698|6011942|1|6004698|6011942	Uncharacterized_protein_|GABRD|scaffold_147|ENSFM00400000131718|63739|71826|-1|65501|70994	gamma-aminobutyric_acid_(GABA)_A_receptor,_delta_|GABRD|Un_random|ENSFM00400000131718|3231179|3236760|1|3231179|3236760	gamma-aminobutyric_acid_(GABA)_A_receptor,_delta_|gabrd|8|ENSFM00400000131718|55308112|55324076|1|55308112|55321415	gamma-aminobutyric_acid_(GABA)_A_receptor_delta_|GABRD|GeneScaffold_1209|ENSFM00400000131718|5790|14506|1|5790|14506	gamma-aminobutyric_acid_(GABA)_A_receptor_delta_|GABRD|1|ENSFM00400000131718|1950780|1962192|1|1950780|1962192	gamma-aminobutyric_acid_(GABA)_A_receptor_subunit_delta_|Gabrd|4|ENSFM00400000131718|155384980|155398112|-1|155384980|155398112
CUFF_29768_m.135987	0.488966	7.04432	0.000653472	0.0127575	0.0316007	0.177766
CUFF_45940_m.217425	0.488916	2.97606	0.00798942	0.0726084	0.0383158	0.195744
comp81986_c4_m.232794	0.4887	5.10801	0.00209945	0.0295013	0.104116	0.32267	*	*	*	*	*	*	calcium_channel,_voltage-dependent,_alpha_2/delta_subunit_1_|CACNA2D1_(2_of_3)|18|ENSFM00710001441857|9455464|9507450|-1|9455464|9507450	*	*	*
CUFF_36096_m.170066	0.488328	4.44842	0.00245717	0.0328049	0.0341716	0.184855	*	*	*	*	*	tRNA_methyltransferase_1_homolog_(S._cerevisiae)-like_|TRMT1L|Un_random|ENSFM00250000005394|79064145|79066317|1|79064145|79066317	*	*	*	*
comp78992_c3_m.172231	0.488217	5.82206	0.00550842	0.0565422	0.0439843	0.209724	chromosome_19_open_reading_frame_26_|C19orf26_(1_of_2)|JH556665.1|ENSFM00250000006978|2682289|2700154|1|2682289|2700154	*	chromosome_19_open_reading_frame_26_|C19orf26_(1_of_2)|GL831140.1|ENSFM00250000006978|4945215|4959053|-1|4945215|4959053	*	*	*	*	*	*	*
CUFF_48639_m.229711	0.487639	4.14237	0.0017954	0.0262438	0.0292532	0.171036	*	*	*	*	*	*	*	*	*	*
CUFF_19345_m.19434	0.487392	4.62229	0.00914415	0.0793004	0.028208	0.167952	Kv_channel_interacting_protein_1_|KCNIP1_(2_of_2)|JH556999.1|ENSFM00410000138464|465876|471564|-1|465876|471564	Kv_channel_interacting_protein_1_|KCNIP1_(2_of_2)|10|ENSFM00410000138464|10542190|10555590|1|10550572|10555590	Kv_channel_interacting_protein_1_|KCNIP1_(2_of_2)|GL831165.1|ENSFM00410000138464|2206554|2213092|-1|2206554|2213092	Kv_channel_interacting_protein_1_|KCNIP1_(1_of_2)|groupIV|ENSFM00410000138464|9559465|9568798|1|9559465|9568798	Kv_channel_interacting_protein_1_|KCNIP1_(2_of_2)|scaffold_160|ENSFM00410000138464|327325|336275|-1|327325|331399	Kv_channel_interacting_protein_1_|KCNIP1_(2_of_2)|1|ENSFM00410000138464|6995900|7005141|-1|6995900|7005141	Kv_channel_interacting_protein_1_a_|kcnip1a|14|ENSFM00410000138464|1800206|1812524|1|1800206|1812524	Kv_channel_interacting_protein_1_|KCNIP1_(1_of_2)|GeneScaffold_3631|ENSFM00410000138464|317479|331911|1|317479|331911	Kv_channel_interacting_protein_1_|KCNIP1|5|ENSFM00410000138464|169780491|170163636|1|169931577|170162810	Kv_channel-interacting_protein_1_|Kcnip1|11|ENSFM00410000138464|33629339|33993152|-1|33629790|33843585
CUFF_17543_m.300100	0.487096	3.14363	0.0117796	0.0932708	0.0377643	0.19433
comp81888_c6_m.230403	0.486858	5.45248	0.00886429	0.0778501	0.0293542	0.171331
CUFF_24856_m.317649	0.486407	4.79069	0.00218573	0.0302518	0.0340951	0.184648	tetratricopeptide_repeat_domain_19_|TTC19|JH557395.1|ENSFM00250000005373|3221|6607|-1|3221|6607	Uncharacterized_protein_|TTC19|17|ENSFM00250000005373|10807536|10811880|-1|10807536|10811880	Uncharacterized_protein_|TTC19|GL831416.1|ENSFM00250000005373|299905|306685|1|299905|306685	tetratricopeptide_repeat_domain_19_|TTC19|scaffold_120|ENSFM00250000005373|59291|61858|1|59291|61858	Uncharacterized_protein_|TTC19|scaffold_5969|ENSFM00250000005373|1928|3439|-1|1943|3439	*	tetratricopeptide_repeat_domain_19_|ttc19|2|ENSFM00250000005373|32193669|32203955|-1|32193669|32203955	tetratricopeptide_repeat_domain_19_|TTC19|GeneScaffold_401|ENSFM00250000005373|1198|4866|-1|1198|4866	tetratricopeptide_repeat_domain_19_|TTC19|17|ENSFM00250000005373|15902694|15948329|1|15902782|15932096	tetratricopeptide_repeat_domain_19_|Ttc19|11|ENSFM00250000005373|62281473|62328451|1|62281484|62316426
comp76916_c0_m.140010	0.486215	4.21005	0.00190406	0.0273401	0.0652429	0.255427	deltex_homolog_3_(Drosophila)_|DTX3|JH556723.1|ENSFM00540000717994|1123689|1126952|1|1123689|1126952	*	Uncharacterized_protein_|DTX3|GL831196.1|ENSFM00540000717994|579730|585744|1|579730|585744	deltex_homolog_3_(Drosophila)_|DTX3|groupXII|ENSFM00540000717994|10679024|10681648|1|10679024|10681648	Uncharacterized_protein_|DTX3|scaffold_66|ENSFM00540000717994|972116|973247|-1|972116|973247	deltex_homolog_3_(Drosophila)_|DTX3|9|ENSFM00540000717994|3405983|3408571|1|3405983|3408571	deltex_homolog_3_(Drosophila)_|DTX3|23|ENSFM00540000717994|27281748|27301709|-1|27282227|27290751	deltex_homolog_3_(Drosophila)_|DTX3|GeneScaffold_2603|ENSFM00540000717994|492569|494369|1|492569|494369	deltex_homolog_3_(Drosophila)_|DTX3|12|ENSFM00540000717994|57998405|58003587|1|57998617|58003587	deltex_3_homolog_(Drosophila)_|Dtx3|10|ENSFM00540000717994|127190378|127195728|-1|127190642|127195727
CUFF_33432_m.33577	0.486069	4.84744	0.011797	0.0933182	0.0397539	0.199384	protocadherin_9_|PCDH9|JH556701.1|ENSFM00250000000558|45312|232960|-1|45312|232960	Uncharacterized_protein_|PCDH9|3|ENSFM00250000000558|13461659|13464754|1|13461659|13464754	Uncharacterized_protein_|PCDH9|GL831173.1|ENSFM00250000000558|3327296|3514126|-1|3327296|3514126	protocadherin_9_|PCDH9|groupII|ENSFM00250000000558|6665264|6668296|1|6665264|6668296	*	protocadherin_9_|PCDH9|5|ENSFM00250000000558|8995463|9116393|-1|8995463|9116393	*	*	protocadherin_9_|PCDH9|13|ENSFM00250000000558|66876967|67804468|-1|66876969|67802707	protocadherin_9_|Pcdh9|14|ENSFM00250000000558|93015512|93888732|-1|93015512|93888732
CUFF_31600_m.147322	0.486028	4.88571	0.00241702	0.0325279	0.0346614	0.186176	KIAA1841_|KIAA1841|JH556663.1|ENSFM00250000004846|3851156|3866210|-1|3851156|3866210	Uncharacterized_protein_|KIAA1841|15|ENSFM00250000004846|6630061|6639924|1|6630061|6639924	Uncharacterized_protein_|KIAA1841|GL831247.1|ENSFM00250000004846|1659652|1674930|-1|1659652|1673614	*	Uncharacterized_protein_|KIAA1841|scaffold_52|ENSFM00250000004846|314370|322393|-1|314370|322393	KIAA1841_|KIAA1841|Un_random|ENSFM00250000004846|95705893|95713389|1|95705893|95713389	Uncharacterized_protein_|BX928744.1|17|ENSFM00250000004846|23766024|23784540|1|23766024|23784540	*	KIAA1841_|KIAA1841|2|ENSFM00250000004846|61293006|61391960|1|61293363|61349297	RIKEN_cDNA_0610010F05_gene_|0610010F05Rik|11|ENSFM00250000004846|23564961|23633639|-1|23573251|23629027
CUFF_21446_m.106204	0.485844	7.0183	0.000699971	0.0134687	0.0262463	0.162007	*	*	*	*	*	trio_Rho_guanine_nucleotide_exchange_factor_|TRIO_(1_of_3)|21|ENSFM00570000851122|4409724|4414858|-1|4409724|4414858	*	*	*	*
comp77830_c1_m.152977	0.485805	4.82314	0.000962015	0.0168655	0.0715265	0.267444
CUFF_42052_m.198597	0.485675	8.45671	0.000717864	0.0137364	0.0263977	0.162474
CUFF_25810_m.119923	0.485526	6.04619	0.00176759	0.0260026	0.0407653	0.201904	*	*	*	*	*	*	phospholipase_C,_beta_1_(phosphoinositide-specific)_|PLCB1_(1_of_2)|17|ENSFM00270000056436|3432607|3454633|-1|3432607|3454633	*	*	*
CUFF_37971_m.39224	0.485434	4.04204	0.00862213	0.0766498	0.046556	0.215768	kinesin_family_member_C2_|KIFC2|JH556781.1|ENSFM00710001441805|753495|762859|1|753495|762859	Uncharacterized_protein_|KIFC2|16|ENSFM00710001441805|13603380|13608008|1|13603380|13608008	Uncharacterized_protein_|KIFC2|GL831286.1|ENSFM00710001441805|1548478|1555962|1|1548478|1555962	kinesin_family_member_C2_|KIFC2|groupXX|ENSFM00710001441805|9990377|9996076|1|9990377|9996076	Uncharacterized_protein_|KIFC2|scaffold_48|ENSFM00710001441805|827088|831216|-1|827088|831216	kinesin_family_member_C2_|KIFC2|8|ENSFM00710001441805|7007754|7011765|1|7007754|7011765	kinesin_family_member_C2_|KIFC2|16|ENSFM00710001441805|18605987|18619150|-1|18605987|18619150	kinesin_family_member_C2_|KIFC2|GeneScaffold_1646|ENSFM00710001441805|165248|187495|1|165248|187495	*	*
CUFF_28401_m.27220	0.484502	5.3503	0.00639823	0.0627818	0.041273	0.203158	*	leucine_rich_repeat_containing_16B_|LRRC16B_(1_of_2)|4|ENSFM00260000050454|4500347|4522106|-1|4500347|4522106	leucine_rich_repeat_containing_16B_|LRRC16B_(1_of_2)|GL831140.1|ENSFM00260000050454|7761092|7797067|1|7761092|7797067	leucine_rich_repeat_containing_16B_|LRRC16B_(1_of_2)|groupVIII|ENSFM00260000050454|18852931|18860984|-1|18852931|18860984	leucine_rich_repeat_containing_16B_|LRRC16B_(1_of_2)|scaffold_13|ENSFM00260000050454|1774284|1786075|1|1774284|1786075	leucine_rich_repeat_containing_16B_|LRRC16B_(1_of_2)|1|ENSFM00260000050454|12078413|12089974|1|12078413|12089974	*	leucine_rich_repeat_containing_16B_|LRRC16B_(1_of_2)|GeneScaffold_3033|ENSFM00260000050454|1654|47515|-1|1654|47515	leucine_rich_repeat_containing_16B_|LRRC16B|14|ENSFM00260000050454|24521206|24538937|1|24521209|24538937	leucine_rich_repeat_containing_16B_|Lrrc16b|14|ENSFM00260000050454|55491093|55508246|1|55491093|55508246
CUFF_48804_m.230688	0.483673	5.58521	0.000866684	0.0155749	0.0325114	0.180309	regulatory_factor_X,_1_(influences_HLA_class_II_expression)_|RFX1_(1_of_2)|JH556821.1|ENSFM00660001157192|951343|965892|1|951343|965892	regulatory_factor_X_1_(influences_HLA_class_II_expression)_|RFX1_(1_of_2)|8|ENSFM00660001157192|13635578|13644098|-1|13635578|13644098	Uncharacterized_protein_|RFX1|GL831257.1|ENSFM00660001157192|1042455|1056026|1|1042455|1056026	regulatory_factor_X_1_(influences_HLA_class_II_expression)_|RFX1_(1_of_2)|groupXI|ENSFM00660001157192|11622284|11631967|-1|11622284|11631967	regulatory_factor_X,_1_(influences_HLA_class_II_expression)_|RFX1_(1_of_2)|scaffold_141|ENSFM00660001157192|666875|675273|-1|666875|674851	regulatory_factor_X,_1_(influences_HLA_class_II_expression)_|RFX1_(1_of_2)|3|ENSFM00660001157192|9005967|9013696|1|9005967|9013696	regulatory_factor_X,_1a_(influences_HLA_class_II_expression)_|rfx1a|3|ENSFM00660001157192|18972686|19022549|-1|18972686|19016122	regulatory_factor_X_1_(influences_HLA_class_II_expression)_|RFX1_(1_of_2)|GeneScaffold_4493|ENSFM00660001157192|106249|131664|-1|106249|131664	regulatory_factor_X_1_(influences_HLA_class_II_expression)_|RFX1|19|ENSFM00660001157192|14072350|14117851|-1|14072350|14117097	regulatory_factor_X_1_(influences_HLA_class_II_expression)_|Rfx1|8|ENSFM00660001157192|84066836|84096992|1|84066836|84096992
CUFF_32673_m.154539	0.483163	3.94462	0.00645495	0.0632484	0.0592242	0.24336	ferredoxin-fold_anticodon_binding_domain_containing_1_|FDXACB1|JH556807.1|ENSFM00250000007551|600329|603965|-1|600329|603965	Uncharacterized_protein_|FDXACB1|14|ENSFM00250000007551|13351871|13355498|-1|13351871|13355498	Uncharacterized_protein_|FDXACB1|GL831183.1|ENSFM00250000007551|2020457|2025076|-1|2020457|2025076	ferredoxin-fold_anticodon_binding_domain_containing_1_|FDXACB1|groupVII|ENSFM00250000007551|21665293|21668091|-1|21665293|21668091	Uncharacterized_protein_|FDXACB1|scaffold_6|ENSFM00250000007551|3314518|3317288|-1|3314518|3317288	ferredoxin-fold_anticodon_binding_domain_containing_1_|FDXACB1|7|ENSFM00250000007551|4371668|4375424|1|4371668|4375424	ferredoxin-fold_anticodon_binding_domain_containing_1_|FDXACB1|5|ENSFM00250000007551|59075536|59087447|1|59075536|59087447	ferredoxin-fold_anticodon_binding_domain_containing_1_|FDXACB1|GeneScaffold_4380|ENSFM00250000007551|163987|166473|-1|163987|166473	ferredoxin-fold_anticodon_binding_domain_containing_1_|FDXACB1|HG388_HG400_PATCH|ENSFM00250000007551|111744779|111751966|-1|111744779|111749903,ferredoxin-fold_anticodon_binding_domain_containing_1_|FDXACB1|11|ENSFM00250000007551|111744780|111751967|-1|111744780|111749904	ferredoxin-fold_anticodon_binding_domain_containing_1_|Fdxacb1|9|ENSFM00250000007551|50768236|50773348|1|50768236|50773348
CUFF_21599_m.308882	0.482263	4.82071	0.00729752	0.0686304	0.0543735	0.233181
comp82627_c6_m.247168	0.481863	6.6293	0.00370318	0.0430899	0.0413029	0.203231	potassium_large_conductance_calcium-activated_channel,_subfamily_M,_alpha_member_1_|KCNMA1_(2_of_2)|JH556661.1|ENSFM00250000000903|1287207|1380300|1|1287207|1380300	potassium_large_conductance_calcium-activated_channel_subfamily_M_alpha_member_1_|KCNMA1_(2_of_2)|19|ENSFM00250000000903|9403753|9483524|-1|9403753|9483509	potassium_large_conductance_calcium-activated_channel,_subfamily_M,_alpha_member_1_|KCNMA1_(2_of_2)|GL831148.1|ENSFM00250000000903|3043806|3134709|1|3043806|3134709	potassium_large_conductance_calcium-activated_channel_subfamily_M_alpha_member_1_|KCNMA1_(1_of_2)|groupV|ENSFM00250000000903|434056|491197|-1|434056|491182	potassium_large_conductance_calcium-activated_channel,_subfamily_M,_alpha_member_1_|KCNMA1_(2_of_2)|scaffold_59|ENSFM00250000000903|1239448|1298334|1|1239475|1298334	potassium_large_conductance_calcium-activated_channel,_subfamily_M,_alpha_member_1_|KCNMA1_(2_of_2)|2_random|ENSFM00250000000903|778191|823775|-1|778191|823775	*	potassium_large_conductance_calcium-activated_channel_subfamily_M_alpha_member_1_|KCNMA1_(1_of_2)|GeneScaffold_1971|ENSFM00250000000903|318023|399022|-1|318023|399022	*	potassium_large_conductance_calcium-activated_channel_subfamily_M_alpha_member_1_|Kcnma1|14|ENSFM00250000000903|23289431|23803304|-1|23298694|23803304
CUFF_7033_m.73132	0.48033	4.60252	0.0011172	0.0186281	0.035333	0.187971	||JH556670.1|ENSFM00540000719305|2688508|2691272|1|2688508|2691272	Uncharacterized_protein_|ZNF672|11|ENSFM00500000327831|225683|227215|-1|225683|227215	Uncharacterized_protein_||GL831250.1|ENSFM00540000719305|1819893|1824403|1|1819893|1824403	||groupX|ENSFM00540000719305|6662791|6666412|-1|6662791|6666412	*	*	*	*	*	*
CUFF_19036_m.305486	0.480021	3.95424	0.00446465	0.0491539	0.0323554	0.179876	*	*	*	*	*	*	*	*	*	*
comp82539_c5_m.245431	0.479804	5.97338	0.00111153	0.0185784	0.0796858	0.282287	family_with_sequence_similarity_124A_|FAM124A|JH556747.1|ENSFM00250000004920|642056|642817|1|642056|642817	Uncharacterized_protein_|FAM124A|21|ENSFM00250000004920|6746024|6746999|1|6746024|6746999	*	family_with_sequence_similarity_124A_|FAM124A|scaffold_69|ENSFM00250000004920|23559|24296|1|23559|24296	Uncharacterized_protein_|FAM124A|scaffold_38|ENSFM00250000004920|829547|838728|-1|830594|838728	family_with_sequence_similarity_124A_|FAM124A|2|ENSFM00250000004920|20616382|20624850|1|20616382|20624850	family_with_sequence_similarity_124A_|FAM124A|9|ENSFM00250000004920|24895593|24918282|-1|24895593|24918148	*	family_with_sequence_similarity_124A_|FAM124A|13|ENSFM00250000004920|51796503|51858377|1|51796507|51855616	family_with_sequence_similarity_124_member_A_|Fam124a|14|ENSFM00250000004920|62555737|62608486|1|62555737|62608486
CUFF_34477_m.161437	0.479799	5.29734	0.00578549	0.0584947	0.036368	0.190704
comp70114_c0_m.86129	0.479726	5.47885	0.00713112	0.0676415	0.0818687	0.286127
CUFF_17927_m.96790	0.479493	7.11696	0.000371684	0.00844686	0.0799814	0.28281	*	*	*	*	*	*	*	*	*	*
CUFF_18164_m.98635	0.479019	7.43585	0.0024593	0.0328049	0.325717	0.570716	sestrin_1_|SESN1|JH556741.1|ENSFM00250000001909|937176|942840|1|937176|942840	Uncharacterized_protein_|SESN1|24|ENSFM00250000001909|7186426|7189414|-1|7186426|7189414	Uncharacterized_protein_|SESN1|GL831215.1|ENSFM00250000001909|471021|474153|-1|471021|474153	sestrin_1_|SESN1|groupXVIII|ENSFM00250000001909|8460149|8495869|1|8460149|8495869	Uncharacterized_protein_|SESN1|scaffold_211|ENSFM00250000001909|10674|13300|1|10686|13300	sestrin_1_|SESN1|14|ENSFM00250000001909|3551384|3554004|1|3551384|3554004	sestrin_1_|sesn1|20|ENSFM00250000001909|32263286|32270038|1|32263287|32270038	sestrin_1_|SESN1|GeneScaffold_4027|ENSFM00250000001909|2966|55162|1|2966|55162	sestrin_1_|SESN1|6|ENSFM00250000001909|109307640|109416022|-1|109307640|109416022	sestrin_1_|Sesn1|10|ENSFM00250000001909|41810574|41908424|1|41810574|41908424
CUFF_50963_m.239227	0.479002	4.76097	0.00436332	0.0484431	0.0250105	0.158147
CUFF_6006_m.260128	0.478571	5.5122	0.000533498	0.0110426	0.0281689	0.167836	*	*	*	*	*	*	*	*	*	*
CUFF_16582_m.93553	0.478085	5.00642	0.011411	0.0915402	0.0252009	0.158748	protocadherin_8_|PCDH8_(1_of_2)|JH558619.1|ENSFM00710001441601|3570|6804|1|3570|6804	protocadherin_8_|PCDH8_(1_of_2)|17|ENSFM00710001441601|17315764|17320767|-1|17315764|17320767	protocadherin_8_|PCDH8_(1_of_2)|GL831264.1|ENSFM00710001441601|1910538|1914967|-1|1910538|1914967	protocadherin_8_|PCDH8_(1_of_2)|groupIII|ENSFM00710001441601|356360|359701|1|356360|359701	protocadherin_8_|PCDH8_(1_of_2)|scaffold_263|ENSFM00710001441601|302415|305654|-1|302415|305654	protocadherin_8_|PCDH8_(1_of_2)|15|ENSFM00710001441601|2546021|2549375|1|2546021|2549375	*	protocadherin_8_|PCDH8_(2_of_2)|GeneScaffold_2500|ENSFM00710001441601|15350|19322|1|15350|19322	protocadherin_8_|PCDH8|13|ENSFM00710001441601|53418109|53422775|-1|53418109|53422775	protocadherin_8_|Pcdh8|14|ENSFM00710001441601|79766772|79771312|-1|79766772|79771312
CUFF_42470_m.201610	0.477065	3.78585	0.00891269	0.0781261	0.0474282	0.21778	frizzled_family_receptor_8_|FZD8_(1_of_2)|JH556882.1|ENSFM00250000000221|895957|897693|1|895957|897693	frizzled_family_receptor_8_|FZD8_(1_of_2)|20|ENSFM00250000000221|6877160|6878737|-1|6877160|6878737	Uncharacterized_protein_|FZD8|GL831219.1|ENSFM00250000000221|957190|958983|1|957190|958983	*	*	*	frizzled_homolog_8a_|fzd8a|24|ENSFM00250000000221|4525362|4527956|-1|4525362|4527956	frizzled_family_receptor_8_|FZD8|GeneScaffold_4604|ENSFM00250000000221|112345|113058|-1|112345|113058	*	*
comp82094_c3_m.235236	0.476784	5.21626	0.00479827	0.0516127	0.0307384	0.175324	transmembrane_protein_with_EGF-like_and_two_follistatin-like_domains_2_|TMEFF2_(1_of_2)|JH556684.1|ENSFM00250000001843|1133661|1153839|-1|1133661|1153839	*	*	*	Uncharacterized_protein_|TMEFF2|scaffold_184|ENSFM00250000001843|172624|236134|1|172624|236134	*	*	*	*	*
CUFF_11009_m.277165	0.476321	5.07394	0.00365714	0.0428146	0.0397281	0.199319
CUFF_12873_m.284736	0.476241	4.18859	0.00939881	0.0807719	0.0561086	0.236873	||JH557263.1|ENSFM00670001259645|37929|39361|-1|37929|39361	Uncharacterized_protein_||20|ENSFM00670001259645|1207174|1216250|1|1207174|1216250	*	||scaffold_126|ENSFM00670001259645|230281|234261|1|230281|234261	*	*	*	*	*	*
CUFF_20487_m.103257	0.475976	4.83751	0.0015398	0.0235812	0.0262649	0.162064	*	*	*	*	*	*	*	*	*	*
CUFF_41321_m.40803	0.475759	3.94484	0.00291209	0.0366747	0.047328	0.21755	transforming_growth_factor_beta_regulator_1_|TBRG1|JH556900.1|ENSFM00250000005547|760060|772855|-1|760060|772855	Uncharacterized_protein_|TBRG1|13|ENSFM00250000005547|28086256|28090963|1|28086256|28090963	Uncharacterized_protein_|TBRG1|GL831147.1|ENSFM00250000005547|2833878|2842012|1|2833878|2842012	transforming_growth_factor_beta_regulator_1_|TBRG1|groupI|ENSFM00250000005547|3175899|3178064|1|3175899|3178064	Uncharacterized_protein_|TBRG1|scaffold_131|ENSFM00250000005547|173075|174976|1|173075|174976	transforming_growth_factor_beta_regulator_1_|TBRG1|Un_random|ENSFM00250000005547|59200210|59205063|-1|59200210|59205063	transforming_growth_factor_beta_regulator_1_|tbrg1|18|ENSFM00250000005547|33573100|33597994|1|33573100|33597994	transforming_growth_factor_beta_regulator_1_|TBRG1|GeneScaffold_3152|ENSFM00250000005547|8024|13163|1|8024|13163	transforming_growth_factor_beta_regulator_1_|TBRG1|11|ENSFM00250000005547|124492732|124505287|1|124492776|124504698	transforming_growth_factor_beta_regulated_gene_1_|Tbrg1|9|ENSFM00250000005547|37649182|37657312|-1|37649182|37657312
CUFF_44817_m.48095	0.475724	5.76484	0.00115834	0.0191588	0.0378195	0.194472	*	*	*	*	*	*	*	*	*	*
CUFF_16806_m.95152	0.475714	4.55243	0.00388201	0.0446243	0.0372116	0.192903	*	Uncharacterized_protein_|ZBTB41|17|ENSFM00400000131923|15086066|15094756|1|15086066|15094756	Uncharacterized_protein_|ZBTB41|GL831134.1|ENSFM00400000131923|12428572|12437551|1|12428572|12437551	zinc_finger_and_BTB_domain_containing_41_|ZBTB41|groupIII|ENSFM00400000131923|9396331|9400846|1|9396331|9400846	Uncharacterized_protein_|ZBTB41|scaffold_166|ENSFM00400000131923|398059|401487|1|398059|401487	zinc_finger_and_BTB_domain_containing_41_|ZBTB41|15|ENSFM00400000131923|3416652|3419773|1|3416652|3419773	zinc_finger_and_BTB_domain_containing_41_|ZBTB41|2|ENSFM00400000131923|13575574|13634443|1|13575574|13633206	zinc_finger_and_BTB_domain_containing_41_|ZBTB41|GeneScaffold_3335|ENSFM00400000131923|136298|181335|1|136298|181335	zinc_finger_and_BTB_domain_containing_41_|ZBTB41|1|ENSFM00400000131923|197127572|197169672|-1|197128455|197169672	zinc_finger_and_BTB_domain_containing_41_homolog_|Zbtb41|1|ENSFM00400000131923|139422383|139453005|1|139422383|139453005
comp74666_c0_m.117201	0.475508	3.5832	0.00807397	0.0730946	0.0900102	0.300017	*	*	*	*	*	*	TAR_(HIV-1)_RNA_binding_protein_1_|TARBP1_(2_of_2)|13|ENSFM00250000006577|39875890|39883135|1|39875890|39883135	*	*	*
CUFF_18948_m.305092	0.475271	4.37072	0.00980193	0.0830727	0.0571945	0.239154	*	Uncharacterized_protein_|SNCAIP|9|ENSFM00250000004082|29768644|29779635|-1|29768644|29779635	Uncharacterized_protein_|SNCAIP|GL831164.1|ENSFM00250000004082|653727|672058|1|653727|672058	*	Uncharacterized_protein_|SNCAIP|scaffold_7|ENSFM00250000004082|840758|845904|-1|840764|845904	synuclein,_alpha_interacting_protein_|SNCAIP|12|ENSFM00250000004082|10345126|10349718|-1|10345126|10349718	synuclein,_alpha_interacting_protein_|SNCAIP|Zv9_NA89|ENSFM00250000004082|13918|31536|1|13918|31536	*	synuclein_alpha_interacting_protein_|SNCAIP|5|ENSFM00250000004082|121647049|121799914|1|121647902|121799777	*
CUFF_29824_m.136391	0.475257	6.57981	0.00307824	0.0379787	0.0415465	0.20383	calcium_channel,_voltage-dependent,_alpha_2/delta_subunit_2_|CACNA2D2_(2_of_2)|JH556846.1|ENSFM00710001441857|882929|917551|1|882929|917551	calcium_channel_voltage-dependent_alpha_2/delta_subunit_2_|CACNA2D2_(2_of_2)|5|ENSFM00710001441857|3204568|3220666|-1|3204568|3220666	calcium_channel,_voltage-dependent,_alpha_2/delta_subunit_2_|CACNA2D2_(2_of_2)|GL831288.1|ENSFM00710001441857|1415505|1441630|-1|1415505|1441630	calcium_channel_voltage-dependent_alpha_2/delta_subunit_2_|CACNA2D2_(2_of_2)|scaffold_27|ENSFM00710001441857|4437983|4453345|-1|4437983|4453345	calcium_channel,_voltage-dependent,_alpha_2/delta_subunit_2_|CACNA2D2_(2_of_2)|scaffold_87|ENSFM00710001441857|800163|820187|1|800163|819847	calcium_channel,_voltage-dependent,_alpha_2/delta_subunit_2_|CACNA2D2_(2_of_2)|11|ENSFM00710001441857|6198499|6215894|-1|6198499|6215894	calcium_channel,_voltage-dependent,_alpha_2/delta_subunit_2_|CACNA2D2_(3_of_3)|22|ENSFM00710001441857|9412056|9452303|1|9412056|9451809	calcium_channel_voltage-dependent_alpha_2/delta_subunit_2_|CACNA2D2_(3_of_3)|GeneScaffold_355|ENSFM00710001441857|152721|208543|-1|152721|208543	calcium_channel_voltage-dependent_alpha_2/delta_subunit_2_|CACNA2D2|3|ENSFM00710001441857|50400233|50541675|-1|50400233|50540854	calcium_channel_voltage-dependent_alpha_2/delta_subunit_2_|Cacna2d2|9|ENSFM00710001441857|107399612|107529346|1|107399880|107529343
CUFF_43014_m.204537	0.474383	4.18721	0.00281589	0.0358636	0.0399091	0.199773	ADAM_metallopeptidase_domain_19_|ADAM19|JH556664.1|ENSFM00500000269660|5552410|5574886|-1|5552410|5574886	*	*	*	*	*	*	*	*	*
comp81923_c0_m.231182	0.473196	4.6367	0.00611661	0.0606344	0.0752041	0.274234
CUFF_24455_m.316298	0.473121	5.6852	0.00592895	0.0593153	0.0977336	0.312624	fer_(fps/fes_related)_tyrosine_kinase_|FER|JH557716.1|ENSFM00260000050392|44084|56183|1|44084|56183	Uncharacterized_protein_|FER|scaffold788|ENSFM00260000050392|76468|91814|-1|76468|91814	Uncharacterized_protein_|FER|GL831271.1|ENSFM00260000050392|1492273|1502938|1|1492273|1502938	fer_(fps/fes_related)_tyrosine_kinase_|FER|groupXIV|ENSFM00260000050392|130886|140172|-1|130886|140172	Uncharacterized_protein_|FER|scaffold_228|ENSFM00260000050392|236706|241348|-1|236706|241348	fer_(fps/fes_related)_tyrosine_kinase_|FER|4|ENSFM00260000050392|704986|710034|-1|705370|710034	fer_(fps/fes_related)_tyrosine_kinase_|fer|5|ENSFM00260000050392|58685892|58753361|-1|58685892|58753361	fer_(fps/fes_related)_tyrosine_kinase_|FER|GeneScaffold_3252|ENSFM00260000050392|15655|40058|-1|15655|40058	fer_(fps/fes_related)_tyrosine_kinase_|FER|5|ENSFM00260000050392|108083523|108532542|1|108083523|108532542	fer_(fms/fps_related)_protein_kinase_|Fer|17|ENSFM00260000050392|63896018|64139494|1|63896018|64139494
CUFF_3941_m.252487	0.472447	5.23467	0.00160637	0.0242378	0.0269125	0.16405	roundabout,_axon_guidance_receptor,_homolog_2_(Drosophila)_|ROBO2_(2_of_2)|JH556758.1|ENSFM00570000851040|809012|896741|1|809012|896741	roundabout_axon_guidance_receptor_homolog_2_(Drosophila)_|ROBO2_(2_of_2)|14|ENSFM00570000851040|18464289|18592100|-1|18464289|18592100	roundabout,_axon_guidance_receptor,_homolog_2_(Drosophila)_|ROBO2_(2_of_2)|GL831223.1|ENSFM00570000851040|1648101|1729587|1|1648101|1729587	roundabout_axon_guidance_receptor_homolog_2_(Drosophila)_|ROBO2_(2_of_2)|groupVII|ENSFM00570000851040|16489360|16556472|-1|16489360|16556472	roundabout,_axon_guidance_receptor,_homolog_2_(Drosophila)_|ROBO2_(2_of_2)|scaffold_6|ENSFM00570000851040|599137|658819|1|599137|658819	roundabout,_axon_guidance_receptor,_homolog_2_(Drosophila)_|ROBO2_(2_of_2)|7|ENSFM00570000851040|7031802|7089424|-1|7031802|7089424	*	roundabout_axon_guidance_receptor_homolog_2_(Drosophila)_|ROBO2_(2_of_2)|GeneScaffold_3787|ENSFM00570000851040|16834|136286|-1|16834|136286	*	*
CUFF_29354_m.133618	0.472249	5.04343	0.00294735	0.0370414	0.0342914	0.185179	||JH557056.1|ENSFM00690001357103|256057|258197|-1|256057|258197	*	*	*	Uncharacterized_protein_||scaffold_209|ENSFM00570000874952|194470|195713|1|194470|195713	*	*	*	*	*
CUFF_39922_m.189560	0.471336	4.51756	0.00246964	0.0328641	0.0733259	0.270788
comp74454_c1_m.115294	0.471184	3.89182	0.00761626	0.0706397	0.0301334	0.17359
CUFF_25475_m.318439	0.470786	4.51178	0.00303801	0.0376507	0.0436254	0.208867	*	*	*	*	*	*	*	*	*	*
comp81693_c2_m.225873	0.470115	4.93069	0.000741192	0.0139889	0.0350126	0.187116	pleckstrin_homology_domain_containing,_family_M_(with_RUN_domain)_member_2_|PLEKHM2|JH556806.1|ENSFM00250000005635|489081|510727|1|489081|510727	*	Uncharacterized_protein_|PLEKHM2|GL831308.1|ENSFM00250000005635|235892|249452|-1|235892|249452	pleckstrin_homology_domain_containing_family_M_(with_RUN_domain)_member_2_|PLEKHM2|groupXII|ENSFM00250000005635|5771224|5781330|-1|5771224|5781330	Uncharacterized_protein_|PLEKHM2|scaffold_147|ENSFM00250000005635|292782|303158|1|292782|303158	pleckstrin_homology_domain_containing,_family_M_(with_RUN_domain)_member_2_|PLEKHM2|Un_random|ENSFM00250000005635|3034729|3043146|-1|3034729|3043146	pleckstrin_homology_domain_containing,_family_M_(with_RUN_domain)_member_2_|plekhm2|23|ENSFM00250000005635|24489442|24513416|-1|24489442|24513416	pleckstrin_homology_domain_containing_family_M_(with_RUN_domain)_member_2_|PLEKHM2|GeneScaffold_1125|ENSFM00250000005635|143636|161369|-1|143636|161369	pleckstrin_homology_domain_containing_family_M_(with_RUN_domain)_member_2_|PLEKHM2|1|ENSFM00250000005635|16010827|16061264|1|16010827|16061264	pleckstrin_homology_domain_containing_family_M_(with_RUN_domain)_member_2_|Plekhm2|4|ENSFM00250000005635|141625734|141664899|-1|141625734|141664118
CUFF_34793_m.163107	0.470037	5.09307	0.00317947	0.0388115	0.0450784	0.212317	*	*	*	*	Uncharacterized_protein_|SERINC3|scaffold_301|ENSFM00250000000772|475|7112|1|1720|7112	*	*	*	serine_incorporator_3_|SERINC3|20|ENSFM00250000000772|43124862|43150750|-1|43124865|43150726	*
CUFF_34530_m.161614	0.469231	4.37821	0.00903988	0.0788157	0.0716293	0.267636	islet_cell_autoantigen_1,_69kDa_|ICA1|JH556697.1|ENSFM00250000001592|1306149|1316015|-1|1306149|1316015	Uncharacterized_protein_|ICA1|16|ENSFM00250000001592|28326042|28333116|-1|28326042|28333116	Uncharacterized_protein_|ICA1|GL831220.1|ENSFM00250000001592|163054|173346|-1|163054|173346	islet_cell_autoantigen_1_69kDa_|ICA1|groupXX|ENSFM00250000001592|14854762|14859196|1|14854762|14859196	Uncharacterized_protein_|ICA1|scaffold_170|ENSFM00250000001592|460783|463499|1|460786|463499	islet_cell_autoantigen_1,_69kDa_|ICA1|Un_random|ENSFM00250000001592|29432889|29435915|1|29432889|29435915	Uncharacterized_protein_|CABZ01078431.1|16|ENSFM00250000001592|50418181|50443550|1|50418181|50443550	islet_cell_autoantigen_1_69kDa_|ICA1|GeneScaffold_2496|ENSFM00250000001592|72635|83579|1|72635|83579	islet_cell_autoantigen_1_69kDa_|ICA1|7|ENSFM00250000001592|8152814|8302317|-1|8153553|8275556	islet_cell_autoantigen_1_|Ica1|6|ENSFM00250000001592|8630527|8778488|-1|8630527|8778484
CUFF_26835_m.320647	0.468848	4.13573	0.0071823	0.0678938	0.0425104	0.206181
CUFF_3542_m.250381	0.468765	4.26958	0.00583788	0.0588519	0.0806297	0.283954	*	*	*	*	*	*	*	*	*	*
CUFF_46780_m.222437	0.467792	5.90023	0.00243444	0.0325979	0.0324294	0.180082	potassium_voltage-gated_channel,_shaker-related_subfamily,_beta_member_3_|KCNAB3|JH556746.1|ENSFM00250000001248|1255414|1264061|-1|1255414|1264061	Uncharacterized_protein_|KCNAB3|14|ENSFM00250000001248|14778224|14786161|1|14778224|14786161	potassium_voltage-gated_channel,_shaker-related_subfamily,_beta_member_3_|KCNAB3_(2_of_2)|GL831183.1|ENSFM00250000001248|3277181|3291750|1|3277181|3291750	potassium_voltage-gated_channel_shaker-related_subfamily_beta_member_3_|KCNAB3_(1_of_2)|groupVII|ENSFM00250000001248|22550920|22555614|1|22550920|22555494	potassium_voltage-gated_channel,_shaker-related_subfamily,_beta_member_3_|KCNAB3_(1_of_2)|scaffold_6|ENSFM00250000001248|2494490|2504714|-1|2494490|2504714	potassium_voltage-gated_channel,_shaker-related_subfamily,_beta_member_3_|KCNAB3|7|ENSFM00250000001248|5194329|5204198|1|5194329|5204198	potassium_voltage-gated_channel,_shaker-related_subfamily,_beta_member_3_|KCNAB3|5|ENSFM00250000001248|71264762|71288364|1|71264762|71288364	potassium_voltage-gated_channel_shaker-related_subfamily_beta_member_3_|KCNAB3|GeneScaffold_4238|ENSFM00250000001248|649019|686159|1|649019|686159	potassium_voltage-gated_channel_shaker-related_subfamily_beta_member_3_|KCNAB3|17|ENSFM00250000001248|7825177|7833121|-1|7825177|7832753	potassium_voltage-gated_channel_shaker-related_subfamily_beta_member_3_|Kcnab3|11|ENSFM00250000001248|69326258|69333042|1|69326258|69333042
CUFF_50552_m.57655	0.467462	7.25841	0.000654231	0.0127575	0.0291966	0.17087
comp74264_c2_m.113577	0.467391	4.95846	0.00145528	0.0226385	0.0282071	0.16795
CUFF_21797_m.310261	0.467237	4.36406	0.00923325	0.0797961	0.0535075	0.231317
CUFF_30516_m.140505	0.466508	4.44734	0.00782762	0.0719495	0.0606634	0.246299	tubulin_tyrosine_ligase-like_family,_member_1_|TTLL1|JH557072.1|ENSFM00570000851073|283458|293972|-1|283458|293972	Uncharacterized_protein_|TTLL1|23|ENSFM00570000851073|17352752|17362749|-1|17352752|17362749	Uncharacterized_protein_|TTLL1|GL831167.1|ENSFM00570000851073|14170|52236|1|14170|52236	tubulin_tyrosine_ligase-like_family_member_1_|TTLL1|groupIV|ENSFM00570000851073|30923914|30930073|-1|30923914|30930073	Uncharacterized_protein_|TTLL1|scaffold_8|ENSFM00570000851073|211462|215561|1|211462|215561	tubulin_tyrosine_ligase-like_family,_member_1_|TTLL1|19|ENSFM00570000851073|2059800|2063438|1|2059800|2063438	tubulin_tyrosine_ligase-like_family,_member_1_|ttll1|4|ENSFM00570000851073|62004158|62016742|1|62004837|62016742	tubulin_tyrosine_ligase-like_family_member_1_|TTLL1|GeneScaffold_4146|ENSFM00570000851073|82991|94250|-1|82991|94250	tubulin_tyrosine_ligase-like_family_member_1_|TTLL1|22|ENSFM00570000851073|43435522|43485434|-1|43435650|43485434	tubulin_tyrosine_ligase-like_1_|Ttll1|15|ENSFM00570000851073|83483772|83510893|-1|83483772|83510893
comp81574_c1_m.223393	0.466492	5.82759	0.00460663	0.050157	0.0314866	0.177445	*	Uncharacterized_protein_||2|ENSFM00260000050522|18178423|18186016|1|18178423|18186016	protein_tyrosine_phosphatase,_receptor_type,_N_polypeptide_2_|PTPRN2_(1_of_2)|GL831188.1|ENSFM00260000050522|368178|410737|1|368178|410737	*	*	*	*	*	*	*
comp82451_c0_m.243656	0.466084	8.36016	0.000836612	0.0151901	0.047108	0.217044	*	*	*	myeloid/lymphoid_or_mixed-lineage_leukemia_3_|MLL3_(2_of_2)|groupXXI|ENSFM00250000001119|11688413|11693239|1|11688413|11693239	*	myeloid/lymphoid_or_mixed-lineage_leukemia_3_|MLL3_(1_of_3)|4|ENSFM00250000001119|3945919|3949099|-1|3945919|3949099	myeloid/lymphoid_or_mixed-lineage_leukemia_3a_|mll3a|24|ENSFM00250000001119|7635354|7662967|1|7635354|7662967	*	*	*
CUFF_16601_m.93670	0.466068	4.73225	0.00214616	0.0299443	0.0392813	0.198195	ankyrin_repeat_domain_33B_|ANKRD33B_(1_of_2)|JH556779.1|ENSFM00600000921367|826565|837906|-1|826565|837906	ankyrin_repeat_domain_33B_|ANKRD33B_(1_of_2)|17|ENSFM00600000921367|19883584|19892967|-1|19883584|19892967	ankyrin_repeat_domain_33B_|ANKRD33B_(1_of_2)|GL831332.1|ENSFM00600000921367|62940|73689|1|62940|73689	ankyrin_repeat_domain_33B_|ANKRD33B_(1_of_2)|groupIII|ENSFM00600000921367|4984417|4990817|1|4984417|4990817	ankyrin_repeat_domain_33B_|ANKRD33B_(1_of_2)|scaffold_2415|ENSFM00600000921367|461|4044|-1|461|4044	ankyrin_repeat_domain_33B_|ANKRD33B_(1_of_3)|Un_random|ENSFM00600000921367|19988855|19992739|1|19988855|19992739	ankyrin_repeat_domain_33Bb_|ankrd33bb|2|ENSFM00600000921367|30246558|30264097|1|30246574|30264097	ankyrin_repeat_domain_33B_|ANKRD33B_(1_of_2)|GeneScaffold_385|ENSFM00600000921367|36168|41877|1|36168|41877	*	*
CUFF_50894_m.238692	0.465648	6.07843	0.000542655	0.0111642	0.0380782	0.195136	*	*	*	family_with_sequence_similarity_110_member_B_|FAM110B|groupIII|ENSFM00500000272914|5642220|5646284|-1|5642220|5646284	Uncharacterized_protein_|FAM110B|scaffold_74|ENSFM00500000272914|376594|380094|1|376594|380094	*	family_with_sequence_similarity_110,_member_B_|fam110b|2|ENSFM00500000272914|22001581|22023508|-1|22001581|22023508	*	*	*
CUFF_8518_m.75451	0.465526	5.05076	0.00291113	0.0366747	0.0326746	0.180761	*	*	Uncharacterized_protein_||GL831163.1|ENSFM00670001274748|109101|109559|1|109101|109559	*	*	*	*	*	*	*
CUFF_31816_m.148559	0.465344	4.42032	0.00862962	0.0766788	0.053451	0.231195	LIM_domain_only_1_(rhombotin_1)_|LMO1|JH556802.1|ENSFM00500000270374|207518|220679|1|207518|220679	Uncharacterized_protein_|LMO1|3|ENSFM00500000270374|18001949|18015929|-1|18001949|18015929	Uncharacterized_protein_|LMO1|GL831150.1|ENSFM00500000270374|5090567|5099813|1|5090567|5099813	LIM_domain_only_1_(rhombotin_1)_|LMO1|groupII|ENSFM00500000270374|9854886|9863163|-1|9854886|9863163	Uncharacterized_protein_|LMO1|scaffold_14|ENSFM00500000270374|81327|92186|-1|81327|92186	LIM_domain_only_1_(rhombotin_1)_|LMO1|5|ENSFM00500000270374|6645374|6654745|1|6645374|6654745	LIM_domain_only_1_|lmo1|7|ENSFM00500000270374|29445656|29484581|-1|29445656|29484563	LIM_domain_only_1_(rhombotin_1)_|LMO1|GeneScaffold_3298|ENSFM00500000270374|102448|109949|-1|102448|109949	LIM_domain_only_1_(rhombotin_1)_|LMO1|11|ENSFM00500000270374|8245851|8290263|-1|8245851|8285405	LIM_domain_only_1_|Lmo1|7|ENSFM00500000270374|109138572|109170308|-1|109138572|109170308
comp32925_c0_m.15509	0.465037	3.98154	0.0102695	0.0855059	0.0729152	0.270028	||JH556991.1|ENSFM00500000285231|354341|356967|1|354341|356967	*	Uncharacterized_protein_||GL831167.1|ENSFM00500000285231|841806|845656|1|841806|845656	||groupIV|ENSFM00500000285231|30384466|30387840|-1|30384466|30387840	*	Uncharacterized_protein_||19|ENSFM00500000285231|2387490|2388595|1|2387490|2388595	*	*	*	*
CUFF_21416_m.106029	0.46495	5.22849	0.00282186	0.0359004	0.0605486	0.246066	*	*	*	adenylate_cyclase_2_(brain)_|ADCY2_(2_of_3)|groupX|ENSFM00710001441925|12540942|12547564|1|12540942|12547564	*	*	*	adenylate_cyclase_2_(brain)_|ADCY2_(2_of_3)|GeneScaffold_1595|ENSFM00710001441925|106698|110455|1|106698|110455	*	*
CUFF_13546_m.328007	0.464848	5.8636	0.001117	0.0186281	0.142208	0.377105
CUFF_8423_m.74680	0.464807	5.60825	0.00377273	0.0437699	0.105256	0.324431	ring_finger_protein_208_|RNF208|JH556952.1|ENSFM00250000009375|515497|516279|-1|515497|516279	*	*	ring_finger_protein_208_|RNF208|groupXIV|ENSFM00250000009375|7135475|7142647|1|7141724|7142302	Uncharacterized_protein_|RNF208|scaffold_243|ENSFM00250000009375|280581|281333|-1|280581|281333	*	ring_finger_protein_208_|RNF208|10|ENSFM00250000009375|17047363|17048148|1|17047363|17048148	ring_finger_protein_208_|RNF208|contig127327|ENSFM00250000009375|276|815|-1|276|815	ring_finger_protein_208_|RNF208|9|ENSFM00250000009375|140114707|140116033|-1|140114707|140116033	ring_finger_protein_208_|Rnf208|2|ENSFM00250000009375|25242255|25244262|1|25242938|25244262
CUFF_45754_m.215416	0.464532	5.0043	0.0100072	0.0839368	0.034998	0.187078	heterogeneous_nuclear_ribonucleoprotein_L-like_|HNRPLL_(2_of_2)|JH556990.1|ENSFM00260000050504|227767|236536|-1|227767|236536	Uncharacterized_protein_|HNRPLL|1|ENSFM00260000050504|2717631|2729611|1|2717631|2729611	heterogeneous_nuclear_ribonucleoprotein_L-like_|HNRPLL_(2_of_2)|GL831255.1|ENSFM00260000050504|1919541|1964844|1|1919541|1964844	heterogeneous_nuclear_ribonucleoprotein_L-like_|HNRPLL_(2_of_2)|groupIX|ENSFM00260000050504|18411746|18417067|-1|18411746|18417067	*	*	*	*	*	*
CUFF_39429_m.186410	0.464291	6.35874	0.0021199	0.0296679	0.102278	0.319809
comp76783_c2_m.138240	0.463277	5.97036	0.00528049	0.0547521	0.0610886	0.247161	*	*	Uncharacterized_protein_|TRIM37|GL831235.1|ENSFM00250000004429|2424182|2448861|-1|2424182|2448861	tripartite_motif_containing_37_|TRIM37|groupVII|ENSFM00250000004429|27102316|27109753|1|27102316|27109753	Uncharacterized_protein_|TRIM37|scaffold_233|ENSFM00250000004429|377170|384794|1|377170|384794	tripartite_motif_containing_37_|TRIM37|7|ENSFM00250000004429|10731337|10736888|-1|10731337|10736888	tripartite_motif_containing_37_|trim37|10|ENSFM00250000004429|33764411|33806638|-1|33765976|33804901	*	tripartite_motif_containing_37_|TRIM37|17|ENSFM00250000004429|57059999|57184282|-1|57075563|57184082	tripartite_motif-containing_37_|Trim37|11|ENSFM00250000004429|87127077|87220683|1|87127077|87220683
CUFF_10289_m.78683	0.463154	7.40492	0.00365782	0.0428146	0.0602516	0.245462	*	*	*	*	*	*	*	*	*	*
comp80269_c1_m.196463	0.462298	5.06662	0.00228544	0.0312404	0.0501922	0.224036
comp82459_c5_m.243858	0.461906	5.737	0.00249723	0.0329777	0.0675076	0.259822	*	*	regulating_synaptic_membrane_exocytosis_1_|RIMS1_(1_of_2)|GL831290.1|ENSFM00250000000629|1545168|1629865|-1|1545168|1629865	*	*	*	*	regulating_synaptic_membrane_exocytosis_1_|RIMS1_(1_of_2)|GeneScaffold_3761|ENSFM00250000000629|43523|111623|-1|43523|111623	regulating_synaptic_membrane_exocytosis_1_|RIMS1|6|ENSFM00250000000629|72596406|73112845|1|72596727|73110416	*
CUFF_25396_m.318325	0.461603	5.0105	0.00126192	0.0202112	0.0475884	0.218148	*	*	*	*	*	*	*	*	*	*
comp81432_c6_m.220312	0.460817	4.08454	0.00992353	0.0836354	0.125304	0.353983
CUFF_49836_m.236882	0.460705	6.11308	0.0070529	0.0671997	0.0302689	0.17398	*	Uncharacterized_protein_||17|ENSFM00250000004882|24917050|24922694|-1|24917050|24922694	Uncharacterized_protein_||GL831134.1|ENSFM00250000004882|6927147|6935905|1|6927147|6934271	||groupIII|ENSFM00250000004882|2114207|2121278|1|2114246|2121253	Uncharacterized_protein_||scaffold_344|ENSFM00250000004882|68687|73643|1|68687|73643	Uncharacterized_protein_||15|ENSFM00250000004882|6138891|6143626|1|6138891|6143626	zgc:153615_|zgc:153615|2|ENSFM00250000004882|9315715|9334070|1|9315715|9334070	*	*	*
CUFF_21895_m.309108	0.460181	4.66022	0.00469686	0.0507972	0.0306796	0.175156
CUFF_6310_m.262134	0.460011	5.99676	0.00329969	0.0398038	0.0467312	0.216174	plakophilin_4_|PKP4_(2_of_2)|JH556934.1|ENSFM00250000000451|697001|730476|1|697001|730476	*	*	*	*	*	*	*	*	*
CUFF_36768_m.173838	0.459639	3.83679	0.0106038	0.0872768	0.0307808	0.175445	*	*	*	*	*	*	*	*	*	*
CUFF_28779_m.130134	0.459412	8.25168	0.00655071	0.063892	0.0487663	0.220831
CUFF_12918_m.284840	0.45939	4.87171	0.0065342	0.063776	0.0292104	0.170911	*	*	*	*	*	*	*	*	*	*
CUFF_8383_m.74489	0.458947	6.13069	0.00501217	0.0529037	0.0249512	0.157959	*	*	*	*	*	*	RIMS_binding_protein_2_|RIMBP2_(3_of_4)|21|ENSFM00570000851721|16775711|16849363|-1|16775711|16849363	*	*	*
CUFF_41773_m.43937	0.458194	4.96846	0.00583726	0.0588519	0.042744	0.206746	*	*	*	*	*	glycerophosphodiester_phosphodiesterase_domain_containing_4_|GDPD4|Un_random|ENSFM00250000001697|71846976|71852433|-1|71846976|71852433	glycerophosphodiester_phosphodiesterase_domain_containing_4_|GDPD4_(2_of_3)|18|ENSFM00250000001697|6678642|6699581|1|6678642|6699581	*	*	*
CUFF_1689_m.12801	0.45811	7.39659	0.00691762	0.0662451	0.0570388	0.238828	*	dedicator_of_cytokinesis_3_|DOCK3_(2_of_2)|7|ENSFM00250000000526|16611400|16654898|-1|16611400|16654898	dedicator_of_cytokinesis_3_|DOCK3_(2_of_2)|GL831137.1|ENSFM00250000000526|8049365|8100323|1|8050283|8100323	*	Uncharacterized_protein_|DOCK3|scaffold_75|ENSFM00250000000526|904618|935385|-1|904618|935379	dedicator_of_cytokinesis_3_|DOCK3_(1_of_2)|9|ENSFM00250000000526|6205580|6234615|-1|6205580|6234615	*	dedicator_of_cytokinesis_3_|DOCK3_(1_of_2)|GeneScaffold_1921|ENSFM00250000000526|428|27122|1|428|27122	*	*
CUFF_17356_m.299079	0.456685	5.44287	0.000596667	0.011904	0.0369864	0.192319	*	*	*	*	*	*	si:dkey-200c24.1_|si:dkey-200c24.1|19|ENSFM00710001441711|17030115|17046755|-1|17030115|17046755	*	*	*
CUFF_25075_m.117012	0.455939	6.12764	0.0062315	0.0614617	0.0421258	0.205246
CUFF_32113_m.150370	0.455396	6.0142	0.00677485	0.0652711	0.0811569	0.28488	ELAV_(embryonic_lethal,_abnormal_vision,_Drosophila)-like_2_(Hu_antigen_B)_|ELAVL2|JH556769.1|ENSFM00250000000588|165405|206699|-1|165405|206699	Uncharacterized_protein_|ELAVL2|18|ENSFM00250000000588|7680303|7697661|-1|7680303|7697661	Uncharacterized_protein_|ELAVL2|GL831221.1|ENSFM00250000000588|511282|525188|-1|511282|525188	ELAV_(embryonic_lethal_abnormal_vision_Drosophila)-like_2_(Hu_antigen_B)_|ELAVL2|groupVII|ENSFM00250000000588|5040563|5050046|-1|5040563|5050046	Uncharacterized_protein_|ELAVL2|scaffold_195|ENSFM00250000000588|493584|498151|1|493584|498151	ELAV_(embryonic_lethal,_abnormal_vision,_Drosophila)-like_2_(Hu_antigen_B)_|ELAVL2|Un_random|ENSFM00250000000588|11338740|11343763|-1|11338740|11343763	ELAV_(embryonic_lethal,_abnormal_vision,_Drosophila)-like_2_(Hu_antigen_B)_|elavl2|22|ENSFM00250000000588|41211940|41233405|-1|41211940|41233402	ELAV_(embryonic_lethal_abnormal_vision_Drosophila)-like_2_(Hu_antigen_B)_|ELAVL2|GeneScaffold_4019|ENSFM00250000000588|66239|80610|-1|66239|80610	ELAV_(embryonic_lethal_abnormal_vision_Drosophila)-like_2_(Hu_antigen_B)_|ELAVL2|9|ENSFM00250000000588|23690102|23826335|-1|23690102|23821273	ELAV_(embryonic_lethal_abnormal_vision_Drosophila)-like_2_(Hu_antigen_B)_|Elavl2|4|ENSFM00250000000588|91250763|91400785|-1|91253240|91313403
CUFF_20251_m.101575	0.455146	5.40765	0.00336748	0.0403938	0.0786141	0.280382	pecanex-like_4_(Drosophila)_|PCNXL4|JH556719.1|ENSFM00300000079146|1409543|1427244|-1|1409543|1427244	Uncharacterized_protein_|C14ORF135|22|ENSFM00300000079146|11773053|11783948|-1|11773053|11783948	Uncharacterized_protein_|C14ORF135|GL831260.1|ENSFM00300000079146|621115|629502|-1|621115|629502	pecanex-like_4_(Drosophila)_|PCNXL4|groupXV|ENSFM00300000079146|5649734|5656429|1|5649734|5656429	Uncharacterized_protein_|C14ORF135|scaffold_88|ENSFM00300000079146|418282|424858|1|418291|424858	pecanex-like_4_(Drosophila)_|PCNXL4|10|ENSFM00300000079146|6000310|6006147|1|6000310|6006147	pecanex-like_4_(Drosophila)_|pcnxl4|13|ENSFM00300000079146|31744139|31759110|1|31744139|31759110	*	pecanex-like_4_(Drosophila)_|PCNXL4|14|ENSFM00300000079146|60558629|60635851|1|60574357|60601527	pecanex-like_4_(Drosophila)_|Pcnxl4|12|ENSFM00300000079146|72536357|72580213|1|72536357|72580213
CUFF_13212_m.286318	0.45488	4.92852	0.00396965	0.0452746	0.0428395	0.206977	*	*	*	*	*	*	*	*	*	*
comp77925_c4_m.154373	0.454697	3.64128	0.011305	0.09106	0.0291472	0.170725
CUFF_31231_m.145194	0.454506	4.6019	0.00586042	0.0589327	0.040369	0.20092	*	microtubule-associated_protein_6_|MAP6_(2_of_2)|14|ENSFM00250000004498|23463215|23471967|-1|23463215|23471967	microtubule-associated_protein_6_|MAP6_(1_of_2)|GL831477.1|ENSFM00250000004498|419327|434613|1|419327|434613	*	*	*	microtubule-associated_protein_6_|map6|10|ENSFM00250000004498|33516108|33556171|1|33516108|33556171	*	*	*
CUFF_15287_m.90581	0.454043	5.05616	0.00896762	0.0784333	0.0488024	0.220913	*	*	*	*	*	*	*	*	*	*
comp80506_c0_m.201103	0.453438	3.77073	0.00737165	0.0690923	0.136541	0.369515	*	*	*	*	*	*	*	*	*	*
CUFF_44664_m.46773	0.452355	4.51733	0.00307257	0.0379376	0.0388664	0.197146	||JH556929.1|ENSFM00410000138518|620727|626378|1|620727|626378	*	*	||groupVI|ENSFM00410000138518|10749670|10753320|1|10749670|10753320	*	*	*	||GeneScaffold_1749|ENSFM00410000138518|29095|32178|1|29095|32178	*	*
CUFF_23741_m.315251	0.452331	4.33854	0.00274535	0.0352416	0.0330911	0.18191
comp81922_c0_m.231170	0.452005	5.69074	0.00437734	0.0485021	0.029204	0.170892
CUFF_38943_m.183142	0.451816	4.31739	0.0103755	0.0860323	0.0320507	0.179027	X-linked_Kx_blood_group_(McLeod_syndrome)_|XK|JH556683.1|ENSFM00270000056526|2672903|2682214|-1|2672903|2682214	Uncharacterized_protein_|XK|21|ENSFM00270000056526|5313654|5322355|1|5313654|5322355	Uncharacterized_protein_|XK|GL831258.1|ENSFM00270000056526|980041|987252|-1|980041|987252	X-linked_Kx_blood_group_(McLeod_syndrome)_|XK|groupXVI|ENSFM00270000056526|7693804|7699682|-1|7693931|7699468	XK-related_protein_1_|TRU.3483|scaffold_42|ENSFM00270000056526|532762|538788|1|532762|538788	Uncharacterized_protein;_XK-related_protein_1_|XRG1|2|ENSFM00270000056526|11664278|11668889|-1|11664278|11668889	X-linked_Kx_blood_group_(McLeod_syndrome)_|xk|11|ENSFM00270000056526|30695229|30710538|-1|30695229|30710538	X-linked_Kx_blood_group_(McLeod_syndrome)_|XK|GeneScaffold_1531|ENSFM00270000056526|12348|22165|-1|12348|22165	X-linked_Kx_blood_group_(McLeod_syndrome)_|XK|HG1424_PATCH|ENSFM00270000056526|37545821|37592192|1|37545821|37592192,X-linked_Kx_blood_group_(McLeod_syndrome)_|XK|X|ENSFM00270000056526|37545012|37591383|1|37545012|37591383	Kell_blood_group_precursor_(McLeod_phenotype)_homolog_|Xk|X|ENSFM00270000056526|9272756|9313250|1|9272756|9313250
[truncated: 2,485 more rows]
