# Supplementary material for: Transcriptome assemblies for studying sex-biased gene expression in the guppy, Poecilia reticulata
Source: BMC Genomics. 2014 May 26;15(1):400. doi: 10.1186/1471-2164-15-400 (PMC4059875; doi:10.1186/1471-2164-15-400)
Supplement: Supplementary file 7 — Additional file 7: Table S5: Genes with sex-biased expression in tail. Sex-biased genes (FDR < 0.1) are shown with expression values and gene annotations (if available) obtained from annotated orthologs in other vertebrates. (XLSX 862 KB) [file 12864_2014_6114_MOESM7_ESM.xlsx]

## Sheet: TableS5_DE_Tail_Orthologs.txt
Gene	logFC	logCPM	PValue	FDR	Dispersion	Coefficient of Variation	Platyfish	Medaka	Tilapia	Stickleback	Zebrafish	Human	Mouse	Cod	Tetraodon	Fugu
comp82034_c0_m.233887	8.74262	3.03478	5.03e-66	9.55e-62	0.101423	0.31847	*	*	*	*	*	*	*	*	*	*
comp81014_c3_m.211268	5.7619	2.77975	5.19e-47	2.46e-43	0.0594667	0.243858
CUFF_22624_m.312061	5.44958	1.75324	1.3e-18	7.69e-16	0.0475329	0.21802
comp82554_c0_m.245745	5.22032	4.23932	2.79e-47	1.77e-43	0.0603504	0.245663	*	*	*	||scaffold_230|ENSFM00650001140153|6653|13853|1|6653|13853	*	*	*	*	*	*
CUFF_50366_m.56610	3.93131	2.34359	6.37e-27	1.1e-23	0.0498344	0.223236	||JH556661.1|ENSFM00250000002708|2977542|2984378|-1|2977542|2984378	Uncharacterized_protein_|GCH1|scaffold1399|ENSFM00250000002708|26483|29160|-1|26483|29160	Uncharacterized_protein_||GL831148.1|ENSFM00250000002708|1007938|1010558|-1|1007938|1010558	||groupV|ENSFM00250000002708|1833058|1835665|1|1833058|1835665	Uncharacterized_protein_||scaffold_952|ENSFM00250000002708|15169|17091|1|15169|17091	Uncharacterized_protein_||2|ENSFM00250000002708|32656|34309|1|32656|34309	GTP_cyclohydrolase_2_|gch2|12|ENSFM00250000002708|26612194|26618916|1|26612194|26618916	||GeneScaffold_669|ENSFM00250000002708|38450|41203|1|38450|41203	*	*
CUFF_22120_m.106725	3.92509	2.40233	1.04e-24	1.41e-21	0.0800362	0.282907	interferon,_gamma-inducible_protein_30_|IFI30_(2_of_2)|JH556715.1|ENSFM00670001235962|798824|800692|1|798824|800692	interferon_gamma-inducible_protein_30_|IFI30_(2_of_2)|4|ENSFM00670001235962|14561590|14564068|1|14561590|14564068	interferon,_gamma-inducible_protein_30_|IFI30_(2_of_2)|GL831204.1|ENSFM00670001235962|2867710|2870477|1|2867710|2870477	interferon_gamma-inducible_protein_30_|IFI30_(2_of_2)|groupVIII|ENSFM00670001235962|9448685|9451926|-1|9449308|9451926	interferon,_gamma-inducible_protein_30_|IFI30_(2_of_2)|scaffold_208|ENSFM00670001235962|475407|477335|-1|475407|477335	interferon,_gamma-inducible_protein_30_|IFI30_(2_of_2)|1|ENSFM00670001235962|19417117|19418495|1|19417117|19418495	interferon,_gamma-inducible_protein_30_|IFI30_(2_of_2)|11|ENSFM00670001235962|7497028|7502275|-1|7497028|7502275	interferon_gamma-inducible_protein_30_|IFI30_(2_of_2)|GeneScaffold_1623|ENSFM00670001235962|4519|9553|-1|4519|9553	*	*
comp86647_c0_m.251166	3.88421	5.56739	1.07e-48	1.01e-44	0.16172	0.402145	||JH556704.1|ENSFM00560000771588|2025246|2028112|1|2025246|2028112	*	*	*	*	*	*	*	*	*
comp45481_c0_m.26844	3.75718	3.85957	3.63e-20	2.76e-17	0.0370243	0.192417	*	Uncharacterized_protein_|OLA.3288|17|ENSFM00500000325594|29666544|29667524|1|29666544|29667524	*	*	*	*	*	*	*	*
CUFF_40409_m.193184	3.67662	3.56629	8.52e-33	2.31e-29	0.051575	0.227101	apolipoprotein_D_|APOD_(2_of_4)|JH557684.1|ENSFM00670001235881|21618|24481|-1|21618|24481	*	apolipoprotein_D_|APOD_(1_of_7)|GL831198.1|ENSFM00670001235881|3359837|3361870|1|3359837|3361870	*	*	apolipoprotein_D_|APOD_(2_of_2)|15_random|ENSFM00670001235881|2997368|3003862|1|2997368|3003862	*	*	*	*
CUFF_8612_m.76397	3.41331	2.35314	3.45e-22	3.27e-19	0.047047	0.216903
CUFF_39474_m.186777	3.39874	4.09765	1.34e-34	5.1e-31	0.0499842	0.223571	tyrosinase-related_protein_1_|TYRP1_(2_of_2)|JH556790.1|ENSFM00670001235296|234247|244073|1|234247|244073	tyrosinase-related_protein_1_|TYRP1_(2_of_2)|1|ENSFM00670001235296|15396420|15404728|1|15396420|15404728	tyrosinase-related_protein_1_|TYRP1_(1_of_2)|GL831245.1|ENSFM00670001235296|364387|370185|1|364387|370185	tyrosinase-related_protein_1_|TYRP1_(2_of_2)|groupIX|ENSFM00670001235296|263920|268621|-1|263920|267964	*	*	tyrosinase-related_protein_1b_|tyrp1b|1|ENSFM00670001235296|18074732|18087943|1|18074732|18087943	*	*	*
CUFF_6371_m.262151	3.35611	3.661	2.02e-28	4.27e-25	0.10151	0.318606	four_and_a_half_LIM_domains_2_|FHL2_(2_of_2)|JH556934.1|ENSFM00570000851035|684609|690356|1|684609|690356	four_and_a_half_LIM_domains_2_|FHL2_(2_of_2)|2|ENSFM00570000851035|18881891|18888288|1|18881891|18888288	four_and_a_half_LIM_domains_2_|FHL2_(2_of_2)|GL831181.1|ENSFM00570000851035|2845457|2855642|-1|2845457|2855642	*	four_and_a_half_LIM_domains_2_|FHL2_(2_of_2)|scaffold_110|ENSFM00570000851035|621192|623506|-1|621192|623506	four_and_a_half_LIM_domains_2_|FHL2_(2_of_2)|3|ENSFM00570000851035|346223|347790|1|346223|347790	*	*	*	*
CUFF_27472_m.127299	3.27138	1.24879	1.15e-12	2.98e-10	0.0348906	0.18679	ChaC,_cation_transport_regulator_homolog_1_(E._coli)_|CHAC1_(2_of_2)|JH556680.1|ENSFM00500000272222|430743|433106|-1|430743|433106	*	ChaC,_cation_transport_regulator_homolog_1_(E._coli)_|CHAC1_(1_of_2)|GL831192.1|ENSFM00500000272222|373384|375627|1|373384|375627	ChaC_cation_transport_regulator_homolog_1_(E._coli)_|CHAC1_(1_of_2)|groupXV|ENSFM00500000272222|2171230|2172290|1|2171230|2172290	ChaC,_cation_transport_regulator_homolog_1_(E._coli)_|CHAC1_(1_of_2)|scaffold_23|ENSFM00500000272222|1843802|1845437|-1|1843802|1845437	ChaC,_cation_transport_regulator_homolog_1_(E._coli)_|CHAC1_(1_of_2)|10|ENSFM00500000272222|4834333|4835433|-1|4834333|4835433	*	ChaC_cation_transport_regulator_homolog_1_(E._coli)_|CHAC1_(2_of_2)|GeneScaffold_1266|ENSFM00500000272222|318126|319172|1|318126|319172	*	*
CUFF_38135_m.177593	3.21601	1.99307	1.8e-17	9.23e-15	0.0387743	0.196912	ATP-binding_cassette,_sub-family_G_(WHITE),_member_8_|ABCG8|JH556771.1|ENSFM00710001441803|223997|233494|-1|223997|233494	Uncharacterized_protein_|ABCG8|15|ENSFM00710001441803|15749409|15756602|-1|15749409|15756602	Uncharacterized_protein_|ABCG8|GL831135.1|ENSFM00710001441803|4517206|4525950|1|4517206|4525950	ATP-binding_cassette_sub-family_G_(WHITE)_member_8_|ABCG8|groupVI|ENSFM00710001441803|13374118|13380352|1|13374118|13380352	Uncharacterized_protein_|ABCG8|scaffold_124|ENSFM00710001441803|662691|665822|-1|662691|665822	ATP-binding_cassette,_sub-family_G_(WHITE),_member_8_|ABCG8|17|ENSFM00710001441803|11164755|11170169|-1|11164755|11170169	ATP-binding_cassette,_sub-family_G_(WHITE),_member_8_|abcg8|13|ENSFM00710001441803|10492335|10510484|-1|10492335|10509307	ATP-binding_cassette_sub-family_G_(WHITE)_member_8_|ABCG8|GeneScaffold_1764|ENSFM00710001441803|45946|58450|1|45946|58450	ATP-binding_cassette_sub-family_G_(WHITE)_member_8_|ABCG8|2|ENSFM00710001441803|44066103|44105605|1|44066103|44105605	ATP-binding_cassette_sub-family_G_(WHITE)_member_8_|Abcg8|17|ENSFM00710001441803|84676302|84700333|1|84683121|84700333
comp70529_c0_m.88388	3.16059	3.64422	1.81e-33	5.73e-30	0.0763152	0.276252	*	*	*	*	Uncharacterized_protein_||scaffold_209|ENSFM00600000922671|218267|223723|-1|218267|223723	Chromosome_undetermined_SCAF14693,_whole_genome_shotgun_sequence;_Uncharacterized_protein_||Un_random|ENSFM00600000922671|6426612|6431601|1|6426612|6431601	Uncharacterized_protein_|BX470254.1|3|ENSFM00600000922671|25260060|25271096|1|25260060|25271096	*	*	*
CUFF_47685_m.52230	3.13444	3.64754	8.5e-22	7.69e-19	0.0682053	0.261161	||JH556718.1|ENSFM00250000003087|883454|888114|1|883454|888114	Uncharacterized_protein_||13|ENSFM00250000003087|16410422|16414064|-1|16410422|16414064	Uncharacterized_protein_||GL831447.1|ENSFM00250000003087|506001|515049|-1|506001|515049	||groupI|ENSFM00250000003087|7562563|7566990|-1|7562563|7566684	Uncharacterized_protein_||scaffold_9|ENSFM00250000003087|2460537|2463355|-1|2460537|2463355	Uncharacterized_protein_||10|ENSFM00250000003087|10555524|10558301|1|10555524|10558301	vitronectin_a_|vtna|15|ENSFM00250000003087|27551054|27557810|1|27551054|27557810	||GeneScaffold_1627|ENSFM00250000003087|76581|80946|-1|76581|80946	SEBOX_homeobox_|SEBOX|HG883_PATCH|ENSFM00250000003087|26694297|26700110|-1|26694297|26697843,SEBOX_homeobox_|SEBOX|17|ENSFM00250000003087|26691290|26700110|-1|26694297|26697843	vitronectin_|Vtn|11|ENSFM00250000003087|78499091|78502324|1|78499120|78502324
comp79514_c0_m.181776	3.13249	1.61106	9.03e-20	6.59e-17	0.0795295	0.28201
comp77163_c1_m.143236	3.10504	4.03045	1.16e-25	1.84e-22	0.224259	0.47356	transient_receptor_potential_cation_channel,_subfamily_M,_member_1_|TRPM1_(2_of_2)|JH556685.1|ENSFM00710001441741|2285498|2303328|1|2285498|2303328	transient_receptor_potential_cation_channel_subfamily_M_member_1_|TRPM1_(2_of_2)|6|ENSFM00710001441741|11899596|11915420|-1|11899596|11911052	transient_receptor_potential_cation_channel,_subfamily_M,_member_1_|TRPM1_(2_of_2)|GL831142.1|ENSFM00710001441741|7477603|7494791|1|7477603|7494791	*	transient_receptor_potential_cation_channel,_subfamily_M,_member_1_|TRPM1_(1_of_2)|scaffold_2|ENSFM00710001441741|893557|907813|1|893557|907813	transient_receptor_potential_cation_channel,_subfamily_M,_member_1_|TRPM1_(1_of_2)|13|ENSFM00710001441741|7722525|7736564|1|7722525|7736564	transient_receptor_potential_cation_channel,_subfamily_M,_member_1b_|trpm1b|25|ENSFM00710001441741|35392180|35430445|1|35397065|35430445	*	transient_receptor_potential_cation_channel_subfamily_M_member_1_|TRPM1|15|ENSFM00710001441741|31293264|31453476|-1|31293553|31453476	transient_receptor_potential_cation_channel_subfamily_M_member_1_|Trpm1|7|ENSFM00710001441741|64153835|64269775|1|64153845|64269132
CUFF_8612_m.76393	3.0633	3.76871	1.49e-31	3.54e-28	0.0666673	0.2582	melan-A_|MLANA|JH556762.1|ENSFM00670001252685|231698|232950|1|231698|232950	Uncharacterized_protein_|MLANA|12|ENSFM00670001252685|12484782|12486798|-1|12484782|12486798	*	melan-A_|MLANA|groupXIV|ENSFM00670001252685|5974695|5976063|-1|5974695|5976063	*	melan-A_|MLANA|4|ENSFM00670001252685|2403768|2405299|1|2403768|2405299	*	melan-A_|MLANA|GeneScaffold_3721|ENSFM00650001146286|129030|130408|-1|129030|130408	*	*
CUFF_23628_m.314707	3.03018	1.5797	7.64e-16	3.14e-13	0.0647808	0.254521
CUFF_30222_m.138818	2.84406	3.68205	6e-19	3.8e-16	0.0453275	0.212903	||JH556971.1|ENSFM00710001441641|144788|157320|-1|144788|157320	Uncharacterized_protein_||1|ENSFM00710001441641|32111603|32128388|1|32111603|32128388	Uncharacterized_protein_||GL831274.1|ENSFM00710001441641|454213|471046|1|454213|471046	||groupIX|ENSFM00710001441641|10858092|10869751|-1|10858092|10869751	Uncharacterized_protein_||scaffold_62|ENSFM00710001441641|906828|915748|-1|907037|913305	Uncharacterized_protein_||18|ENSFM00710001441641|5973861|5979653|-1|5973861|5979653	*	*	*	*
comp55941_c0_m.39131	2.83956	1.81856	1.52e-14	5.14e-12	0.0623235	0.249647	||JH556767.1|ENSFM00710001441641|1312055|1319971|-1|1312055|1319971	Uncharacterized_protein_||9|ENSFM00710001441641|13035912|13041288|1|13035912|13041288	Uncharacterized_protein_||GL831238.1|ENSFM00710001441641|1906775|1915249|1|1906775|1915249	||groupXIII|ENSFM00710001441641|9295628|9301625|1|9295628|9301625	*	Uncharacterized_protein_||12|ENSFM00710001441641|6127560|6133841|-1|6127560|6132504	solute_carrier_family_2_(facilitated_glucose_transporter),_member_11b_|slc2a11b|5|ENSFM00710001441641|10922206|10953785|1|10922206|10953785	||GeneScaffold_4644|ENSFM00710001441641|113256|124487|1|113256|124487	*	*
CUFF_43238_m.205398	2.7591	2.71751	1.66e-18	9.56e-16	0.048374	0.219941	zinc_finger,_DHHC-type_containing_2_|ZDHHC2|JH557003.1|ENSFM00250000001255|329732|343217|1|329732|343217	*	Uncharacterized_protein_|ZDHHC2|GL831321.1|ENSFM00250000001255|233353|244677|1|233353|244677	zinc_finger_DHHC-type_containing_2_|ZDHHC2|groupIV|ENSFM00250000001255|15871647|15877336|-1|15871647|15877336	*	*	zinc_finger,_DHHC-type_containing_2_|zdhhc2|14|ENSFM00250000001255|31296581|31321847|-1|31296581|31321847	*	zinc_finger_DHHC-type_containing_2_|ZDHHC2|8|ENSFM00250000001255|17013538|17082308|1|17013538|17082308	zinc_finger_DHHC_domain_containing_2_|Zdhhc2|8|ENSFM00250000001255|40423815|40510268|1|40423815|40485725
CUFF_30587_m.141133	2.73523	2.18174	6.66e-16	2.85e-13	0.0538395	0.232033	*	cat_eye_syndrome_chromosome_region_candidate_1_|CECR1_(2_of_2)|23|ENSFM00250000002319|17504310|17513104|1|17504310|17513104	cat_eye_syndrome_chromosome_region,_candidate_1_|CECR1_(1_of_2)|GL831243.1|ENSFM00250000002319|2353191|2363923|-1|2353191|2363923	cat_eye_syndrome_chromosome_region_candidate_1_|CECR1_(1_of_2)|groupIV|ENSFM00250000002319|31023275|31026361|1|31023275|31026361	cat_eye_syndrome_chromosome_region,_candidate_1_|CECR1_(1_of_2)|scaffold_8|ENSFM00250000002319|109292|112840|-1|109292|112840	cat_eye_syndrome_chromosome_region,_candidate_1_|CECR1_(1_of_2)|19|ENSFM00250000002319|1984810|1987912|-1|1984810|1987912	cat_eye_syndrome_chromosome_region,_candidate_1b_|cecr1b|4|ENSFM00250000002319|5098801|5113377|-1|5099299|5111230	cat_eye_syndrome_chromosome_region_candidate_1_|CECR1_(1_of_2)|GeneScaffold_4106|ENSFM00250000002319|19597|27945|1|19597|27945	*	*
comp81990_c0_m.232888	2.73508	4.1127	3.74e-05	0.00120719	0.0493989	0.222259
CUFF_19550_m.20613	2.71942	2.09938	8.38e-16	3.31e-13	0.0627384	0.250476	||JH556827.1|ENSFM00250000004645|361611|367668|1|361611|367668	*	Uncharacterized_protein_||GL831165.1|ENSFM00250000004645|4415023|4419624|1|4415023|4419624	*	Uncharacterized_protein_||scaffold_187|ENSFM00250000004645|154264|156833|-1|154264|156833	Uncharacterized_protein_||Un_random|ENSFM00250000004645|58737119|58738688|1|58737119|58738688	*	*	*	*
comp80186_c0_m.194821	2.67437	2.52559	9.59e-18	5.2e-15	0.0598121	0.244565	dopachrome_tautomerase_|DCT|JH556696.1|ENSFM00670001235296|1698886|1703320|-1|1698886|1703320	Uncharacterized_protein_|DCT|21|ENSFM00670001235296|25518211|25522729|1|25518211|25522729	Uncharacterized_protein_|DCT|GL831187.1|ENSFM00670001235296|10032|16718|-1|10032|16718	dopachrome_tautomerase_|DCT|groupXVI|ENSFM00670001235296|9224446|9228563|-1|9224446|9228563	Uncharacterized_protein_|DCT|scaffold_103|ENSFM00670001235296|153254|157746|1|154732|157746	dopachrome_tautomerase_|DCT|2|ENSFM00670001235296|12961017|12964177|-1|12961017|12964029	dopachrome_tautomerase_|dct|9|ENSFM00670001235296|55311304|55336342|1|55311304|55336341	dopachrome_tautomerase_|DCT|GeneScaffold_918|ENSFM00670001235296|487853|499333|-1|487853|499333	dopachrome_tautomerase_|DCT|13|ENSFM00670001235296|95089558|95131936|-1|95091843|95131936	dopachrome_tautomerase_|Dct|14|ENSFM00670001235296|118012792|118052246|-1|118012792|118052246
comp63923_c0_m.60379	2.66939	2.54417	2.19e-20	1.73e-17	0.0468413	0.216428
CUFF_52250_m.246301	2.61456	5.24856	0.000551919	0.00957062	0.064873	0.254702	*	*	*	*	*	*	*	*	*	*
CUFF_43260_m.205862	2.59383	6.41401	3.18e-21	2.74e-18	0.0485008	0.220229	||JH557005.1|ENSFM00670001235395|388927|406528|-1|388927|406528	Uncharacterized_protein_|OLA.5237|13|ENSFM00670001235395|9246990|9251035|1|9246990|9251035	Uncharacterized_protein_||GL831141.1|ENSFM00670001235395|8930033|8932941|-1|8930033|8932941,Uncharacterized_protein_||GL831141.1|ENSFM00670001235395|8975256|8980162|-1|8975256|8980162	*	*	Uncharacterized_protein_||16|ENSFM00670001235395|3992147|3994413|-1|3992147|3994413	zgc:92630_|zgc:92630|15|ENSFM00670001235395|14434829|14456019|1|14434829|14456019	*	*	*
comp70923_c0_m.90748	2.59227	5.696	3.01e-23	3.57e-20	0.0511242	0.226107	premelanosome_protein_|PMEL_(1_of_2)|JH556773.1|ENSFM00320000100155|79958|88247|-1|79958|88247	*	*	*	*	premelanosome_protein_|PMEL_(1_of_2)|11|ENSFM00320000100155|7977050|7981350|-1|7977050|7981350	premelanosome_protein_a_|pmela|11|ENSFM00320000100155|3234969|3252091|1|3234969|3252091	premelanosome_protein_|PMEL_(2_of_2)|GeneScaffold_525|ENSFM00320000100155|87674|97759|1|87674|97759	*	premelanosome_protein_|Pmel|10|ENSFM00320000100155|128706258|128720238|1|128706258|128720238
CUFF_26561_m.123295	2.59077	3.92622	1.05e-27	1.99e-24	0.0418127	0.204481	*	*	*	*	*	*	*	*	*	*
CUFF_4500_m.255727	2.58735	1.65358	1.19e-06	7.2e-05	0.13977	0.373859
comp81113_c0_m.213661	2.57867	5.81964	6.45e-10	9.42e-08	0.0513232	0.226546	*	*	*	*	*	*	*	*	*	*
CUFF_28537_m.28256	2.56492	1.76371	1.18e-11	2.57e-09	0.0826851	0.28755	oculocutaneous_albinism_II_|OCA2|JH556776.1|ENSFM00250000002220|525883|570257|1|525883|570257	oculocutaneous_albinism_II_|OCA2|4|ENSFM00250000002220|30135016|30196005|-1|30135016|30196005	Uncharacterized_protein_|OCA2|GL831234.1|ENSFM00250000002220|2564666|2614128|1|2564666|2614128	*	Uncharacterized_protein_|OCA2|scaffold_13|ENSFM00250000002220|561553|585796|-1|561553|585796	oculocutaneous_albinism_II_|OCA2|1|ENSFM00250000002220|10911325|10932611|-1|10911325|10932611	oculocutaneous_albinism_II_|oca2|6|ENSFM00250000002220|37813999|37985706|1|37813999|37945756	*	oculocutaneous_albinism_II_|OCA2|15|ENSFM00250000002220|28000021|28344504|-1|28000021|28344504	oculocutaneous_albinism_II_|Oca2|7|ENSFM00250000002220|56239760|56536517|1|56239760|56536517
comp81458_c2_m.220940	2.53715	0.897524	9.25e-10	1.33e-07	0.0553447	0.235254	*	*	Uncharacterized_protein_|DCC|GL831141.1|ENSFM00260000050557|1451627|1676631|1|1451627|1676631	deleted_in_colorectal_carcinoma_|DCC|groupXIV|ENSFM00260000050557|13471016|13596610|-1|13471016|13596610	*	*	*	*	*	*
comp81897_c3_m.230573	2.50156	4.82362	8.82e-25	1.29e-21	0.0688184	0.262333	||JH556695.1|ENSFM00600000939919|1169504|1183987|1|1169504|1183987	*	Uncharacterized_protein_||GL831153.1|ENSFM00600000939919|1153220|1157927|1|1153220|1157927	*	*	*	*	*	*	*
CUFF_38343_m.179091	2.49662	3.70043	4.84e-23	5.1e-20	0.11202	0.334693	Rho_guanine_nucleotide_exchange_factor_(GEF)_33_|ARHGEF33|JH557019.1|ENSFM00250000009469|194209|213588|1|194209|213588	*	Uncharacterized_protein_|ARHGEF33|GL831135.1|ENSFM00250000009469|6375608|6394345|-1|6375608|6394345	Rho_guanine_nucleotide_exchange_factor_(GEF)_33_|ARHGEF33|groupVI|ENSFM00250000009469|16502275|16510385|1|16502275|16510385	*	Rho_guanine_nucleotide_exchange_factor_(GEF)_33_|ARHGEF33|17|ENSFM00250000009469|10439248|10442291|1|10439248|10442291	*	Rho_guanine_nucleotide_exchange_factor_(GEF)_33_|ARHGEF33|GeneScaffold_2794|ENSFM00650001143962|78|13503|1|78|13503	*	*
comp69427_c0_m.82513	2.48662	4.2936	4.54e-23	5.07e-20	0.0492878	0.222009
CUFF_3781_m.251650	2.48061	3.22156	3.66e-09	4.51e-07	0.0667888	0.258435
comp63923_c0_m.60378	2.47502	1.88824	7.06e-13	1.94e-10	0.0543097	0.233045	xanthine_dehydrogenase_|XDH|JH557871.1|ENSFM00250000000203|30460|40988|1|30460|40988	Uncharacterized_protein_|XDH|2|ENSFM00250000000203|16732162|16758925|-1|16732162|16758925	Uncharacterized_protein_|XDH|GL831396.1|ENSFM00250000000203|514730|531521|1|514730|531521	xanthine_dehydrogenase_|XDH|groupI|ENSFM00250000000203|27452167|27468393|-1|27452167|27468393	Uncharacterized_protein_|XDH|scaffold_57|ENSFM00250000000203|363529|373838|-1|363529|373030	xanthine_dehydrogenase_|XDH|3|ENSFM00250000000203|1138688|1147472|-1|1138688|1147472	xanthine_dehydrogenase_|xdh|17|ENSFM00250000000203|33546468|33580198|1|33546468|33580198	xanthine_dehydrogenase_|XDH|GeneScaffold_3241|ENSFM00250000000203|229|15401|-1|229|15401	xanthine_dehydrogenase_|XDH|2|ENSFM00250000000203|31557187|31637581|-1|31557187|31637581	xanthine_dehydrogenase_|Xdh|17|ENSFM00250000000203|73883908|73950182|-1|73883908|73950182
comp81113_c0_m.213659	2.46797	8.04512	2.1e-07	1.64e-05	0.0639897	0.252962	*	*	*	*	*	*	transcription_elongation_factor_B_(SIII),_polypeptide_3_|tceb3|11|ENSFM00500000271639|2064037|2083734|-1|2064037|2083734	*	*	*
CUFF_18183_m.98610	2.42816	3.41575	1.16e-13	3.56e-11	0.0476504	0.21829	solute_carrier_family_22_(organic_cation/carnitine_transporter),_member_16_|SLC22A16|JH556930.1|ENSFM00500000269781|463588|480985|1|463588|480985	Uncharacterized_protein_|SLC22A16|24|ENSFM00500000269781|7701963|7711311|1|7701963|7711311	Uncharacterized_protein_|SLC22A16|GL831215.1|ENSFM00500000269781|1719954|1729960|-1|1719954|1729960	solute_carrier_family_22_(organic_cation/carnitine_transporter)_member_16_|SLC22A16|groupXVIII|ENSFM00500000269781|11846808|11852323|1|11846808|11852323	Uncharacterized_protein_|SLC22A16|scaffold_78|ENSFM00500000269781|1050659|1056485|-1|1052021|1056485	solute_carrier_family_22_(organic_cation/carnitine_transporter),_member_16_|SLC22A16|14|ENSFM00500000269781|2949476|2953467|1|2949476|2953467	solute_carrier_family_22_(organic_cation/carnitine_transporter),_member_16_|SLC22A16|20|ENSFM00500000269781|31313507|31328944|1|31313507|31328944	solute_carrier_family_22_(organic_cation/carnitine_transporter)_member_16_|SLC22A16|GeneScaffold_1415|ENSFM00500000269781|30055|39244|1|30055|39244	solute_carrier_family_22_(organic_cation/carnitine_transporter)_member_16_|SLC22A16|6|ENSFM00500000269781|110745890|110797844|-1|110745890|110797844	solute_carrier_family_22_(organic_cation_transporter)_member_16_|Slc22a16|10|ENSFM00500000269781|40570336|40604132|1|40570613|40604128
CUFF_457_m.2813	2.37774	2.72497	1.38e-17	7.25e-15	0.130769	0.36162	adrenoceptor_alpha_2B_|ADRA2B|JH556662.1|ENSFM00260000050343|919305|920876|-1|919305|920876	Uncharacterized_protein_|ADRA2B|9|ENSFM00260000050343|5948284|5949792|-1|5948284|5949792	Uncharacterized_protein_|ADRA2B|GL831230.1|ENSFM00260000050343|1639037|1640614|-1|1639037|1640614	*	adrenoceptor_alpha_2B_|ADRA2B_(1_of_2)|scaffold_4|ENSFM00260000050343|1355368|1357267|1|1355368|1357196	adrenoceptor_alpha_2B_|ADRA2B_(1_of_2)|12|ENSFM00260000050343|3433259|3434713|1|3433259|3434713	adrenergic,_alpha-2B-,_receptor_|adra2b|8|ENSFM00260000050343|42259029|42260609|-1|42259029|42260609	adrenoceptor_alpha_2B_|ADRA2B|GeneScaffold_2121|ENSFM00260000050343|35252|36774|-1|35252|36774	*	*
CUFF_23628_m.314704	2.37123	2.41254	9.39e-15	3.3e-12	0.056403	0.237493
CUFF_38295_m.178710	2.36061	2.00778	2.78e-12	6.86e-10	0.307127	0.55419	*	*	Uncharacterized_protein_||GL831350.1|ENSFM00710001441641|867570|911357|1|867570|911357	||groupVI|ENSFM00710001441641|3828235|3847038|-1|3828235|3847038	Uncharacterized_protein_||scaffold_52|ENSFM00710001441641|124379|132553|1|124379|132444	Uncharacterized_protein_||18|ENSFM00710001441641|3156697|3166107|1|3156697|3166107	solute_carrier_family_2_(facilitated_glucose_transporter),_member_15a_|slc2a15a|13|ENSFM00710001441641|28640899|28665688|1|28640899|28665688	||GeneScaffold_1751|ENSFM00710001441641|13973|70914|-1|13973|70914	*	*
CUFF_14613_m.290830	2.33905	2.01929	6.22e-11	1.16e-08	0.0800438	0.28292	*	*	*	*	*	*	*	*	*	*
CUFF_50398_m.56717	2.3368	2.47566	4.21e-13	1.21e-10	0.0500836	0.223794	*	*	*	*	*	*	*	*	*	*
comp81458_c2_m.220939	2.32955	2.65509	1.14e-16	5.26e-14	0.0649803	0.254912	deleted_in_colorectal_carcinoma_|DCC|JH556939.1|ENSFM00260000050557|454196|527234|1|454196|527234	Uncharacterized_protein_|DCC|12|ENSFM00260000050557|29665018|29869314|-1|29665018|29868857	*	*	Uncharacterized_protein_|DCC|scaffold_106|ENSFM00260000050557|379431|449804|-1|379431|449717	deleted_in_colorectal_carcinoma_|DCC|Un_random|ENSFM00260000050557|33053792|33110209|1|33053792|33110200	*	*	deleted_in_colorectal_carcinoma_|DCC|18|ENSFM00260000050557|49866542|51057784|1|49866542|51057784	deleted_in_colorectal_carcinoma_|Dcc|18|ENSFM00260000050557|71258738|72351069|-1|71258738|72351069
CUFF_15362_m.90907	2.31049	1.51182	3.51e-08	3.55e-06	0.103957	0.322424	||JH556805.1|ENSFM00500000360272|221029|226190|1|221029|226190	*	*	||groupXXI|ENSFM00500000360272|10635578|10637930|1|10635578|10637930	Uncharacterized_protein_||scaffold_2946|ENSFM00500000360272|3283|7554|1|3523|7554	Uncharacterized_protein_||6|ENSFM00500000360272|6252862|6254096|1|6252862|6254096	Uncharacterized_protein_|CR318624.1|24|ENSFM00500000360272|8806391|8815691|1|8806391|8815691	||GeneScaffold_4607|ENSFM00500000360272|360308|363054|1|360308|363054	CD38_molecule_|CD38|4|ENSFM00500000272366|15779898|15851069|1|15779901|15851069	CD38_antigen_|Cd38|5|ENSFM00500000272366|43868809|43912375|1|43868809|43912375
comp58758_c0_m.46309	2.30956	3.54303	3.43e-08	3.48e-06	0.0610535	0.24709	*	proteoglycan_4_|PRG4_(2_of_2)|17|ENSFM00570000854060|21657483|21664667|-1|21657483|21664667	proteoglycan_4_|PRG4_(2_of_2)|GL831261.1|ENSFM00570000854060|115324|123385|1|115324|123385	proteoglycan_4_|PRG4_(3_of_3)|groupIII|ENSFM00570000854060|6006282|6010221|1|6006282|6010221	*	*	proteoglycan_4a_|prg4a|2|ENSFM00260000050944|20566497|20584574|1|20566497|20584574	*	*	*
CUFF_38321_m.178831	2.30532	1.74444	5.27e-09	6.25e-07	0.0552301	0.235011	solute_carrier_family_18_(vesicular_monoamine),_member_2_|SLC18A2|JH556897.1|ENSFM00250000000980|166069|184585|-1|166069|184585	Uncharacterized_protein_|SLC18A2|15|ENSFM00250000000980|8936804|8968395|-1|8936804|8968395	Uncharacterized_protein_|SLC18A2|GL831300.1|ENSFM00250000000980|1110669|1139018|1|1110669|1139018	solute_carrier_family_18_(vesicular_monoamine)_member_2_|SLC18A2|groupVI|ENSFM00250000000980|10914|27469|1|10914|27469	*	solute_carrier_family_18_(vesicular_monoamine),_member_2_|SLC18A2|Un_random|ENSFM00250000000980|52794648|52801067|1|52794648|52801067	solute_carrier_family_18_(vesicular_monoamine),_member_2_|slc18a2|17|ENSFM00250000000980|23612151|23641159|1|23612151|23641159	solute_carrier_family_18_(vesicular_monoamine)_member_2_|SLC18A2|GeneScaffold_716|ENSFM00250000000980|88091|105892|1|88091|105892	solute_carrier_family_18_(vesicular_monoamine)_member_2_|SLC18A2|10|ENSFM00250000000980|119000604|119038941|1|119000604|119038941	solute_carrier_family_18_(vesicular_monoamine)_member_2_|Slc18a2|19|ENSFM00250000000980|59260878|59296012|1|59260878|59296012
CUFF_14613_m.290826	2.30451	3.66816	1.61e-20	1.33e-17	0.0547683	0.234026	||JH556672.1|ENSFM00500000280904|2065943|2070572|-1|2065943|2070572	Uncharacterized_protein_||8|ENSFM00500000280904|5738647|5739866|-1|5738647|5739866	Uncharacterized_protein_|MREG|GL831149.1|ENSFM00500000280904|1878719|1881652|-1|1878719|1881652	||groupXI|ENSFM00500000280904|6189394|6191153|1|6189394|6191153	Uncharacterized_protein_||scaffold_15|ENSFM00500000280904|1713574|1714856|1|1713574|1714856	Uncharacterized_protein_||3|ENSFM00500000280904|13390163|13391335|1|13390163|13391335	melanoregulin_|MREG|19|ENSFM00500000280904|5614523|5623435|1|5614748|5623144	||GeneScaffold_2466|ENSFM00500000280904|286949|291903|1|286949|291903	melanoregulin_|MREG|2|ENSFM00250000007544|216809213|216898819|-1|216809213|216878346	melanoregulin_|Mreg|1|ENSFM00250000007544|72159233|72212307|-1|72159233|72212307
CUFF_47518_m.50880	2.28811	3.21116	1.82e-18	1.01e-15	0.0774654	0.278326	folate_hydrolase_(prostate-specific_membrane_antigen)_1_|FOLH1|JH556753.1|ENSFM00710001441829|1528712|1544215|-1|1528712|1544215	Uncharacterized_protein_|FOLH1|13|ENSFM00710001441829|21228423|21244598|1|21228423|21244598	Uncharacterized_protein_|FOLH1|GL831147.1|ENSFM00710001441829|2146639|2161251|1|2146639|2161251	folate_hydrolase_(prostate-specific_membrane_antigen)_1_|FOLH1|groupI|ENSFM00710001441829|6272282|6281123|-1|6272282|6281123	Uncharacterized_protein_|FOLH1|scaffold_172|ENSFM00710001441829|424606|435235|1|424606|435235	*	folate_hydrolase_(prostate-specific_membrane_antigen)_1_|FOLH1|15|ENSFM00710001441829|42703278|42739302|1|42703278|42739302	folate_hydrolase_(prostate-specific_membrane_antigen)_1_|FOLH1|GeneScaffold_1566|ENSFM00710001441829|163|35974|-1|163|35974	N-acetylated_alpha-linked_acidic_dipeptidase_2_|NAALAD2|11|ENSFM00710001441829|89864683|89926062|1|89867697|89926062,folate_hydrolase_(prostate-specific_membrane_antigen)_1_|FOLH1|11|ENSFM00710001441829|49168187|49230222|-1|49168187|49230222	folate_hydrolase_1_|Folh1|7|ENSFM00710001441829|86719352|86775864|-1|86719352|86775864,N-acetylated_alpha-linked_acidic_dipeptidase_2_|Naalad2|9|ENSFM00710001441829|18321951|18402995|-1|18323021|18392123
comp80903_c5_m.209040	2.26228	0.636573	1.37e-07	1.17e-05	0.0430194	0.207411
CUFF_28642_m.29234	2.25802	2.98203	2.63e-16	1.16e-13	0.0494227	0.222312	*	*	*	*	*	*	si:ch73-389b16.1_|si:ch73-389b16.1|6|ENSFM00670001281046|20352907|20356043|-1|20352907|20356043	*	*	*
CUFF_6386_m.262768	2.25159	1.62739	8.45e-13	2.29e-10	0.0561772	0.237017	*	*	*	*	*	*	synaptotagmin-like_2_|sytl2|15|ENSFM00600000929653|18503283|18530969|1|18504991|18530286	*	*	*
CUFF_3781_m.251651	2.24974	2.17024	3.01e-07	2.23e-05	0.0862145	0.293623
CUFF_47589_m.51554	2.22366	2.07042	6.76e-16	2.85e-13	0.0483089	0.219793	*	*	*	*	tyrosinase_|TYR_(2_of_2)|scaffold_172|ENSFM00670001235296|401669|404257|1|402013|404257	tyrosinase_|TYR_(2_of_2)|Un_random|ENSFM00670001235296|79875871|79878542|-1|79875871|79878536	*	*	*	*
CUFF_52261_m.246370	2.22136	7.52646	2e-15	7.59e-13	0.0546007	0.233668	lipin_1_|LPIN1_(2_of_2)|JH556668.1|ENSFM00250000001227|3633877|3662562|-1|3633877|3662562	lipin_1_|LPIN1_(1_of_2)|3|ENSFM00250000001227|24553544|24568974|1|24553544|24568974	lipin_1_|LPIN1_(2_of_2)|GL831287.1|ENSFM00250000001227|1713593|1729042|1|1716417|1729042	*	lipin_1_|LPIN1_(2_of_2)|scaffold_265|ENSFM00250000001227|76301|84789|1|76322|84789	*	*	lipin_1_|LPIN1_(2_of_2)|GeneScaffold_2859|ENSFM00250000001227|143|25379|1|143|25379	*	*
comp81078_c0_m.212773	2.18711	2.59045	1.69e-14	5.63e-12	0.0562624	0.237197
CUFF_8342_m.74284	2.17005	1.50294	2.99e-06	0.00015685	0.0786728	0.280487
comp82663_c0_m.247750	2.16352	1.69671	8.37e-06	0.000366126	0.0499828	0.223568
CUFF_5772_m.258799	2.16118	1.8529	2.58e-11	5.16e-09	0.0463628	0.21532	protein_kinase,_cAMP-dependent,_regulatory,_type_II,_alpha_|PRKAR2A_(2_of_2)|JH556846.1|ENSFM00710001441781|171285|179291|-1|171285|179291	protein_kinase_cAMP-dependent_regulatory_type_II_alpha_|PRKAR2A_(2_of_2)|ultracontig62|ENSFM00710001441781|219568|225232|-1|219568|225232	protein_kinase,_cAMP-dependent,_regulatory,_type_II,_alpha_|PRKAR2A_(2_of_2)|GL831146.1|ENSFM00710001441781|736165|739498|1|736165|739498	protein_kinase_cAMP-dependent_regulatory_type_II_alpha_|PRKAR2A_(2_of_2)|scaffold_27|ENSFM00710001441781|3271022|3275260|-1|3271022|3275188	*	*	*	protein_kinase_cAMP-dependent_regulatory_type_II_alpha_|PRKAR2A_(2_of_2)|GeneScaffold_168|ENSFM00710001441781|1667900|1670336|-1|1667900|1670336	*	*
comp66249_c0_m.67651	2.15861	2.91865	1.98e-12	5.01e-10	0.0977061	0.31258
CUFF_38141_m.177611	2.14604	1.62213	0.0106914	0.0809453	0.0394309	0.198572	ATP-binding_cassette,_sub-family_G_(WHITE),_member_5_|ABCG5|JH556771.1|ENSFM00710001441803|229373|244389|1|229373|244389	Uncharacterized_protein_|ABCG5|15|ENSFM00710001441803|15756408|15767243|1|15756408|15767243	Uncharacterized_protein_|ABCG5|GL831135.1|ENSFM00710001441803|4505184|4517140|-1|4505184|4517140	ATP-binding_cassette_sub-family_G_(WHITE)_member_5_|ABCG5|groupVI|ENSFM00710001441803|13367694|13375535|-1|13367694|13375535	Uncharacterized_protein_|ABCG5|scaffold_124|ENSFM00710001441803|666903|673466|1|666903|673466	ATP-binding_cassette,_sub-family_G_(WHITE),_member_5_|ABCG5|17|ENSFM00710001441803|11171298|11176893|1|11171298|11176893	ATP-binding_cassette,_sub-family_G_(WHITE),_member_5_|abcg5|13|ENSFM00710001441803|10510533|10533803|1|10510533|10533803	ATP-binding_cassette_sub-family_G_(WHITE)_member_5_|ABCG5|GeneScaffold_1764|ENSFM00710001441803|24951|44637|-1|24951|44637	ATP-binding_cassette_sub-family_G_(WHITE)_member_5_|ABCG5|2|ENSFM00710001441803|44039611|44066004|-1|44039611|44065958	ATP-binding_cassette_sub-family_G_(WHITE)_member_5_|Abcg5|17|ENSFM00710001441803|84658234|84683011|-1|84658234|84683011
CUFF_45269_m.213623	2.14602	2.5432	1.88e-10	3.19e-08	0.106977	0.327074	tetratricopeptide_repeat_domain_39B_|TTC39B_(2_of_2)|JH556679.1|ENSFM00250000001284|2066898|2077940|1|2066898|2077940	*	tetratricopeptide_repeat_domain_39B_|TTC39B_(2_of_2)|GL831246.1|ENSFM00250000001284|1125190|1131961|1|1125190|1131961	tetratricopeptide_repeat_domain_39B_|TTC39B_(3_of_3)|groupIX|ENSFM00250000001284|7900474|7904775|1|7900474|7904775	Uncharacterized_protein_|TTC39B|scaffold_17|ENSFM00250000001284|546470|550446|-1|546470|550446	tetratricopeptide_repeat_domain_39B_|TTC39B|18|ENSFM00250000001284|7058957|7062406|-1|7058957|7062406	*	tetratricopeptide_repeat_domain_39B_|TTC39B_(3_of_3)|GeneScaffold_4617|ENSFM00250000001284|232311|238614|1|232311|238614	*	*
CUFF_32019_m.150049	2.14352	1.60333	2.24e-09	2.99e-07	0.0554901	0.235563
CUFF_49569_m.235100	2.13731	1.76208	2.02e-05	0.000740468	0.045221	0.212652	meteorin,_glial_cell_differentiation_regulator_|METRN|JH558960.1|ENSFM00250000003215|7792|13313|-1|7792|13313	Uncharacterized_protein_|METRN|19|ENSFM00250000003215|7936403|7941561|1|7936403|7941561	Uncharacterized_protein_|METRN|GL831136.1|ENSFM00250000003215|8400451|8406583|-1|8402485|8405885	meteorin_glial_cell_differentiation_regulator_|METRN|groupV|ENSFM00250000003215|10445058|10448135|1|10445058|10448135	Uncharacterized_protein_|METRN|scaffold_3|ENSFM00250000003215|1117326|1122025|1|1117326|1122025	meteorin,_glial_cell_differentiation_regulator_|METRN|2|ENSFM00250000003215|7246358|7249144|-1|7246358|7249144	meteorin,_glial_cell_differentiation_regulator_|metrn|24|ENSFM00250000003215|39444649|39459007|-1|39444649|39459007	meteorin_glial_cell_differentiation_regulator_|METRN|GeneScaffold_3227|ENSFM00250000003215|2178|6502|1|2178|6502	meteorin_glial_cell_differentiation_regulator_|METRN|16|ENSFM00250000003215|765115|769655|1|765115|769655	meteorin_glial_cell_differentiation_regulator_|Metrn|17|ENSFM00250000003215|25794571|25797136|-1|25794949|25797136
CUFF_50398_m.56715	2.1229	5.69799	4.9e-07	3.39e-05	0.0690082	0.262694	*	Uncharacterized_protein_||19|ENSFM00410000140339|10463996|10468042|-1|10463996|10468042	*	*	*	*	*	*	*	*
CUFF_38138_m.177559	2.09577	0.961435	4.64e-05	0.0014226	0.0458286	0.214076	vasoactive_intestinal_peptide_|VIP|JH556866.1|ENSFM00500000334930|707633|712669|-1|707633|712669	Uncharacterized_protein_|VIP|15|ENSFM00500000334930|14861413|14862976|1|14861413|14862976	vasoactive_intestinal_peptide_|VIP|GL831135.1|ENSFM00500000334930|5596588|5602730|-1|5596588|5602730	||scaffold_156|ENSFM00500000441380|44237|48052|1|44237|48052	Uncharacterized_protein_|VIP|scaffold_124|ENSFM00500000494718|161515|162941|1|161515|162941	vasoactive_intestinal_peptide_|VIP|17|ENSFM00500000334930|10715052|10716550|1|10715052|10716451	vasoactive_intestinal_peptide_|vip|13|ENSFM00500000334930|47446115|47449737|-1|47446115|47449737	*	*	*
CUFF_8415_m.74797	2.0933	2.66219	3.19e-07	2.35e-05	0.116885	0.341885	dopamine_beta-hydroxylase_(dopamine_beta-monooxygenase)_|DBH|JH556700.1|ENSFM00570000851029|769856|782260|1|769856|782260	Uncharacterized_protein_|DBH|12|ENSFM00570000851029|15251947|15268965|-1|15251947|15268965	Uncharacterized_protein_|DBH|GL831163.1|ENSFM00570000851029|2725964|2742558|1|2725964|2742558	dopamine_beta-hydroxylase_(dopamine_beta-monooxygenase)_|DBH|groupXIV|ENSFM00570000851029|7722820|7731924|-1|7722820|7731924	Uncharacterized_protein_|DBH|scaffold_413|ENSFM00570000851029|45279|53687|-1|45279|53549	dopamine_beta-hydroxylase_(dopamine_beta-monooxygenase)_|DBH|4|ENSFM00570000851029|1163868|1172076|1|1163868|1172076	dopamine_beta_hydroxylase_|dbh|10|ENSFM00570000851029|10530157|10573014|-1|10530343|10573014	dopamine_beta-hydroxylase_(dopamine_beta-monooxygenase)_|DBH|GeneScaffold_3565|ENSFM00570000851029|299243|323664|-1|299243|323664	dopamine_beta-hydroxylase_(dopamine_beta-monooxygenase)_|DBH|9|ENSFM00570000851029|136501482|136524466|1|136501482|136524466	dopamine_beta_hydroxylase_|Dbh|2|ENSFM00570000851029|27165233|27183200|1|27165233|27183200
comp60746_c0_m.51363	2.09072	2.72856	7.78e-16	3.14e-13	0.0480295	0.219156	*	Uncharacterized_protein_|OLA.18064|ultracontig104|ENSFM00250000003890|26296|38651|-1|26296|38651	*	*	*	*	*	*	*	*
CUFF_6836_m.71857	2.08241	2.49681	1.14e-11	2.52e-09	0.0579312	0.240689	*	*	*	*	*	*	RNA_binding_motif_protein_24b_|rbm24b|16|ENSFM00250000001992|56986405|57011533|1|56986405|57011533	*	*	*
comp62396_c0_m.54732	2.07253	5.49412	1.94e-15	7.5e-13	0.0576501	0.240104
CUFF_49495_m.234675	2.05655	3.33888	2.59e-15	9.64e-13	0.0535089	0.23132	transmembrane_protein_130_|TMEM130|JH556857.1|ENSFM00500000418682|24644|27330|1|24644|27330	Uncharacterized_protein_|TMEM130|19|ENSFM00500000418682|2039875|2042850|-1|2039875|2042850	Uncharacterized_protein_|TMEM130|GL831136.1|ENSFM00500000418682|6654350|6665657|-1|6654350|6665657	*	*	transmembrane_protein_130_|TMEM130|2|ENSFM00500000418682|6217848|6219629|-1|6217848|6219629	transmembrane_protein_130_|tmem130|12|ENSFM00500000418682|18894723|18902196|1|18894723|18902196	*	*	*
CUFF_9886_m.274840	2.05034	2.78303	4.4e-15	1.61e-12	0.0583189	0.241493	*	melanophilin_|MLPH_(2_of_3)|ultracontig36|ENSFM00250000007331|67947|68681|1|67947|68681	*	*	*	*	*	*	*	*
CUFF_12254_m.84365	2.04256	2.66114	2.56e-07	1.96e-05	0.0985522	0.31393	||JH556751.1|ENSFM00500000282277|1786823|1791805|-1|1786823|1791805	Uncharacterized_protein_||6|ENSFM00500000282277|26324846|26327119|1|26324846|26327119	*	||groupXIX|ENSFM00500000282277|17904911|17907535|1|17904911|17907535	Uncharacterized_protein_||scaffold_2|ENSFM00500000282277|37109|38991|-1|37109|38991	Uncharacterized_protein_||13|ENSFM00500000282277|6865992|6867713|-1|6865992|6867713	zgc:153031_|zgc:153031|18|ENSFM00500000282277|14718420|14726045|1|14718420|14726045	||GeneScaffold_2640|ENSFM00500000282277|470360|472512|1|470360|472512	*	*
CUFF_9528_m.273295	2.00432	3.65123	1.83e-08	1.95e-06	0.0511675	0.226202	nuclear_factor_(erythroid-derived_2)-like_1_|NFE2L1_(2_of_2)|JH557172.1|ENSFM00690001356634|211882|220743|1|211882|220743	*	*	*	*	*	*	*	*	*
CUFF_44522_m.45694	1.9975	1.73718	2.77e-10	4.41e-08	0.0556741	0.235954	formin_2_|FMN2_(1_of_2)|JH556897.1|ENSFM00250000001548|553593|587241|-1|553593|587241	formin_2_|FMN2_(2_of_2)|ultracontig231|ENSFM00250000001548|193794|202774|1|193845|202774	*	formin_2_|FMN2_(1_of_2)|groupVI|ENSFM00250000001548|12269809|12291327|-1|12269809|12291327	*	*	formin_2_|FMN2_(2_of_3)|17|ENSFM00250000001548|19603302|19631169|-1|19603302|19631169	formin_2_|FMN2_(1_of_2)|GeneScaffold_119|ENSFM00250000001548|944215|973249|-1|944215|973249	*	*
comp71828_c0_m.96354	1.98931	3.78716	3.26e-19	2.13e-16	0.396918	0.630014	melanophilin_|MLPH_(1_of_2)|JH557086.1|ENSFM00250000007331|140634|145742|-1|140634|145742	*	melanophilin_|MLPH_(1_of_2)|GL831562.1|ENSFM00250000007331|139440|152985|1|140558|148441	*	melanophilin_|MLPH_(1_of_2)|scaffold_164|ENSFM00250000007331|572559|581045|-1|572559|581045	melanophilin_|MLPH_(1_of_3)|3|ENSFM00250000007331|73558|80827|-1|73558|80827	melanophilin_a_|mlpha|6|ENSFM00250000007331|15505819|15541514|-1|15506211|15538906	melanophilin_|MLPH|GeneScaffold_3270|ENSFM00250000007331|94987|104663|-1|95116|104663	*	*
CUFF_50449_m.57002	1.98486	2.87647	2.28e-16	1.03e-13	0.115063	0.33921	*	*	Uncharacterized_protein_||GL831148.1|ENSFM00400000138134|1581641|1590154|1|1583618|1590154	*	*	*	chromosome_10_open_reading_frame_90_|C10orf90|12|ENSFM00600000941624|45467869|45515637|-1|45467869|45515637	*	*	*
CUFF_44508_m.45675	1.98392	1.44279	2.62e-09	3.44e-07	0.0545213	0.233498	*	*	formin_2_|FMN2_(2_of_2)|GL831135.1|ENSFM00250000001548|2691175|2711775|-1|2691175|2711775	*	*	*	*	*	*	*
CUFF_20280_m.101808	1.98163	3.46675	6.46e-13	1.8e-10	0.0650554	0.25506	||JH556719.1|ENSFM00260000053793|1664571|1671167|1|1664571|1671167	Uncharacterized_protein_|OLA.15215|22|ENSFM00260000053793|11934615|11936485|1|11934615|11936485	*	||groupXV|ENSFM00260000053793|5523650|5528232|-1|5523650|5528232	*	*	Uncharacterized_protein_|BX927349.2|17|ENSFM00260000053793|43564386|43577592|-1|43564386|43577592	||GeneScaffold_2004|ENSFM00260000053793|539018|544055|-1|539018|544055	*	*
CUFF_1897_m.14678	1.9809	6.80903	1.76e-10	3.03e-08	0.0618867	0.24877	*	Uncharacterized_protein_|OLA.17010|7|ENSFM00500000271914|20672626|20676116|1|20672626|20676116	||GL831137.1|ENSFM00500000271914|4517887|4520116|-1|4517887|4520116	||groupXII|ENSFM00500000271914|2030806|2033181|1|2030806|2033181	Uncharacterized_protein_||scaffold_60|ENSFM00500000271914|603786|605786|1|603786|605786	||9|ENSFM00500000271914|8103921|8106298|1|8103921|8106298	*	||GeneScaffold_748|ENSFM00500000271914|882507|886968|1|882507|886968	*	*
CUFF_51644_m.243108	1.96395	2.94474	3.27e-14	1.04e-11	0.0566507	0.238014	*	*	*	*	*	*	*	*	*	*
comp70973_c0_m.90998	1.93971	3.72839	3.49e-17	1.7e-14	0.0439641	0.209676	syncoilin,_intermediate_filament_protein_|SYNC_(1_of_2)|JH556816.1|ENSFM00500000451713|432734|435123|1|432734|435123	*	Uncharacterized_protein_|SYNC|GL831192.1|ENSFM00500000451713|1560507|1565818|-1|1560507|1565818	*	syncoilin,_intermediate_filament_protein_|SYNC_(1_of_2)|scaffold_23|ENSFM00500000451713|1129844|1130848|1|1129844|1130848	*	syncoilin,_intermediate_filament_protein_|sync|19|ENSFM00460000245402|32236213|32243176|1|32238833|32243176	*	syncoilin_intermediate_filament_protein_|SYNC|1|ENSFM00250000008996|33145507|33169197|-1|33145961|33168720	syncoilin_|Sync|4|ENSFM00250000008996|129287617|129308559|1|129287617|129308559
CUFF_7847_m.267077	1.92552	1.27705	4.74e-06	0.000222592	0.087265	0.295406	||JH556702.1|ENSFM00500000269766|383647|388788|-1|383647|388788	Uncharacterized_protein_||5|ENSFM00500000269766|849599|853520|-1|849871|853520	Uncharacterized_protein_||GL831146.1|ENSFM00500000269766|1367771|1374874|-1|1367771|1374874	||scaffold_27|ENSFM00500000269766|2826444|2829111|1|2826444|2829084	Uncharacterized_protein_||scaffold_87|ENSFM00500000269766|109764|111408|1|109764|111408	Uncharacterized_protein_||11|ENSFM00500000269766|6857292|6858795|-1|6857292|6858795	*	||GeneScaffold_168|ENSFM00500000269766|1124687|1133501|1|1124687|1133501	*	*
CUFF_17405_m.299617	1.91351	1.5667	2.11e-06	0.000115625	0.057911	0.240647
comp70183_c4_m.86589	1.90014	3.0697	1.61e-07	1.34e-05	0.0411944	0.202964	||JH556664.1|ENSFM00500000269848|3900977|3915135|-1|3900977|3915135	Uncharacterized_protein_||10|ENSFM00500000269848|15007219|15008564|-1|15007219|15008564	Uncharacterized_protein_||GL831174.1|ENSFM00500000269848|3302825|3313851|1|3302825|3313851	||groupIV|ENSFM00500000269848|12843597|12851169|-1|12844070|12851169	Uncharacterized_protein_||scaffold_89|ENSFM00500000269848|456566|464174|1|456566|464174	Uncharacterized_protein_||1|ENSFM00500000269848|2044447|2052242|-1|2044447|2052242	melatonin_receptor_1C_|mtnr1c|5|ENSFM00500000269848|24416516|24449184|1|24416516|24449184	||GeneScaffold_3590|ENSFM00500000269848|2853310|2859441|-1|2853310|2859441	*	*
CUFF_8559_m.75844	1.89329	2.84308	1.14e-12	2.98e-10	0.0471433	0.217125
CUFF_40426_m.193285	1.86591	1.93442	7.85e-11	1.42e-08	0.0529773	0.230168	*	*	*	*	*	*	*	*	*	*
CUFF_8559_m.75843	1.85604	7.22587	3.11e-19	2.11e-16	0.066851	0.258556	proline_dehydrogenase_(oxidase)_1_|PRODH_(1_of_2)|JH556956.1|ENSFM00250000001738|227231|237526|-1|227231|237526	proline_dehydrogenase_(oxidase)_1_|PRODH_(1_of_2)|12|ENSFM00250000001738|13134491|13142369|1|13134491|13142369	proline_dehydrogenase_(oxidase)_1_|PRODH_(1_of_2)|GL831275.1|ENSFM00250000001738|1172170|1184243|-1|1172170|1184243	proline_dehydrogenase_(oxidase)_1_|PRODH|groupXIV|ENSFM00250000001738|6433673|6440019|1|6433673|6440019	proline_dehydrogenase_(oxidase)_1_|PRODH_(1_of_2)|scaffold_84|ENSFM00250000001738|399508|404272|-1|399735|404272	proline_dehydrogenase_(oxidase)_1_|PRODH|4|ENSFM00250000001738|2045761|2049740|-1|2045761|2049740	proline_dehydrogenase_(oxidase)_1_|PRODH_(3_of_3)|5|ENSFM00250000001738|12332954|12359521|-1|12332954|12359521	proline_dehydrogenase_(oxidase)_1_|PRODH_(1_of_2)|GeneScaffold_3710|ENSFM00250000001738|29806|36692|-1|29806|36692	proline_dehydrogenase_(oxidase)_1_|PRODH|22|ENSFM00250000001738|18900294|18924066|-1|18900295|18924066	proline_dehydrogenase_|Prodh|16|ENSFM00250000001738|18060357|18090203|-1|18071726|18089292
comp73592_c0_m.108458	1.855	2.1729	3.14e-06	0.000163159	0.043464	0.20848	prepronociceptin_|PNOC_(1_of_2)|JH556739.1|ENSFM00500000295227|394758|412351|-1|394758|412351	prepronociceptin_|PNOC_(1_of_2)|3|ENSFM00500000295227|30768736|30771949|1|30768736|30771949	prepronociceptin_|PNOC_(1_of_2)|GL831133.1|ENSFM00500000295227|6641732|6659366|-1|6641732|6659366	prepronociceptin_|PNOC_(1_of_2)|groupII|ENSFM00500000295227|5013464|5023141|-1|5013464|5023141	prepronociceptin_|PNOC_(1_of_2)|scaffold_92|ENSFM00500000295227|364904|366475|-1|364904|366475	prepronociceptin_|PNOC_(2_of_2)|Un_random|ENSFM00500000295227|93129840|93131415|1|93129840|93131415	prepronociceptin_a_|pnoca|17|ENSFM00500000295227|15951534|15974488|-1|15951534|15974488	prepronociceptin_|PNOC_(1_of_2)|GeneScaffold_518|ENSFM00500000295227|12438|13841|1|12438|13841	*	*
CUFF_17979_m.97038	1.85105	2.25259	3.47e-09	4.31e-07	0.0475581	0.218078	||JH556749.1|ENSFM00690001356592|394723|429611|1|394723|429611	Uncharacterized_protein_|SLC24A4|24|ENSFM00690001356592|4839223|4867147|1|4839223|4867147	Uncharacterized_protein_|SLC24A4|GL831178.1|ENSFM00690001356592|2932432|2966790|1|2932432|2966790	||groupXVIII|ENSFM00690001356592|7670876|7692089|1|7670876|7692089	Uncharacterized_protein_|SLC24A4|scaffold_287|ENSFM00690001356592|79954|99467|-1|79954|99467	||Un_random|ENSFM00690001356592|106074532|106081188|1|106074532|106081188	solute_carrier_family_24_(sodium/potassium/calcium_exchanger),_member_4b_|slc24a4b|20|ENSFM00690001356592|50427590|50510462|1|50427590|50510462	||GeneScaffold_2708|ENSFM00690001356592|132739|164360|1|132739|164360	solute_carrier_family_24_(sodium/potassium/calcium_exchanger)_member_4_|SLC24A4|14|ENSFM00690001356592|92788925|92962596|1|92789949|92962595	*
CUFF_40426_m.193275	1.84707	5.12919	7.95e-19	4.87e-16	0.0430688	0.20753	vimentin_|VIM|JH556703.1|ENSFM00710001441682|732146|738111|1|732146|738111	Uncharacterized_protein_|VIM|17|ENSFM00710001441682|30533140|30539249|-1|30533140|30539249	Uncharacterized_protein_|VIM|GL831134.1|ENSFM00710001441682|1177050|1181757|1|1177050|1181757	vimentin_|VIM|groupIII|ENSFM00710001441682|13012101|13017190|1|13012101|13017190	Uncharacterized_protein_|VIM|scaffold_80|ENSFM00710001441682|713360|719442|1|713360|717949	vimentin_|VIM|Un_random|ENSFM00710001441682|20754673|20759204|-1|20754673|20759204	vimentin_like_|viml|2|ENSFM00710001441682|50896948|50915380|-1|50896948|50915380	vimentin_|VIM_(2_of_2)|GeneScaffold_2090|ENSFM00710001441682|72587|78502|1|72587|78502	*	vimentin_|Vim|2|ENSFM00710001441682|13573927|13582826|1|13573952|13582826
CUFF_21163_m.104188	1.82599	3.78992	2.93e-07	2.18e-05	0.0537598	0.231862	Cbp/p300-interacting_transactivator,_with_Glu/Asp-rich_carboxy-terminal_domain,_4_|CITED4_(2_of_2)|JH557205.1|ENSFM00500000276778|29111|35604|-1|29111|35604	Cbp/p300-interacting_transactivator_with_Glu/Asp-rich_carboxy-terminal_domain_4_|CITED4_(2_of_2)|11|ENSFM00500000276778|17546960|17547685|-1|17546960|17547685	Cbp/p300-interacting_transactivator,_with_Glu/Asp-rich_carboxy-terminal_domain,_4_|CITED4_(2_of_2)|GL831159.1|ENSFM00500000276778|249252|254932|-1|249252|254932	*	Cbp/p300-interacting_transactivator,_with_Glu/Asp-rich_carboxy-terminal_domain,_4_|CITED4_(1_of_2)|scaffold_61|ENSFM00500000276778|564892|565569|-1|564892|565569	Cbp/p300-interacting_transactivator,_with_Glu/Asp-rich_carboxy-terminal_domain,_4_|CITED4|Un_random|ENSFM00500000276778|91729913|91730602|-1|91729913|91730602	*	*	*	*
CUFF_5742_m.258646	1.82554	1.49835	1.53e-07	1.29e-05	0.0736213	0.271332	calcium_channel,_voltage-dependent,_alpha_2/delta_subunit_3_|CACNA2D3_(2_of_2)|JH556846.1|ENSFM00710001441857|362015|400712|-1|362015|400712	calcium_channel_voltage-dependent_alpha_2/delta_subunit_3_|CACNA2D3_(2_of_2)|5|ENSFM00710001441857|3840092|3875578|1|3840092|3875578	calcium_channel,_voltage-dependent,_alpha_2/delta_subunit_3_|CACNA2D3_(2_of_2)|GL831623.1|ENSFM00710001441857|184396|221070|1|184396|221070	calcium_channel_voltage-dependent_alpha_2/delta_subunit_3_|CACNA2D3_(2_of_2)|scaffold_27|ENSFM00710001441857|4759969|4785469|1|4759969|4785469	calcium_channel,_voltage-dependent,_alpha_2/delta_subunit_3_|CACNA2D3_(2_of_2)|scaffold_87|ENSFM00710001441857|506546|528613|-1|506850|528613	calcium_channel,_voltage-dependent,_alpha_2/delta_subunit_3_|CACNA2D3_(2_of_2)|11|ENSFM00710001441857|6496363|6515622|1|6496363|6515622	calcium_channel,_voltage_dependent,_alpha2/delta_subunit_3_|cacna2d3|11|ENSFM00710001441857|37530200|37606186|-1|37530200|37606186	*	*	*
CUFF_27121_m.125965	1.82461	1.51087	5.38e-07	3.65e-05	0.0640165	0.253015	family_with_sequence_similarity_219,_member_A_|FAM219A_(1_of_2)|JH556682.1|ENSFM00250000007224|1440995|1458055|-1|1440995|1458055	family_with_sequence_similarity_219_member_A_|FAM219A_(1_of_2)|5|ENSFM00250000007224|16990191|17003834|-1|16990191|17003748	family_with_sequence_similarity_219,_member_A_|FAM219A_(1_of_2)|GL831146.1|ENSFM00250000007224|7038534|7046954|1|7038534|7046954	family_with_sequence_similarity_219_member_A_|FAM219A_(1_of_2)|groupXVII|ENSFM00250000007224|8101612|8108737|1|8101617|8108737	Uncharacterized_protein_|FAM219A|scaffold_116|ENSFM00250000007224|644410|649407|-1|644410|649407	family_with_sequence_similarity_219,_member_A_|FAM219A_(2_of_2)|11|ENSFM00250000007224|1360149|1364542|1|1360149|1364542	family_with_sequence_similarity_219,_member_A_|fam219a|21|ENSFM00250000007224|11294783|11324832|-1|11294783|11324832	family_with_sequence_similarity_219_member_A_|FAM219A_(1_of_2)|GeneScaffold_1936|ENSFM00250000007224|965995|974358|1|965995|974358	*	*
CUFF_44530_m.45650	1.81495	6.21471	1.75e-07	1.42e-05	0.0434466	0.208438	solute_carrier_family_16,_member_9_(monocarboxylic_acid_transporter_9)_|SLC16A9|JH557461.1|ENSFM00600000921363|15446|20108|1|15446|20108	Uncharacterized_protein_|SLC16A9|15|ENSFM00600000921363|17763337|17770035|-1|17763337|17770035	Uncharacterized_protein_|SLC16A9|GL831135.1|ENSFM00600000921363|2502139|2508405|1|2502139|2508405	solute_carrier_family_16_member_9_(monocarboxylic_acid_transporter_9)_|SLC16A9|groupVI|ENSFM00600000921363|12130134|12135943|1|12130171|12135277	Uncharacterized_protein_|SLC16A9|scaffold_121|ENSFM00600000921363|393909|398650|-1|393909|397398	solute_carrier_family_16,_member_9_(monocarboxylic_acid_transporter_9)_|SLC16A9|17|ENSFM00600000921363|11920047|11922703|-1|11920047|11922703	solute_carrier_family_16_(monocarboxylic_acid_transporters),_member_9a_|slc16a9a|17|ENSFM00600000921363|20483926|20496769|-1|20483926|20496769	solute_carrier_family_16_member_9_(monocarboxylic_acid_transporter_9)_|SLC16A9_(1_of_2)|GeneScaffold_119|ENSFM00600000921363|743720|752430|1|743720|752430	solute_carrier_family_16_member_9_(monocarboxylic_acid_transporter_9)_|SLC16A9|10|ENSFM00600000921363|61410523|61495760|-1|61410523|61469837	*
CUFF_5887_m.259631	1.81295	4.74398	4.11e-12	1e-09	0.144227	0.379772	*	*	*	*	*	*	*	*	*	*
CUFF_30952_m.143284	1.79651	5.6767	1.1e-11	2.45e-09	0.106513	0.326363	solute_carrier_family_7_(amino_acid_transporter_light_chain,_L_system),_member_8_|SLC7A8|JH556845.1|ENSFM00250000000331|264952|289949|-1|264952|289949	Uncharacterized_protein_|SLC7A8|18|ENSFM00250000000331|18246640|18271223|-1|18246640|18271223	Uncharacterized_protein_|SLC7A8|GL831189.1|ENSFM00250000000331|1523272|1545863|-1|1523272|1545863	solute_carrier_family_7_(amino_acid_transporter_light_chain_L_system)_member_8_|SLC7A8|groupVII|ENSFM00250000000331|2888332|2902598|1|2888345|2900366	Uncharacterized_protein_||scaffold_395|ENSFM00250000000331|32471|42676|-1|32807|42676	||Un_random|ENSFM00250000000331|1013675|1022097|-1|1013675|1022097	solute_carrier_family_7_(cationic_amino_acid_transporter,_y+_system),_member_8b_|slc7a8b|7|ENSFM00250000000331|25377178|25402677|-1|25377178|25402677	||GeneScaffold_4179|ENSFM00250000000331|250472|270014|1|250472|270014	solute_carrier_family_7_(amino_acid_transporter_light_chain_L_system)_member_8_|SLC7A8|14|ENSFM00250000000331|23594504|23652883|-1|23594504|23652849	solute_carrier_family_7_(cationic_amino_acid_transporter_y+_system)_member_8_|Slc7a8|14|ENSFM00250000000331|54722216|54781886|-1|54722216|54781886
comp82746_c0_m.249043	1.78423	3.29418	2.66e-09	3.45e-07	0.0540182	0.232418
CUFF_37597_m.36251	1.78085	1.81723	4.89e-05	0.00147823	0.242137	0.492074	dopa_decarboxylase_(aromatic_L-amino_acid_decarboxylase)_|DDC|JH557007.1|ENSFM00250000000145|69268|141014|-1|69268|141014	aromatic-L-amino-acid_decarboxylase_|DDC|16|ENSFM00250000000145|9787248|9802224|1|9787248|9802224	*	dopa_decarboxylase_(aromatic_L-amino_acid_decarboxylase)_|DDC|groupXX|ENSFM00250000000145|6176973|6190798|-1|6176973|6190798	Uncharacterized_protein_|DDC|scaffold_153|ENSFM00250000000145|572642|580612|-1|572642|580612	*	dopa_decarboxylase_|ddc|16|ENSFM00250000000145|9598874|9643081|-1|9598874|9643081	dopa_decarboxylase_(aromatic_L-amino_acid_decarboxylase)_|DDC|GeneScaffold_1396|ENSFM00250000000145|930631|935659|-1|930695|935659	*	dopa_decarboxylase_|Ddc|11|ENSFM00250000000145|11814101|11898144|-1|11814101|11898044
CUFF_23005_m.313695	1.77732	1.05914	6.06e-05	0.00174722	0.0543426	0.233115	*	*	*	*	*	*	*	*	*	*
CUFF_51908_m.244280	1.77287	3.09994	1.11e-12	2.96e-10	0.0517059	0.227389
CUFF_32660_m.153834	1.7659	4.4463	9.95e-12	2.27e-09	0.0651478	0.255241	*	*	*	*	*	*	*	*	*	*
CUFF_47766_m.52835	1.75609	5.85306	1.88e-11	3.81e-09	0.0516144	0.227188	solute_carrier_family_1_(neutral_amino_acid_transporter),_member_5_|SLC1A5|JH556770.1|ENSFM00250000000311|824915|836875|-1|824915|836875	Uncharacterized_protein_|SLC1A5|13|ENSFM00250000000311|14288039|14293597|1|14288039|14293390	Uncharacterized_protein_|SLC1A5|GL831228.1|ENSFM00250000000311|1017315|1023829|1|1017315|1023829	solute_carrier_family_1_(neutral_amino_acid_transporter)_member_5_|SLC1A5|groupI|ENSFM00250000000311|9146859|9153860|-1|9146859|9153860	solute_carrier_family_1_(neutral_amino_acid_transporter),_member_5_|SLC1A5_(1_of_3)|scaffold_7558|ENSFM00250000000311|1344|4743|1|1344|4737	solute_carrier_family_1_(neutral_amino_acid_transporter),_member_5_|SLC1A5_(3_of_3)|16|ENSFM00250000000311|1367486|1371449|-1|1367486|1371449	solute_carrier_family_1_(neutral_amino_acid_transporter),_member_5_|slc1a5|15|ENSFM00250000000311|11919169|11942520|-1|11919169|11942520,solute_carrier_family_1_(neutral_amino_acid_transporter),_member_5_|slc1a5|15|ENSFM00250000000311|12160281|12183588|-1|12160281|12183588	solute_carrier_family_1_(neutral_amino_acid_transporter)_member_5_|SLC1A5|GeneScaffold_1830|ENSFM00250000000311|7586|19877|-1|7586|19877	solute_carrier_family_1_(neutral_amino_acid_transporter)_member_5_|SLC1A5|19|ENSFM00250000000311|47278140|47291851|-1|47278140|47291851	solute_carrier_family_1_(neutral_amino_acid_transporter)_member_5_|Slc1a5|7|ENSFM00250000000311|16781346|16798274|1|16781346|16798257
CUFF_32428_m.151697	1.75288	1.77802	4.94e-06	0.0002304	0.0392931	0.198225
comp81926_c4_m.231355	1.74878	5.55406	1.49e-13	4.49e-11	0.0581069	0.241054	slingshot_homolog_2_(Drosophila)_|SSH2_(2_of_2)|JH557186.1|ENSFM00250000000620|17207|38383|-1|17207|38383	*	slingshot_homolog_2_(Drosophila)_|SSH2_(2_of_2)|GL831384.1|ENSFM00250000000620|298702|316634|1|298702|316634	slingshot_homolog_2_(Drosophila)_|SSH2|groupVII|ENSFM00250000000620|19426152|19428880|1|19426152|19428880	*	slingshot_homolog_2_(Drosophila)_|SSH2|7|ENSFM00250000000620|7971868|7981963|-1|7971868|7981963	slingshot_homolog_2b_(Drosophila)_|ssh2b|21|ENSFM00250000000620|39253498|39314828|1|39253534|39314828	slingshot_homolog_2_(Drosophila)_|SSH2_(1_of_2)|GeneScaffold_4429|ENSFM00250000000620|123315|150571|-1|123315|150571	*	*
CUFF_46674_m.221433	1.74096	1.95573	3.11e-09	3.99e-07	0.0620886	0.249176	||JH557444.1|ENSFM00710001441747|10120|19156|1|10120|19156	*	Uncharacterized_protein_||GL831356.1|ENSFM00710001441747|382260|393890|-1|382260|393497	||groupVII|ENSFM00710001441747|17767038|17771160|1|17767038|17771160	Uncharacterized_protein_||scaffold_6|ENSFM00710001441747|1766972|1770685|1|1766972|1770685	Uncharacterized_protein_||7|ENSFM00710001441747|5906242|5909925|-1|5906242|5909925	transient_receptor_potential_cation_channel,_subfamily_C,_member_2_|trpc2|21|ENSFM00710001441747|29509402|29528587|1|29509402|29528587	||GeneScaffold_4244|ENSFM00710001441747|42538|54840|1|42538|54840	*	*
comp60163_c0_m.50242	1.73913	5.84993	3.67e-06	0.000183016	0.263572	0.513392	kelch-like_38_(Drosophila)_|KLHL38_(2_of_2)|JH556692.1|ENSFM00540000717906|238459|244700|1|238459|244700	kelch-like_38_(Drosophila)_|KLHL38_(2_of_2)|16|ENSFM00540000717906|10815374|10820326|1|10815374|10819429	kelch-like_38_(Drosophila)_|KLHL38_(2_of_2)|GL831158.1|ENSFM00540000717906|3124727|3129097|1|3124727|3129097	kelch-like_38_(Drosophila)_|KLHL38_(2_of_2)|groupXX|ENSFM00540000717906|5618666|5622627|-1|5620411|5622627	*	*	*	kelch-like_38_(Drosophila)_|KLHL38_(2_of_2)|GeneScaffold_1396|ENSFM00540000717906|77973|80712|-1|77973|80551	*	*
CUFF_51644_m.243107	1.72724	4.44477	2.83e-17	1.41e-14	0.0415977	0.203955	||JH556752.1|ENSFM00500000269664|600657|604756|-1|600657|604756	Uncharacterized_protein_||20|ENSFM00500000269664|12333870|12344686|1|12333870|12344686	Uncharacterized_protein_||GL831157.1|ENSFM00500000269664|3860060|3862995|-1|3860060|3862995	||groupXXI|ENSFM00500000269664|5182082|5185794|1|5182082|5185794	*	Uncharacterized_protein_||6|ENSFM00500000269664|1765268|1770938|1|1765268|1770938	retinol_dehydrogenase_12-like_|BX927064.1|24|ENSFM00500000269664|19019426|19025934|-1|19019426|19025934	||GeneScaffold_608|ENSFM00500000269664|284|2603|1|284|2603	*	*
CUFF_6573_m.69756	1.72724	4.52062	3.24e-10	5.09e-08	0.0525569	0.229253	glycoprotein_(transmembrane)_nmb_|GPNMB|JH556743.1|ENSFM00320000100199|1111039|1118157|-1|1111039|1118157	Uncharacterized_protein_|GPNMB|11|ENSFM00320000100199|9926930|9933704|-1|9926930|9933704	Uncharacterized_protein_|GPNMB|GL831202.1|ENSFM00320000100199|100468|107332|-1|100468|107332	glycoprotein_(transmembrane)_nmb_|GPNMB|groupX|ENSFM00320000100199|9572022|9576776|-1|9572022|9576776	Uncharacterized_protein_|GPNMB|scaffold_292|ENSFM00320000100199|215308|218277|1|215314|218156	glycoprotein_(transmembrane)_nmb_|GPNMB|21_random|ENSFM00320000100199|1087046|1090028|1|1087046|1090028	glycoprotein_(transmembrane)_nmb_|gpnmb|19|ENSFM00320000100199|20730991|20752475|-1|20730991|20752352	glycoprotein_(transmembrane)_nmb_|GPNMB|GeneScaffold_1366|ENSFM00320000100199|452213|462309|-1|452213|462309	glycoprotein_(transmembrane)_nmb_|GPNMB|7|ENSFM00320000100199|23275586|23314727|1|23286316|23314726	glycoprotein_(transmembrane)_nmb_|Gpnmb|6|ENSFM00320000100199|49036518|49058182|1|49036518|49058182
comp81059_c3_m.212290	1.7197	1.47446	0.00011585	0.00290681	0.123635	0.351617	bassoon_presynaptic_cytomatrix_protein_|BSN_(2_of_2)|JH556705.1|ENSFM00600000921250|1881091|1898910|1|1881091|1898910	bassoon_presynaptic_cytomatrix_protein_|BSN_(2_of_2)|7|ENSFM00600000921250|5971799|6060938|-1|5971799|6060938	bassoon_presynaptic_cytomatrix_protein_|BSN_(2_of_2)|GL831308.1|ENSFM00600000921250|1382100|1486739|-1|1382100|1486739	bassoon_presynaptic_cytomatrix_protein_|BSN_(2_of_2)|groupXII|ENSFM00600000921250|6613631|6683733|-1|6613631|6683733	*	bassoon_presynaptic_cytomatrix_protein_|BSN_(2_of_2)|Un_random|ENSFM00600000921250|3630776|3678415|-1|3630776|3678415	bassoon_presynaptic_cytomatrix_protein_|BSN_(3_of_3)|8|ENSFM00600000921250|55800921|55824614|-1|55800921|55824614	bassoon_presynaptic_cytomatrix_protein_|BSN_(2_of_2)|GeneScaffold_1127|ENSFM00600000921250|146411|288888|-1|146411|288888	*	*
CUFF_239_m.1667	1.71609	1.7663	5.03e-08	4.87e-06	0.046286	0.215142	*	*	*	*	*	*	*	*	*	*
CUFF_48925_m.231415	1.71415	2.49471	0.000428592	0.00798637	0.0803936	0.283538	potassium_inwardly-rectifying_channel,_subfamily_J,_member_10_|KCNJ10_(2_of_2)|JH556671.1|ENSFM00710001441617|579258|585785|1|579258|585785	Uncharacterized_protein_|KCNJ10|17|ENSFM00710001441617|2914969|2928722|-1|2914969|2928722	potassium_inwardly-rectifying_channel,_subfamily_J,_member_10_|KCNJ10_(1_of_2)|GL831188.1|ENSFM00710001441617|3453968|3467269|-1|3453968|3467269	potassium_inwardly-rectifying_channel_subfamily_J_member_10_|KCNJ10_(1_of_2)|groupIII|ENSFM00710001441617|15771041|15783787|-1|15771041|15780132	potassium_inwardly-rectifying_channel,_subfamily_J,_member_10_|KCNJ10_(2_of_2)|scaffold_422|ENSFM00710001441617|35023|40127|1|35725|40127	potassium_inwardly-rectifying_channel,_subfamily_J,_member_10_|KCNJ10_(2_of_2)|Un_random|ENSFM00710001441617|38839203|38857027|1|38839203|38857027	*	*	potassium_inwardly-rectifying_channel_subfamily_J_member_10_|KCNJ10|1|ENSFM00710001441617|160007257|160040038|-1|160007257|160040038	potassium_inwardly-rectifying_channel_subfamily_J_member_10_|Kcnj10|1|ENSFM00710001441617|172341210|172374085|1|172341210|172374085
CUFF_40052_m.190613	1.70987	2.92641	2.44e-12	6.1e-10	0.0518918	0.227798	*	*	*	microtubule-associated_protein_7_|MAP7_(2_of_2)|groupXV|ENSFM00600000925640|11140501|11143907|1|11140501|11143907	*	*	*	microtubule-associated_protein_7_|MAP7_(2_of_2)|GeneScaffold_2375|ENSFM00600000925640|96090|99912|1|96090|99912	*	*
CUFF_49077_m.232474	1.69874	1.19311	1.64e-05	0.000628615	0.0313683	0.177111	serpin_peptidase_inhibitor,_clade_G_(C1_inhibitor),_member_1_|SERPING1|JH556863.1|ENSFM00260000051123|793719|802790|1|793719|802790	Uncharacterized_protein_|SERPING1|1|ENSFM00260000051123|17580620|17583938|1|17580620|17583938	Uncharacterized_protein_|SERPING1|GL831282.1|ENSFM00260000051123|1898376|1907880|-1|1898376|1907880	serpin_peptidase_inhibitor_clade_G_(C1_inhibitor)_member_1_|SERPING1|groupIX|ENSFM00260000051123|9801277|9804719|-1|9801277|9804719	Uncharacterized_protein_|SERPING1|scaffold_281|ENSFM00260000051123|58894|62749|1|58894|62749	serpin_peptidase_inhibitor,_clade_G_(C1_inhibitor),_member_1_|SERPING1|Un_random|ENSFM00260000051123|76122516|76126438|-1|76122516|76126438	serpin_peptidase_inhibitor,_clade_G_(C1_inhibitor),_member_1_|serping1|8|ENSFM00260000051123|14477606|14489577|-1|14477711|14488879	serpin_peptidase_inhibitor_clade_G_(C1_inhibitor)_member_1_|SERPING1|GeneScaffold_3668|ENSFM00260000051123|128|20371|-1|128|20371	serpin_peptidase_inhibitor_clade_G_(C1_inhibitor)_member_1_|SERPING1|LRG_105||5001|22300|1|5001|22300,serpin_peptidase_inhibitor_clade_G_(C1_inhibitor)_member_1_|SERPING1|11|ENSFM00260000051123|57364860|57382326|1|57365276|57382287	serine_(or_cysteine)_peptidase_inhibitor_clade_G_member_1_|Serping1|2|ENSFM00260000051123|84765387|84775444|-1|84765387|84775404
CUFF_12217_m.84076	1.68925	3.74722	3.42e-06	0.000173038	0.0417645	0.204364	*	Uncharacterized_protein_|TH|scaffold1060|ENSFM00250000000576|17360|22632|-1|17360|22632	Uncharacterized_protein_|TH|GL831142.1|ENSFM00250000000576|63604|69997|1|63604|69997	tyrosine_hydroxylase_|TH|groupXIX|ENSFM00250000000576|13279651|13286010|1|13279651|13286010	Tyrosine_3-monooxygenase;_Uncharacterized_protein_|TH|scaffold_119|ENSFM00250000000576|288307|292157|1|288307|292157	tyrosine_hydroxylase_|TH|13|ENSFM00250000000576|6603913|6607376|-1|6603913|6607376	tyrosine_hydroxylase_|th|25|ENSFM00250000000576|24778671|24797839|-1|24778680|24797839	tyrosine_hydroxylase_|TH|GeneScaffold_1705|ENSFM00250000000576|41510|66307|1|41510|66307	tyrosine_hydroxylase_|TH|11|ENSFM00250000000576|2185159|2193107|-1|2185159|2193035	tyrosine_hydroxylase_|Th|7|ENSFM00250000000576|142892752|142931128|-1|142892752|142900014
CUFF_27984_m.24031	1.6844	3.72906	1.99e-10	3.35e-08	0.0708164	0.266113	||JH556822.1|ENSFM00400000131738|1009025|1017845|-1|1009025|1017845	Uncharacterized_protein_|OLA.23493|4|ENSFM00400000131738|32826009|32831326|1|32826009|32831326	Uncharacterized_protein_||GL831140.1|ENSFM00400000131738|3851224|3855781|1|3851224|3855781	||groupVIII|ENSFM00400000131738|14398076|14401971|-1|14398076|14401971	Uncharacterized_protein_||scaffold_135|ENSFM00400000131738|370746|374513|-1|370746|374513	Uncharacterized_protein_||1|ENSFM00400000131738|15221717|15225193|1|15221717|15225193	Uncharacterized_protein_|CABZ01090041.1|22|ENSFM00400000131738|15778948|15789325|1|15778948|15789325	||GeneScaffold_3000|ENSFM00400000131738|4027|11245|-1|4027|11245	*	*
CUFF_41741_m.43650	1.68176	4.30807	2.49e-10	4.04e-08	0.0895188	0.299197
CUFF_21951_m.311039	1.66109	3.9959	4.91e-10	7.4e-08	0.118321	0.343978	solute_carrier_family_22,_member_14_|SLC22A14|JH557235.1|ENSFM00500000406156|125142|127889|1|125142|127889	*	Uncharacterized_protein_|SLC22A14|GL831405.1|ENSFM00500000406156|327888|340022|1|327888|340022	solute_carrier_family_22_member_14_|SLC22A14|scaffold_210|ENSFM00500000406156|56747|62418|1|56747|62418	*	*	Uncharacterized_protein_|CR407588.1|17|ENSFM00500000406156|30654065|30662654|1|30654065|30662654	||GeneScaffold_2030|ENSFM00500000406156|1330|13133|1|1330|13133	*	*
CUFF_35358_m.166300	1.65746	4.17686	3.75e-07	2.71e-05	0.0492601	0.221946
CUFF_49314_m.326495	1.65619	1.90887	1.97e-06	0.000108493	0.0618553	0.248707
comp76307_c1_m.132649	1.65604	0.85005	9.46e-06	0.000405359	0.0572732	0.239318
CUFF_6836_m.71858	1.65532	2.20204	1.54e-06	8.95e-05	0.0633608	0.251716
comp76387_c0_m.133394	1.65401	1.27799	0.000532571	0.00932025	0.0762645	0.27616
comp71473_c0_m.94338	1.64539	5.10701	4.66e-07	3.25e-05	0.109357	0.330691	solute_carrier_family_6_(neurotransmitter_transporter,_noradrenalin),_member_2_|SLC6A2|JH557174.1|ENSFM00710001441580|138050|162998|1|138050|162998	Transporter_|SLC6A2|3|ENSFM00710001441580|27949181|27972905|-1|27949181|27972905	Transporter_|SLC6A2|GL831133.1|ENSFM00710001441580|3155948|3182186|-1|3155948|3182186	solute_carrier_family_6_(neurotransmitter_transporter_noradrenalin)_member_2_|SLC6A2|groupII|ENSFM00710001441580|16792237|16808759|-1|16792237|16808759	Transporter_|SLC6A2|scaffold_28|ENSFM00710001441580|1575212|1593897|1|1575986|1593897	*	solute_carrier_family_6_(neurotransmitter_transporter,_noradrenalin),_member_2_|slc6a2|7|ENSFM00710001441580|36803566|36834866|-1|36806434|36834403	solute_carrier_family_6_(neurotransmitter_transporter_noradrenalin)_member_2_|SLC6A2|GeneScaffold_3454|ENSFM00710001441580|233681|261246|-1|233681|261246	solute_carrier_family_6_(neurotransmitter_transporter_noradrenalin)_member_2_|SLC6A2|16|ENSFM00710001441580|55689516|55740104|1|55690556|55740104	solute_carrier_family_6_(neurotransmitter_transporter_noradrenalin)_member_2_|Slc6a2|8|ENSFM00710001441580|92960079|93001667|1|92961047|93001667
CUFF_1513_m.11470	1.63696	1.26874	1.97e-06	0.000108493	0.0469144	0.216597	patatin-like_phospholipase_domain_containing_1_|PNPLA1|JH556892.1|ENSFM00690001357749|554726|558729|1|554726|558729	Uncharacterized_protein_|PNPLA1|7|ENSFM00690001357749|13694247|13695479|1|13694247|13695479	Uncharacterized_protein_|PNPLA1|GL831196.1|ENSFM00690001357749|2608608|2609891|1|2608647|2609891	*	*	patatin-like_phospholipase_domain_containing_1_|PNPLA1|9|ENSFM00500000270145|4720481|4721573|1|4720481|4721573	*	patatin-like_phospholipase_domain_containing_1_|PNPLA1|GeneScaffold_2185|ENSFM00500000270145|199530|201772|1|199530|201772	*	*
comp59944_c0_m.49594	1.63552	5.53423	1.32e-05	0.000527884	0.0480313	0.219161
CUFF_6170_m.261371	1.62851	1.16557	1.82e-06	0.000102896	0.0350745	0.187282	||JH556667.1|ENSFM00500000272331|1820859|1825668|-1|1820859|1825668	Uncharacterized_protein_||17|ENSFM00500000272331|24040879|24044002|-1|24040879|24044002	Uncharacterized_protein_||GL831134.1|ENSFM00500000272331|7772217|7774556|1|7772217|7774556	||groupIII|ENSFM00500000272331|2763222|2766437|1|2763222|2766437	Uncharacterized_protein_||scaffold_73|ENSFM00500000272331|818536|822206|1|819581|822206	*	Uncharacterized_protein_|CU467824.1|2|ENSFM00500000272331|47745990|47756677|1|47745990|47756677	||GeneScaffold_3641|ENSFM00500000272331|198748|205572|1|198748|205572	*	*
CUFF_17602_m.300468	1.62292	3.15329	4.46e-06	0.000212618	0.0522303	0.22854
CUFF_10118_m.275787	1.62094	3.89121	1.42e-08	1.56e-06	0.0978308	0.312779
comp79060_c3_m.173477	1.6095	2.812	2.19e-05	0.000785828	0.0657546	0.256427	phenylalanine_hydroxylase_|PAH|JH556703.1|ENSFM00250000000576|1557296|1575914|1|1557296|1575914	Uncharacterized_protein_|PAH|23|ENSFM00250000000576|20530310|20542193|-1|20530310|20542193	Uncharacterized_protein_|PAH|GL831195.1|ENSFM00250000000576|332787|349216|-1|332787|349216	*	phenylalanine_hydroxylase_|TRU.2030|scaffold_21|ENSFM00250000000576|1397142|1404139|-1|1397142|1404139	phenylalanine_hydroxylase_|PAH|19|ENSFM00250000000576|1426849|1433330|-1|1426849|1433330	phenylalanine_hydroxylase_|pah|4|ENSFM00250000000576|16459864|16477717|-1|16459864|16477717	*	phenylalanine_hydroxylase_|PAH|12|ENSFM00250000000576|103230663|103352188|-1|103230663|103311381	phenylalanine_hydroxylase_|Pah|10|ENSFM00250000000576|87521795|87584136|1|87521795|87584136
comp75020_c0_m.120555	1.60551	2.76108	7.29e-05	0.00203521	0.063234	0.251464	*	*	*	interleukin_18_receptor_1_|IL18R1|groupII|ENSFM00400000136684|6194704|6199203|1|6194704|6199203	*	*	*	*	*	*
CUFF_29230_m.132913	1.59801	2.9102	1.66e-11	3.46e-09	0.107241	0.327477
CUFF_4217_m.327063	1.59384	1.38766	1.37e-06	8.04e-05	0.0478609	0.218771
CUFF_34999_m.164595	1.58908	1.43599	0.000201631	0.0045255	0.0788947	0.280882	*	solute_carrier_family_12_(potassium/chloride_transporter)_member_5_|SLC12A5_(1_of_2)|5|ENSFM00260000050376|12521830|12564411|-1|12521833|12564411	solute_carrier_family_12_(potassium/chloride_transporter),_member_5_|SLC12A5_(1_of_2)|GL831272.1|ENSFM00260000050376|46579|216419|1|46579|216419	solute_carrier_family_12_(potassium/chloride_transporter)_member_5_|SLC12A5_(2_of_2)|groupXVII|ENSFM00260000050376|3715493|3747480|-1|3715493|3747480	*	*	*	solute_carrier_family_12_(potassium/chloride_transporter)_member_5_|SLC12A5_(3_of_3)|GeneScaffold_2156|ENSFM00260000050376|403155|633784|-1|403155|633784	*	*
comp72197_c0_m.98741	1.58618	6.26247	5.97e-15	2.14e-12	0.0573039	0.239382	*	Uncharacterized_protein_|ACSL4|10|ENSFM00710001441864|18176987|18185813|1|18176987|18185813	Uncharacterized_protein_|ACSL4|GL831174.1|ENSFM00710001441864|570436|576947|-1|570436|576947	acyl-CoA_synthetase_long-chain_family_member_4_|ACSL4|groupIV|ENSFM00710001441864|15052253|15058258|1|15052253|15058258	Uncharacterized_protein_|ACSL4|scaffold_5|ENSFM00710001441864|45866|51159|1|45866|51159	acyl-CoA_synthetase_long-chain_family_member_4_|ACSL4|1|ENSFM00710001441864|3719382|3724039|1|3719382|3724039	acyl-CoA_synthetase_long-chain_family_member_4a_|acsl4a|14|ENSFM00710001441864|29459069|29479568|1|29459069|29479568	acyl-CoA_synthetase_long-chain_family_member_4_|ACSL4|GeneScaffold_3773|ENSFM00710001441864|498095|504854|1|498095|504854	acyl-CoA_synthetase_long-chain_family_member_4_|ACSL4|X|ENSFM00710001441864|108872579|108976632|-1|108884566|108976621	acyl-CoA_synthetase_long-chain_family_member_4_|Acsl4|X|ENSFM00710001441864|142317993|142390535|-1|142317993|142390535
CUFF_37212_m.176577	1.58292	1.79741	8.31e-06	0.000365366	0.0700625	0.264693
comp71041_c0_m.91470	1.58268	4.25052	3.6e-14	1.12e-11	0.0502733	0.224217	v-kit_Hardy-Zuckerman_4_feline_sarcoma_viral_oncogene_homolog_|KIT_(2_of_2)|JH556907.1|ENSFM00440000236844|779228|802169|1|779228|802169	*	v-kit_Hardy-Zuckerman_4_feline_sarcoma_viral_oncogene_homolog_|KIT_(2_of_2)|GL831245.1|ENSFM00440000236844|52677|69221|1|52677|66292	v-kit_Hardy-Zuckerman_4_feline_sarcoma_viral_oncogene_homolog_|KIT|groupIX|ENSFM00440000236844|503930|512558|-1|503930|512558	*	v-kit_Hardy-Zuckerman_4_feline_sarcoma_viral_oncogene_homolog_|KIT_(2_of_2)|18|ENSFM00440000236844|4238926|4247978|-1|4238926|4247978	kit_receptor_b_|kitb|1|ENSFM00440000236844|18214923|18244273|-1|18214923|18244246	v-kit_Hardy-Zuckerman_4_feline_sarcoma_viral_oncogene_homolog_|KIT|GeneScaffold_3789|ENSFM00440000236844|64250|89148|-1|64250|89148	*	*
CUFF_7710_m.266399	1.57923	2.27446	5.36e-07	3.65e-05	0.0424863	0.206122	*	*	vang-like_2_(van_gogh,_Drosophila)_|VANGL2_(2_of_2)|GL831466.1|ENSFM00250000002390|178371|191328|1|178371|191328	vang-like_2_(van_gogh_Drosophila)_|VANGL2_(1_of_2)|groupVII|ENSFM00250000002390|2073738|2078368|1|2073738|2078368	*	*	*	*	*	*
CUFF_50190_m.55315	1.57913	2.00937	0.000154381	0.00362348	0.0615732	0.248139	choline_O-acetyltransferase_|CHAT_(2_of_2)|JH556661.1|ENSFM00500000269707|419026|436047|-1|419026|436047	*	*	*	*	*	*	*	*	*
CUFF_29239_m.132929	1.57527	0.954347	1.23e-05	0.000498158	0.044999	0.21213	*	*	*	*	*	*	*	*	*	*
CUFF_40669_m.194959	1.5738	5.23308	0.000170753	0.00394434	0.0597393	0.244416	6-phosphofructo-2-kinase/fructose-2,6-biphosphatase_3_|PFKFB3|JH556873.1|ENSFM00250000000790|273831|279340|1|273831|279340	Uncharacterized_protein_|PFKFB3|23|ENSFM00250000000790|2160901|2164616|1|2160901|2164616	Uncharacterized_protein_|PFKFB3|GL831319.1|ENSFM00250000000790|427508|433477|1|427508|433477	6-phosphofructo-2-kinase/fructose-26-biphosphatase_3_|PFKFB3|groupIV|ENSFM00250000000790|22147684|22153447|1|22147684|22153447	Uncharacterized_protein_|PFKFB3|scaffold_168|ENSFM00250000000790|461204|465053|1|461204|465053	6-phosphofructo-2-kinase/fructose-2,6-biphosphatase_3_|PFKFB3|19|ENSFM00250000000790|6674689|6679121|1|6674689|6678572	6-phosphofructo-2-kinase/fructose-2,6-biphosphatase_3_|pfkfb3|4|ENSFM00250000000790|24560099|24572537|-1|24560099|24572537	6-phosphofructo-2-kinase/fructose-26-biphosphatase_3_|PFKFB3|GeneScaffold_4376|ENSFM00250000000790|20404|32861|1|20404|32861	6-phosphofructo-2-kinase/fructose-26-biphosphatase_3_|PFKFB3|10|ENSFM00250000000790|6186881|6277495|1|6188279|6275331	6-phosphofructo-2-kinase/fructose-26-biphosphatase_3_|Pfkfb3|2|ENSFM00250000000790|11471430|11502101|-1|11475764|11502090
CUFF_45498_m.214970	1.57093	1.36203	7.36e-05	0.00204961	0.0831823	0.288413
CUFF_30643_m.141447	1.55008	1.72463	0.000135479	0.00326455	0.0605521	0.246073	*	*	*	*	*	*	*	*	*	*
CUFF_32376_m.151834	1.51977	2.13866	5.71e-08	5.45e-06	0.0645975	0.25416	*	*	*	*	*	*	*	*	*	*
comp74536_c2_m.116066	1.51875	1.74391	1.71e-07	1.4e-05	0.0416313	0.204038
comp81954_c1_m.232099	1.51289	1.73545	0.00514315	0.0494973	0.047489	0.21792	*	*	*	*	*	*	*	*	*	*
CUFF_2816_m.62741	1.51053	1.25431	0.000217218	0.00477376	0.0486346	0.220533
CUFF_21439_m.106167	1.50505	1.44361	0.000103188	0.00268402	0.0480669	0.219242
CUFF_32955_m.156031	1.50278	3.7234	1.65e-05	0.000631668	0.0948995	0.308058	*	*	*	*	*	zinc_finger_and_BTB_domain_containing_16_|ZBTB16|Un_random|ENSFM00250000005403|27533033|27593399|-1|27533033|27593399	*	zinc_finger_and_BTB_domain_containing_16_|ZBTB16|GeneScaffold_4377|ENSFM00250000005403|55822|159506|-1|55822|159506	zinc_finger_and_BTB_domain_containing_16_|ZBTB16|11|ENSFM00250000005403|113930315|114121398|1|113930315|114121398	zinc_finger_and_BTB_domain_containing_16_|Zbtb16|9|ENSFM00250000005403|48654311|48835945|-1|48654311|48835945
comp66437_c1_m.68370	1.48409	4.75941	6.59e-11	1.2e-08	0.116979	0.342022	*	*	Uncharacterized_protein_||GL831134.1|ENSFM00500000273108|4475047|4475868|-1|4475047|4475868	*	*	*	forkhead_box_Q1a_|foxq1a|2|ENSFM00500000273108|902565|903497|-1|902565|903497	||GeneScaffold_2758|ENSFM00500000273108|19231|20043|1|19231|20043	forkhead_box_Q1_|FOXQ1|6|ENSFM00500000273108|1312675|1314992|1|1312675|1314992	forkhead_box_Q1_|Foxq1|13|ENSFM00500000273108|31558170|31560970|1|31558170|31560970
CUFF_38276_m.178539	1.48248	3.04585	9.93e-08	8.94e-06	0.0561199	0.236896	*	*	*	*	*	*	*	*	*	*
comp69736_c0_m.84209	1.4744	5.17929	3.36e-08	3.43e-06	0.0742333	0.272458
CUFF_1181_m.8572	1.46784	0.810977	0.000224954	0.00488721	0.0485074	0.220244	*	*	*	*	*	*	*	*	*	*
CUFF_2592_m.61313	1.45972	1.5268	0.000110414	0.00281037	0.0700343	0.26464	Ras_protein-specific_guanine_nucleotide-releasing_factor_2_|RASGRF2_(1_of_2)|JH557184.1|ENSFM00250000001613|182648|216913|-1|182648|216913	Ras_protein-specific_guanine_nucleotide-releasing_factor_2_|RASGRF2_(1_of_2)|12|ENSFM00250000001613|748954|772495|1|748954|772495	*	*	Ras_protein-specific_guanine_nucleotide-releasing_factor_2_|RASGRF2_(1_of_2)|scaffold_27|ENSFM00250000001613|704347|717144|1|704347|717144	Ras_protein-specific_guanine_nucleotide-releasing_factor_2_|RASGRF2_(1_of_3)|4|ENSFM00250000001613|3986967|3997312|-1|3986967|3997312	*	*	*	*
CUFF_39815_m.188851	1.45773	2.3728	7.43e-08	6.92e-06	0.0512327	0.226346	||JH557042.1|ENSFM00500000301898|67794|97959|-1|67794|97959	*	*	*	*	*	*	*	*	*
CUFF_16818_m.95243	1.45412	4.76172	1.22e-11	2.64e-09	0.0680418	0.260848	*	*	*	*	*	*	*	*	*	*
CUFF_34302_m.160092	1.4539	1.78916	0.000364824	0.00707957	0.0552165	0.234982	synaptic_vesicle_glycoprotein_2A_|SV2A_(1_of_2)|JH556728.1|ENSFM00250000000744|1206779|1243085|-1|1206779|1243085	synaptic_vesicle_glycoprotein_2A_|SV2A_(1_of_2)|16|ENSFM00250000000744|26857489|26879021|1|26857489|26879021	synaptic_vesicle_glycoprotein_2A_|SV2A_(1_of_2)|GL831154.1|ENSFM00250000000744|4251818|4292657|-1|4251818|4292657	synaptic_vesicle_glycoprotein_2A_|SV2A_(1_of_2)|groupXX|ENSFM00250000000744|15767362|15782704|1|15767362|15782704	synaptic_vesicle_glycoprotein_2A_|SV2A_(1_of_2)|scaffold_170|ENSFM00250000000744|22462|33849|1|22462|33410	synaptic_vesicle_glycoprotein_2A_|SV2A_(1_of_2)|Un_random|ENSFM00250000000744|29039779|29048581|1|29039779|29048581	*	synaptic_vesicle_glycoprotein_2A_|SV2A_(1_of_2)|GeneScaffold_2524|ENSFM00250000000744|773|38378|1|773|38378	*	*
CUFF_36960_m.175014	1.45021	3.83821	2.7e-10	4.35e-08	0.052883	0.229963	zinc_finger,_AN1-type_domain_2A_|ZFAND2A|JH556672.1|ENSFM00250000004334|3737074|3742875|1|3737074|3742875	Uncharacterized_protein_|ZFAND2A|8|ENSFM00250000004334|7508501|7512945|1|7508501|7512945	Uncharacterized_protein_|ZFAND2A|GL831149.1|ENSFM00250000004334|3656160|3662538|1|3656160|3662538	zinc_finger_AN1-type_domain_2A_|ZFAND2A|groupXI|ENSFM00250000004334|14164745|14167839|-1|14164745|14167839	Uncharacterized_protein_|ZFAND2A|scaffold_15|ENSFM00250000004334|759654|761321|-1|759654|761321	zinc_finger,_AN1-type_domain_2A_|ZFAND2A|3|ENSFM00250000004334|12457699|12459305|-1|12457699|12459305	zinc_finger,_AN1-type_domain_2A_|zfand2a|3|ENSFM00250000004334|43222242|43241628|-1|43222243|43240919	zinc_finger_AN1-type_domain_2A_|ZFAND2A|GeneScaffold_1876|ENSFM00250000004334|955121|958450|-1|955121|958450	zinc_finger_AN1-type_domain_2B_|ZFAND2B|2|ENSFM00250000004334|220059959|220074373|1|220071515|220074373	zinc_finger_AN1_type_domain_2B_|Zfand2b|1|ENSFM00250000004334|75168646|75171629|1|75168655|75171625
comp82178_c0_m.237258	1.44945	7.47847	1e-11	2.27e-09	0.0660455	0.256993
CUFF_213_m.1534	1.44312	2.40898	1.23e-05	0.000498058	0.0721421	0.268593
comp83628_c0_m.249736	1.44308	7.2004	3.36e-09	4.2e-07	0.0487813	0.220865
CUFF_43494_m.207085	1.43824	4.08825	0.00295992	0.0330976	0.0555024	0.235589
comp75989_c0_m.129221	1.437	1.76467	0.00122028	0.0172313	0.045257	0.212737
CUFF_40426_m.193276	1.43491	2.96533	5.07e-08	4.87e-06	0.0656512	0.256225
CUFF_38958_m.183306	1.42727	6.40645	2.45e-10	4.01e-08	0.0638525	0.25269	*	unc-51-like_kinase_1_(C._elegans)_|ULK1_(2_of_2)|9|ENSFM00500000270254|20132044|20144268|1|20132044|20144268	*	unc-51-like_kinase_1_(C._elegans)_|ULK1_(2_of_2)|groupXIII|ENSFM00500000270254|14251407|14261338|1|14251422|14261338	*	*	*	unc-51-like_kinase_1_(C._elegans)_|ULK1_(2_of_2)|GeneScaffold_2102|ENSFM00500000270254|1838065|1855202|1|1838065|1855202	*	*
CUFF_14244_m.289053	1.4213	2.5411	6.67e-08	6.24e-06	0.0453855	0.213039	*	*	*	*	Uncharacterized_protein_||scaffold_120|ENSFM00710001441732|482311|485163|1|482311|485163	Uncharacterized_protein_||14|ENSFM00710001441732|9795291|9796910|1|9795291|9796910	*	*	*	*
CUFF_20967_m.307778	1.41856	4.87929	1.09e-05	0.000456501	0.0508766	0.225559
comp80071_c6_m.192832	1.41694	5.56317	3.04e-05	0.00101941	0.13539	0.367954	family_with_sequence_similarity_134,_member_B_|FAM134B|JH556671.1|ENSFM00500000271618|3899866|3902732|1|3899866|3902732	Uncharacterized_protein_|FAM134B|17|ENSFM00500000271618|8868090|8871194|-1|8868090|8871173	Uncharacterized_protein_|FAM134B|GL831491.1|ENSFM00500000271618|244109|272094|1|244109|272094	family_with_sequence_similarity_134_member_B_|FAM134B|groupIII|ENSFM00500000271618|16761113|16771758|1|16761113|16771758	Uncharacterized_protein_|FAM134B|scaffold_468|ENSFM00500000271618|17680|22899|-1|17680|22899	family_with_sequence_similarity_134,_member_B_|FAM134B|15|ENSFM00500000271618|663996|665859|-1|663996|665859	Uncharacterized_protein_|BX323064.1|2|ENSFM00500000271618|31499718|31518539|-1|31499718|31518539	family_with_sequence_similarity_134_member_B_|FAM134B|GeneScaffold_2108|ENSFM00500000271618|60251|74993|1|60251|74993	family_with_sequence_similarity_134_member_B_|FAM134B|LRG_363||4952|148972|1|4952|148972,family_with_sequence_similarity_134_member_B_|FAM134B|5|ENSFM00500000271618|16473147|16617167|-1|16473163|16617167	family_with_sequence_similarity_134_member_B_|Fam134b|15|ENSFM00500000271618|25843264|25973687|1|25843264|25973687
CUFF_36331_m.171321	1.415	5.31993	2.07e-05	0.000750171	0.0690971	0.262863	*	*	Uncharacterized_protein_||GL831192.1|ENSFM00690001357411|3234873|3245466|1|3234873|3245466	*	*	*	*	*	*	*
CUFF_11231_m.278248	1.41494	1.50565	7.38e-05	0.00205297	0.064633	0.25423
comp105875_c0_m.252854	1.41178	2.83006	0.000719775	0.0115627	0.0374645	0.193557	*	*	*	*	*	*	*	*	*	*
comp77207_c2_m.143728	1.41162	2.5734	5.08e-08	4.87e-06	0.0534222	0.231132
CUFF_18351_m.99969	1.41109	7.52219	1.6e-07	1.34e-05	0.158365	0.397951	||JH556706.1|ENSFM00250000002954|1341688|1347924|-1|1341688|1347924	Uncharacterized_protein_|OLA.4172|24|ENSFM00250000002954|13858778|13864583|-1|13858778|13864583	Uncharacterized_protein_||GL831316.1|ENSFM00250000002954|821272|824607|-1|821272|824607	||groupXVIII|ENSFM00250000002954|10851941|10855974|-1|10851941|10855143	Uncharacterized_protein_||scaffold_72|ENSFM00250000002954|182721|185170|1|182940|185170	Chromosome_14_SCAF15003,_whole_genome_shotgun_sequence;_Uncharacterized_protein_||14|ENSFM00250000002954|5805054|5807581|-1|5805054|5807581	L-threonine_dehydrogenase_|tdh|20|ENSFM00250000002954|19064839|19070182|1|19065612|19070182	||GeneScaffold_329|ENSFM00250000002954|180913|186713|-1|180913|186713	*	L-threonine_dehydrogenase_|Tdh|14|ENSFM00250000002954|63492347|63509092|-1|63492347|63509092
CUFF_25505_m.329323	1.41097	2.23451	0.000896465	0.0136833	0.101723	0.31894
CUFF_13767_m.86605	1.40963	1.34908	0.000118904	0.00295517	0.0462105	0.214966	polycystic_kidney_disease_1-like_2_|PKD1L2_(2_of_2)|JH556721.1|ENSFM00540000717919|1328273|1364158|-1|1328273|1364158	polycystic_kidney_disease_1-like_2_|PKD1L2_(2_of_2)|21|ENSFM00540000717919|29489012|29547025|-1|29489012|29547025	*	*	polycystic_kidney_disease_1-like_2_|PKD1L2_(2_of_2)|scaffold_272|ENSFM00540000717919|328967|350664|-1|328967|350586	polycystic_kidney_disease_1-like_2_|PKD1L2_(2_of_2)|Un_random|ENSFM00540000717919|65025810|65043223|1|65025810|65043223	*	*	*	*
CUFF_21087_m.103764	1.40913	0.763577	0.000212645	0.00471695	0.0587917	0.24247	tachykinin,_precursor_1_|TAC1|JH556777.1|ENSFM00670001239861|681389|685634|1|681389|685634	*	Uncharacterized_protein_|TAC1|GL831700.1|ENSFM00670001239861|51772|57143|-1|51772|57143	tachykinin_precursor_1_|TAC1|scaffold_58|ENSFM00670001239861|590630|595294|1|590630|595294	Uncharacterized_protein_|TAC1|scaffold_274|ENSFM00670001239861|261213|263543|-1|261213|263543	tachykinin,_precursor_1_|TAC1|Un_random|ENSFM00500000495091|16159166|16161021|-1|16159166|16161021	tachykinin_1_|tac1|19|ENSFM00670001239861|26135291|26138850|1|26135465|26138459	tachykinin_precursor_1_|TAC1|GeneScaffold_2060|ENSFM00670001239861|29023|31353|1|29023|31353	tachykinin_precursor_1_|TAC1|7|ENSFM00250000004456|97361220|97369784|1|97361220|97369784	tachykinin_1_|Tac1|6|ENSFM00250000004456|7555071|7562973|1|7555071|7562973
CUFF_24542_m.316627	1.40759	1.15943	7.55e-05	0.00208942	0.10134	0.31834	||JH557280.1|ENSFM00710001441647|42659|62469|-1|42659|62469	Uncharacterized_protein_|HECW2|21|ENSFM00710001441647|18848037|18882006|-1|18848037|18882006	||GL831428.1|ENSFM00710001441647|198606|241622|1|205211|237499	||groupXVI|ENSFM00710001441647|2264112|2284440|1|2264112|2284440	Uncharacterized_protein_||scaffold_38|ENSFM00710001441647|571719|585336|1|571719|585336	||2|ENSFM00710001441647|20818419|20831055|-1|20818419|20831055	HECT,_C2_and_WW_domain_containing_E3_ubiquitin_protein_ligase_2a_|hecw2a|9|ENSFM00710001441647|25193070|25220577|1|25193070|25220577	||GeneScaffold_1897|ENSFM00710001441647|161660|203719|1|161660|203719	HECT_C2_and_WW_domain_containing_E3_ubiquitin_protein_ligase_2_|HECW2|2|ENSFM00710001441647|197063977|197458416|-1|197063977|197457335	HECT_C2_and_WW_domain_containing_E3_ubiquitin_protein_ligase_2_|Hecw2|1|ENSFM00710001441647|53806882|54195168|-1|53806882|54195034
CUFF_13338_m.286867	1.40601	6.22688	3.4e-05	0.00111342	0.0498257	0.223217	*	*	*	*	*	*	*	*	*	*
CUFF_22400_m.108423	1.4056	1.40023	0.000173372	0.00399029	0.145368	0.381272	UDP-GlcNAc:betaGal_beta-1,3-N-acetylglucosaminyltransferase_7_|B3GNT7|JH556707.1|ENSFM00480000262744|1540184|1541455|1|1540184|1541455	Uncharacterized_protein_|B3GNT7|4|ENSFM00480000262744|12519202|12521862|-1|12519202|12521862	Uncharacterized_protein_|B3GNT7|GL831204.1|ENSFM00480000262744|877476|882120|1|877476|882120	UDP-GlcNAc:betaGal_beta-13-N-acetylglucosaminyltransferase_7_|B3GNT7|groupVIII|ENSFM00480000262744|10783233|10785335|-1|10783233|10785335	Uncharacterized_protein_|B3GNT7|scaffold_43|ENSFM00480000262744|1023080|1024342|1|1023080|1024342	UDP-GlcNAc:betaGal_beta-1,3-N-acetylglucosaminyltransferase_7_|B3GNT7|1|ENSFM00480000262744|18474489|18475765|1|18474489|18475765	UDP-GlcNAc:betaGal_beta-1,3-N-acetylglucosaminyltransferase_7_|b3gnt7|22|ENSFM00480000262744|39538921|39543702|1|39538939|39543702	UDP-GlcNAc:betaGal_beta-13-N-acetylglucosaminyltransferase_7_|B3GNT7|GeneScaffold_1671|ENSFM00480000262744|990925|991854|-1|990925|991854	UDP-GlcNAc:betaGal_beta-13-N-acetylglucosaminyltransferase_7_|B3GNT7|2|ENSFM00480000262744|232260254|232265875|1|232260254|232265875	UDP-GlcNAc:betaGal_beta-13-N-acetylglucosaminyltransferase_7_|B3gnt7|1|ENSFM00480000262744|86303221|86307303|1|86303221|86307303
CUFF_29139_m.132238	1.40173	1.38451	0.000242687	0.00514302	0.0775979	0.278564
comp80353_c0_m.198020	1.39879	1.76194	8.76e-05	0.00235319	0.0600249	0.245	*	*	*	*	*	*	*	*	*	*
CUFF_38593_m.324551	1.39394	8.20563	2.01e-09	2.75e-07	0.288717	0.537324
comp79405_c5_m.179344	1.39154	1.83353	1.17e-06	7.09e-05	0.0496906	0.222914	*	*	*	*	*	*	*	*	*	*
comp80904_c4_m.209079	1.39094	1.50056	1.29e-05	0.000517352	0.054054	0.232495
comp75193_c4_m.121911	1.38989	1.0797	0.000460428	0.00839828	0.0697184	0.264042	||JH556718.1|ENSFM00710001441669|500031|532536|-1|500031|532536	*	*	*	*	*	*	*	*	*
comp66345_c0_m.68002	1.38884	2.46073	2.14e-08	2.24e-06	0.0779705	0.279232	RAS_and_EF-hand_domain_containing_|RASEF|JH556662.1|ENSFM00500000271432|1108184|1121384|1|1108184|1121384	Uncharacterized_protein_|RASEF|9|ENSFM00500000271432|9985771|9996122|-1|9985771|9996122	*	*	Uncharacterized_protein_|RASEF|scaffold_11|ENSFM00500000271432|661582|674056|1|661582|674056	RAS_and_EF-hand_domain_containing_|RASEF|12|ENSFM00500000271432|7724114|7732156|1|7724114|7732156	RAS_and_EF-hand_domain_containing_|rasef|8|ENSFM00500000271432|51831869|51866965|1|51831869|51866965	*	RAS_and_EF-hand_domain_containing_|RASEF|9|ENSFM00500000271432|85594500|85678092|-1|85594500|85678043	RAS_and_EF_hand_domain_containing_|Rasef|4|ENSFM00500000271432|73714579|73790709|-1|73714579|73790602
CUFF_15476_m.91636	1.38868	4.06162	8.31e-08	7.62e-06	0.0713661	0.267144	preferentially_expressed_antigen_in_melanoma_|PRAME|JH556688.1|ENSFM00500000296027|2059021|2061677|-1|2059021|2061677	Uncharacterized_protein_|PRAME|20|ENSFM00500000296027|18126976|18129137|-1|18126976|18129137	Uncharacterized_protein_|PRAME|GL831138.1|ENSFM00500000296027|2130762|2132916|-1|2130762|2132916	preferentially_expressed_antigen_in_melanoma_|PRAME|groupXXI|ENSFM00500000296027|9277864|9280061|-1|9277864|9280061	Uncharacterized_protein_|PRAME|scaffold_260|ENSFM00500000296027|186868|189390|1|186880|189088	*	preferentially_expressed_antigen_in_melanoma_|PRAME|7|ENSFM00500000296027|41486722|41493869|1|41486722|41493869	preferentially_expressed_antigen_in_melanoma_|PRAME|GeneScaffold_917|ENSFM00500000296027|4|2372|-1|4|2372	leucine_rich_repeat_containing_14_|LRRC14|8|ENSFM00480000262832|145743376|145750557|1|145743391|145750557	leucine_rich_repeat_containing_14_|Lrrc14|15|ENSFM00480000262832|76710623|76717699|1|76710639|76715035
CUFF_213_m.1527	1.38715	5.89312	1.23e-06	7.37e-05	0.037146	0.192733	RasGEF_domain_family,_member_1B_|RASGEF1B_(1_of_2)|JH556896.1|ENSFM00250000001384|546330|577040|-1|546330|577040	RasGEF_domain_family_member_1B_|RASGEF1B_(1_of_2)|9|ENSFM00250000001384|32542242|32560282|1|32542242|32560282	RasGEF_domain_family,_member_1B_|RASGEF1B_(1_of_2)|GL831164.1|ENSFM00250000001384|3048189|3067308|-1|3048189|3067308	RasGEF_domain_family_member_1B_|RASGEF1B_(1_of_2)|scaffold_520|ENSFM00250000001384|3363|14763|-1|3363|14730	RasGEF_domain_family,_member_1B_|RASGEF1B_(2_of_3)|scaffold_114|ENSFM00250000001384|159|5873|-1|159|5873	RasGEF_domain_family,_member_1B_|RASGEF1B_(1_of_2)|12|ENSFM00250000001384|9629086|9638527|1|9629086|9638527	RasGEF_domain_family,_member_1Ba_|rasgef1ba|5|ENSFM00250000001384|41313283|41411575|-1|41314276|41411575	*	RasGEF_domain_family_member_1B_|RASGEF1B|4|ENSFM00250000001384|82347547|82393082|-1|82348219|82393069	RasGEF_domain_family_member_1B_|Rasgef1b|5|ENSFM00250000001384|99217426|99252927|-1|99217426|99252927
CUFF_34790_m.163074	1.3849	2.40123	2.79e-06	0.000147776	0.0849714	0.291499	Kruppel-like_factor_15_|KLF15_(1_of_2)|JH556761.1|ENSFM00500000271813|853142|866887|1|853142|866887	*	Uncharacterized_protein_|KLF15|GL831180.1|ENSFM00500000271813|2135270|2144875|1|2135270|2144875	Kruppel-like_factor_15_|KLF15_(1_of_2)|groupXVII|ENSFM00500000271813|12139047|12144108|-1|12139047|12144108	Uncharacterized_protein_|KLF15|scaffold_301|ENSFM00500000271813|298119|300330|1|298119|300330	*	*	Kruppel-like_factor_15_|KLF15|GeneScaffold_942|ENSFM00500000271813|27573|34047|1|27573|34047	Kruppel-like_factor_15_|KLF15|3|ENSFM00500000271813|126061478|126076285|-1|126061478|126076285	Kruppel-like_factor_15_|Klf15|6|ENSFM00500000271813|90462576|90475238|1|90462576|90475238
CUFF_46409_m.219723	1.38406	1.18992	3.25e-05	0.0010723	0.0406108	0.201521
CUFF_10325_m.78954	1.37942	1.43513	0.00040145	0.00759994	0.0428989	0.207121	solute_carrier_family_4,_sodium_bicarbonate_transporter,_member_10_|SLC4A10_(1_of_2)|JH556874.1|ENSFM00710001441685|152800|195812|1|152800|195812	solute_carrier_family_4_sodium_bicarbonate_transporter_member_10_|SLC4A10_(1_of_2)|2|ENSFM00710001441685|21661742|21683702|-1|21661742|21683702	*	solute_carrier_family_4_sodium_bicarbonate_transporter_member_10_|SLC4A10_(1_of_2)|groupI|ENSFM00710001441685|20168495|20203699|1|20183155|20203699	*	solute_carrier_family_4,_sodium_bicarbonate_transporter,_member_10_|SLC4A10_(1_of_2)|3|ENSFM00710001441685|3423962|3442742|-1|3423962|3442742	solute_carrier_family_4,_sodium_bicarbonate_transporter,_member_10_|SLC4A10_(2_of_2)|11|ENSFM00710001441685|10749677|10803733|-1|10749677|10803733	solute_carrier_family_4_sodium_bicarbonate_transporter_member_10_|SLC4A10_(1_of_2)|GeneScaffold_829|ENSFM00710001441685|322696|553511|1|322696|553511	solute_carrier_family_4_sodium_bicarbonate_transporter_member_10_|SLC4A10|2|ENSFM00710001441685|162280843|162841792|1|162480936|162841763	solute_carrier_family_4_sodium_bicarbonate_cotransporter-like_member_10_|Slc4a10|2|ENSFM00710001441685|62046462|62326730|1|62046645|62326730
CUFF_30854_m.323208	1.37294	3.54757	3.14e-05	0.00104469	0.189457	0.435267
comp73188_c0_m.105562	1.36916	7.9712	0.00504457	0.0488871	0.045645	0.213647	*	Mhc_class_I_A_precursor_|ORLA-UAA|11|ENSFM00500000269621|15340240|15374324|-1|15340240|15374285	*	*	*	*	*	*	major_histocompatibility_complex_class_I_A_|HLA-A|HSCHR6_MHC_DBB|ENSFM00710001441558|29899000|29903640|1|29899986|29903640,major_histocompatibility_complex_class_I_A_|HLA-A|HSCHR6_MHC_MCF|ENSFM00710001441558|29846763|29992167|1|29988824|29992167	*
comp65389_c0_m.65227	1.36912	1.04406	2.21e-05	0.000788738	0.0943137	0.307105	perilipin_4_|PLIN4|JH556728.1|ENSFM00500000381200|24987|34279|-1|24987|34279	*	Uncharacterized_protein_|PLIN5|GL831233.1|ENSFM00500000381200|1242301|1257340|-1|1242301|1257340	*	*	perilipin_4_|PLIN4|Un_random|ENSFM00500000381200|36877288|36880614|1|36877288|36880614	perilipin_4_|PLIN4|16|ENSFM00500000381200|31025785|31064611|-1|31025785|31064605	*	*	*
CUFF_36737_m.173680	1.36227	1.29028	0.00446838	0.0448945	0.078459	0.280105
CUFF_18164_m.98635	1.36119	8.65704	3.82e-08	3.81e-06	0.0471288	0.217092	sestrin_1_|SESN1|JH556741.1|ENSFM00250000001909|937176|942840|1|937176|942840	Uncharacterized_protein_|SESN1|24|ENSFM00250000001909|7186426|7189414|-1|7186426|7189414	Uncharacterized_protein_|SESN1|GL831215.1|ENSFM00250000001909|471021|474153|-1|471021|474153	sestrin_1_|SESN1|groupXVIII|ENSFM00250000001909|8460149|8495869|1|8460149|8495869	Uncharacterized_protein_|SESN1|scaffold_211|ENSFM00250000001909|10674|13300|1|10686|13300	sestrin_1_|SESN1|14|ENSFM00250000001909|3551384|3554004|1|3551384|3554004	sestrin_1_|sesn1|20|ENSFM00250000001909|32263286|32270038|1|32263287|32270038	sestrin_1_|SESN1|GeneScaffold_4027|ENSFM00250000001909|2966|55162|1|2966|55162	sestrin_1_|SESN1|6|ENSFM00250000001909|109307640|109416022|-1|109307640|109416022	sestrin_1_|Sesn1|10|ENSFM00250000001909|41810574|41908424|1|41810574|41908424
comp81854_c4_m.229721	1.35643	1.03043	0.000404575	0.00765147	0.0408761	0.202178	*	*	Uncharacterized_protein_|STK32A|GL831184.1|ENSFM00260000050596|320833|379722|-1|320833|379722	*	*	*	serine/threonine_kinase_32A_|stk32a|21|ENSFM00260000050596|41296975|41369611|1|41296975|41369146	*	serine/threonine_kinase_32B_|STK32B|4|ENSFM00260000050596|5053169|5502725|1|5053169|5502725	serine/threonine_kinase_32B_|Stk32b|5|ENSFM00260000050596|37446828|37717153|-1|37446828|37717153
CUFF_34811_m.163242	1.34917	2.03545	2.34e-06	0.000127181	0.0599451	0.244837
comp77322_c1_m.145338	1.34526	2.4901	3.4e-05	0.00111342	0.0509058	0.225623	*	*	*	*	*	*	polycystic_kidney_disease_1-like_2_|PKD1L2_(4_of_4)|7|ENSFM00540000717919|67042466|67046274|-1|67042466|67046274	*	*	*
comp82256_c1_m.239067	1.34493	1.34476	0.00076867	0.0121629	0.0456408	0.213637	unc-80_homolog_(C._elegans)_|UNC80|JH556740.1|ENSFM00470000251461|703534|750720|1|703534|750720	unc-80_homolog_(C._elegans)_|UNC80_(2_of_2)|2|ENSFM00470000251461|21551560|21593670|1|21551560|21593670	Uncharacterized_protein_|UNC80|GL831262.1|ENSFM00470000251461|1322280|1390109|1|1322280|1390109	*	unc-80_homolog_(C._elegans)_|UNC80_(2_of_2)|scaffold_358|ENSFM00470000251461|103071|124342|-1|108853|124342	unc-80_homolog_(C._elegans)_|UNC80_(1_of_2)|3|ENSFM00470000251461|2085323|2094860|-1|2085323|2094860	*	*	unc-80_homolog_(C._elegans)_|UNC80|2|ENSFM00470000251461|210636717|210864024|1|210636717|210864024	unc-80_homolog_(C._elegans)_|Unc80|1|ENSFM00470000251461|66468367|66699866|1|66468367|66699866
comp75702_c0_m.126524	1.34059	2.13961	0.000740966	0.0118131	0.0558254	0.236274
CUFF_9799_m.274378	1.34014	2.49959	0.000740808	0.0118131	0.0736031	0.271299
comp80201_c1_m.195103	1.33887	2.78562	1.86e-05	0.000692823	0.0606997	0.246373
CUFF_3818_m.252030	1.33676	1.57375	0.00137373	0.0188335	0.15923	0.399036
comp67371_c0_m.72561	1.33153	2.19652	2.4e-05	0.000839645	0.0611562	0.247298	ADP-ribosylation_factor-like_14_|ARL14_(1_of_2)|JH556872.1|ENSFM00500000274022|209151|213165|-1|209151|213165	Uncharacterized_protein_|ARL14|13|ENSFM00500000274022|12931474|12932306|-1|12931474|12932306	ADP-ribosylation_factor-like_14_|ARL14_(1_of_2)|GL831295.1|ENSFM00500000274022|757957|761184|-1|757957|761184	ADP-ribosylation_factor-like_14_|ARL14_(1_of_2)|groupI|ENSFM00500000274022|10068110|10069294|1|10068110|10068876	ADP-ribosylation_factor-like_14_|ARL14_(1_of_2)|scaffold_9|ENSFM00500000274022|472243|473205|1|472243|473205	ADP-ribosylation_factor-like_14_|ARL14_(1_of_2)|16|ENSFM00500000274022|2067002|2067970|1|2067002|2067970	*	ADP-ribosylation_factor-like_14_|ARL14_(1_of_2)|GeneScaffold_1904|ENSFM00500000274022|57104|58369|1|57104|58369	ADP-ribosylation_factor-like_14_|ARL14|3|ENSFM00500000274022|160394948|160396233|1|160394948|160396233	*
comp69654_c0_m.83793	1.33023	5.32831	2.59e-09	3.42e-07	0.125097	0.35369	peroxiredoxin_6_|PRDX6_(1_of_2)|JH556665.1|ENSFM00250000001617|975409|980219|1|975409|980219	peroxiredoxin_6_|PRDX6_(1_of_2)|4|ENSFM00250000001617|27607827|27612350|1|27607827|27612350	peroxiredoxin_6_|PRDX6_(2_of_2)|GL831140.1|ENSFM00250000001617|6780075|6793355|-1|6780075|6793355	peroxiredoxin_6_|PRDX6_(2_of_2)|groupVIII|ENSFM00250000001617|19306662|19310998|-1|19307100|19310998	peroxiredoxin_6_|PRDX6_(2_of_2)|scaffold_13|ENSFM00250000001617|2338120|2341633|1|2338120|2341633	*	*	peroxiredoxin_6_|PRDX6_(1_of_2)|GeneScaffold_2997|ENSFM00250000001617|148413|153299|-1|148413|153299	*	*
comp69086_c0_m.80568	1.32852	5.2639	1.72e-09	2.38e-07	0.107548	0.327946
comp16987_c0_m.8446	1.32753	2.05645	2.27e-05	0.00080252	0.0484023	0.220005	*	Uncharacterized_protein_|CLDN1|17|ENSFM00500000269751|5535468|5537942|-1|5535468|5537942	Uncharacterized_protein_|CLDN1|GL831134.1|ENSFM00500000269751|11896073|11898840|1|11896073|11898840	claudin_1_|CLDN1|groupIII|ENSFM00500000269751|9086876|9089504|1|9086905|9089504	Claudin_1;_Uncharacterized_protein_|CLDN1|scaffold_166|ENSFM00500000269751|157341|158624|1|157341|158624	*	claudin_1_|cldn1|2|ENSFM00500000269751|88773|91785|-1|88773|91785	claudin_1_|CLDN1|GeneScaffold_4461|ENSFM00500000269751|731869|736563|1|731869|736563	claudin_1_|CLDN1|3|ENSFM00500000269751|190023490|190040264|-1|190023490|190040264	claudin_1_|Cldn1|16|ENSFM00500000269751|26356642|26371841|-1|26356642|26371841
comp78716_c0_m.167574	1.32683	1.49582	0.000130576	0.00318277	0.0696525	0.263918	*	*	*	*	*	*	*	*	*	*
comp71338_c0_m.93387	1.3256	1.3534	0.000307574	0.0061998	0.0477158	0.218439	syntaxin_1B_|STX1B|JH557114.1|ENSFM00250000000549|188185|232275|-1|188185|232275	Uncharacterized_protein_|STX1B|scaffold1171|ENSFM00250000000549|30431|42692|-1|30431|42692	Uncharacterized_protein_|STX1B|GL831151.1|ENSFM00250000000549|1214476|1229023|1|1214476|1229023	syntaxin_1B_|STX1B|groupXI|ENSFM00250000000549|15780939|15790632|1|15780939|15790632	Uncharacterized_protein_|STX1B|scaffold_307|ENSFM00250000000549|208784|218569|1|214553|218569	syntaxin_1B_|STX1B_(1_of_2)|3|ENSFM00250000000549|15273263|15275809|-1|15273263|15275809	syntaxin_1B_|stx1b|19|ENSFM00250000000549|5782509|5878902|-1|5782509|5878902	syntaxin_1B_|STX1B|GeneScaffold_3182|ENSFM00250000000549|168038|194078|1|168038|194078	syntaxin_1B_|STX1B|16|ENSFM00250000000549|31000577|31021949|-1|31000577|31021949	syntaxin_1B_|Stx1b|7|ENSFM00250000000549|127803900|127824549|-1|127803900|127824549
CUFF_42667_m.202757	1.32529	1.01094	0.00351916	0.0375615	0.0437353	0.20913	solute_carrier_family_6_(neurotransmitter_transporter,_glycine),_member_5_|SLC6A5|JH556854.1|ENSFM00710001441580|173372|191893|-1|173372|191893	Transporter_|SLC6A5|3|ENSFM00710001441580|5376958|5401371|1|5376958|5401371	Transporter_|SLC6A5|GL831285.1|ENSFM00710001441580|997584|1019081|1|998707|1014811	solute_carrier_family_6_(neurotransmitter_transporter_glycine)_member_5_|SLC6A5|groupII|ENSFM00710001441580|20027174|20041230|1|20027174|20041230	Transporter_|SLC6A5|scaffold_1|ENSFM00710001441580|1466120|1481176|1|1466120|1481176	solute_carrier_family_6_(neurotransmitter_transporter,_glycine),_member_5_|SLC6A5|5|ENSFM00710001441580|11996800|12007953|-1|11996800|12007953	solute_carrier_family_6_(neurotransmitter_transporter,_glycine),_member_5_|slc6a5|7|ENSFM00710001441580|18004520|18023057|1|18004520|18023057,solute_carrier_family_6_(neurotransmitter_transporter,_glycine),_member_5_|slc6a5|7|ENSFM00710001441580|18682417|18700833|-1|18682417|18700833	solute_carrier_family_6_(neurotransmitter_transporter_glycine)_member_5_|SLC6A5|GeneScaffold_3522|ENSFM00710001441580|213448|231672|1|213448|231672	solute_carrier_family_6_(neurotransmitter_transporter_glycine)_member_5_|SLC6A5|11|ENSFM00710001441580|20620946|20680831|1|20620946|20680831	solute_carrier_family_6_(neurotransmitter_transporter_glycine)_member_5_|Slc6a5|7|ENSFM00710001441580|49910146|49963856|1|49910146|49963856
CUFF_39963_m.189764	1.32063	2.53631	9.25e-05	0.00244594	0.0708569	0.26619
CUFF_6790_m.71610	1.31647	1.67357	0.00051878	0.00912937	0.100355	0.316789	*	*	*	*	*	*	*	*	*	*
CUFF_22712_m.312724	1.31437	1.47395	0.000342062	0.00673065	0.089768	0.299613
comp71408_c2_m.93840	1.31033	2.72794	0.000437304	0.00806952	0.226021	0.475417	calsyntenin_2_|CLSTN2_(2_of_2)|JH556675.1|ENSFM00250000001322|1610847|1692036|-1|1610847|1692036	*	*	*	*	*	*	calsyntenin_2_|CLSTN2_(2_of_2)|GeneScaffold_3237|ENSFM00250000001322|55|106913|1|55|106913	*	*
CUFF_38847_m.182824	1.3103	3.79018	2.17e-09	2.92e-07	0.0599338	0.244814	G_protein-coupled_receptor_143_|GPR143|JH556696.1|ENSFM00250000007206|980824|994608|-1|980824|994608	Uncharacterized_protein_|GPR143|21|ENSFM00250000007206|26338030|26343015|1|26338030|26343015	Uncharacterized_protein_|GPR143|GL831311.1|ENSFM00250000007206|956026|965571|-1|956026|965571	G_protein-coupled_receptor_143_|GPR143|groupXVI|ENSFM00250000007206|8803555|8808879|-1|8803555|8808879	Uncharacterized_protein_|GPR143|scaffold_103|ENSFM00250000007206|561182|565571|1|561182|565571	G_protein-coupled_receptor_143_|GPR143|2|ENSFM00250000007206|12579607|12583398|-1|12579607|12583398	G_protein-coupled_receptor_143_|gpr143|9|ENSFM00250000007206|57062182|57096701|1|57062182|57096418	G_protein-coupled_receptor_143_|GPR143|GeneScaffold_888|ENSFM00250000007206|182374|192158|-1|182374|192158	G_protein-coupled_receptor_143_|GPR143|X|ENSFM00250000007206|9693386|9754337|-1|9693454|9734005	G_protein-coupled_receptor_143_|Gpr143|X|ENSFM00250000007206|152781921|152808646|1|152781986|152808646
CUFF_34823_m.163318	1.3087	1.15616	0.000686087	0.0111441	0.0435485	0.208683	microphthalmia-associated_transcription_factor_|MITF_(2_of_2)|JH556885.1|ENSFM00250000000692|692044|716985|-1|692044|716985	microphthalmia-associated_transcription_factor_|MITF_(2_of_2)|5|ENSFM00250000000692|5166079|5209014|-1|5166079|5209014	microphthalmia-associated_transcription_factor_|MITF_(2_of_2)|GL831152.1|ENSFM00250000000692|2347962|2375409|-1|2347962|2375409	microphthalmia-associated_transcription_factor_|MITF_(2_of_2)|groupXVII|ENSFM00250000000692|14068613|14072374|-1|14068613|14072374	microphthalmia-associated_transcription_factor_|MITF_(2_of_2)|scaffold_150|ENSFM00250000000692|516574|520579|1|517568|520579	microphthalmia-associated_transcription_factor_|MITF_(2_of_2)|11|ENSFM00250000000692|11066609|11069617|-1|11066609|11069617	microphthalmia-associated_transcription_factor_a_|mitfa|6|ENSFM00250000000692|43321687|43364577|1|43357899|43364577	microphthalmia-associated_transcription_factor_|MITF_(2_of_2)|GeneScaffold_3655|ENSFM00250000000692|1178066|1181613|-1|1178066|1181613	*	*
CUFF_23005_m.313694	1.30564	0.688795	0.000418286	0.00783276	0.080058	0.282945	||JH556877.1|ENSFM00500000269621|859690|876295|-1|860225|876295	*	*	*	*	*	*	*	*	*
CUFF_44084_m.210351	1.29741	1.86881	1.06e-05	0.000443268	0.0518477	0.227701
CUFF_15513_m.91944	1.29541	4.70323	0.00531147	0.0505188	0.102633	0.320364	OTU_domain_containing_1_|OTUD1|JH556688.1|ENSFM00250000010861|2806912|2807511|1|2806912|2807511	*	*	OTU_domain_containing_1_|OTUD1|groupXXI|ENSFM00250000010861|8793003|8793878|-1|8793003|8793878	Uncharacterized_protein_|OTUD1|scaffold_142|ENSFM00250000010861|615295|616072|-1|615295|616072	OTU_domain_containing_1_|OTUD1|6|ENSFM00250000010861|4749544|4750596|-1|4749544|4750596	*	OTU_domain_containing_1_|OTUD1|GeneScaffold_4604|ENSFM00250000010861|929261|930112|-1|929261|930112	OTU_domain_containing_1_|OTUD1|10|ENSFM00250000010861|23728198|23731308|1|23728198|23731308	OTU_domain_containing_1_|Otud1|2|ENSFM00250000010861|19658062|19660590|1|19658062|19660590
CUFF_32103_m.150321	1.29485	3.53047	7.12e-06	0.000318128	0.0458256	0.214069	tyrosinase-related_protein_1_|TYRP1_(1_of_2)|JH556769.1|ENSFM00670001235296|1017600|1024347|-1|1017600|1024347	tyrosinase-related_protein_1_|TYRP1_(1_of_2)|18|ENSFM00670001235296|8752566|8756156|-1|8752566|8756156	tyrosinase-related_protein_1_|TYRP1_(2_of_2)|GL831221.1|ENSFM00670001235296|1332931|1337584|-1|1333745|1337584	tyrosinase-related_protein_1_|TYRP1_(1_of_2)|groupVII|ENSFM00670001235296|5570406|5574779|-1|5570406|5574317	Uncharacterized_protein_|TYRP1|scaffold_2235|ENSFM00670001235296|12311|14720|-1|12311|14720	tyrosinase-related_protein_1_|TYRP1|Un_random|ENSFM00670001235296|11601746|11603966|-1|11601746|11603966	tyrosinase-related_protein_1_|TYRP1_(2_of_2)|7|ENSFM00670001235296|77093113|77099079|1|77093113|77099079	tyrosinase-related_protein_1_|TYRP1_(1_of_2)|GeneScaffold_3144|ENSFM00670001235296|16356|26047|-1|16356|26047	tyrosinase-related_protein_1_|TYRP1|9|ENSFM00670001235296|12685439|12710290|1|12693435|12710290	tyrosinase-related_protein_1_|Tyrp1|4|ENSFM00670001235296|80834123|80851719|1|80834230|80851718
CUFF_32113_m.150370	1.2942	1.77719	0.00175246	0.0226519	0.0883271	0.297199	ELAV_(embryonic_lethal,_abnormal_vision,_Drosophila)-like_2_(Hu_antigen_B)_|ELAVL2|JH556769.1|ENSFM00250000000588|165405|206699|-1|165405|206699	Uncharacterized_protein_|ELAVL2|18|ENSFM00250000000588|7680303|7697661|-1|7680303|7697661	Uncharacterized_protein_|ELAVL2|GL831221.1|ENSFM00250000000588|511282|525188|-1|511282|525188	ELAV_(embryonic_lethal_abnormal_vision_Drosophila)-like_2_(Hu_antigen_B)_|ELAVL2|groupVII|ENSFM00250000000588|5040563|5050046|-1|5040563|5050046	Uncharacterized_protein_|ELAVL2|scaffold_195|ENSFM00250000000588|493584|498151|1|493584|498151	ELAV_(embryonic_lethal,_abnormal_vision,_Drosophila)-like_2_(Hu_antigen_B)_|ELAVL2|Un_random|ENSFM00250000000588|11338740|11343763|-1|11338740|11343763	ELAV_(embryonic_lethal,_abnormal_vision,_Drosophila)-like_2_(Hu_antigen_B)_|elavl2|22|ENSFM00250000000588|41211940|41233405|-1|41211940|41233402	ELAV_(embryonic_lethal_abnormal_vision_Drosophila)-like_2_(Hu_antigen_B)_|ELAVL2|GeneScaffold_4019|ENSFM00250000000588|66239|80610|-1|66239|80610	ELAV_(embryonic_lethal_abnormal_vision_Drosophila)-like_2_(Hu_antigen_B)_|ELAVL2|9|ENSFM00250000000588|23690102|23826335|-1|23690102|23821273	ELAV_(embryonic_lethal_abnormal_vision_Drosophila)-like_2_(Hu_antigen_B)_|Elavl2|4|ENSFM00250000000588|91250763|91400785|-1|91253240|91313403
CUFF_18073_m.97967	1.29419	1.36962	0.000365015	0.00707957	0.0591586	0.243225	potassium_voltage-gated_channel,_delayed-rectifier,_subfamily_S,_member_3_|KCNS3_(1_of_2)|JH556749.1|ENSFM00270000056440|1739434|1740921|1|1739434|1740921	Uncharacterized_protein_|KCNS3|24|ENSFM00270000056440|6031957|6033678|-1|6031957|6033678	potassium_voltage-gated_channel,_delayed-rectifier,_subfamily_S,_member_3_|KCNS3_(1_of_2)|GL831178.1|ENSFM00270000056440|4336673|4338172|-1|4336673|4338172	potassium_voltage-gated_channel_delayed-rectifier_subfamily_S_member_3_|KCNS3|groupXVIII|ENSFM00270000056440|9441961|9443603|1|9441961|9443603	*	potassium_voltage-gated_channel,_delayed-rectifier,_subfamily_S,_member_3_|KCNS3|14|ENSFM00270000056440|4275389|4277028|1|4275389|4277028	potassium_voltage-gated_channel,_delayed-rectifier,_subfamily_S,_member_3_|KCNS3_(1_of_2)|13|ENSFM00270000056440|32799379|32800988|-1|32799379|32800988	potassium_voltage-gated_channel_delayed-rectifier_subfamily_S_member_3_|KCNS3|GeneScaffold_1770|ENSFM00270000056440|429033|430490|1|429033|430490	potassium_voltage-gated_channel_delayed-rectifier_subfamily_S_member_3_|KCNS3|2|ENSFM00270000056440|18059114|18542882|1|18059945|18114228	potassium_voltage-gated_channel_delayed-rectifier_subfamily_S_member_3_|Kcns3|12|ENSFM00270000056440|11090202|11150842|-1|11090202|11150373
comp77272_c7_m.144699	1.29341	2.51221	2.71e-07	2.04e-05	0.048493	0.220211	*	protocadherin_10_|PCDH10_(2_of_2)|1|ENSFM00710001441601|36521154|36542522|-1|36521154|36542522	protocadherin_10_|PCDH10_(2_of_2)|GL831194.1|ENSFM00710001441601|3020008|3036979|-1|3020008|3036206	protocadherin_10_|PCDH10_(2_of_2)|groupIX|ENSFM00710001441601|11666673|11682015|1|11666673|11682015	protocadherin_10_|PCDH10_(1_of_2)|scaffold_26|ENSFM00710001441601|1444545|1462278|-1|1446346|1461073	protocadherin_10_|PCDH10_(1_of_2)|Un_random|ENSFM00710001441601|15170949|15185883|1|15170949|15185883	protocadherin_10a_|pcdh10a|1|ENSFM00710001441601|12093416|12128586|-1|12097469|12128416	protocadherin_10_|PCDH10_(2_of_2)|GeneScaffold_3754|ENSFM00710001441601|113516|133125|1|113516|133125	*	*
CUFF_7358_m.264433	1.29243	1.40789	0.000227859	0.00491657	0.0441358	0.210085	||JH556814.1|ENSFM00250000006106|889614|896947|-1|889614|896947	Uncharacterized_protein_|PPPDE2|8|ENSFM00250000006106|17908474|17915244|1|17908474|17915244	||GL831298.1|ENSFM00250000006106|183484|186863|-1|183484|186863	||groupXI|ENSFM00250000006106|5410816|5413266|-1|5410816|5413266	Uncharacterized_protein_|PPPDE2|scaffold_501|ENSFM00250000006106|53287|56085|-1|53287|56085	desumoylating_isopeptidase_1_|DESI1|Un_random|ENSFM00250000006106|6690722|6692965|-1|6690722|6692965	desumoylating_isopeptidase_1a_|desi1a|3|ENSFM00250000006106|25074293|25081216|-1|25074293|25081216	||GeneScaffold_2521|ENSFM00250000006106|150677|155674|-1|150677|155674	desumoylating_isopeptidase_1_|DESI1|22|ENSFM00250000006106|41994032|42017100|-1|41994032|42017100	desumoylating_isopeptidase_1_|Desi1|15|ENSFM00250000006106|81992523|82033862|-1|81992523|82016163
CUFF_50525_m.57428	1.29043	2.52259	0.000320807	0.00637184	0.0443874	0.210683	*	Uncharacterized_protein_||19|ENSFM00500000419982|13664779|13668224|-1|13664779|13668224	*	*	*	*	*	*	*	*
CUFF_27085_m.125715	1.28986	4.18774	7.04e-09	8.2e-07	0.124732	0.353175	||JH556682.1|ENSFM00500000311947|2403799|2405316|-1|2403799|2405316	Uncharacterized_protein_||5|ENSFM00500000311947|30861743|30863233|1|30861743|30863233	Uncharacterized_protein_||GL831146.1|ENSFM00500000311947|6196045|6197592|1|6196045|6197592	||groupXVII|ENSFM00500000311947|7425190|7426647|1|7425190|7426647	*	*	Uncharacterized_protein_|CU633988.1|6|ENSFM00500000311947|1659581|1665436|-1|1659581|1665436	||GeneScaffold_1936|ENSFM00500000311947|127022|128506|1|127022|128506	*	*
CUFF_41741_m.43649	1.28719	4.9055	5.05e-08	4.87e-06	0.0618166	0.248629	pannexin_1_|PANX1_(2_of_3)|JH556984.1|ENSFM00570000851190|3123|10636|1|3123|10636	pannexin_1_|PANX1_(2_of_2)|13|ENSFM00570000851190|4107311|4116214|1|4107311|4116214	pannexin_1_|PANX1_(2_of_2)|GL831340.1|ENSFM00570000851190|1015530|1029573|-1|1015530|1029573	pannexin_1_|PANX1_(2_of_2)|groupI|ENSFM00570000851190|17134277|17138229|-1|17134277|17138229	pannexin_1_|PANX1_(2_of_2)|scaffold_188|ENSFM00570000851190|277686|281790|-1|277686|281790	pannexin_1_|PANX1_(2_of_3)|Un_random|ENSFM00570000851190|19566944|19568901|-1|19566944|19568901	*	pannexin_1_|PANX1_(2_of_2)|GeneScaffold_2270|ENSFM00570000851190|597|14823|-1|597|14823	*	*
CUFF_29783_m.136262	1.28692	3.28485	2.59e-05	0.000894478	0.0638509	0.252687	*	Ca++-dependent_secretion_activator_|CADPS_(2_of_2)|ultracontig62|ENSFM00250000000780|1732823|1835245|1|1732823|1835245	Ca++-dependent_secretion_activator_|CADPS_(1_of_2)|GL831197.1|ENSFM00250000000780|1862591|1927739|-1|1862591|1927739	Ca++-dependent_secretion_activator_|CADPS_(2_of_2)|scaffold_27|ENSFM00250000000780|4081612|4132724|-1|4081612|4132724	Ca++-dependent_secretion_activator_|CADPS_(1_of_3)|scaffold_56|ENSFM00250000000780|49944|92262|1|49944|92262	Ca++-dependent_secretion_activator_|CADPS_(2_of_2)|11|ENSFM00250000000780|5917674|5955785|-1|5917674|5955785	Ca2+-dependent_activator_protein_for_secretion_b_|cadpsb|6|ENSFM00250000000780|41186467|41376424|1|41186467|41376424	Ca++-dependent_secretion_activator_|CADPS_(1_of_2)|GeneScaffold_169|ENSFM00250000000780|686914|750425|-1|686914|750425	*	Ca2+-dependent_secretion_activator_|Cadps|14|ENSFM00250000000780|12372563|12823079|-1|12372563|12823079
CUFF_1099_m.8005	1.28366	3.65237	0.000513998	0.00908733	0.043521	0.208617	Kruppel-like_factor_9_|KLF9|JH556886.1|ENSFM00670001235818|622164|624396|1|622164|624396	Uncharacterized_protein_|KLF9|9|ENSFM00670001235818|16281671|16283699|-1|16281671|16283699	Uncharacterized_protein_|KLF9|GL831253.1|ENSFM00670001235818|1063319|1065476|1|1063319|1065476	Kruppel-like_factor_9_|KLF9|groupXIII|ENSFM00670001235818|11679463|11681419|-1|11679463|11681419	Uncharacterized_protein_|KLF9|scaffold_101|ENSFM00670001235818|14921|16496|1|14921|16496	*	Kruppel-like_factor_9_|klf9|5|ENSFM00670001235818|27719779|27722714|1|27719779|27722714	Kruppel-like_factor_9_|KLF9|GeneScaffold_2119|ENSFM00670001235818|473173|475442|-1|473173|475442	*	*
comp82533_c0_m.245304	1.28271	3.72168	1.17e-05	0.000478413	0.234717	0.484476
CUFF_23179_m.110600	1.28236	2.60933	1.94e-06	0.000108116	0.0470794	0.216978	WW_domain_binding_protein_2_|WBP2|JH556933.1|ENSFM00500000271593|399024|407348|1|399024|407348	Uncharacterized_protein_|WBP2|ultracontig223|ENSFM00500000271593|678|4160|1|833|4160	Uncharacterized_protein_|WBP2|GL831136.1|ENSFM00500000271593|2293307|2298066|1|2293307|2298066	WW_domain_binding_protein_2_|WBP2|groupV|ENSFM00500000271593|6248375|6253140|1|6248375|6253140	Uncharacterized_protein_|WBP2|scaffold_254|ENSFM00500000271593|268404|275478|1|268404|275478	WW_domain_binding_protein_2_|WBP2|2|ENSFM00500000271593|4118278|4120695|-1|4118278|4120695	WW_domain_binding_protein_2_|WBP2|12|ENSFM00500000271593|45935177|45952831|1|45935177|45952831	WW_domain_binding_protein_2_|WBP2|GeneScaffold_2915|ENSFM00500000271593|120175|125130|1|120175|125130	WW_domain_binding_protein_2_|WBP2|17|ENSFM00500000271593|73841780|73852588|-1|73841780|73851501	WW_domain_binding_protein_2_|Wbp2|11|ENSFM00500000271593|116078573|116086995|-1|116078573|116086995
CUFF_22988_m.313691	1.28147	3.05704	0.00153974	0.0205071	0.0466317	0.215944
comp81954_c1_m.232100	1.27988	2.49254	0.000354178	0.00690465	0.0592971	0.24351	piccolo_presynaptic_cytomatrix_protein_|PCLO_(1_of_2)|JH556731.1|ENSFM00600000921250|1063748|1083823|1|1063748|1083823	*	*	*	*	*	*	*	*	*
CUFF_41119_m.197414	1.27556	2.91246	0.000158298	0.00367903	0.0666328	0.258133	transmembrane_protein_100_|TMEM100_(1_of_3)|JH556750.1|ENSFM00600000921694|421940|422353|-1|421940|422353	transmembrane_protein_100_|TMEM100_(1_of_2)|8|ENSFM00600000921694|1655137|1657426|1|1655137|1657426	transmembrane_protein_100_|TMEM100_(1_of_2)|GL831151.1|ENSFM00600000921694|4031754|4032236|1|4031754|4032236	*	transmembrane_protein_100_|TMEM100_(1_of_4)|scaffold_359|ENSFM00600000921694|8261|8665|1|8261|8665	*	transmembrane_protein_100_|TMEM100_(1_of_2)|3|ENSFM00600000921694|10826839|10827270|1|10826839|10827270	transmembrane_protein_100_|TMEM100_(1_of_2)|GeneScaffold_1505|ENSFM00650001145730|264757|265203|1|264757|265203	transmembrane_protein_100_|TMEM100|17|ENSFM00600000921694|53796988|53809482|-1|53796988|53800217	transmembrane_protein_100_|Tmem100|11|ENSFM00600000921694|90030348|90036508|1|90030348|90036508
CUFF_15513_m.91948	1.27531	2.99787	0.00341524	0.0367831	0.0480656	0.219239
comp80215_c1_m.195328	1.27501	1.93827	0.000105475	0.00273189	0.0837193	0.289343
CUFF_39460_m.186713	1.27486	0.882345	0.00310587	0.0343073	0.0562543	0.23718	collapsin_response_mediator_protein_1_|CRMP1|JH556790.1|ENSFM00250000000643|892185|904314|-1|892185|904314	*	Uncharacterized_protein_|CRMP1|GL831245.1|ENSFM00250000000643|1092146|1105127|-1|1092146|1105127	collapsin_response_mediator_protein_1_|CRMP1|groupIX|ENSFM00250000000643|1251844|1260237|-1|1251844|1260237	Uncharacterized_protein_|CRMP1|scaffold_230|ENSFM00250000000643|374059|381872|-1|374059|381872	collapsin_response_mediator_protein_1_|CRMP1|18|ENSFM00250000000643|671109|681546|1|673155|681546	collapsin_response_mediator_protein_1_|crmp1|1|ENSFM00250000000643|13228201|13249457|1|13228201|13249023	*	collapsin_response_mediator_protein_1_|CRMP1|4|ENSFM00250000000643|5749811|5894785|-1|5822491|5894785	collapsin_response_mediator_protein_1_|Crmp1|5|ENSFM00250000000643|37242080|37292132|1|37242080|37292131
CUFF_6178_m.261373	1.27419	3.85001	1.2e-05	0.000487871	0.068626	0.261966	secretogranin_II_|SCG2_(2_of_2)|JH556667.1|ENSFM00500000283829|1831968|1833728|-1|1831968|1833728	secretogranin_II_|SCG2_(2_of_2)|17|ENSFM00500000283829|24050465|24051715|-1|24050465|24051715	secretogranin_II_|SCG2_(2_of_2)|GL831134.1|ENSFM00500000283829|7764540|7766339|1|7764540|7766339	secretogranin_II_|SCG2_(2_of_2)|groupIII|ENSFM00500000283829|2756952|2758757|1|2756952|2758757	secretogranin_II_|SCG2_(2_of_2)|scaffold_73|ENSFM00500000283829|813263|815041|1|813263|815041	secretogranin_II_|SCG2_(2_of_2)|15|ENSFM00500000283829|5360472|5362713|-1|5360472|5362713	*	secretogranin_II_|SCG2_(1_of_2)|contig144078|ENSFM00500000283829|4|1428|1|4|1428	*	*
CUFF_4980_m.67752	1.27412	1.21308	0.00112998	0.01623	0.0466874	0.216073	clarin_2_|CLRN2|JH556920.1|ENSFM00500000273768|230608|233840|-1|230608|233840	Uncharacterized_protein_|CLRN2|1|ENSFM00500000273768|23614392|23616791|1|23614392|23616791	Uncharacterized_protein_|CLRN2|GL831212.1|ENSFM00500000273768|1788227|1791103|1|1788227|1791103	clarin_2_|CLRN2|groupIX|ENSFM00500000273768|6003917|6005259|-1|6003917|6005259	*	*	clarin_2_|CLRN2|1|ENSFM00500000273768|18257123|18259686|1|18257123|18259686	clarin_2_|CLRN2|GeneScaffold_4035|ENSFM00500000273768|837897|840222|-1|837897|840222	clarin_2_|CLRN2|4|ENSFM00500000273768|17516788|17528727|1|17516788|17528727	clarin_2_|Clrn2|5|ENSFM00500000273768|45453751|45464149|1|45453751|45464149
comp75581_c0_m.125303	1.27333	1.68669	0.000138897	0.00331328	0.0472829	0.217446	||JH556868.1|ENSFM00500000307224|495291|500181|1|495291|500181	Uncharacterized_protein_||12|ENSFM00500000307224|26517212|26517883|-1|26517212|26517883	*	*	*	*	Uncharacterized_protein_|BX927317.1|3|ENSFM00500000283886|7952079|7952874|1|7952079|7952874	*	*	*
comp82120_c8_m.235924	1.27259	1.22881	0.000141292	0.0033662	0.0687892	0.262277	membrane_metallo-endopeptidase-like_1_|MMEL1|JH556674.1|ENSFM00250000000269|2076333|2096809|1|2076333|2096809	Uncharacterized_protein_|MMEL1|5|ENSFM00250000000269|7258296|7269675|1|7258296|7269675	Uncharacterized_protein_|MMEL1|GL831583.1|ENSFM00250000000269|158136|169920|-1|158136|169920	membrane_metallo-endopeptidase-like_1_|MMEL1|groupXVII|ENSFM00250000000269|6370267|6378436|1|6370267|6378436	Uncharacterized_protein_|MMEL1|scaffold_56|ENSFM00250000000269|1125085|1131740|1|1125085|1131740	membrane_metallo-endopeptidase-like_1_|MMEL1|11|ENSFM00250000000269|4968509|4974339|-1|4968509|4974339	Uncharacterized_protein_|MMEL1|11|ENSFM00250000000269|42025785|42081244|1|42025785|42081244	membrane_metallo-endopeptidase-like_1_|MMEL1|GeneScaffold_259|ENSFM00250000000269|606210|615880|1|606210|615880	membrane_metallo-endopeptidase-like_1_|MMEL1|1|ENSFM00250000000269|2522078|2564481|-1|2522082|2564429	membrane_metallo-endopeptidase-like_1_|Mmel1|4|ENSFM00250000000269|154869585|154895528|1|154871629|154895521
CUFF_36651_m.173242	1.27226	3.73751	0.000200624	0.00450822	0.0553758	0.235321	thromboxane_A_synthase_1_(platelet)_|TBXAS1|JH556666.1|ENSFM00310000088994|1585646|1599506|1|1585646|1599506	Uncharacterized_protein_|TBXAS1|6|ENSFM00310000088994|25731506|25739442|1|25731506|25739442	thromboxane_A_synthase_1_(platelet)_|TBXAS1_(1_of_2)|GL831185.1|ENSFM00310000088994|2875607|2884425|1|2875607|2884425	thromboxane_A_synthase_1_(platelet)_|TBXAS1|groupXIX|ENSFM00310000088994|17528553|17534230|1|17528553|17534230	Uncharacterized_protein_|TBXAS1|scaffold_2|ENSFM00310000088994|393403|397604|-1|394289|397604	thromboxane_A_synthase_1_(platelet)_|TBXAS1|13|ENSFM00310000088994|7203448|7206637|-1|7203448|7206637	thromboxane_A_synthase_1_(platelet,_cytochrome_P450,_family_5,_subfamily_A)_|tbxas1|18|ENSFM00310000088994|12104314|12321906|1|12104314|12321906	thromboxane_A_synthase_1_(platelet)_|TBXAS1|GeneScaffold_2612|ENSFM00310000088994|166|48412|1|166|48412	thromboxane_A_synthase_1_(platelet)_|TBXAS1|7|ENSFM00310000088994|139476850|139720125|1|139528952|139720123	thromboxane_A_synthase_1_platelet_|Tbxas1|6|ENSFM00310000088994|38875404|39084585|1|38918980|39084585
CUFF_39894_m.189143	1.27204	2.31544	1.12e-05	0.000462305	0.061205	0.247396	||JH557360.1|ENSFM00260000050522|45513|54959|-1|45513|54959	*	Uncharacterized_protein_||GL831181.1|ENSFM00260000050522|517502|559160|-1|517502|559160	||groupI|ENSFM00260000050522|27739131|27742254|-1|27739131|27742254	Uncharacterized_protein_||scaffold_57|ENSFM00260000050522|174333|179386|1|174333|179386	Uncharacterized_protein_||3|ENSFM00260000050522|987932|992504|1|987932|992504	*	*	*	*
comp68772_c1_m.79189	1.26871	2.01182	5.89e-07	3.91e-05	0.0528488	0.229889	solute_carrier_family_22_(organic_anion_transporter),_member_7_|SLC22A7_(1_of_4)|JH556990.1|ENSFM00400000131714|284196|292383|1|284196|292383	solute_carrier_family_22_(organic_anion_transporter)_member_7_|SLC22A7_(1_of_2)|1|ENSFM00400000131714|2680558|2694806|-1|2680558|2694806	solute_carrier_family_22_(organic_anion_transporter),_member_7_|SLC22A7_(2_of_4)|GL831255.1|ENSFM00400000131714|1859160|1880670|1|1859160|1880670	*	*	solute_carrier_family_22_(organic_anion_transporter),_member_7_|SLC22A7_(1_of_4)|Un_random|ENSFM00400000131714|37715375|37719376|1|37715375|37719376	solute_carrier_family_22_(organic_anion_transporter),_member_7a_|slc22a7a|11|ENSFM00400000131714|31605199|31618420|1|31605199|31618420	*	solute_carrier_family_22_(organic_anion_transporter)_member_7_|SLC22A7|6|ENSFM00400000131714|43263432|43273276|1|43266002|43273276	solute_carrier_family_22_(organic_anion_transporter)_member_7_|Slc22a7|17|ENSFM00400000131714|46432185|46438477|-1|46432185|46438477
CUFF_26332_m.121503	1.26703	1.3602	0.000202806	0.00453963	0.0586668	0.242212	guanine_nucleotide_binding_protein_(G_protein),_beta_5_|GNB5_(1_of_2)|JH556946.1|ENSFM00250000000545|285740|292201|1|285740|292201	guanine_nucleotide_binding_protein_(G_protein)_beta_5_|GNB5_(1_of_2)|6|ENSFM00250000000545|10300945|10305083|1|10300945|10305083	*	guanine_nucleotide_binding_protein_(G_protein)_beta_5_|GNB5_(1_of_2)|groupXIX|ENSFM00250000000545|7404582|7408625|-1|7404582|7408625	guanine_nucleotide_binding_protein_(G_protein),_beta_5_|GNB5_(1_of_2)|scaffold_198|ENSFM00250000000545|327651|330888|1|327651|330888	*	guanine_nucleotide_binding_protein_(G_protein),_beta_5a_|gnb5a|25|ENSFM00250000000545|4850245|4863511|1|4850245|4863511	guanine_nucleotide_binding_protein_(G_protein)_beta_5_|GNB5_(1_of_2)|GeneScaffold_1297|ENSFM00250000000545|9150|12613|-1|9150|12613	guanine_nucleotide_binding_protein_(G_protein)_beta_5_|GNB5|15|ENSFM00250000000545|52413117|52483566|-1|52413117|52483566	guanine_nucleotide_binding_protein_(G_protein)_beta_5_|Gnb5|9|ENSFM00250000000545|75311395|75344964|1|75311395|75344964
CUFF_42509_m.201881	1.26413	2.83438	3.89e-05	0.00124439	0.202581	0.45009	||JH556761.1|ENSFM00690001368298|1682587|1690339|1|1682587|1690339	*	*	*	*	*	*	*	*	*
CUFF_16422_m.92572	1.26151	1.12842	0.000647711	0.0107039	0.0392725	0.198173	*	*	*	*	*	*	*	*	*	*
CUFF_24081_m.113324	1.25769	1.85575	1.85e-05	0.000692529	0.041382	0.203426
CUFF_39958_m.189818	1.2565	1.27917	0.00133006	0.0183807	0.0494539	0.222382	atlastin_GTPase_1_|ATL1|JH556695.1|ENSFM00250000001436|470175|488820|1|470175|488820	Uncharacterized_protein_|ATL1|22|ENSFM00250000001436|677624|684333|-1|677624|684333	Uncharacterized_protein_|ATL1|GL831153.1|ENSFM00250000001436|483831|497459|1|483831|497459	atlastin_GTPase_1_|ATL1|groupXV|ENSFM00250000001436|11683926|11691968|1|11683926|11691968	Uncharacterized_protein_|ATL1|scaffold_246|ENSFM00250000001436|149172|154169|-1|149172|154169	atlastin_GTPase_1_|ATL1|10|ENSFM00250000001436|11696402|11700771|-1|11696402|11700771	atlastin_GTPase_1_|atl1|13|ENSFM00250000001436|37166581|37186266|1|37166705|37186264	atlastin_GTPase_1_|ATL1|GeneScaffold_3467|ENSFM00250000001436|191145|200725|1|191145|200725	atlastin_GTPase_1_|ATL1|14|ENSFM00250000001436|50999227|51099786|1|51026743|51099782	atlastin_GTPase_1_|Atl1|12|ENSFM00250000001436|69893105|69964085|1|69893105|69964085
comp45171_c0_m.25601	1.2563	1.58737	0.000195823	0.00442127	0.040844	0.202099	*	*	*	*	*	*	zgc:193682_|zgc:193682|16|ENSFM00610000973047|26215223|26216421|1|26215223|26216421	*	*	*
CUFF_33432_m.33577	1.25383	0.882932	0.000950544	0.0142229	0.0398971	0.199743	protocadherin_9_|PCDH9|JH556701.1|ENSFM00250000000558|45312|232960|-1|45312|232960	Uncharacterized_protein_|PCDH9|3|ENSFM00250000000558|13461659|13464754|1|13461659|13464754	Uncharacterized_protein_|PCDH9|GL831173.1|ENSFM00250000000558|3327296|3514126|-1|3327296|3514126	protocadherin_9_|PCDH9|groupII|ENSFM00250000000558|6665264|6668296|1|6665264|6668296	*	protocadherin_9_|PCDH9|5|ENSFM00250000000558|8995463|9116393|-1|8995463|9116393	*	*	protocadherin_9_|PCDH9|13|ENSFM00250000000558|66876967|67804468|-1|66876969|67802707	protocadherin_9_|Pcdh9|14|ENSFM00250000000558|93015512|93888732|-1|93015512|93888732
CUFF_18129_m.98282	1.25285	7.20681	1.01e-07	9.05e-06	0.0683283	0.261397	Forkhead_protein_FoxO5_|FOXO5|JH556741.1|ENSFM00250000000963|987771|1023657|-1|987771|1023657	forkhead_box_O5_|OLA.27121|24|ENSFM00250000000963|7121463|7152179|1|7121463|7152179	forkhead_box_O3_|FOXO3_(1_of_2)|GL831215.1|ENSFM00250000000963|385605|423927|1|385605|423927	forkhead_box_O3_|FOXO3_(2_of_2)|groupXVIII|ENSFM00250000000963|8529496|8560088|-1|8529496|8560088	forkhead_box_O3_|FOXO3_(1_of_2)|scaffold_211|ENSFM00250000000963|37042|61584|-1|37042|61584	forkhead_box_O3_|FOXO3_(2_of_3)|Un_random|ENSFM00250000000963|86317929|86319364|-1|86317929|86319364	forkhead_box_O3b_|foxo3b|20|ENSFM00250000000963|32323909|32371617|-1|32325646|32371617	*	forkhead_box_O3_|FOXO3|6|ENSFM00250000000963|108881038|109005977|1|108881038|109005977	forkhead_box_O3_|Foxo3|10|ENSFM00250000000963|42181841|42276755|-1|42185786|42276742
CUFF_25075_m.117012	1.25037	1.47341	0.00126229	0.0176758	0.053772	0.231888
comp76341_c3_m.132966	1.23868	4.85347	5.86e-06	0.000268322	0.117185	0.342322	growth_hormone_receptor_|GHR_(2_of_2)|JH557110.1|ENSFM00710001441690|292607|298832|1|292607|298832	growth_hormone_receptor_|GHR_(2_of_2)|12|ENSFM00710001441690|27405925|27425133|-1|27405925|27425133	Growth_hormone_receptor_type_2;_Uncharacterized_protein_|GHR2|GL831141.1|ENSFM00710001441690|3541370|3558893|1|3541379|3558893	growth_hormone_receptor_|GHR_(1_of_2)|groupXIV|ENSFM00710001441690|10388550|10398180|1|10388550|10398180	growth_hormone_receptor_|GHR_(2_of_2)|scaffold_128|ENSFM00710001441690|592452|598572|-1|592452|598563	Class_I_helical_cytokine_receptor_member_5;_Uncharacterized_protein_|CRFA5|Un_random|ENSFM00710001441690|74036117|74040787|1|74036117|74040787	growth_hormone_receptor_b_|ghrb|21|ENSFM00710001441690|19570751|19593213|-1|19570763|19593213	growth_hormone_receptor_|GHR_(2_of_2)|GeneScaffold_3719|ENSFM00710001441690|78965|87186|1|78965|87186	*	*
CUFF_36990_m.175161	1.23833	2.70105	0.000388198	0.00740815	0.0858511	0.293004	G_protein-coupled_receptor_146_|GPR146|JH556672.1|ENSFM00250000007250|4285205|4286206|1|4285205|4286206	Uncharacterized_protein_|GPR146|8|ENSFM00250000007250|8217249|8218392|1|8217249|8218392	Uncharacterized_protein_|GPR146|GL831149.1|ENSFM00250000007250|4263351|4264352|1|4263351|4264352	G_protein-coupled_receptor_146_|GPR146|groupXI|ENSFM00250000007250|13807820|13808821|-1|13807820|13808821	Uncharacterized_protein_|GPR146|scaffold_15|ENSFM00250000007250|521272|522802|-1|521709|522802	G_protein-coupled_receptor_146_|GPR146|3|ENSFM00250000007250|12264033|12265031|-1|12264033|12265031	G_protein-coupled_receptor_146_|gpr146|3|ENSFM00250000007250|45725379|45755688|1|45725601|45755681	G_protein-coupled_receptor_146_|GPR146|contig102074|ENSFM00250000007250|112|1139|1|112|1139	G_protein-coupled_receptor_146_|GPR146|7|ENSFM00250000007250|1084212|1098897|1|1097141|1098897	G_protein-coupled_receptor_146_|Gpr146|5|ENSFM00250000007250|139377742|139396415|1|139380581|139396415
comp81738_c2_m.226924	1.23692	2.97543	7.27e-06	0.000324018	0.0941339	0.306813
CUFF_46409_m.219721	1.2366	5.11668	1.64e-07	1.35e-05	0.0541954	0.232799	inositol_1,3,4,5,6-pentakisphosphate_2-kinase_|IPPK|JH557253.1|ENSFM00250000007913|59445|77346|1|59445|77346	Uncharacterized_protein_|IPPK|ultracontig62|ENSFM00250000007913|1175359|1191067|1|1175359|1191067	Uncharacterized_protein_|IPPK|GL831191.1|ENSFM00250000007913|1837304|1861807|1|1837668|1857915	inositol_13456-pentakisphosphate_2-kinase_|IPPK|groupXVII|ENSFM00250000007913|1532811|1540197|1|1532811|1540197	Uncharacterized_protein_|IPPK|scaffold_192|ENSFM00250000007913|385257|393574|-1|385257|393574	inositol_1,3,4,5,6-pentakisphosphate_2-kinase_|IPPK_(1_of_2)|Un_random|ENSFM00250000007913|17299137|17305175|-1|17299137|17305175	inositol_1,3,4,5,6-pentakisphosphate_2-kinase_|ippk|22|ENSFM00250000007913|10626482|10649330|-1|10626482|10649330	inositol_13456-pentakisphosphate_2-kinase_|IPPK|GeneScaffold_535|ENSFM00250000007913|3262|13785|1|3262|13785	inositol_13456-pentakisphosphate_2-kinase_|IPPK|9|ENSFM00250000007913|95375466|95432547|-1|95375466|95432547	inositol_13456-pentakisphosphate_2-kinase_|Ippk|13|ENSFM00250000007913|49421311|49462990|1|49421311|49462990
CUFF_828_m.5660	1.23473	1.51671	0.000275496	0.00571421	0.0393767	0.198436
CUFF_36416_m.171794	1.2345	6.83643	2.5e-05	0.000873281	0.0579157	0.240657	||JH556836.1|ENSFM00710001441682|526004|529020|-1|526004|529020	Uncharacterized_protein_||22|ENSFM00710001441682|25798475|25802026|1|25798475|25802026	Uncharacterized_protein_||GL831192.1|ENSFM00710001441682|1807067|1808877|1|1807067|1808877	||groupXV|ENSFM00710001441682|1332094|1333967|-1|1332094|1333967	Uncharacterized_protein_||scaffold_338|ENSFM00710001441682|186955|188670|-1|186955|188670	Uncharacterized_protein_||10|ENSFM00710001441682|12309412|12310899|1|12309412|12310899	si:dkey-33c12.3_|si:dkey-33c12.3|13|ENSFM00710001441682|8679134|8684248|-1|8679135|8684247	*	*	*
CUFF_23299_m.111442	1.23256	1.62399	8.82e-05	0.00236326	0.0586412	0.242159	mitogen-activated_protein_kinase_8_|MAPK8_(1_of_2)|JH556936.1|ENSFM00460000244930|269745|283172|-1|269745|283172	mitogen-activated_protein_kinase_8_|MAPK8_(1_of_2)|19|ENSFM00460000244930|233044|245097|1|233044|245097	mitogen-activated_protein_kinase_8_|MAPK8_(1_of_2)|GL831136.1|ENSFM00460000244930|5400258|5427295|1|5409545|5427295	mitogen-activated_protein_kinase_8_|MAPK8_(1_of_2)|groupV|ENSFM00460000244930|7618036|7633755|-1|7618092|7633755	mitogen-activated_protein_kinase_8_|MAPK8_(1_of_2)|scaffold_3|ENSFM00460000244930|3209374|3221551|1|3209374|3221551	mitogen-activated_protein_kinase_8_|MAPK8_(1_of_2)|2|ENSFM00460000244930|5270926|5282035|-1|5270926|5282035	mitogen-activated_protein_kinase_8b_|mapk8b|12|ENSFM00460000244930|2770278|2787246|-1|2770885|2782937	mitogen-activated_protein_kinase_8_|MAPK8_(2_of_2)|GeneScaffold_1973|ENSFM00460000244930|51869|66627|-1|51869|66627	*	*
CUFF_21439_m.106166	1.23132	4.86661	9.89e-05	0.00259312	0.0689271	0.26254	*	v-myc_myelocytomatosis_viral_oncogene_homolog_1_lung_carcinoma_derived_(avian)_|MYCL1_(1_of_2)|11|ENSFM00380000124762|13798013|13801114|-1|13798013|13801114	*	*	*	*	*	*	*	*
comp56581_c0_m.40492	1.22983	1.07655	0.000329656	0.00653394	0.0455144	0.213341	*	*	*	*	*	*	*	*	*	*
comp44826_c0_m.24043	1.22737	1.19193	0.00107693	0.0156989	0.0443882	0.210685
comp80481_c1_m.200614	1.22549	2.04151	0.00285031	0.0322069	0.0462748	0.215116	astrotactin_1_|ASTN1|JH556675.1|ENSFM00250000001299|150472|434956|-1|150472|434956	Uncharacterized_protein_|ASTN1|17|ENSFM00250000001299|20162334|20451234|-1|20162334|20451234	Uncharacterized_protein_|ASTN1|GL831261.1|ENSFM00250000001299|1542358|1960798|1|1542358|1960798	astrotactin_1_|ASTN1|groupIII|ENSFM00250000001299|3571387|3812973|1|3571387|3812973	Uncharacterized_protein_|ASTN1|scaffold_109|ENSFM00250000001299|257759|512988|-1|257759|512988	astrotactin_1_|ASTN1|Un_random|ENSFM00250000001299|20282359|20471387|-1|20282359|20471387	astrotactin_1_|astn1|2|ENSFM00250000001299|34291015|34703231|1|34291230|34703231	astrotactin_1_|ASTN1|GeneScaffold_2505|ENSFM00250000001299|229|70833|1|229|70833	astrotactin_1_|ASTN1|1|ENSFM00250000001299|176826438|177134109|-1|176830221|177133826	astrotactin_1_|Astn1|1|ENSFM00250000001299|158362304|158691786|1|158362304|158691786
CUFF_1438_m.10893	1.22438	1.43299	0.000834395	0.0129124	0.0421312	0.205259	Fas_apoptotic_inhibitory_molecule_2_|FAIM2_(2_of_2)|JH556723.1|ENSFM00500000269895|2282870|2287989|-1|2282870|2287989	Fas_apoptotic_inhibitory_molecule_2_|FAIM2_(1_of_2)|7|ENSFM00500000269895|12702972|12708082|-1|12702972|12708082	Fas_apoptotic_inhibitory_molecule_2_|FAIM2_(1_of_2)|GL831196.1|ENSFM00500000269895|1588792|1591338|-1|1588792|1591338	Fas_apoptotic_inhibitory_molecule_2_|FAIM2_(1_of_2)|groupXII|ENSFM00500000269895|11470832|11473427|-1|11470832|11473427	Fas_apoptotic_inhibitory_molecule_2_|FAIM2_(1_of_2)|scaffold_66|ENSFM00500000269895|285163|286700|1|285163|286700	Fas_apoptotic_inhibitory_molecule_2_|FAIM2_(1_of_2)|9|ENSFM00500000269895|4094387|4095927|-1|4094387|4095927	*	Fas_apoptotic_inhibitory_molecule_2_|FAIM2_(1_of_2)|GeneScaffold_1722|ENSFM00500000269895|518641|520391|-1|518641|520391	*	Fas_apoptotic_inhibitory_molecule_2_|Faim2|15|ENSFM00500000269895|99497005|99528017|-1|99497005|99528017
CUFF_34137_m.159209	1.22438	1.38192	0.000779229	0.0122687	0.04008	0.2002	cholinergic_receptor,_nicotinic,_alpha_3_(neuronal)_|CHRNA3|JH556801.1|ENSFM00710001441590|1041918|1048780|1|1041918|1048780	Uncharacterized_protein_|CHRNA3|3|ENSFM00710001441590|27274708|27279164|1|27274708|27279164	Uncharacterized_protein_|CHRNA3|GL831133.1|ENSFM00710001441590|2631356|2639323|1|2631356|2639323	cholinergic_receptor_nicotinic_alpha_3_(neuronal)_|CHRNA3|groupII|ENSFM00710001441590|16334133|16339054|1|16334467|16339054	Uncharacterized_protein_|CHRNA3|scaffold_418|ENSFM00710001441590|138075|148747|1|138297|147958	cholinergic_receptor,_nicotinic,_alpha_3_(neuronal)_|CHRNA3|5|ENSFM00710001441590|1668348|1672690|-1|1668348|1672306	cholinergic_receptor,_nicotinic,_alpha_3_|chrna3|18|ENSFM00710001441590|49572937|49581523|1|49572937|49581523	cholinergic_receptor_nicotinic_alpha_3_(neuronal)_|CHRNA3|GeneScaffold_3427|ENSFM00710001441590|450864|458254|1|450864|458254	cholinergic_receptor_nicotinic_alpha_3_(neuronal)_|CHRNA3|15|ENSFM00710001441590|78885394|78913637|-1|78887647|78913521	cholinergic_receptor_nicotinic_alpha_polypeptide_3_|Chrna3|9|ENSFM00710001441590|55011343|55026559|-1|55011343|55026559
comp74441_c0_m.115141	1.22419	4.11653	3.01e-05	0.0010126	0.0516283	0.227219	||JH557002.1|ENSFM00260000050688|483518|484277|-1|483518|484277,||JH557002.1|ENSFM00260000050688|474970|475725|1|474970|475725	*	||GL831154.1|ENSFM00260000050688|1691549|1694190|-1|1691549|1694190	*	Uncharacterized_protein_|PLEKHF1|scaffold_65|ENSFM00260000050688|260388|261146|1|260388|261146	*	*	*	*	*
CUFF_33044_m.30217	1.22395	1.51528	0.00718079	0.0616963	0.0464824	0.215598	solute_carrier_family_5_(choline_transporter),_member_7_|SLC5A7_(2_of_2)|JH556833.1|ENSFM00250000001595|358222|365152|1|358222|365152	solute_carrier_family_5_(choline_transporter)_member_7_|SLC5A7_(1_of_2)|3|ENSFM00250000001595|15622405|15625785|-1|15622405|15625785	solute_carrier_family_5_(choline_transporter),_member_7_|SLC5A7_(1_of_2)|GL831173.1|ENSFM00250000001595|1352583|1359870|1|1352583|1359870	solute_carrier_family_5_(choline_transporter)_member_7_|SLC5A7_(2_of_2)|groupII|ENSFM00250000001595|8135996|8140663|-1|8135996|8140663	solute_carrier_family_5_(choline_transporter),_member_7_|SLC5A7_(2_of_2)|scaffold_1|ENSFM00250000001595|5943786|5947271|-1|5943786|5947271	solute_carrier_family_5_(choline_transporter),_member_7_|SLC5A7_(2_of_2)|5|ENSFM00250000001595|7969951|7973493|1|7969951|7973493	solute_carrier_family_5_(choline_transporter),_member_7_|SLC5A7_(1_of_2)|1|ENSFM00250000001595|33876331|33894674|1|33876401|33891692	solute_carrier_family_5_(choline_transporter)_member_7_|SLC5A7_(1_of_2)|GeneScaffold_2896|ENSFM00250000001595|126593|132467|-1|126593|132467	solute_carrier_family_5_(choline_transporter)_member_7_|SLC5A7|2|ENSFM00250000001595|108602979|108630450|1|108602995|108630450	*
comp83252_c0_m.249507	1.22361	9.06957	0.00394474	0.0407522	0.17755	0.421367	F-box_protein_32_|FBXO32|JH556692.1|ENSFM00250000002404|249596|259281|1|249596|259281	Uncharacterized_protein_|FBXO32|16|ENSFM00250000002404|10823477|10828431|1|10823477|10828431	Uncharacterized_protein_|FBXO32|GL831158.1|ENSFM00250000002404|3132318|3139009|1|3132318|3139009	F-box_protein_32_|FBXO32|groupXX|ENSFM00250000002404|5611594|5616828|-1|5611594|5616828	Uncharacterized_protein_|FBXO32|scaffold_153|ENSFM00250000002404|106214|110595|-1|106214|110595	F-box_protein_32_|FBXO32|8|ENSFM00250000002404|3632183|3636234|-1|3632183|3636234	F-box_protein_32_|fbxo32|16|ENSFM00250000002404|27498594|27511914|1|27498594|27511914	*	F-box_protein_32_|FBXO32|8|ENSFM00250000002404|124510129|124553446|-1|124510129|124553446	F-box_protein_32_|Fbxo32|15|ENSFM00250000002404|58175879|58214892|-1|58175879|58214892
CUFF_25658_m.118780	1.22195	2.70509	0.000822868	0.0127966	0.0912853	0.302135
CUFF_39576_m.187340	1.2214	5.54432	1.75e-05	0.000665219	0.057734	0.240279	regulator_of_cell_cycle_|RGCC|JH556763.1|ENSFM00670001238766|749331|756581|1|749331|756581	Uncharacterized_protein_|RGCC|21|ENSFM00670001238766|13555339|13561376|-1|13555339|13561376	Uncharacterized_protein_|RGCC|GL831210.1|ENSFM00670001238766|2747305|2752348|1|2747305|2752348	regulator_of_cell_cycle_|RGCC|groupXVI|ENSFM00670001238766|17924003|17926186|-1|17924003|17926186	*	*	regulator_of_cell_cycle_|rgcc|9|ENSFM00670001238766|17954983|17966090|1|17954983|17966090	regulator_of_cell_cycle_|RGCC|GeneScaffold_1766|ENSFM00670001238766|517|1671|-1|517|1671	regulator_of_cell_cycle_|RGCC|13|ENSFM00600000922257|42031695|42045018|1|42031695|42045018	RIKEN_cDNA_1190002H23_gene_|1190002H23Rik|14|ENSFM00600000922257|79288756|79301645|-1|79288756|79301645
CUFF_48740_m.230524	1.22071	3.62205	1.28e-07	1.11e-05	0.0767435	0.277026	retinoic_acid_induced_1_|RAI1|JH556894.1|ENSFM00500000372075|669264|679804|1|669264|679804	*	*	*	*	*	retinoic_acid_induced_1_|RAI1|3|ENSFM00500000372075|62695174|62701887|1|62695174|62701887	retinoic_acid_induced_1_|RAI1|GeneScaffold_1755|ENSFM00500000372075|677179|687602|-1|677179|687602	*	*
comp44890_c0_m.24300	1.21784	5.05354	0.000226672	0.00489966	0.0698674	0.264324	4-hydroxyphenylpyruvate_dioxygenase_|HPD|JH556902.1|ENSFM00250000002460|514638|519571|-1|514638|519571	4-hydroxyphenylpyruvate_dioxygenase_|HPD|9|ENSFM00250000002460|18622367|18625805|-1|18622367|18625805	4-hydroxyphenylpyruvate_dioxygenase_|HPD|GL831172.1|ENSFM00250000002460|1292893|1298019|-1|1294114|1298019	4-hydroxyphenylpyruvate_dioxygenase_|HPD|groupXIII|ENSFM00250000002460|13290215|13294920|-1|13290752|13294920	*	*	4-hydroxyphenylpyruvate_dioxygenase_b_|hpdb|8|ENSFM00250000002460|35868758|35879010|1|35868758|35879010	4-hydroxyphenylpyruvate_dioxygenase_|HPD|GeneScaffold_2075|ENSFM00250000002460|82010|86772|-1|82010|86772	4-hydroxyphenylpyruvate_dioxygenase_|HPD|12|ENSFM00250000002460|122277433|122301502|-1|122277433|122296765	4-hydroxyphenylpyruvic_acid_dioxygenase_|Hpd|5|ENSFM00250000002460|123171807|123182725|-1|123171807|123182725
CUFF_710_m.4594	1.21578	2.73121	1.76e-06	0.00010054	0.0532168	0.230688	||JH556662.1|ENSFM00500000301842|5427093|5429207|1|5427093|5429207	Uncharacterized_protein_|OLA.7126|9|ENSFM00500000301842|10452460|10453529|1|10452460|10453529	*	*	Uncharacterized_protein_||scaffold_11|ENSFM00500000301842|405145|406020|-1|405145|406020	Uncharacterized_protein_||12|ENSFM00500000301842|7467542|7468615|-1|7467542|7468615	si:dkey-251i10.2_|si:dkey-251i10.2|5|ENSFM00500000301842|70459514|70467862|-1|70459514|70467862	*	*	*
CUFF_42643_m.202706	1.21424	0.929663	0.000993281	0.014697	0.0685267	0.261776	mitogen-activated_protein_kinase_8_interacting_protein_1_|MAPK8IP1_(1_of_2)|JH557845.1|ENSFM00250000002469|40604|49112|-1|40604|49112	Uncharacterized_protein_|MAPK8IP1|3|ENSFM00250000002469|6109803|6141718|-1|6109803|6141718	Uncharacterized_protein_|MAPK8IP1|GL831227.1|ENSFM00250000002469|2621720|2675400|1|2621720|2675400	mitogen-activated_protein_kinase_8_interacting_protein_1_|MAPK8IP1_(1_of_2)|groupII|ENSFM00250000002469|20427081|20430726|-1|20427081|20430726	mitogen-activated_protein_kinase_8_interacting_protein_1_|MAPK8IP1_(1_of_2)|scaffold_1|ENSFM00250000002469|1803138|1806750|-1|1803138|1806750	mitogen-activated_protein_kinase_8_interacting_protein_1_|MAPK8IP1_(1_of_2)|5|ENSFM00250000002469|11719808|11733703|1|11719808|11733703	mitogen-activated_protein_kinase_8_interacting_protein_1_|MAPK8IP1_(1_of_2)|7|ENSFM00250000002469|75734094|75755369|-1|75734094|75755369	mitogen-activated_protein_kinase_8_interacting_protein_1_|MAPK8IP1_(1_of_2)|GeneScaffold_3520|ENSFM00250000002469|37103|44208|-1|37103|44208	mitogen-activated_protein_kinase_8_interacting_protein_1_|MAPK8IP1|11|ENSFM00250000002469|45907202|45928016|1|45907202|45928016	mitogen-activated_protein_kinase_8_interacting_protein_1_|Mapk8ip1|2|ENSFM00250000002469|92383676|92401263|-1|92383680|92401263
CUFF_5148_m.68920	1.21223	5.64967	8.93e-09	1.03e-06	0.318896	0.564709	*	Smith-Magenis_syndrome_chromosome_region_candidate_8_|SMCR8_(2_of_2)|1|ENSFM00250000006658|26345364|26353858|-1|26345364|26353858	Smith-Magenis_syndrome_chromosome_region,_candidate_8_|SMCR8_(2_of_2)|GL831326.1|ENSFM00250000006658|152362|165594|-1|152362|165594	*	*	*	*	*	*	*
comp82332_c1_m.240727	1.21167	6.07961	7.06e-05	0.00200074	0.0392646	0.198153
CUFF_16150_m.328310	1.21056	1.41672	0.000367125	0.00711324	0.0679982	0.260765	*	*	*	*	*	*	*	*	*	*
comp63595_c0_m.59073	1.21022	1.44976	0.000516443	0.00911179	0.0526709	0.229501	neural_cell_adhesion_molecule_2_|NCAM2|JH556934.1|ENSFM00250000000779|64831|146431|-1|64831|146431	Uncharacterized_protein_|NCAM2|2|ENSFM00250000000779|30320304|30418116|-1|30320304|30418113	Uncharacterized_protein_|NCAM2|GL831327.1|ENSFM00250000000779|710715|831868|1|710715|828204	neural_cell_adhesion_molecule_2_|NCAM2|groupI|ENSFM00250000000779|21388343|21434933|1|21388767|21434933	Uncharacterized_protein_|NCAM2|scaffold_36|ENSFM00250000000779|1133827|1191657|1|1134180|1191657	neural_cell_adhesion_molecule_2_|NCAM2|3|ENSFM00250000000779|2657231|2706250|-1|2657231|2706250	neural_cell_adhesion_molecule_2_|NCAM2_(2_of_2)|Zv9_NA999|ENSFM00250000000779|6941|79629|-1|6941|79629,neural_cell_adhesion_molecule_2_|ncam2|9|ENSFM00250000000779|36141639|36610323|-1|36142072|36291261	*	neural_cell_adhesion_molecule_2_|NCAM2|21|ENSFM00250000000779|22370633|22915650|1|22370633|22915650	neural_cell_adhesion_molecule_2_|Ncam2|16|ENSFM00250000000779|81200697|81624285|1|81200697|81624285
CUFF_43368_m.206387	1.20947	1.58412	0.000797569	0.0124953	0.0478302	0.218701	*	*	*	*	*	*	*	*	*	*
CUFF_23098_m.110026	1.20895	1.66479	6.02e-05	0.00174314	0.0423614	0.205819	6-pyruvoyltetrahydropterin_synthase_|PTS|JH557017.1|ENSFM00670001235907|166053|169912|-1|166053|169912	6-pyruvoyl_tetrahydrobiopterin_synthase_|PTS|19|ENSFM00670001235907|19673684|19680305|-1|19673684|19680305	Uncharacterized_protein_|PTS|GL831136.1|ENSFM00670001235907|1446066|1449740|-1|1446066|1449740	6-pyruvoyltetrahydropterin_synthase_|PTS|groupV|ENSFM00670001235907|12129126|12130561|-1|12129126|12130549	6-pyruvoyl_tetrahydrobiopterin_synthase_|PTS|scaffold_3|ENSFM00670001235907|4149479|4151431|-1|4149479|4151431	6-pyruvoyltetrahydropterin_synthase_|PTS|2|ENSFM00670001235907|4522337|4524553|1|4522337|4524553	6-pyruvoyltetrahydropterin_synthase_|PTS|12|ENSFM00670001235907|324152|326612|-1|324152|326612	6-pyruvoyltetrahydropterin_synthase_|PTS|GeneScaffold_3054|ENSFM00670001235907|50555|52563|1|50555|52563	6-pyruvoyltetrahydropterin_synthase_|PTS|11|ENSFM00670001235907|112097088|112140678|1|112097088|112104696	6-pyruvoyl-tetrahydropterin_synthase_|Pts|9|ENSFM00670001235907|50521618|50528641|-1|50521618|50528641
CUFF_11642_m.280963	1.20869	5.35384	2.95e-05	0.000998149	0.0546044	0.233676
CUFF_25079_m.117037	1.20767	3.27147	0.00255036	0.029676	0.0679641	0.260699	ATPase,_Ca++_transporting,_plasma_membrane_3_|ATP2B3|JH556785.1|ENSFM00250000000445|900970|940665|1|900970|940665	Uncharacterized_protein_|ATP2B3|7|ENSFM00250000000445|4579893|4630200|-1|4579893|4630200	Uncharacterized_protein_|ATP2B3|GL831399.1|ENSFM00250000000445|793364|848820|1|793364|848820	ATPase_Ca++_transporting_plasma_membrane_3_|ATP2B3|groupXII|ENSFM00250000000445|18002252|18025630|-1|18002252|18025630	*	*	ATPase,_Ca++_transporting,_plasma_membrane_3b_|atp2b3b|23|ENSFM00250000000445|20126680|20222175|-1|20126680|20222175	*	*	*
comp82638_c0_m.247392	1.20451	2.88503	0.000230461	0.00496145	0.0440457	0.209871	*	*	upregulator_of_cell_proliferation_|URGCP_(2_of_15)|GL831189.1|ENSFM00250000001084|3075186|3079718|1|3075186|3079718	upregulator_of_cell_proliferation_|URGCP|groupVII|ENSFM00250000001084|8628159|8630699|1|8628159|8630699	*	*	upregulator_of_cell_proliferation_|URGCP_(1_of_3)|7|ENSFM00250000001084|23101878|23106404|1|23101878|23106404	*	*	*
comp79405_c5_m.179334	1.20357	6.61867	1.34e-09	1.88e-07	0.0588037	0.242495	autophagy_related_2A_|ATG2A|JH556827.1|ENSFM00250000001539|389087|416051|1|389087|416051	Uncharacterized_protein_|ATG2A|10|ENSFM00250000001539|7801685|7826492|-1|7801685|7826492	Uncharacterized_protein_|ATG2A|GL831165.1|ENSFM00250000001539|4446735|4474291|1|4446735|4474291	autophagy_related_2A_|ATG2A|groupIV|ENSFM00250000001539|5250116|5266364|1|5250116|5266364	Uncharacterized_protein_|ATG2A|scaffold_187|ENSFM00250000001539|127827|142139|-1|127836|142070	autophagy_related_2A_|ATG2A|1|ENSFM00250000001539|8283332|8297929|1|8283332|8297929	*	autophagy_related_2A_|ATG2A|GeneScaffold_4249|ENSFM00250000001539|193254|226466|1|193254|226466	autophagy_related_2A_|ATG2A|11|ENSFM00250000001539|64662007|64684722|-1|64662007|64684722	autophagy_related_2A_|Atg2a|19|ENSFM00250000001539|6241668|6262335|1|6241668|6262335
comp71713_c1_m.95638	1.19858	2.07692	1.14e-05	0.0004682	0.0426565	0.206534	embigin_|EMB|JH556717.1|ENSFM00670001239972|1261213|1269835|1|1261213|1269835	Uncharacterized_protein_|EMB|9|ENSFM00670001239972|552109|558741|-1|552262|558741	Uncharacterized_protein_|EMB|GL831307.1|ENSFM00670001239972|152889|157120|-1|152889|157120	embigin_|EMB|groupXIII|ENSFM00670001239972|17309260|17312376|1|17309260|17312376	Uncharacterized_protein_|EMB|scaffold_4|ENSFM00670001239972|3257964|3259798|-1|3257964|3259798	embigin_|EMB|12|ENSFM00670001239972|5127869|5130923|-1|5127869|5130923	embigin_|EMB|5|ENSFM00670001239972|69341549|69349983|1|69341710|69349983	embigin_|EMB|GeneScaffold_2765|ENSFM00670001239972|6573|9213|1|6573|9213	embigin_|EMB|5|ENSFM00500000273736|49692026|49739082|-1|49692026|49737201	embigin_|Emb|13|ENSFM00500000273736|117220625|117274098|1|117220625|117274098
comp57966_c0_m.43494	1.19719	1.435	0.00861101	0.0697535	0.0572819	0.239336
CUFF_4747_m.66199	1.1968	1.26765	0.00504628	0.0488871	0.0693561	0.263355	||JH560027.1|ENSFM00500000390298|226|2898|-1|226|2898	Uncharacterized_protein_|OLA.19580|1|ENSFM00500000390298|34148632|34149776|1|34148632|34149776	*	*	*	*	*	*	*	*
comp68427_c0_m.77683	1.19671	1.24624	0.00353521	0.0376608	0.0487421	0.220776
CUFF_610_m.3856	1.19632	1.1614	0.000782587	0.0122871	0.0467797	0.216286	RAB3C,_member_RAS_oncogene_family_|RAB3C|JH556662.1|ENSFM00500000269796|2154415|2165530|1|2154415|2165530	Uncharacterized_protein_|RAB3C|9|ENSFM00500000269796|8812301|8820175|-1|8812301|8819649	Uncharacterized_protein_|RAB3C|GL831176.1|ENSFM00500000269796|2498210|2510007|1|2498210|2510007	RAB3C_member_RAS_oncogene_family_|RAB3C|groupXIII|ENSFM00500000269796|6418541|6425813|-1|6418645|6424799	Uncharacterized_protein_|RAB3C|scaffold_11|ENSFM00500000269796|1275390|1282008|1|1275390|1282008	RAB3C,_member_RAS_oncogene_family_|RAB3C|12|ENSFM00500000269796|8237481|8242501|1|8237481|8242501	RAB3C,_member_RAS_oncogene_family_|rab3c|8|ENSFM00500000269796|17574692|17586764|-1|17574692|17586764	RAB3C_member_RAS_oncogene_family_|RAB3C|GeneScaffold_1288|ENSFM00500000269796|2554776|2563037|-1|2554776|2563037	RAB3C_member_RAS_oncogene_family_|RAB3C|5|ENSFM00500000269796|57878048|58155213|1|57878867|58155213	RAB3C_member_RAS_oncogene_family_|Rab3c|13|ENSFM00500000269796|110054187|110280206|-1|110054187|110280206
CUFF_5782_m.258956	1.19609	1.12552	0.0020955	0.0258037	0.0792175	0.281456	||JH557295.1|ENSFM00500000269632|68219|99602|1|68219|99602	*	calcium_channel,_voltage-dependent,_L_type,_alpha_1D_subunit_|CACNA1D_(1_of_2)|GL831623.1|ENSFM00500000269632|116972|176630|1|116972|176630	*	*	calcium_channel,_voltage-dependent,_L_type,_alpha_1D_subunit_|CACNA1D_(1_of_2)|11|ENSFM00500000269632|6462560|6489372|1|6462560|6489372	calcium_channel,_voltage-dependent,_L_type,_alpha_1D_subunit,_a_|cacna1da|11|ENSFM00500000269632|37634262|37796836|-1|37634262|37796836	calcium_channel_voltage-dependent_L_type_alpha_1D_subunit_|CACNA1D_(2_of_2)|GeneScaffold_169|ENSFM00500000269632|872837|942640|1|872837|942640	*	*
CUFF_28123_m.24970	1.19092	2.23599	0.0014419	0.0194728	0.0547867	0.234066
CUFF_30851_m.323205	1.18944	5.47671	0.0039211	0.0405965	0.0737467	0.271563
CUFF_43196_m.205349	1.18926	6.67447	1.63e-06	9.43e-05	0.0548539	0.234209	*	*	*	*	Uncharacterized_protein_||scaffold_163|ENSFM00500000270646|378640|390596|-1|378640|390596	*	*	*	*	*
CUFF_4787_m.66493	1.18863	3.27948	0.000829285	0.0128648	0.0473552	0.217613	||JH556709.1|ENSFM00540000718370|2333318|2338466|1|2333318|2338466	Uncharacterized_protein_|OLA.24136|1|ENSFM00540000718370|27925076|27927919|1|27925076|27927919	Uncharacterized_protein_||GL831359.1|ENSFM00540000718370|498909|501688|-1|498909|501688	||groupIX|ENSFM00540000718370|19884808|19889810|-1|19884808|19889810	Uncharacterized_protein_||scaffold_40|ENSFM00540000718370|1532530|1533948|1|1532530|1533948	Uncharacterized_protein_||18|ENSFM00540000718370|10007400|10008250|1|10007400|10008250	si:ch1073-110a20.4_|si:ch1073-110a20.4|1|ENSFM00540000718370|59899717|59903497|1|59899717|59903474	||GeneScaffold_4153|ENSFM00540000718370|32|1956|-1|32|1956	*	*
CUFF_20478_m.103170	1.18838	6.53933	9.25e-09	1.06e-06	0.0919033	0.303156	autophagy_related_2B_|ATG2B|JH556680.1|ENSFM00250000001539|1245589|1264642|1|1245589|1264642	Uncharacterized_protein_|ATG2B|22|ENSFM00250000001539|12775992|12791728|-1|12775992|12791728	Uncharacterized_protein_|ATG2B|GL831260.1|ENSFM00250000001539|1640197|1656151|-1|1640197|1655906	autophagy_related_2B_|ATG2B|groupXV|ENSFM00250000001539|4832967|4844176|1|4832967|4844176	Uncharacterized_protein_|ATG2B|scaffold_193|ENSFM00250000001539|254152|267296|-1|254520|267293	autophagy_related_2B_|ATG2B_(1_of_2)|10|ENSFM00250000001539|5320628|5325314|1|5320628|5325314	*	autophagy_related_2B_|ATG2B|GeneScaffold_1262|ENSFM00250000001539|451457|473624|1|451457|473624	autophagy_related_2B_|ATG2B|14|ENSFM00250000001539|96747595|96830207|-1|96747595|96830207	autophagy_related_2B_|Atg2b|12|ENSFM00250000001539|105613539|105685241|-1|105613539|105685241
CUFF_44098_m.210537	1.18809	3.17024	6.85e-05	0.00195234	0.0438143	0.209319	*	Uncharacterized_protein_||18|ENSFM00560000771588|29677881|29694672|-1|29677881|29694672,Uncharacterized_protein_||18|ENSFM00560000771588|28227833|28231300|1|28227833|28231300	*	*	Uncharacterized_protein_||scaffold_108|ENSFM00560000771588|145237|146598|-1|145237|146598	Uncharacterized_protein_||Un_random|ENSFM00560000771588|24923175|24925261|-1|24923175|24925261	*	||GeneScaffold_4217|ENSFM00560000771588|5695|8593|-1|5695|8593	*	*
CUFF_40682_m.194978	1.18758	5.01924	2.57e-08	2.68e-06	0.0480808	0.219273	optineurin_|OPTN|JH556873.1|ENSFM00250000003736|105377|116692|-1|105377|116692	Uncharacterized_protein_|OPTN|ultracontig269|ENSFM00250000003736|50392|55061|-1|50392|55061	Uncharacterized_protein_|OPTN|GL831319.1|ENSFM00250000003736|174240|178147|-1|174240|178147	optineurin_|OPTN|groupIV|ENSFM00250000003736|22050189|22058415|-1|22050189|22058415	Uncharacterized_protein_|OPTN|scaffold_168|ENSFM00250000003736|412097|416586|-1|412097|416586	optineurin_|OPTN|19|ENSFM00250000003736|6608354|6611529|-1|6608354|6611529	optineurin_|optn|4|ENSFM00250000003736|7196609|7208461|1|7199139|7208461	optineurin_|OPTN|GeneScaffold_4092|ENSFM00250000003736|81858|92594|-1|81858|92594	optineurin_|OPTN|10|ENSFM00250000003736|13141449|13180308|1|13141449|13180308	optineurin_|Optn|2|ENSFM00250000003736|5020642|5064051|-1|5020644|5063938
comp79536_c0_m.182105	1.18554	4.89168	8.43e-07	5.34e-05	0.318866	0.564682	GLE1_RNA_export_mediator_homolog_(yeast)_|GLE1|JH556764.1|ENSFM00250000004151|1248748|1261943|-1|1248748|1261943	Uncharacterized_protein_|GLE1|ultracontig114|ENSFM00250000004151|81395|92629|-1|81395|92513	Uncharacterized_protein_|GLE1|GL831164.1|ENSFM00250000004151|1942153|1950766|-1|1942153|1950766	GLE1_RNA_export_mediator_homolog_(yeast)_|GLE1|groupXIII|ENSFM00250000004151|20001902|20008131|-1|20001902|20008131	Uncharacterized_protein_|GLE1|scaffold_7|ENSFM00250000004151|412969|417306|-1|412969|417306	GLE1_RNA_export_mediator_homolog_(yeast)_|GLE1|12|ENSFM00250000004151|10043392|10047075|1|10043392|10047075	GLE1_RNA_export_mediator_homolog_(yeast)_|gle1|8|ENSFM00250000004151|2718593|2749849|1|2718593|2749849	GLE1_RNA_export_mediator_homolog_(yeast)_|GLE1|GeneScaffold_3045|ENSFM00250000004151|53835|85820|-1|53835|85820	GLE1_RNA_export_mediator_homolog_(yeast)_|GLE1|9|ENSFM00250000004151|131266979|131304567|1|131266979|131304567	GLE1_RNA_export_mediator_(yeast)_|Gle1|2|ENSFM00250000004151|29935426|29960371|1|29935426|29960371
CUFF_1689_m.12801	1.18493	1.54607	0.00116254	0.0166348	0.0610415	0.247066	*	dedicator_of_cytokinesis_3_|DOCK3_(2_of_2)|7|ENSFM00250000000526|16611400|16654898|-1|16611400|16654898	dedicator_of_cytokinesis_3_|DOCK3_(2_of_2)|GL831137.1|ENSFM00250000000526|8049365|8100323|1|8050283|8100323	*	Uncharacterized_protein_|DOCK3|scaffold_75|ENSFM00250000000526|904618|935385|-1|904618|935379	dedicator_of_cytokinesis_3_|DOCK3_(1_of_2)|9|ENSFM00250000000526|6205580|6234615|-1|6205580|6234615	*	dedicator_of_cytokinesis_3_|DOCK3_(1_of_2)|GeneScaffold_1921|ENSFM00250000000526|428|27122|1|428|27122	*	*
CUFF_19559_m.20654	1.18335	3.41627	1.15e-06	7.02e-05	0.113167	0.336403	*	*	*	*	*	*	*	*	*	*
CUFF_42092_m.198942	1.18233	1.29196	0.000685967	0.0111441	0.0627861	0.250571	*	*	*	*	*	*	*	enolase_2_(gamma_neuronal)_|ENO2_(1_of_2)|GeneScaffold_1963|ENSFM00250000000344|587440|596882|-1|587440|596882	enolase_2_(gamma_neuronal)_|ENO2|12|ENSFM00250000000344|7022909|7032861|1|7023614|7032859,enolase_2_(gamma_neuronal)_|ENO2|HG344_PATCH|ENSFM00250000000344|7022909|7032861|1|7023614|7032859	enolase_2_gamma_neuronal_|Eno2|6|ENSFM00250000000344|124760053|124769673|-1|124760055|124769673
comp82335_c0_m.240787	1.17497	5.47257	2.27e-06	0.000124097	0.0420319	0.205017	*	*	tripartite_motif_containing_35_|TRIM35_(17_of_54)|GL831343.1|ENSFM00400000131770|115346|116758|1|115346|116758,tripartite_motif_containing_35_|TRIM35_(2_of_54)|GL831231.1|ENSFM00400000131770|2648928|2650379|-1|2648928|2650379	tripartite_motif_containing_35_|TRIM35_(13_of_28)|groupXVII|ENSFM00400000131770|270337|271710|1|270337|271710,tripartite_motif_containing_35_|TRIM35_(9_of_28)|groupXVII|ENSFM00400000131770|106908|109258|1|106908|109258	*	*	*	*	*	*
CUFF_44581_m.46125	1.17422	1.5781	0.000345242	0.00676097	0.0981067	0.31322	*	*	*	*	*	*	*	*	*	*
CUFF_2224_m.16799	1.16962	1.37384	0.00383632	0.0399365	0.052057	0.22816	calcium/calmodulin-dependent_protein_kinase_IG_|CAMK1G_(1_of_2)|JH557013.1|ENSFM00400000131731|385561|397671|-1|385561|397671	calcium/calmodulin-dependent_protein_kinase_IG_|CAMK1G_(1_of_2)|7|ENSFM00400000131731|25447061|25453681|1|25447061|25453681	calcium/calmodulin-dependent_protein_kinase_IG_|CAMK1G_(1_of_2)|GL831137.1|ENSFM00400000131731|139398|150882|-1|139398|150882	calcium/calmodulin-dependent_protein_kinase_IG_|CAMK1G_(1_of_2)|groupXII|ENSFM00400000131731|15176620|15182331|1|15176620|15182331	calcium/calmodulin-dependent_protein_kinase_IG_|CAMK1G_(1_of_2)|scaffold_199|ENSFM00400000131731|89092|93853|-1|89092|93853	calcium/calmodulin-dependent_protein_kinase_IG_|CAMK1G_(1_of_2)|Un_random|ENSFM00400000131731|49744405|49745844|1|49744405|49745844	calcium/calmodulin-dependent_protein_kinase_IGb_|camk1gb|23|ENSFM00400000131731|39704032|39743425|1|39704032|39743425	calcium/calmodulin-dependent_protein_kinase_IG_|CAMK1G_(1_of_2)|GeneScaffold_4583|ENSFM00400000131731|56221|64679|1|56221|64679	calcium/calmodulin-dependent_protein_kinase_IG_|CAMK1G|1|ENSFM00400000131731|209757062|209787283|1|209757062|209787283	calcium/calmodulin-dependent_protein_kinase_I_gamma_|Camk1g|1|ENSFM00400000131731|193346346|193370297|-1|193346346|193370297
CUFF_28561_m.28581	1.16904	4.50879	0.000123364	0.00304212	0.0429402	0.20722	cyclic_nucleotide_gated_channel_alpha_3_|CNGA3_(1_of_2)|JH556776.1|ENSFM00250000000461|772960|778719|-1|772960|778719	cyclic_nucleotide_gated_channel_alpha_3_|CNGA3_(1_of_2)|4|ENSFM00250000000461|29766996|29770061|1|29766996|29770061	cyclic_nucleotide_gated_channel_alpha_3_|CNGA3_(1_of_2)|GL831162.1|ENSFM00250000000461|4923048|4930167|1|4923048|4930167	cyclic_nucleotide_gated_channel_alpha_3_|CNGA3|groupVIII|ENSFM00250000000461|17753698|17760795|1|17755124|17760786	cyclic_nucleotide_gated_channel_alpha_3_|CNGA3_(1_of_2)|scaffold_13|ENSFM00250000000461|421315|427268|1|421315|424933	cyclic_nucleotide_gated_channel_alpha_3_|CNGA3_(2_of_3)|1|ENSFM00250000000461|10813320|10816726|1|10813320|10816726,cyclic_nucleotide_gated_channel_alpha_3_|CNGA3_(1_of_3)|1|ENSFM00250000000461|11973789|11977191|-1|11973789|11977191	cyclic_nucleotide_gated_channel_alpha_3a_|cnga3a|6|ENSFM00250000000461|38725815|38749446|-1|38725815|38749446	cyclic_nucleotide_gated_channel_alpha_3_|CNGA3_(1_of_2)|GeneScaffold_2817|ENSFM00250000000461|171185|176376|1|171185|176376	cyclic_nucleotide_gated_channel_alpha_3_|CNGA3|2|ENSFM00250000000461|98962618|99015064|1|98993751|99014095	cyclic_nucleotide_gated_channel_alpha_3_|Cnga3|1|ENSFM00250000000461|37218336|37263384|1|37219262|37263384
CUFF_19933_m.23193	1.16486	6.05272	1.04e-06	6.41e-05	0.0382357	0.19554	sestrin_3_|SESN3|JH556698.1|ENSFM00250000001909|116808|130593|1|116808|130593	Uncharacterized_protein_|SESN3|10|ENSFM00250000001909|7604140|7613111|-1|7604140|7613111	Uncharacterized_protein_|SESN3|GL831165.1|ENSFM00250000001909|4704773|4717367|1|4704773|4717367	sestrin_3_|SESN3|groupIV|ENSFM00250000001909|5387089|5394715|1|5387089|5394715	Uncharacterized_protein_|SESN3|scaffold_132|ENSFM00250000001909|814560|816426|-1|814560|816426	sestrin_3_|SESN3|1|ENSFM00250000001909|8408255|8410283|1|8408255|8410283	Uncharacterized_protein_|CABZ01047562.1|14|ENSFM00250000001909|31789984|31814972|-1|31789984|31814972	sestrin_3_|SESN3|GeneScaffold_3590|ENSFM00250000001909|101417|114905|1|101417|114905	*	*
comp73251_c0_m.105997	1.16444	3.00621	1.2e-07	1.05e-05	0.0492155	0.221846	synaptosomal-associated_protein,_47kDa_|SNAP47|JH556923.1|ENSFM00250000004681|248584|257171|-1|248584|257171	Uncharacterized_protein_|SNAP47|17|ENSFM00250000004681|28937588|28941842|-1|28937588|28941842	Uncharacterized_protein_|SNAP47|GL831134.1|ENSFM00250000004681|3030536|3037200|1|3030536|3037200	synaptosomal-associated_protein_47kDa_|SNAP47|groupIII|ENSFM00250000004681|13932642|13936927|1|13932642|13936927	Uncharacterized_protein_|SNAP47|scaffold_68|ENSFM00250000004681|1108731|1111805|1|1108731|1111805	synaptosomal-associated_protein,_47kDa_|SNAP47|15_random|ENSFM00250000004681|1183673|1187589|-1|1183673|1187589	synaptosomal-associated_protein,_47_|snap47|2|ENSFM00250000004681|3879432|3898088|-1|3882161|3897192	synaptosomal-associated_protein_47kDa_|SNAP47|GeneScaffold_2750|ENSFM00250000004681|38965|45195|1|38965|45195	synaptosomal-associated_protein_47kDa_|SNAP47|1|ENSFM00250000004681|227916240|227968927|1|227922697|227968927	synaptosomal-associated_protein_47_|Snap47|11|ENSFM00250000004681|59407134|59451186|-1|59407134|59449999
CUFF_21439_m.106172	1.16094	1.96528	0.00176727	0.0227813	0.0571507	0.239062
CUFF_50854_m.238453	1.15969	2.41593	5.62e-05	0.00166102	0.0516501	0.227267	*	*	Uncharacterized_protein_||GL831495.1|ENSFM00680001304884|92324|94273|1|92324|94273	*	*	*	*	*	*	*
CUFF_677_m.4343	1.1593	0.946271	0.00508888	0.0491309	0.0494508	0.222375	*	*	Uncharacterized_protein_|RASEF|GL831176.1|ENSFM00500000271432|1365876|1390123|1|1365876|1390123	RAS_and_EF-hand_domain_containing_|RASEF|groupXIII|ENSFM00500000271432|7168271|7179106|-1|7168271|7179106	*	*	*	RAS_and_EF-hand_domain_containing_|RASEF|GeneScaffold_1541|ENSFM00500000271432|5382|23169|-1|5382|23169	*	*
comp82716_c0_m.248578	1.15884	3.12287	6.7e-07	4.37e-05	0.0562128	0.237092	*	*	*	*	*	*	Uncharacterized_protein_|BX927253.1|4|ENSFM00710001441662|39573933|39578495|-1|39573933|39578495	*	*	*
comp76589_c1_m.135916	1.15395	3.60191	4.68e-06	0.000220542	0.0670635	0.258966	signal_transducing_adaptor_molecule_(SH3_domain_and_ITAM_motif)_1_|STAM|JH556703.1|ENSFM00250000002061|258628|270837|-1|258628|270837	Uncharacterized_protein_|STAM|17|ENSFM00250000002061|31006067|31015663|1|31006067|31015663	Uncharacterized_protein_|STAM|GL831134.1|ENSFM00250000002061|739061|752764|-1|744047|752409	signal_transducing_adaptor_molecule_(SH3_domain_and_ITAM_motif)_1_|STAM|groupIII|ENSFM00250000002061|12755553|12761279|-1|12755553|12761279	Uncharacterized_protein_|STAM|scaffold_80|ENSFM00250000002061|439226|444561|-1|439226|444561	signal_transducing_adaptor_molecule_(SH3_domain_and_ITAM_motif)_1_|STAM|Un_random|ENSFM00250000002061|20991801|20996361|1|20991801|20996361	signal_transducing_adaptor_molecule_(SH3_domain_and_ITAM_motif)_1_|stam|2|ENSFM00250000002061|31153269|31168328|1|31153269|31168328	signal_transducing_adaptor_molecule_(SH3_domain_and_ITAM_motif)_1_|STAM|GeneScaffold_2095|ENSFM00250000002061|109486|118610|-1|109486|118610	signal_transducing_adaptor_molecule_(SH3_domain_and_ITAM_motif)_1_|STAM|HG544_PATCH|ENSFM00250000002061|17686124|17757913|1|17686124|17757913,signal_transducing_adaptor_molecule_(SH3_domain_and_ITAM_motif)_1_|STAM|10|ENSFM00250000002061|17686124|17757913|1|17686124|17757913	signal_transducing_adaptor_molecule_(SH3_domain_and_ITAM_motif)_1_|Stam|2|ENSFM00250000002061|14074100|14148338|1|14074100|14148338
CUFF_35587_m.167598	1.15278	2.89424	2e-05	0.000734812	0.047066	0.216947	*	*	*	*	*	*	*	*	*	*
CUFF_21797_m.310261	1.15207	1.94568	7.68e-05	0.0021146	0.0437692	0.209211
CUFF_828_m.5661	1.15203	1.6119	0.000105892	0.00273189	0.0514862	0.226906	*	*	*	*	*	*	*	*	*	*
CUFF_25844_m.120351	1.15077	1.93604	0.00519951	0.0498125	0.0659055	0.256721	lysosomal-associated_membrane_protein_family,_member_5_|LAMP5|JH556803.1|ENSFM00250000007191|1012456|1015666|-1|1012456|1015666	Uncharacterized_protein_|LAMP5|24|ENSFM00250000007191|1494111|1496042|-1|1494111|1496042	Uncharacterized_protein_|LAMP5|GL831143.1|ENSFM00250000007191|3941380|3945580|-1|3941380|3945580	lysosomal-associated_membrane_protein_family_member_5_|LAMP5|groupXVIII|ENSFM00250000007191|14230034|14233452|1|14230034|14233452	Uncharacterized_protein_|LAMP5|scaffold_16|ENSFM00250000007191|606579|609154|1|606579|609154	lysosomal-associated_membrane_protein_family,_member_5_|LAMP5|14|ENSFM00250000007191|7501248|7504066|-1|7501248|7504066	*	lysosomal-associated_membrane_protein_family_member_5_|LAMP5|GeneScaffold_2412|ENSFM00250000007191|244763|248105|1|244763|248105	lysosomal-associated_membrane_protein_family_member_5_|LAMP5|20|ENSFM00250000007191|9495008|9511171|1|9495008|9511171	lysosomal-associated_membrane_protein_family_member_5_|Lamp5|2|ENSFM00250000007191|136052239|136069917|1|136057927|136069917
CUFF_44696_m.47089	1.14972	2.38162	0.00240519	0.0285615	0.0597188	0.244374	solute_carrier_family_18_(vesicular_acetylcholine),_member_3_|SLC18A3_(1_of_2)|JH556725.1|ENSFM00250000000980|1358711|1360258|-1|1358711|1360258	*	solute_carrier_family_18_(vesicular_acetylcholine),_member_3_|SLC18A3_(2_of_2)|GL831242.1|ENSFM00250000000980|1373836|1375329|-1|1373836|1375329	solute_carrier_family_18_(vesicular_acetylcholine)_member_3_|SLC18A3_(2_of_2)|groupVI|ENSFM00250000000980|9569792|9572357|-1|9569792|9572357	*	solute_carrier_family_18_(vesicular_acetylcholine),_member_3_|SLC18A3_(1_of_2)|17|ENSFM00250000000980|5852387|5853925|-1|5852387|5853925	solute_carrier_family_18_(vesicular_acetylcholine),_member_3a_|slc18a3a|13|ENSFM00250000000980|29645651|29648056|-1|29645651|29648056	*	*	*
CUFF_50335_m.56325	1.14831	2.80616	0.000653397	0.0107884	0.0768821	0.277276	*	Uncharacterized_protein_|OLA.9949|19|ENSFM00670001250204|11727635|11731829|-1|11727635|11731829	Uncharacterized_protein_||GL831148.1|ENSFM00670001250204|679022|684826|1|679022|684826	||groupV|ENSFM00670001250204|1964805|1971970|-1|1964805|1971815	*	*	synuclein,_gamma_b_(breast_cancer-specific_protein_1)_|sncgb|12|ENSFM00500000422579|27468003|27491023|-1|27468003|27491023	||GeneScaffold_1968|ENSFM00650001146146|13826|18813|-1|13826|18813	*	*
CUFF_48445_m.229007	1.14797	1.83878	0.00109023	0.0157905	0.0356214	0.188736	*	*	*	*	*	*	*	*	*	*
CUFF_21399_m.105886	1.14728	2.49998	4.96e-05	0.00149657	0.0490381	0.221445	growth_factor_receptor-bound_protein_10_|GRB10_(2_of_2)|JH556908.1|ENSFM00250000001938|21|53956|1|21|53956	*	*	growth_factor_receptor-bound_protein_10_|GRB10_(2_of_2)|groupX|ENSFM00250000001938|12619123|12643081|-1|12619123|12643081	*	*	growth_factor_receptor-bound_protein_10a_|grb10a|19|ENSFM00250000001938|23619654|23736084|-1|23619654|23713844	growth_factor_receptor-bound_protein_10_|GRB10_(2_of_2)|GeneScaffold_3531|ENSFM00250000001938|3177|27894|-1|3177|27894	*	growth_factor_receptor_bound_protein_10_|Grb10|11|ENSFM00250000001938|11930508|12038683|-1|11930508|12037401
CUFF_28551_m.28560	1.14718	4.68149	3.33e-07	2.43e-05	0.0925665	0.304247	*	*	*	*	*	||Un_random|ENSFM00710001441750|95865963|95869051|1|95865963|95869051	*	*	*	*
CUFF_14581_m.290646	1.14519	2.59968	0.000844592	0.0130489	0.0548614	0.234225
CUFF_33312_m.32354	1.14224	3.18025	0.000118872	0.00295517	0.0672003	0.25923	||AGAJ01048294.1|ENSFM00250000000830|2521|8023|1|2521|8023	*	*	cytoplasmic_polyadenylation_element_binding_protein_1_|CPEB1|groupII|ENSFM00250000000830|22301954|22308632|1|22301954|22308632	*	*	*	*	*	*
CUFF_624_m.3959	1.14221	5.31792	6.69e-06	0.000299602	0.0634089	0.251811	||JH556662.1|ENSFM00260000050837|2024712|2036578|1|2024712|2036578	Uncharacterized_protein_|OLA.5421|9|ENSFM00260000050837|8927337|8933771|-1|8927337|8933771	Uncharacterized_protein_||GL831176.1|ENSFM00260000050837|2366744|2374830|1|2366744|2374830	||groupXIII|ENSFM00260000050837|6510030|6515180|-1|6510151|6515180	Uncharacterized_protein_||scaffold_11|ENSFM00260000050837|1207419|1211618|1|1207419|1211618	Uncharacterized_protein_||12|ENSFM00260000050837|8173290|8177358|1|8173290|8177358	zgc:100919_|zgc:100919|8|ENSFM00260000050837|30574662|30582993|1|30574662|30582993	||GeneScaffold_1289|ENSFM00260000050837|5382|14089|-1|5382|14089	*	*
CUFF_6790_m.71603	1.13969	4.46077	6.49e-07	4.25e-05	0.0524494	0.229018	tribbles_homolog_1_(Drosophila)_|TRIB1|JH556677.1|ENSFM00250000001980|1970005|1979277|1|1970005|1979277	Uncharacterized_protein_|TRIB1|11|ENSFM00250000001980|22445142|22449501|1|22445142|22449501	Uncharacterized_protein_|TRIB1|GL831161.1|ENSFM00250000001980|2052978|2059934|1|2052978|2059934	tribbles_homolog_1_(Drosophila)_|TRIB1|groupX|ENSFM00250000001980|7736651|7741555|1|7736651|7741555	Uncharacterized_protein_|TRIB1|scaffold_1311|ENSFM00250000001980|14194|18489|1|14194|18489	tribbles_homolog_1_(Drosophila)_|TRIB1|21|ENSFM00250000001980|2668801|2672842|-1|2668801|2672842	*	tribbles_homolog_1_(Drosophila)_|TRIB1|GeneScaffold_1113|ENSFM00250000001980|222827|228259|1|222827|228259	tribbles_homolog_1_(Drosophila)_|TRIB1|8|ENSFM00250000001980|126442563|126450647|1|126442563|126450647	tribbles_homolog_1_(Drosophila)_|Trib1|15|ENSFM00250000001980|59648350|59656550|1|59648350|59656550
CUFF_36416_m.171795	1.13892	4.76711	2.92e-05	0.00099469	0.0364277	0.190861	*	*	*	*	*	*	*	*	*	*
CUFF_48522_m.228927	1.13781	3.70921	1.78e-06	0.000101732	0.0506341	0.22502	dynein,_axonemal,_heavy_chain_2_|DNAH2_(2_of_2)|JH557697.1|ENSFM00710001441583|9299|55974|1|9299|55974	Uncharacterized_protein_|DNAH2|18|ENSFM00710001441583|6107791|6190084|1|6107791|6190084	Uncharacterized_protein_|DNAH2|GL831388.1|ENSFM00710001441583|662680|721619|1|662680|721619	dynein_axonemal_heavy_chain_2_|DNAH2|groupI|ENSFM00710001441583|15831154|15878109|1|15831154|15878109	Uncharacterized_protein_|DNAH2|scaffold_114|ENSFM00710001441583|460278|501538|-1|460278|501538	dynein,_axonemal,_heavy_chain_2_|DNAH2|12|ENSFM00710001441583|12224168|12241684|-1|12224168|12241684	Uncharacterized_protein_|AL935046.1|7|ENSFM00710001441583|22495105|22794846|1|22495105|22794846	dynein_axonemal_heavy_chain_2_|DNAH2|GeneScaffold_4168|ENSFM00710001441583|108317|352633|1|108317|352633	dynein_axonemal_heavy_chain_2_|DNAH2|17|ENSFM00710001441583|7620672|7737062|1|7623039|7737058	dynein_axonemal_heavy_chain_2_|Dnahc2|11|ENSFM00710001441583|69420809|69549110|-1|69420809|69549108
CUFF_38276_m.178538	1.13654	6.52977	1.66e-08	1.78e-06	0.0650306	0.255011	RAB1A,_member_RAS_oncogene_family_|RAB1A|JH556828.1|ENSFM00710001441602|773989|785058|-1|773989|785058	RAB1A_member_RAS_oncogene_family_|RAB1A|15|ENSFM00710001441602|2998756|3010167|1|2998756|3010167	*	RAB1A_member_RAS_oncogene_family_|RAB1A|groupVI|ENSFM00710001441602|3971466|3979314|1|3975038|3978605	RAB1A,_member_RAS_oncogene_family_|RAB1A|scaffold_52|ENSFM00710001441602|59806|61667|-1|59806|61667	*	*	||GeneScaffold_1743|ENSFM00710001441602|45523|48198|1|45523|48198	*	*
comp59735_c0_m.49111	1.13625	3.7104	3.21e-07	2.35e-05	0.054024	0.232431	solute_carrier_family_25,_member_43_|SLC25A43|JH556698.1|ENSFM00500000272496|453947|462322|-1|453947|462322	Uncharacterized_protein_|SLC25A43|10|ENSFM00500000272496|7331978|7337982|1|7331978|7337982	Uncharacterized_protein_|SLC25A43|GL831169.1|ENSFM00500000272496|4365445|4370031|1|4365445|4370031	solute_carrier_family_25_member_43_|SLC25A43|groupIV|ENSFM00250000000816|5559505|5568467|-1|5563354|5568383	Uncharacterized_protein_|SLC25A43|scaffold_132|ENSFM00500000272496|666594|670848|1|666594|670848	solute_carrier_family_25,_member_43_|SLC25A43|Un_random|ENSFM00500000272496|52102440|52102980|-1|52102440|52102980	solute_carrier_family_25,_member_43_|slc25a43|14|ENSFM00500000272496|33738544|33750637|-1|33741644|33750637	solute_carrier_family_25_member_43_|SLC25A43|GeneScaffold_3590|ENSFM00500000272496|304558|309872|-1|304558|309872	solute_carrier_family_25_member_43_|SLC25A43|X|ENSFM00500000272496|118533023|118588441|1|118533023|118588441	solute_carrier_family_25_member_43_|Slc25a43|X|ENSFM00500000272496|36743659|36777202|1|36743659|36777202
CUFF_28583_m.28690	1.13591	6.96195	7.8e-07	4.97e-05	0.055411	0.235395	kelch-like_30_(Drosophila)_|KLHL30|JH557027.1|ENSFM00540000717906|70306|74627|-1|70306|74627	Uncharacterized_protein_|KLHL30|4|ENSFM00540000717906|3045909|3049073|-1|3045909|3049073	Uncharacterized_protein_|KLHL30|GL831162.1|ENSFM00540000717906|4073442|4078083|1|4073442|4078083	kelch-like_30_(Drosophila)_|KLHL30|groupVIII|ENSFM00540000717906|1730937|1734754|1|1730937|1734754	Uncharacterized_protein_|KLHL30|scaffold_67|ENSFM00540000717906|20696|34268|1|21478|33720	kelch-like_30_(Drosophila)_|KLHL30|Un_random|ENSFM00540000717906|9769049|9772487|1|9769049|9772487	Uncharacterized_protein_|KLHL30|6|ENSFM00540000717906|27048311|27063525|1|27048311|27063525	kelch-like_30_(Drosophila)_|KLHL30|GeneScaffold_1033|ENSFM00540000717906|96878|104667|1|96878|104667	kelch-like_30_(Drosophila)_|KLHL30|2|ENSFM00540000717906|239047363|239061588|1|239047363|239061588	kelch-like_30_(Drosophila)_|Klhl30|1|ENSFM00540000717906|91351016|91362416|1|91351016|91362416
CUFF_25142_m.117525	1.13537	1.22303	0.00241045	0.028606	0.060858	0.246694	myelin_transcription_factor_1_|MYT1_(2_of_2)|JH556806.1|ENSFM00570000851194|1190044|1215145|-1|1190044|1215145	myelin_transcription_factor_1_|MYT1_(2_of_2)|ultracontig90|ENSFM00570000851194|2405466|2432169|-1|2405466|2432169	myelin_transcription_factor_1_|MYT1_(2_of_2)|GL831674.1|ENSFM00570000851194|28865|88522|-1|28865|88522	myelin_transcription_factor_1_|MYT1_(2_of_2)|groupXII|ENSFM00690001356753|16955484|16964704|1|16955484|16964704	myelin_transcription_factor_1_|MYT1_(2_of_2)|scaffold_382|ENSFM00570000851194|147377|156284|1|147377|156284	myelin_transcription_factor_1_|MYT1_(2_of_2)|9|ENSFM00570000851194|10497162|10503361|1|10497162|10503361	myelin_transcription_factor_1a_|myt1a|23|ENSFM00570000851194|31005068|31026511|-1|31005889|31026511	myelin_transcription_factor_1_|MYT1_(2_of_2)|GeneScaffold_1191|ENSFM00690001356753|190135|200149|1|190135|200149	*	*
CUFF_42852_m.203603	1.13374	3.58981	2.74e-07	2.05e-05	0.0439236	0.20958	||JH556875.1|ENSFM00250000000937|836400|855089|1|836400|855089	*	Uncharacterized_protein_||GL831252.1|ENSFM00250000000937|429682|471453|1|429682|471453	*	*	*	*	*	*	*
comp82149_c3_m.236488	1.13338	2.43497	0.000156514	0.00366448	0.0512858	0.226464	cyclin-dependent_kinase_inhibitor_1B_(p27,_Kip1)_|CDKN1B|JH557373.1|ENSFM00500000330069|17111|17811|-1|17111|17811	*	Uncharacterized_protein_|CDKN1B|GL831160.1|ENSFM00500000330069|4297493|4303890|-1|4297493|4303890	*	*	*	cyclin-dependent_kinase_inhibitor_1Ba_|cdkn1ba|4|ENSFM00500000286123|17660927|17663709|-1|17660927|17663709	*	cyclin-dependent_kinase_inhibitor_1B_(p27_Kip1)_|CDKN1B|12|ENSFM00500000271503|12867992|12875305|1|12870756|12874402	*
CUFF_40004_m.190235	1.13201	4.21174	6.38e-07	4.2e-05	0.0426418	0.206499	F-box_protein_30_|FBXO30|JH556695.1|ENSFM00710001441955|1142713|1150144|1|1142713|1150144	*	Uncharacterized_protein_|FBXO30|GL831153.1|ENSFM00710001441955|1124280|1127702|1|1124280|1127702	F-box_protein_30_|FBXO30|groupXV|ENSFM00710001441942|11287035|11289422|-1|11287110|11289410	Uncharacterized_protein_|FBXO30|scaffold_393|ENSFM00710001441942|20765|25528|-1|22837|25156	F-box_protein_30_|FBXO30|10|ENSFM00710001441955|11432936|11435184|-1|11432936|11435184	F-box_protein_30a_|fbxo30a|17|ENSFM00710001441955|7460268|7472563|1|7460268|7468506	F-box_protein_30_|FBXO30|GeneScaffold_2305|ENSFM00710001441955|33387|36233|-1|33387|36233	F-box_protein_30_|FBXO30|6|ENSFM00710001441955|146119271|146135889|-1|146119271|146135889	F-box_protein_30_|Fbxo30|10|ENSFM00710001441955|11281330|11298052|1|11281587|11295518
CUFF_3283_m.248642	1.13025	4.08775	0.00932224	0.0737545	0.0408937	0.202222	*	*	*	*	*	*	*	*	*	*
CUFF_32801_m.154746	1.13022	1.43432	0.0102336	0.0784481	0.0542019	0.232813	||JH556884.1|ENSFM00710001441790|474096|541049|1|474096|541049	Uncharacterized_protein_||14|ENSFM00710001441790|10055691|10155289|1|10055691|10155289	||GL831423.1|ENSFM00710001441790|231172|330262|-1|231172|330262	||groupVII|ENSFM00710001441790|20054776|20129917|1|20054776|20129917	Uncharacterized_protein_||scaffold_540|ENSFM00710001441790|21768|77075|-1|22198|77075	*	neurobeachin_a_|nbeaa|10|ENSFM00710001441790|35454450|35763148|1|35454450|35763148	*	neurobeachin_|NBEA|13|ENSFM00710001441790|35516424|36247159|1|35516456|36246872	neurobeachin_|Nbea|3|ENSFM00710001441790|55625205|56183701|-1|55625205|56183701
comp65528_c0_m.65585	1.12888	1.39	0.00141124	0.0191679	0.0393667	0.19841	||JH556820.1|ENSFM00710001441858|835953|841775|-1|835953|841775	Uncharacterized_protein_||17|ENSFM00710001441858|31586976|31590836|-1|31586976|31590836	Uncharacterized_protein_||GL831198.1|ENSFM00710001441858|2929099|2938421|1|2929099|2938421	||groupIII|ENSFM00710001441858|12294067|12298888|1|12294067|12298870	Uncharacterized_protein_||scaffold_90|ENSFM00710001441858|301782|304794|-1|301782|304522	Uncharacterized_protein_||15_random|ENSFM00710001441858|2787284|2790200|1|2787284|2790200,Uncharacterized_protein_||Un_random|ENSFM00710001441858|67013935|67016854|1|67013935|67016854	lysyl_oxidase-like_5b_|loxl5b|2|ENSFM00710001441858|56225103|56254977|1|56225103|56254977	||GeneScaffold_2105|ENSFM00710001441858|1900565|1903613|1|1900565|1903613	*	*
CUFF_4799_m.66500	1.12744	1.59314	0.000919485	0.0139006	0.0542049	0.23282	calmodulin_regulated_spectrin-associated_protein_family,_member_3_|CAMSAP3_(2_of_2)|JH556709.1|ENSFM00600000921199|2340643|2367284|-1|2340643|2367284	*	Uncharacterized_protein_|AKAP8L|GL831359.1|ENSFM00600000921199|409550|495381|1|477288|493026	*	*	calmodulin_regulated_spectrin-associated_protein_family,_member_3_|CAMSAP3_(2_of_2)|18|ENSFM00600000921199|10011348|10020410|-1|10011348|10020410	*	*	*	*
comp73920_c1_m.111049	1.12736	2.03294	0.00075102	0.0119234	0.042474	0.206092	*	*	*	*	*	lemur_tyrosine_kinase_3_|LMTK3|8|ENSFM00670001235536|8689456|8699651|1|8689456|8699651	lemur_tyrosine_kinase_3_|LMTK3|16|ENSFM00670001235536|34374255|34395345|1|34374255|34395345	*	*	*
CUFF_29222_m.132804	1.12622	1.56682	0.000229735	0.00495143	0.0734388	0.270996
CUFF_22929_m.329000	1.12511	3.0669	8.82e-05	0.00236326	0.0515942	0.227143
CUFF_49170_m.326451	1.12454	1.29506	0.000534071	0.00933789	0.0671895	0.259209
CUFF_25992_m.319334	1.12309	3.06805	0.00377956	0.0394537	0.235133	0.484905	seizure_related_6_homolog_(mouse)-like_2_|SEZ6L2|JH556840.1|ENSFM00250000001049|71864|89087|1|71864|89087	Uncharacterized_protein_|SEZ6L2|8|ENSFM00250000001049|14850034|14866313|1|14851045|14866313	Uncharacterized_protein_|SEZ6L2|GL831663.1|ENSFM00250000001049|6460|23515|-1|6460|23515	seizure_related_6_homolog_(mouse)-like_2_|SEZ6L2|groupXI|ENSFM00250000001049|12495652|12504313|1|12495652|12504313	Uncharacterized_protein_|SEZ6L2|scaffold_112|ENSFM00250000001049|54359|61274|1|54359|61274	seizure_related_6_homolog_(mouse)-like_2_|SEZ6L2|Un_random|ENSFM00250000001049|7847569|7852968|-1|7847569|7852968	seizure_related_6_homolog_like_2_|sez6l2|3|ENSFM00250000001049|14834186|14869326|-1|14834186|14869292	seizure_related_6_homolog_(mouse)-like_2_|SEZ6L2|GeneScaffold_2463|ENSFM00250000001049|33222|48199|1|33222|48199	seizure_related_6_homolog_(mouse)-like_2_|SEZ6L2|16|ENSFM00250000001049|29882480|29910868|-1|29882480|29910868	seizure_related_6_homolog_like_2_|Sez6l2|7|ENSFM00250000001049|126950563|126970606|1|126950729|126970596
CUFF_1221_m.8905	1.12022	4.31631	1.21e-05	0.00048991	0.0580819	0.241002
comp45250_c0_m.25954	1.11916	3.68219	5.24e-06	0.000242622	0.115618	0.340026
comp77916_c3_m.154210	1.11852	5.18786	0.000430266	0.00800185	0.0522727	0.228632
CUFF_41544_m.42999	1.11704	3.07988	5.61e-05	0.00166102	0.0566399	0.237991	von_Willebrand_factor_A_domain_containing_5A_|VWA5A_(3_of_3)|JH556870.1|ENSFM00260000050708|804449|812947|-1|804449|812947	von_Willebrand_factor_A_domain_containing_5A_|VWA5A_(2_of_3)|13|ENSFM00260000050708|27725604|27745368|-1|27725604|27742471	von_Willebrand_factor_A_domain_containing_5A_|VWA5A_(3_of_10)|GL831147.1|ENSFM00260000050708|2361195|2389677|-1|2361195|2389677	*	von_Willebrand_factor_A_domain_containing_5A_|VWA5A_(1_of_2)|scaffold_2742|ENSFM00260000050708|24|8343|-1|24|8340	von_Willebrand_factor_A_domain_containing_5A_|VWA5A|Un_random|ENSFM00260000050708|19863863|19879461|1|19863863|19879461	Uncharacterized_protein_|CU459204.1|25|ENSFM00260000050708|4964092|4981370|1|4964092|4981370	von_Willebrand_factor_A_domain_containing_5A_|VWA5A|GeneScaffold_1352|ENSFM00260000050708|52539|63508|-1|52768|63508	von_Willebrand_factor_A_domain_containing_5A_|VWA5A|11|ENSFM00260000050708|123986069|124018428|1|123986111|124017616	von_Willebrand_factor_A_domain_containing_5A_|Vwa5a|9|ENSFM00260000050708|38718268|38743337|1|38718268|38743337
comp62843_c0_m.56362	1.11645	1.37879	0.002007	0.0249567	0.0805058	0.283735	family_with_sequence_similarity_167,_member_A_|FAM167A|JH556706.1|ENSFM00500000273276|1442085|1446424|-1|1442085|1446424	Uncharacterized_protein_|FAM167A|24|ENSFM00500000273276|13950931|13952067|-1|13950931|13952067	Uncharacterized_protein_|FAM167A|GL831316.1|ENSFM00500000273276|940252|949422|-1|940252|949422	family_with_sequence_similarity_167_member_A_|FAM167A|groupXVIII|ENSFM00500000273276|10919991|10923357|-1|10919991|10923357	Uncharacterized_protein_|FAM167A|scaffold_72|ENSFM00500000273276|127513|128814|1|127803|128814	family_with_sequence_similarity_167,_member_A_|FAM167A|Un_random|ENSFM00500000273276|67193793|67195241|1|67193793|67195241	family_with_sequence_similarity_167,_member_Ab_|fam167ab|20|ENSFM00500000273276|18812678|18829413|1|18813249|18829410	family_with_sequence_similarity_167_member_A_|FAM167A|GeneScaffold_329|ENSFM00500000273276|281737|283095|-1|281737|283095	family_with_sequence_similarity_167_member_A_|FAM167A|8|ENSFM00500000273276|11278972|11332224|-1|11278972|11324276	family_with_sequence_similarity_167_member_A_|Fam167a|14|ENSFM00500000273276|63436394|63465498|1|63436394|63465498
CUFF_31082_m.144174	1.10998	3.16566	1.3e-06	7.66e-05	0.050753	0.225284	DEAH_(Asp-Glu-Ala-His)_box_polypeptide_33_|DHX33|JH556714.1|ENSFM00260000050331|1982424|1991824|-1|1982424|1991824	Uncharacterized_protein_|DHX33|14|ENSFM00260000050331|21914489|21924411|1|21914489|21924411	Uncharacterized_protein_|DHX33|GL831410.1|ENSFM00260000050331|131435|138084|-1|131435|138084	DEAH_(Asp-Glu-Ala-His)_box_polypeptide_33_|DHX33|groupVII|ENSFM00260000050331|14498720|14505252|1|14498720|14505252	Uncharacterized_protein_|DHX33|scaffold_29|ENSFM00260000050331|73148|80858|1|73148|80858	DEAH_(Asp-Glu-Ala-His)_box_polypeptide_33_|DHX33|7|ENSFM00260000050331|2670396|2673926|-1|2670396|2673926	putative_ATP-dependent_RNA_helicase_DHX33-like_|CT573103.1|5|ENSFM00260000050331|2074746|2098884|1|2074746|2098884	DEAH_(Asp-Glu-Ala-His)_box_polypeptide_33_|DHX33|GeneScaffold_4340|ENSFM00260000050331|1547743|1554508|1|1547743|1554508	DEAH_(Asp-Glu-Ala-His)_box_polypeptide_33_|DHX33|17|ENSFM00260000050331|5344232|5372380|-1|5344232|5372380	DEAH_(Asp-Glu-Ala-His)_box_polypeptide_33_|Dhx33|11|ENSFM00260000050331|70984091|71004437|-1|70984091|71004437
CUFF_36942_m.174897	1.10977	2.94314	0.00164466	0.0215668	0.153705	0.392052	contactin_associated_protein_1_|CNTNAP1|JH556672.1|ENSFM00250000000380|2962058|2980654|-1|2962058|2980654	Uncharacterized_protein_|CNTNAP1|8|ENSFM00250000000380|6716579|6727589|-1|6716579|6727589	Uncharacterized_protein_|CNTNAP1|GL831149.1|ENSFM00250000000380|2835147|2847315|-1|2835147|2847315	contactin_associated_protein_1_|CNTNAP1|groupXI|ENSFM00250000000380|5489109|5498480|1|5489109|5498480	Uncharacterized_protein_|CNTNAP1|scaffold_15|ENSFM00250000000380|1185773|1194357|1|1185773|1194357	contactin_associated_protein_1_|CNTNAP1|3|ENSFM00250000000380|12862916|12872151|1|12864134|12872151	contactin_associated_protein_1_|CNTNAP1|3|ENSFM00250000000380|36898821|36927249|-1|36898821|36927249	contactin_associated_protein_1_|CNTNAP1|GeneScaffold_1877|ENSFM00250000000380|62956|78384|1|62956|78384	contactin_associated_protein_1_|CNTNAP1|17|ENSFM00250000000380|40834631|40851832|1|40834631|40851832	contactin_associated_protein-like_1_|Cntnap1|11|ENSFM00250000000380|101170523|101190724|1|101176041|101190724
CUFF_47265_m.225669	1.10941	1.45518	0.00058885	0.00995294	0.0757101	0.275155	solute_carrier_family_16,_member_13_(monocarboxylic_acid_transporter_13)_|SLC16A13|JH556784.1|ENSFM00500000269721|785368|791708|-1|785368|791708	Uncharacterized_protein_|SLC16A13|18|ENSFM00500000269721|14839661|14847263|1|14839661|14847263	Uncharacterized_protein_|SLC16A13|GL831469.1|ENSFM00500000269721|58924|70258|1|58924|70258	solute_carrier_family_16_member_13_(monocarboxylic_acid_transporter_13)_|SLC16A13|groupVII|ENSFM00500000269721|4193229|4195298|-1|4193229|4195298	Uncharacterized_protein_|SLC16A13|scaffold_63|ENSFM00500000269721|377691|381095|1|377691|381095	solute_carrier_family_16,_member_13_(monocarboxylic_acid_transporter_13)_|SLC16A13|20|ENSFM00500000269721|683492|685181|1|683492|685181	solute_carrier_family_16,_member_13_(monocarboxylic_acid_transporter_13)_|SLC16A13|7|ENSFM00500000269721|21199624|21213578|1|21199624|21213578	solute_carrier_family_16_member_13_(monocarboxylic_acid_transporter_13)_|SLC16A13|GeneScaffold_3997|ENSFM00500000269721|15|3079|-1|15|3079	solute_carrier_family_16_member_13_(monocarboxylic_acid_transporter_13)_|SLC16A13|17|ENSFM00500000269721|6939394|6943440|1|6939394|6943440	solute_carrier_family_16_(monocarboxylic_acid_transporters)_member_13_|Slc16a13|11|ENSFM00500000269721|70216789|70220994|-1|70216789|70220994
CUFF_15506_m.91890	1.10886	2.28611	0.00431805	0.0436123	0.0512266	0.226333	protein_tyrosine_phosphatase,_receptor_type,_N_polypeptide_2_|PTPRN2_(1_of_2)|JH556688.1|ENSFM00260000050522|2136944|2280746|1|2136944|2280746	Uncharacterized_protein_||20|ENSFM00690001357691|18023991|18038591|-1|18023991|18038591	*	*	*	*	*	*	*	*
comp81225_c2_m.215887	1.10632	7.12048	1.46e-07	1.24e-05	0.0608246	0.246627	proteasome_(prosome,_macropain)_activator_subunit_4_|PSME4_(1_of_2)|JH557590.1|ENSFM00250000002113|26707|51982|1|26707|51982	proteasome_(prosome_macropain)_activator_subunit_4_|PSME4_(1_of_2)|15|ENSFM00250000002113|24849228|24874206|1|24849228|24874206	proteasome_(prosome,_macropain)_activator_subunit_4_|PSME4_(1_of_2)|GL831145.1|ENSFM00250000002113|2465375|2490111|1|2465375|2490111	proteasome_(prosome_macropain)_activator_subunit_4_|PSME4_(1_of_2)|groupVI|ENSFM00250000002113|6892332|6912340|-1|6892332|6912340	proteasome_(prosome,_macropain)_activator_subunit_4_|PSME4_(1_of_2)|scaffold_24|ENSFM00250000002113|1801487|1818741|1|1801487|1818741	proteasome_(prosome,_macropain)_activator_subunit_4_|PSME4_(1_of_2)|17|ENSFM00250000002113|3814005|3830024|-1|3814005|3830024	proteasome_(prosome,_macropain)_activator_subunit_4b_|psme4b|12|ENSFM00250000002113|25501738|25562994|1|25501738|25556363,proteasome_(prosome,_macropain)_activator_subunit_4a_|psme4a|13|ENSFM00250000002113|36091663|36146039|1|36091663|36146039	proteasome_(prosome_macropain)_activator_subunit_4_|PSME4_(1_of_2)|GeneScaffold_1040|ENSFM00250000002113|757444|792946|-1|757444|792946	proteasome_(prosome_macropain)_activator_subunit_4_|PSME4|2|ENSFM00250000002113|54091204|54197977|-1|54091204|54197977	proteasome_(prosome_macropain)_activator_subunit_4_|Psme4|11|ENSFM00250000002113|30771726|30880361|1|30771726|30880361
CUFF_23879_m.316068	1.10522	2.73977	1.45e-05	0.000565959	0.0389155	0.19727
CUFF_3858_m.251980	1.10481	1.60071	0.000735658	0.0117483	0.0746178	0.273163	beta-1,4-N-acetyl-galactosaminyl_transferase_1_|B4GALNT1_(1_of_3)|JH556702.1|ENSFM00250000004460|1641223|1655842|-1|1641223|1655842	beta-14-N-acetyl-galactosaminyl_transferase_1_|B4GALNT1_(1_of_2)|5|ENSFM00250000004460|2411270|2421401|-1|2411270|2421401	beta-1,4-N-acetyl-galactosaminyl_transferase_1_|B4GALNT1_(1_of_2)|GL831146.1|ENSFM00250000004460|2544566|2553108|-1|2544566|2553108	beta-14-N-acetyl-galactosaminyl_transferase_1_|B4GALNT1_(1_of_2)|scaffold_27|ENSFM00250000004460|1946114|1954478|1|1946114|1954478	beta-1,4-N-acetyl-galactosaminyl_transferase_1_|B4GALNT1_(1_of_2)|scaffold_190|ENSFM00250000004460|503710|506328|-1|503710|506328	beta-1,4-N-acetyl-galactosaminyl_transferase_1_|B4GALNT1_(1_of_3)|11|ENSFM00250000004460|7392484|7394855|-1|7392484|7394855	beta-1,4-N-acetyl-galactosaminyl_transferase_1_|B4GALNT1_(1_of_2)|6|ENSFM00250000004460|39163097|39182042|1|39163097|39182042	beta-14-N-acetyl-galactosaminyl_transferase_1_|B4GALNT1_(1_of_2)|GeneScaffold_168|ENSFM00250000004460|54252|58914|1|54252|58914	beta-14-N-acetyl-galactosaminyl_transferase_1_|B4GALNT1|12|ENSFM00250000004460|58017193|58027138|-1|58019678|58027138	beta-14-N-acetyl-galactosaminyl_transferase_1_|B4galnt1|10|ENSFM00250000004460|127165156|127172340|1|127165156|127172340
CUFF_44957_m.49123	1.10404	7.16289	2.01e-07	1.59e-05	0.040933	0.202319	*	*	*	*	*	*	Uncharacterized_protein_|BX663524.2|13|ENSFM00250000002113|35928536|35963203|1|35928536|35963203	*	*	*
CUFF_39569_m.186993	1.10377	1.7571	0.00063594	0.0105923	0.0578912	0.240606	*	*	*	*	*	*	*	*	*	*
CUFF_41061_m.197161	1.10318	3.63393	2.06e-05	0.000748995	0.0456139	0.213574
CUFF_47220_m.225243	1.10244	2.5498	5.89e-06	0.000268985	0.0707631	0.266013	*	Uncharacterized_protein_|DOK7|18|ENSFM00250000006721|14075500|14116587|1|14075500|14116587	docking_protein_7_|DOK7_(1_of_2)|GL831497.1|ENSFM00250000006721|176065|220456|1|176065|220456	docking_protein_7_|DOK7_(1_of_2)|groupVII|ENSFM00250000006721|4492904|4510912|-1|4492904|4509646	*	*	docking_protein_7_|dok7|1|ENSFM00250000006721|41523853|41573178|-1|41523853|41573178	*	docking_protein_7_|DOK7|4|ENSFM00250000006721|3465033|3503200|1|3465033|3502552	docking_protein_7_|Dok7|5|ENSFM00250000006721|35056813|35087839|1|35057077|35087839
comp63531_c2_m.58838	1.10064	2.37122	0.0120362	0.0871969	0.0579589	0.240747	latrophilin_1_|LPHN1_(2_of_2)|JH556791.1|ENSFM00260000050328|252235|277378|1|252235|277378	*	latrophilin_1_|LPHN1_(2_of_2)|GL831216.1|ENSFM00260000050328|2132760|2159014|1|2132760|2159014	latrophilin_1_|LPHN1_(2_of_2)|groupIX|ENSFM00260000050328|14485223|14498944|1|14485223|14498944	latrophilin_1_|LPHN1_(2_of_2)|scaffold_194|ENSFM00260000050328|394705|408342|1|395329|408342	latrophilin_1_|LPHN1_(2_of_2)|18|ENSFM00260000050328|2024237|2036071|1|2024237|2036071	*	latrophilin_1_|LPHN1_(2_of_2)|GeneScaffold_3850|ENSFM00260000050328|117657|157542|1|117657|157542	*	*
CUFF_6496_m.69257	1.09996	5.28908	4.48e-07	3.15e-05	0.0504869	0.224693	protein_tyrosine_phosphatase_type_IVA,_member_2_|PTP4A2_(1_of_2)|JH557829.1|ENSFM00250000001523|26481|33408|-1|26481|33408	protein_tyrosine_phosphatase_type_IVA_member_2_|PTP4A2_(1_of_2)|11|ENSFM00250000001523|11013690|11034347|1|11013690|11034347	protein_tyrosine_phosphatase_type_IVA,_member_2_|PTP4A2_(1_of_2)|GL831202.1|ENSFM00250000001523|1037134|1040276|1|1037134|1040276	protein_tyrosine_phosphatase_type_IVA_member_2_|PTP4A2_(1_of_2)|groupX|ENSFM00250000001523|10176356|10191087|1|10176356|10191087	protein_tyrosine_phosphatase_type_IVA,_member_2_|PTP4A2_(1_of_2)|scaffold_12|ENSFM00250000001523|2092095|2102243|-1|2092095|2102243	protein_tyrosine_phosphatase_type_IVA,_member_2_|PTP4A2_(1_of_2)|21|ENSFM00250000001523|3265925|3276602|1|3265925|3276602	protein_tyrosine_phosphatase_type_IVA,_member_2_|ptp4a2|19|ENSFM00250000001523|37007182|37041096|-1|37007183|37041053	protein_tyrosine_phosphatase_type_IVA_member_2_|PTP4A2_(1_of_2)|GeneScaffold_1730|ENSFM00250000001523|485862|489189|1|485862|489189	protein_tyrosine_phosphatase_type_IVA_member_2_|PTP4A2|1|ENSFM00250000001523|32372022|32410457|-1|32372022|32403988	protein_tyrosine_phosphatase_4a2_|Ptp4a2|4|ENSFM00250000001523|129811219|129850003|1|129820221|129849978
CUFF_32218_m.151016	1.09974	3.79284	0.00155915	0.0207262	0.0394874	0.198714
CUFF_8826_m.77883	1.09965	2.37034	0.00182699	0.0233296	0.0441036	0.210008	mitogen-activated_protein_kinase_10_|MAPK10|JH556689.1|ENSFM00460000244930|739647|778821|-1|739647|778821	Uncharacterized_protein_|MAPK10|12|ENSFM00460000244930|9627877|9647391|-1|9627877|9647391	Uncharacterized_protein_|MAPK10|GL831236.1|ENSFM00460000244930|1574381|1613312|1|1585555|1609354	mitogen-activated_protein_kinase_10_|MAPK10|groupXIV|ENSFM00460000244930|3664543|3684584|1|3671860|3684584	Uncharacterized_protein_|MAPK10|scaffold_44|ENSFM00460000244930|1362337|1370980|-1|1362337|1370980	mitogen-activated_protein_kinase_10_|MAPK10|4|ENSFM00460000244930|6737983|6746951|-1|6737983|6746951	mitogen-activated_protein_kinase_10_|mapk10|21|ENSFM00460000244930|8583743|8720716|-1|8583847|8720716	mitogen-activated_protein_kinase_10_|MAPK10|GeneScaffold_4501|ENSFM00460000244930|175563|195134|1|175563|195134	mitogen-activated_protein_kinase_10_|MAPK10|4|ENSFM00460000244930|86936276|87515284|-1|86937631|87281216	mitogen-activated_protein_kinase_10_|Mapk10|5|ENSFM00460000244930|102907948|103211334|-1|102912354|103100081
comp81730_c5_m.226726	1.0985	4.6833	5.12e-07	3.54e-05	0.0486886	0.220655
CUFF_28230_m.25830	1.09818	1.547	0.01186	0.0862804	0.080193	0.283184	hyaluronan_and_proteoglycan_link_protein_4_|HAPLN4|JH556665.1|ENSFM00710001441795|1988109|2000744|1|1988109|2000744	Uncharacterized_protein_|HAPLN4|4|ENSFM00710001441795|2650328|2652976|-1|2650328|2652976	Uncharacterized_protein_|HAPLN4|GL831140.1|ENSFM00710001441795|5657865|5669428|-1|5657865|5669428	hyaluronan_and_proteoglycan_link_protein_4_|HAPLN4|groupVIII|ENSFM00710001441795|17085179|17090272|-1|17085179|17090272	*	*	hyaluronan_and_proteoglycan_link_protein_4_|hapln4|22|ENSFM00710001441795|18049612|18055340|1|18049612|18054648	hyaluronan_and_proteoglycan_link_protein_4_|HAPLN4|GeneScaffold_1983|ENSFM00710001441795|476194|489186|-1|476194|489186	hyaluronan_and_proteoglycan_link_protein_4_|HAPLN4|19|ENSFM00710001441795|19366316|19373605|-1|19366316|19373605	hyaluronan_and_proteoglycan_link_protein_4_|Hapln4|8|ENSFM00710001441795|70083529|70090862|1|70083529|70090862
CUFF_2552_m.60961	1.09456	1.28827	0.00726485	0.0621928	0.060716	0.246406	calcium/calmodulin-dependent_protein_kinase_II_beta_|CAMK2B_(2_of_2)|JH556836.1|ENSFM00250000000111|1057367|1113357|-1|1057367|1113357	*	Uncharacterized_protein_|CAMK2B|GL831139.1|ENSFM00250000000111|8479350|8556679|1|8479350|8556679	*	calcium/calmodulin-dependent_protein_kinase_II_beta_|CAMK2B_(2_of_2)|scaffold_27|ENSFM00250000000111|802426|822771|1|802426|822771,calcium/calmodulin-dependent_protein_kinase_II_beta_|CAMK2B_(1_of_2)|scaffold_4|ENSFM00250000000111|2152284|2196266|1|2152290|2196266	*	calcium/calmodulin-dependent_protein_kinase_(CaM_kinase)_II_beta_2_|camk2b2|10|ENSFM00250000000111|46221688|46286085|-1|46221688|46286085	*	*	*
comp73323_c0_m.106540	1.09429	3.54186	1.96e-06	0.000108493	0.0429941	0.20735
CUFF_3996_m.252825	1.09427	4.30616	0.000861602	0.0132578	0.0717629	0.267886	*	*	*	*	*	*	*	*	*	*
CUFF_41823_m.44278	1.09427	4.34827	7.87e-06	0.000347722	0.0494216	0.22231	*	Uncharacterized_protein_|THAP8|13|ENSFM00500000315359|2482315|2483703|1|2482315|2483703	*	THAP_domain_containing_8_|THAP8|groupI|ENSFM00500000270236|16536321|16540745|-1|16537141|16540745	*	*	*	*	*	*
CUFF_8602_m.76318	1.09321	2.09229	0.00116164	0.0166344	0.0468226	0.216385	*	small_G_protein_signaling_modulator_1_|SGSM1_(2_of_2)|12|ENSFM00250000001203|13088257|13100252|1|13088257|13100252	*	small_G_protein_signaling_modulator_1_|SGSM1_(2_of_2)|groupXIV|ENSFM00250000001203|6417172|6426532|1|6417172|6426532	*	*	*	small_G_protein_signaling_modulator_1_|SGSM1_(2_of_2)|GeneScaffold_3721|ENSFM00250000001203|819076|856426|1|819076|856426	*	*
CUFF_69_m.312	1.09179	1.93333	0.000877936	0.0134527	0.116406	0.341183	protein_kinase_N3_|PKN3_(2_of_2)|JH556764.1|ENSFM00270000056451|1287642|1305675|1|1287642|1305675	protein_kinase_N3_|PKN3_(2_of_2)|9|ENSFM00270000056451|32429332|32434170|-1|32429332|32434170	protein_kinase_N3_|PKN3_(2_of_2)|GL831164.1|ENSFM00270000056451|1973912|1993349|1|1973912|1993349	protein_kinase_N3_|PKN3_(2_of_2)|groupXIII|ENSFM00270000056451|20026018|20030735|1|20026018|20030735	protein_kinase_N3_|PKN3_(2_of_2)|scaffold_7|ENSFM00270000056451|393600|401284|-1|393600|401284	protein_kinase_N3_|PKN3_(2_of_2)|12|ENSFM00270000056451|9995510|10002493|-1|9995510|10002493	*	*	*	*
CUFF_26724_m.320137	1.0917	2.54189	5.8e-05	0.00169817	0.0485746	0.220396	tumor_necrosis_factor_receptor_superfamily,_member_21_|TNFRSF21|JH556940.1|ENSFM00440000236917|653065|685777|1|653065|685777	Uncharacterized_protein_|TNFRSF21|24|ENSFM00440000236917|10833406|10855029|-1|10833406|10855029	Uncharacterized_protein_|TNFRSF21|GL831607.1|ENSFM00440000236917|178179|259848|1|178179|259848	tumor_necrosis_factor_receptor_superfamily_member_21_|TNFRSF21|groupXVIII|ENSFM00440000236917|745155|767374|1|745155|767374	Uncharacterized_protein_|TNFRSF21|scaffold_375|ENSFM00440000236917|148259|165461|1|148440|165461	tumor_necrosis_factor_receptor_superfamily,_member_21_|TNFRSF21|14|ENSFM00440000236917|985314|999618|1|985314|999618	tumor_necrosis_factor_receptor_superfamily,_member_21_|tnfrsf21|20|ENSFM00440000236917|35822608|35866178|-1|35822608|35865905	*	tumor_necrosis_factor_receptor_superfamily_member_21_|TNFRSF21|6|ENSFM00440000236917|47199268|47277641|-1|47199268|47277641	tumor_necrosis_factor_receptor_superfamily_member_21_|Tnfrsf21|17|ENSFM00440000236917|43016555|43089188|1|43016555|43089188
CUFF_40525_m.193838	1.09096	3.51162	0.000436186	0.0080567	0.057024	0.238797
CUFF_16883_m.95622	1.08943	2.08389	0.000580425	0.00989527	0.0453888	0.213047	*	*	*	*	*	*	*	*	*	*
comp68184_c1_m.76565	1.08914	1.59798	0.00489324	0.047721	0.0567138	0.238147	microtubule-associated_protein_tau_|MAPT_(2_of_2)|JH556750.1|ENSFM00260000050441|228671|236605|1|228671|236605	*	microtubule-associated_protein_tau_|MAPT_(2_of_2)|GL831151.1|ENSFM00260000050441|135212|137617|-1|135212|137617	*	*	*	*	*	*	*
CUFF_38879_m.182871	1.08828	5.60187	0.00760075	0.0641721	0.0724455	0.269157	insulin_receptor_substrate_2_|IRS2_(1_of_2)|JH556683.1|ENSFM00250000001358|3069081|3073152|1|3069081|3073152	insulin_receptor_substrate_2_|IRS2_(1_of_2)|21|ENSFM00250000001358|28209268|28212354|-1|28209268|28212354	insulin_receptor_substrate_2_|IRS2_(1_of_2)|GL831258.1|ENSFM00250000001358|1417989|1421135|1|1417989|1421135	insulin_receptor_substrate_2_|IRS2_(1_of_2)|groupXVI|ENSFM00250000001358|7915270|7918611|1|7915270|7918611	insulin_receptor_substrate_2_|IRS2_(1_of_2)|scaffold_42|ENSFM00250000001358|326553|329840|-1|326553|329840	*	*	*	insulin_receptor_substrate_1_|IRS1|2|ENSFM00250000001358|227599757|227664475|-1|227599757|227664475	*
comp78142_c0_m.158009	1.08677	2.04206	0.00223547	0.027002	0.0385435	0.196325	ELAV_(embryonic_lethal,_abnormal_vision,_Drosophila)-like_4_|ELAVL4|JH556822.1|ENSFM00250000000588|420798|469479|-1|420798|469479	Uncharacterized_protein_|ELAVL4|4|ENSFM00250000000588|33440305|33524337|1|33440305|33524337	Uncharacterized_protein_|ELAVL4|GL831140.1|ENSFM00250000000588|4415343|4457231|1|4415343|4457231	ELAV_(embryonic_lethal_abnormal_vision_Drosophila)-like_4_|ELAVL4|groupVIII|ENSFM00250000000588|13997640|14027578|-1|13997640|14027578	Uncharacterized_protein_|ELAVL4|scaffold_135|ENSFM00250000000588|29901|59521|-1|29901|59521	ELAV_(embryonic_lethal,_abnormal_vision,_Drosophila)-like_4_|ELAVL4|1|ENSFM00250000000588|15508418|15537931|1|15508418|15537931	ELAV_(embryonic_lethal,_abnormal_vision,_Drosophila)-like_4_(Hu_antigen_D)_|elavl4|8|ENSFM00250000000588|16523554|16632414|1|16523554|16631801	ELAV_(embryonic_lethal_abnormal_vision_Drosophila)-like_4_|ELAVL4|GeneScaffold_2182|ENSFM00250000000588|49817|91043|-1|49817|91043	ELAV_(embryonic_lethal_abnormal_vision_Drosophila)-like_4_|ELAVL4|1|ENSFM00250000000588|50513686|50669458|1|50575298|50668726	ELAV_(embryonic_lethal_abnormal_vision_Drosophila)-like_4_(Hu_antigen_D)_|Elavl4|4|ENSFM00250000000588|110203722|110351909|-1|110203737|110286889
comp82381_c2_m.241854	1.08461	1.92808	0.00314568	0.0346663	0.0460932	0.214693
CUFF_21_m.74	1.08402	4.1709	1.79e-05	0.000678632	0.064868	0.254692	RUN_and_SH3_domain_containing_2_|RUSC2_(1_of_2)|JH557832.1|ENSFM00260000051064|30052|48263|1|30052|48263	*	Uncharacterized_protein_|RUSC2|GL831164.1|ENSFM00260000051064|3389231|3409028|-1|3389231|3409028	RUN_and_SH3_domain_containing_2_|RUSC2|groupXIII|ENSFM00260000051064|18770001|18781574|1|18770001|18781574	Uncharacterized_protein_|RUSC2|scaffold_4|ENSFM00260000051064|1488713|1497772|-1|1488713|1497772	RUN_and_SH3_domain_containing_2_|RUSC2_(1_of_2)|12|ENSFM00260000051064|3556162|3565284|-1|3556162|3565284	RUN_and_SH3_domain_containing_2_|rusc2|5|ENSFM00260000051064|21097902|21110890|1|21097902|21110890	RUN_and_SH3_domain_containing_2_|RUSC2_(1_of_2)|GeneScaffold_276|ENSFM00260000051064|6740|22886|1|6740|22886	RUN_and_SH3_domain_containing_2_|RUSC2|9|ENSFM00260000051064|35490124|35561895|1|35490124|35561889	RUN_and_SH3_domain_containing_2_|Rusc2|4|ENSFM00260000051064|43381979|43427088|1|43381979|43427088
comp79650_c5_m.184163	1.08176	1.26893	0.0010795	0.015719	0.0402384	0.200595	secretogranin_V_(7B2_protein)_|SCG5|JH556793.1|ENSFM00250000006800|463966|468022|1|463966|468022	Uncharacterized_protein_|SCG5|24|ENSFM00250000006800|20872114|20874883|-1|20872114|20874883	Uncharacterized_protein_|SCG5|GL831178.1|ENSFM00250000006800|1132684|1136287|1|1132684|1136287	secretogranin_V_(7B2_protein)_|SCG5|groupXVIII|ENSFM00250000006800|6555435|6557182|1|6555435|6557182	Uncharacterized_protein_|SCG5|scaffold_78|ENSFM00250000006800|231404|233055|1|231404|233055	secretogranin_V_(7B2_protein)_|SCG5|14|ENSFM00250000006800|2444010|2446389|-1|2444010|2446389	secretogranin_V_|scg5|19|ENSFM00250000006800|49406876|49410005|1|49406876|49410005,secretogranin_V_|scg5|20|ENSFM00250000006800|29497714|29500844|-1|29497714|29500844	secretogranin_V_(7B2_protein)_|SCG5|GeneScaffold_1426|ENSFM00250000006800|26689|29079|1|26689|29079	secretogranin_V_(7B2_protein)_|SCG5|15|ENSFM00250000006800|32933877|32989299|1|32935824|32984110	secretogranin_V_|Scg5|2|ENSFM00250000006800|113776362|113829121|-1|113776362|113829121
CUFF_51031_m.239685	1.08146	1.8509	7.57e-05	0.00209209	0.0643116	0.253597	*	adenosylhomocysteinase-like_1_|AHCYL1_(2_of_2)|7|ENSFM00710001441769|10838932|10853420|1|10838932|10853420	*	adenosylhomocysteinase-like_1_|AHCYL1_(1_of_2)|groupXII|ENSFM00710001441769|10107692|10119042|1|10107692|10119042	adenosylhomocysteinase-like_1_|AHCYL1_(1_of_2)|scaffold_20|ENSFM00710001441769|115765|126456|-1|115765|126456	adenosylhomocysteinase-like_1_|AHCYL1_(1_of_2)|9|ENSFM00710001441769|2971588|2980484|1|2971588|2980484	S-adenosylhomocysteine_hydrolase-like_1_|ahcyl1|8|ENSFM00710001441769|25824833|25864100|-1|25824833|25864100	adenosylhomocysteinase-like_1_|AHCYL1_(1_of_2)|GeneScaffold_1597|ENSFM00710001441769|114003|125907|1|114003|125907	adenosylhomocysteinase-like_1_|AHCYL1|1|ENSFM00710001441769|110527308|110566357|1|110527308|110566357	S-adenosylhomocysteine_hydrolase-like_1_|Ahcyl1|3|ENSFM00710001441769|107663118|107696560|-1|107663120|107696560
CUFF_32330_m.151553	1.08018	1.73393	0.00161067	0.0212237	0.0501557	0.223955	synaptotagmin_IV_|SYT4|JH556699.1|ENSFM00500000270270|2361332|2370631|1|2361332|2370631	Uncharacterized_protein_|SYT4|18|ENSFM00500000270270|7206040|7210791|-1|7206040|7210791	Uncharacterized_protein_|SYT4|GL831710.1|ENSFM00500000270270|161194|168844|-1|161194|168844	synaptotagmin_IV_|SYT4|groupVII|ENSFM00500000270270|7989463|7995317|1|7989463|7995317	Uncharacterized_protein_|SYT4|scaffold_186|ENSFM00500000270270|494131|498472|-1|494131|497069	synaptotagmin_IV_|SYT4|Un_random|ENSFM00500000270270|651102|653691|-1|651102|653691	synaptotagmin_IV_|syt4|7|ENSFM00500000270270|25074783|25083209|1|25074783|25083209	*	synaptotagmin_IV_|SYT4|18|ENSFM00500000270270|40847843|40857615|-1|40847843|40857615	synaptotagmin_IV_|Syt4|18|ENSFM00500000270270|31437808|31447415|-1|31437808|31447415
CUFF_1756_m.13468	1.07952	2.00011	0.00728159	0.0622805	0.0473026	0.217492	||JH556804.1|ENSFM00250000000771|1081635|1094973|-1|1081635|1094973	Uncharacterized_protein_|OLA.20347|7|ENSFM00250000000771|17965864|17974660|-1|17965864|17974660	Uncharacterized_protein_||GL831137.1|ENSFM00250000000771|6648067|6662185|1|6648067|6662185	||scaffold_99|ENSFM00250000000771|14396|22569|1|14396|22569	Uncharacterized_protein_||scaffold_180|ENSFM00250000000771|117059|122667|1|117059|122667	Uncharacterized_protein_||9|ENSFM00250000000771|7022453|7027229|-1|7022453|7027229	synapsin_IIa_|syn2a|23|ENSFM00250000000771|4807675|4831162|-1|4807675|4831162	||GeneScaffold_747|ENSFM00250000000771|7263|21237|1|7263|21237	*	synapsin_II_|Syn2|6|ENSFM00250000000771|115134902|115282626|1|115134902|115282626
CUFF_12011_m.82452	1.07865	3.23055	0.0023264	0.0278875	0.0566497	0.238012	mitogen-activated_protein_kinase_8_interacting_protein_2_|MAPK8IP2|JH556731.1|ENSFM00250000002469|1818058|1844948|-1|1818058|1844948	*	*	*	*	*	mitogen-activated_protein_kinase_8_interacting_protein_2_|mapk8ip2|18|ENSFM00250000002469|7719868|7777750|-1|7719868|7777451	*	*	*
comp45593_c0_m.27330	1.0777	2.84689	0.000125237	0.00306838	0.0431778	0.207793
CUFF_26601_m.123513	1.07769	6.12923	3.93e-05	0.00125415	0.0370816	0.192566	||JH556685.1|ENSFM00250000004047|1408026|1417089|-1|1408026|1417089	*	Uncharacterized_protein_||GL831142.1|ENSFM00250000004047|6721340|6730064|-1|6721340|6730064	||groupXIX|ENSFM00250000004047|12922987|12927204|-1|12922987|12927204	Uncharacterized_protein_||scaffold_217|ENSFM00250000004047|45739|51486|1|46255|51486	Uncharacterized_protein_||13|ENSFM00250000004047|2674639|2680219|1|2674639|2680219	si:dkey-77f17.1_|si:dkey-77f17.1|18|ENSFM00250000004047|26623105|26659523|-1|26623105|26657878	||GeneScaffold_2012|ENSFM00250000004047|5864|11344|1|5995|11344	*	*
comp81298_c0_m.217482	1.07761	4.33565	4.18e-05	0.00130959	0.155847	0.394775	||JH556923.1|ENSFM00250000001396|585678|609221|1|585678|609221	Uncharacterized_protein_|GREB1L|17|ENSFM00250000001396|29338878|29364124|1|29338878|29364124	Uncharacterized_protein_|GREB1L|GL831134.1|ENSFM00250000001396|2616343|2640562|-1|2616343|2640562	||groupIII|ENSFM00250000001396|13637117|13651738|-1|13637117|13651738	Uncharacterized_protein_|GREB1L|scaffold_68|ENSFM00250000001396|861283|873674|-1|861283|873674	||15_random|ENSFM00250000001396|1387338|1398308|1|1387338|1398308	growth_regulation_by_estrogen_in_breast_cancer-like_|greb1l|2|ENSFM00250000001396|11555478|11624584|1|11555478|11624584	||GeneScaffold_377|ENSFM00250000001396|426466|451160|-1|426466|451160	growth_regulation_by_estrogen_in_breast_cancer-like_|GREB1L|18|ENSFM00250000001396|18822203|19102947|1|18822203|19102791	growth_regulation_by_estrogen_in_breast_cancer-like_|Greb1l|18|ENSFM00250000001396|10325177|10562934|1|10325179|10562934
CUFF_20993_m.307854	1.07648	1.70687	0.0120923	0.0875032	0.054802	0.234098	spectrin,_beta,_non-erythrocytic_4_|SPTBN4_(2_of_2)|JH557585.1|ENSFM00570000851736|8093|38540|1|8093|38540	*	*	*	*	*	spectrin,_beta,_non-erythrocytic_4_|SPTBN4_(3_of_3)|5|ENSFM00570000851736|24248414|24284991|-1|24248414|24284991	spectrin_beta_non-erythrocytic_4_|SPTBN4_(2_of_2)|GeneScaffold_4232|ENSFM00570000851736|249090|266412|1|249090|266412	*	*
CUFF_2707_m.62137	1.07648	1.63036	0.000257885	0.00540477	0.0662548	0.2574	phosphodiesterase_8B_|PDE8B|JH556738.1|ENSFM00280000058709|849240|899822|-1|849240|899822	Uncharacterized_protein_|PDE8B|12|ENSFM00280000058709|2608228|2650700|1|2608228|2650700	Uncharacterized_protein_|PDE8B|GL831304.1|ENSFM00280000058709|1310857|1352163|1|1310857|1352163	*	Uncharacterized_protein_|PDE8B|scaffold_27|ENSFM00280000058709|100497|118366|-1|100497|118366	phosphodiesterase_8B_|PDE8B|4|ENSFM00280000058709|4599667|4610945|1|4599667|4610945	phosphodiesterase_8B_|PDE8B|21|ENSFM00280000058709|7582268|7668304|-1|7582268|7668304	*	phosphodiesterase_8B_|PDE8B|5|ENSFM00280000058709|76506274|76725632|1|76506706|76725632	phosphodiesterase_8B_|Pde8b|13|ENSFM00280000058709|95024454|95250336|-1|95026120|95222813
CUFF_1279_m.9399	1.07626	2.16085	0.00647829	0.0580782	0.0405862	0.20146	chromosome_9_open_reading_frame_172_|C9orf172_(2_of_2)|JH556902.1|ENSFM00500000276193|328502|331702|-1|328502|331702	chromosome_9_open_reading_frame_172_|C9orf172_(2_of_2)|9|ENSFM00500000276193|18818053|18821235|1|18818053|18821235	chromosome_9_open_reading_frame_172_|C9orf172_(2_of_2)|GL831172.1|ENSFM00500000276193|1502764|1505973|1|1502764|1505973	chromosome_9_open_reading_frame_172_|C9orf172_(2_of_2)|groupXIII|ENSFM00500000276193|13440693|13443875|1|13440693|13443875	chromosome_9_open_reading_frame_172_|C9orf172_(2_of_2)|scaffold_18|ENSFM00500000276193|573794|576967|-1|573794|576967	chromosome_9_open_reading_frame_172_|C9orf172_(1_of_2)|Un_random|ENSFM00500000276193|31952610|31955816|1|31952610|31955816	chromosome_9_open_reading_frame_172_|C5H9orf172_(2_of_2)|8|ENSFM00500000276193|32097009|32102411|1|32097009|32102411	chromosome_9_open_reading_frame_172_|C9orf172_(2_of_2)|GeneScaffold_2102|ENSFM00500000276193|780635|783849|1|780635|783849	*	*
CUFF_4645_m.65601	1.07622	2.20007	0.00242979	0.0287961	0.047881	0.218817	complexin_1_|CPLX1_(1_of_2)|JH556826.1|ENSFM00670001235939|170915|190154|-1|170915|190154	*	*	*	complexin_1_|CPLX1_(2_of_2)|scaffold_62|ENSFM00670001235939|1113643|1114986|1|1113643|1114986	complexin_1_|CPLX1_(1_of_2)|18|ENSFM00670001235939|6139617|6146512|1|6139617|6146512	complexin_2,_like_|cplx2l|1|ENSFM00670001235939|11559351|11574952|-1|11559451|11574952	*	*	*
CUFF_33511_m.33792	1.07505	2.60726	0.00321054	0.0351763	0.0992136	0.314982	solute_carrier_family_7_(amino_acid_transporter_light_chain,_y+L_system),_member_6_|SLC7A6|JH556739.1|ENSFM00250000000331|1316770|1329459|-1|1316770|1329459	Uncharacterized_protein_|SLC7A6|3|ENSFM00250000000331|34061678|34064901|1|34061678|34064901	Uncharacterized_protein_|SLC7A6|GL831133.1|ENSFM00250000000331|8392058|8400361|1|8392058|8400361	solute_carrier_family_7_(amino_acid_transporter_light_chain_y+L_system)_member_6_|SLC7A6|groupII|ENSFM00250000000331|2435894|2438551|-1|2435894|2438551	Uncharacterized_protein_|SLC7A6|scaffold_251|ENSFM00250000000331|3705|6538|-1|3705|6538	solute_carrier_family_7_(amino_acid_transporter_light_chain,_y+L_system),_member_6_|SLC7A6|Un_random|ENSFM00250000000331|39467242|39470691|1|39467242|39470691	solute_carrier_family_7_(cationic_amino_acid_transporter,_y+_system),_member_6_|slc7a6|7|ENSFM00250000000331|29962009|29984243|-1|29962009|29984243	solute_carrier_family_7_(amino_acid_transporter_light_chain_y+L_system)_member_6_|SLC7A6|GeneScaffold_2927|ENSFM00250000000331|75300|85789|-1|75300|85789	solute_carrier_family_7_(amino_acid_transporter_light_chain_y+L_system)_member_6_|SLC7A6|16|ENSFM00250000000331|68298433|68335722|1|68298433|68335722	solute_carrier_family_7_(cationic_amino_acid_transporter_y+_system)_member_6_|Slc7a6|8|ENSFM00250000000331|106168875|106198704|1|106168875|106198704
CUFF_49735_m.236312	1.07504	5.93174	0.00322632	0.0352491	0.0602959	0.245552	protein_kinase,_AMP-activated,_gamma_2_non-catalytic_subunit_|PRKAG2_(1_of_2)|JH556667.1|ENSFM00250000001075|3991318|4024825|1|3991318|4024825	Uncharacterized_protein_|PRKAG2|17|ENSFM00250000001075|26115191|26146953|1|26115191|26146953	Uncharacterized_protein_|PRKAG2|GL831134.1|ENSFM00250000001075|5501727|5527501|-1|5501727|5527501	protein_kinase_AMP-activated_gamma_2_non-catalytic_subunit_|PRKAG2_(1_of_2)|groupIII|ENSFM00250000001075|1198069|1213399|-1|1198069|1213399	Uncharacterized_protein_|PRKAG2|scaffold_285|ENSFM00250000001075|135405|146721|-1|135880|146721	protein_kinase,_AMP-activated,_gamma_2_non-catalytic_subunit_|PRKAG2_(1_of_2)|15|ENSFM00250000001075|6566351|6575626|1|6566351|6575626	protein_kinase,_AMP-activated,_gamma_2_non-catalytic_subunit_|prkag2|2|ENSFM00250000001075|12848791|12941196|1|12848791|12937694	protein_kinase_AMP-activated_gamma_2_non-catalytic_subunit_|PRKAG2_(1_of_2)|GeneScaffold_2562|ENSFM00250000001075|644392|669765|-1|644392|669765	protein_kinase_AMP-activated_gamma_2_non-catalytic_subunit_|PRKAG2|7|ENSFM00250000001075|151253197|151574210|-1|151253197|151574210	protein_kinase_AMP-activated_gamma_2_non-catalytic_subunit_|Prkag2|5|ENSFM00250000001075|24862744|25100642|-1|24862744|25100642
CUFF_28555_m.28450	1.07371	4.4314	1.44e-05	0.000563655	0.0486681	0.220609	HECT_and_RLD_domain_containing_E3_ubiquitin_protein_ligase_2_|HERC2|JH556776.1|ENSFM00570000851133|455365|521163|1|455365|521163	*	*	*	Uncharacterized_protein_|HERC2|scaffold_13|ENSFM00570000851133|590565|623202|-1|590565|623202	*	*	*	*	*
CUFF_16714_m.94450	1.07325	3.83085	0.000333135	0.006596	0.0808129	0.284276	peroxiredoxin_1_|PRDX1|JH558307.1|ENSFM00250000000757|6496|12036|1|6496|12036	Uncharacterized_protein_|PRDX1|17|ENSFM00250000000757|16697715|16700910|-1|16697715|16700910	Uncharacterized_protein_|PRDX1|GL831264.1|ENSFM00250000000757|441248|442589|1|441248|442589	peroxiredoxin_1_|PRDX1|groupIII|ENSFM00250000000757|9656798|9659142|1|9657491|9659142	Uncharacterized_protein_|PRDX1|scaffold_166|ENSFM00250000000757|599818|601928|1|599818|601928	Chromosome_15_SCAF14367,_whole_genome_shotgun_sequence.;_Natural_killer_cell_enhancement_factor;_Uncharacterized_protein_|NKEF|15|ENSFM00250000000757|3593873|3596108|1|3593873|3596108	peroxiredoxin_1_|prdx1|2|ENSFM00250000000757|5748881|5758079|-1|5749025|5758079	peroxiredoxin_1_|PRDX1|GeneScaffold_3080|ENSFM00250000000757|211739|214826|1|211739|214826	peroxiredoxin_1_|PRDX1|1|ENSFM00250000000757|45976708|45988719|-1|45976708|45987609	peroxiredoxin_1_|Prdx1|4|ENSFM00250000000757|116685544|116700822|1|116685887|116699272
comp75383_c0_m.123403	1.07324	4.44803	3.23e-06	0.000166124	0.060926	0.246832	*	*	Uncharacterized_protein_|EIF4EBP3|GL831174.1|ENSFM00670001238799|584380|588163|1|584380|588163	*	*	*	*	*	*	*
comp74194_c1_m.113046	1.06911	4.44271	0.00218256	0.0265668	0.0588737	0.242639	||JH556704.1|ENSFM00560000771588|2030648|2033180|1|2030648|2033180	Uncharacterized_protein_|OLA.1141|18|ENSFM00560000771588|28270055|28274419|1|28270055|28274419	Uncharacterized_protein_||GL831222.1|ENSFM00560000771588|912412|950529|1|912412|948602	||groupVII|ENSFM00560000771588|9408874|9410882|-1|9408874|9410882	*	*	ependymin-like_1_|epdl1|7|ENSFM00560000771588|1008114|1019469|1|1008114|1019469	*	*	*
CUFF_21481_m.308171	1.06866	3.37725	0.00281953	0.0319435	0.151492	0.38922	kinesin_family_member_5A_|KIF5A_(1_of_2)|JH556705.1|ENSFM00670001235340|415170|436113|-1|415170|436113	kinesin_family_member_5A_|KIF5A_(1_of_2)|7|ENSFM00670001235340|7587814|7604911|1|7587814|7604911	kinesin_family_member_5A_|KIF5A_(1_of_2)|GL831166.1|ENSFM00670001235340|1432138|1448383|1|1432138|1448383	kinesin_family_member_5A_|KIF5A_(1_of_2)|groupXII|ENSFM00670001235340|7698183|7710833|1|7698183|7710833	kinesin_family_member_5A_|KIF5A_(1_of_2)|scaffold_20|ENSFM00670001235340|2063284|2072833|-1|2063284|2072743	kinesin_family_member_5A_|KIF5A_(1_of_2)|9|ENSFM00670001235340|1151259|1159253|1|1151259|1159253	kinesin_family_member_5A,_a_|kif5aa|9|ENSFM00670001235340|187974|218155|1|187974|218155	kinesin_family_member_5A_|KIF5A_(1_of_2)|GeneScaffold_2599|ENSFM00670001235340|218230|242304|1|218230|242304	kinesin_family_member_5A_|KIF5A|12|ENSFM00670001235340|57943781|57980415|1|57943781|57980415	kinesin_family_member_5A_|Kif5a|10|ENSFM00670001235340|127225696|127263363|-1|127225696|127263363
comp81188_c0_m.215193	1.0669	2.9541	0.00438447	0.0441656	0.0681014	0.260962	solute_carrier_family_1_(glial_high_affinity_glutamate_transporter),_member_2_|SLC1A2_(1_of_2)|JH556735.1|ENSFM00250000000311|310184|325219|1|310184|325219	solute_carrier_family_1_(glial_high_affinity_glutamate_transporter)_member_2_|SLC1A2_(1_of_2)|6|ENSFM00250000000311|18086696|18093694|-1|18086696|18093694	solute_carrier_family_1_(glial_high_affinity_glutamate_transporter),_member_2_|SLC1A2_(1_of_2)|GL831142.1|ENSFM00250000000311|1155616|1183242|1|1155616|1183242	solute_carrier_family_1_(glial_high_affinity_glutamate_transporter)_member_2_|SLC1A2_(1_of_2)|groupXIX|ENSFM00250000000311|14054023|14076705|1|14066501|14076531	solute_carrier_family_1_(glial_high_affinity_glutamate_transporter),_member_2_|SLC1A2_(1_of_2)|scaffold_1762|ENSFM00250000000311|24793|31470|1|24793|31470	solute_carrier_family_1_(glial_high_affinity_glutamate_transporter),_member_2_|SLC1A2_(1_of_2)|13|ENSFM00250000000311|5897801|5903923|-1|5897801|5903923	solute_carrier_family_1_(glial_high_affinity_glutamate_transporter),_member_2b_|slc1a2b|25|ENSFM00250000000311|38374532|38415141|1|38404415|38415141	solute_carrier_family_1_(glial_high_affinity_glutamate_transporter)_member_2_|SLC1A2_(1_of_2)|GeneScaffold_2223|ENSFM00250000000311|13374|24607|1|13374|24607	solute_carrier_family_1_(glial_high_affinity_glutamate_transporter)_member_2_|SLC1A2|11|ENSFM00250000000311|35272753|35441610|-1|35272753|35440796	solute_carrier_family_1_(glial_high_affinity_glutamate_transporter)_member_2_|Slc1a2|2|ENSFM00250000000311|102658659|102790784|1|102658659|102790784
CUFF_39324_m.185725	1.06669	1.25777	0.000423249	0.00791009	0.0655494	0.256026	*	*	*	*	*	*	*	*	*	*
CUFF_39417_m.186281	1.0659	2.28705	0.00996703	0.0769638	0.0943865	0.307224	||JH557520.1|ENSFM00690001358249|62454|65499|-1|62454|65499	Uncharacterized_protein_|OLA.25621|1|ENSFM00500000348535|15018961|15019230|1|15018961|15019230	Uncharacterized_protein_||GL831245.1|ENSFM00690001358249|93760|96382|1|93760|96382	*	*	*	si:dkey-245p14.4_|si:dkey-245p14.4|1|ENSFM00690001358249|18277039|18279254|1|18277039|18279254	*	*	predicted_gene_7271_|Gm7271|5|ENSFM00670001238354|76484331|76516584|1|76484331|76516584
CUFF_48148_m.326276	1.06568	2.41021	0.000121662	0.00301581	0.0437653	0.209202	protein_kinase_C_and_casein_kinase_substrate_in_neurons_1_|PACSIN1_(2_of_2)|JH556727.1|ENSFM00250000001466|1282489|1320212|1|1282489|1320212	protein_kinase_C_and_casein_kinase_substrate_in_neurons_1_|PACSIN1_(2_of_2)|7|ENSFM00250000001466|20134748|20166101|-1|20134748|20166101	protein_kinase_C_and_casein_kinase_substrate_in_neurons_1_|PACSIN1_(2_of_2)|GL831137.1|ENSFM00250000001466|4919361|4954534|1|4919361|4954534	protein_kinase_C_and_casein_kinase_substrate_in_neurons_1_|PACSIN1_(2_of_2)|groupXII|ENSFM00250000001466|1728508|1748339|-1|1728508|1738366	protein_kinase_C_and_casein_kinase_substrate_in_neurons_1_|PACSIN1_(1_of_2)|scaffold_60|ENSFM00250000001466|358565|363870|-1|358565|363870	protein_kinase_C_and_casein_kinase_substrate_in_neurons_1_|PACSIN1_(1_of_2)|9|ENSFM00250000001466|7868232|7872686|-1|7868232|7872686	protein_kinase_C_and_casein_kinase_substrate_in_neurons_1a_|pacsin1a|23|ENSFM00250000001466|3668848|3717291|-1|3668946|3688165	protein_kinase_C_and_casein_kinase_substrate_in_neurons_1_|PACSIN1_(1_of_2)|GeneScaffold_748|ENSFM00250000001466|530180|544618|-1|530180|544618	protein_kinase_C_and_casein_kinase_substrate_in_neurons_1_|PACSIN1|6|ENSFM00250000001466|34433916|34503006|1|34433916|34503006	protein_kinase_C_and_casein_kinase_substrate_in_neurons_1_|Pacsin1|17|ENSFM00250000001466|27655509|27711106|1|27655588|27711106
comp82347_c5_m.241147	1.0656	5.01246	1.76e-06	0.00010054	0.0526093	0.229367	solute_carrier_family_35,_member_E4_|SLC35E4|JH557076.1|ENSFM00250000007919|164430|168935|1|164430|168935	Uncharacterized_protein_|SLC35E4|12|ENSFM00250000007919|13963707|13967826|1|13963707|13967826	Uncharacterized_protein_|SLC35E4|GL831163.1|ENSFM00250000007919|215763|223142|1|215763|223142	solute_carrier_family_35_member_E4_|SLC35E4|groupXIV|ENSFM00250000007919|6899701|6902247|1|6899701|6902247	Uncharacterized_protein_|SLC35E4|scaffold_84|ENSFM00250000007919|37620|39908|-1|38119|39908	solute_carrier_family_35,_member_E4_|SLC35E4|4|ENSFM00250000007919|1662198|1663731|-1|1662198|1663731	solute_carrier_family_35,_member_E4_|slc35e4|10|ENSFM00250000007919|6929512|6942091|-1|6929512|6938339	solute_carrier_family_35_member_E4_|SLC35E4|GeneScaffold_3746|ENSFM00250000007919|401820|405296|1|401820|405296	solute_carrier_family_35_member_E4_|SLC35E4|22|ENSFM00250000007919|31031639|31065003|1|31031639|31043880	solute_carrier_family_35_member_E4_|Slc35e4|11|ENSFM00250000007919|3907021|3914664|-1|3907021|3914664
CUFF_15256_m.90426	1.0655	3.25035	0.000389162	0.00741908	0.0442507	0.210359	*	HERV-H_LTR-associating_2_|HHLA2_(2_of_4)|scaffold507|ENSFM00670001247633|109892|111188|-1|109892|111188	HERV-H_LTR-associating_2_|HHLA2_(5_of_9)|GL831486.1|ENSFM00670001247633|430510|431663|1|430510|431663	*	*	*	*	*	HERV-H_LTR-associating_2_|HHLA2|3|ENSFM00500000275989|108015376|108097132|1|108021332|108097132	*
comp82316_c1_m.240485	1.06516	1.41442	0.00252074	0.0294728	0.0502975	0.224271	doublecortin-like_kinase_1_|DCLK1_(2_of_2)|JH556673.1|ENSFM00400000131747|1030048|1042799|-1|1030048|1042799	doublecortin-like_kinase_1_|DCLK1_(2_of_2)|13|ENSFM00400000131747|7521530|7531619|1|7521530|7531619	doublecortin-like_kinase_1_|DCLK1_(2_of_2)|GL831218.1|ENSFM00400000131747|603421|619515|-1|603421|619515	doublecortin-like_kinase_1_|DCLK1_(2_of_2)|groupI|ENSFM00400000131747|13608626|13619086|-1|13608626|13619086	Uncharacterized_protein_|DCLK1|scaffold_19|ENSFM00400000131747|379974|390403|-1|379974|389841	doublecortin-like_kinase_1_|DCLK1_(1_of_2)|16|ENSFM00400000131747|4869394|4877287|-1|4869394|4877287	doublecortin-like_kinase_1b_|dckl1b|15|ENSFM00400000131747|32988827|33052209|-1|32988827|33052209	*	doublecortin-like_kinase_1_|DCLK1|13|ENSFM00400000131747|36345478|36705443|-1|36345478|36705443	doublecortin-like_kinase_1_|Dclk1|3|ENSFM00400000131747|55242526|55539064|1|55242526|55539064
CUFF_13337_m.286857	1.06479	5.50306	0.000830446	0.0128723	0.0581815	0.241208	*	*	*	*	*	*	*	*	*	*
comp80917_c0_m.209304	1.06307	4.79252	2.03e-07	1.6e-05	0.0484674	0.220153	*	*	*	*	*	*	*	*	*	*
CUFF_34023_m.158590	1.06279	1.66634	0.00226549	0.0272951	0.0481961	0.219536	*	*	*	synaptosomal-associated_protein_25kDa_|SNAP25_(2_of_2)|groupII|ENSFM00250000001228|4499953|4527479|-1|4499990|4527479	*	*	*	synaptosomal-associated_protein_25kDa_|SNAP25_(1_of_2)|GeneScaffold_483|ENSFM00250000001228|298|23646|-1|298|23646	*	*
CUFF_6817_m.71755	1.06256	3.10309	2.88e-06	0.000151762	0.0493741	0.222203	kelch-like_38_(Drosophila)_|KLHL38_(1_of_2)|JH556677.1|ENSFM00540000717906|2041747|2048319|1|2041747|2048319	kelch-like_38_(Drosophila)_|KLHL38_(1_of_2)|11|ENSFM00540000717906|22504092|22506955|1|22504092|22506955	kelch-like_38_(Drosophila)_|KLHL38_(1_of_2)|GL831161.1|ENSFM00540000717906|2134621|2142181|1|2134621|2142181	kelch-like_38_(Drosophila)_|KLHL38_(1_of_2)|groupX|ENSFM00540000717906|7785046|7787391|1|7785046|7787391	Uncharacterized_protein_|KLHL38|scaffold_153|ENSFM00540000717906|114048|118059|-1|114081|117420	kelch-like_38_(Drosophila)_|KLHL38|8|ENSFM00540000717906|3639755|3641784|-1|3639755|3641784	kelch-like_38_(Drosophila)_|klhl38|19|ENSFM00540000717906|34459530|34462710|-1|34459530|34462710	kelch-like_38_(Drosophila)_|KLHL38_(1_of_2)|GeneScaffold_1605|ENSFM00540000717906|4860|7263|1|4860|7263	kelch-like_38_(Drosophila)_|KLHL38|8|ENSFM00540000717906|124657767|124665190|-1|124657767|124665190	kelch-like_38_(Drosophila)_|Klhl38|15|ENSFM00540000717906|58314573|58324169|-1|58314573|58324169
comp81298_c0_m.217483	1.06128	3.82691	0.000179174	0.00409897	0.0436082	0.208826
comp37114_c0_m.17439	1.06023	6.09018	4.67e-06	0.000220539	0.0644385	0.253847	chromobox_homolog_7_|CBX7_(2_of_2)|JH556897.1|ENSFM00500000285339|69173|73392|1|69173|73392	Uncharacterized_protein_|CBX7|8|ENSFM00500000285339|19250540|19253208|1|19250540|19253074	chromobox_homolog_7_|CBX7_(2_of_2)|GL831154.1|ENSFM00500000285339|2813005|2819124|1|2813005|2819124	*	chromobox_homolog_7_|CBX7_(2_of_2)|scaffold_209|ENSFM00500000285339|440899|443874|1|440899|443874	*	*	*	*	*
comp82071_c0_m.234671	1.05909	1.00608	0.00521818	0.0499378	0.0440304	0.209834	solute_carrier_family_45,_member_1_|SLC45A1|JH556674.1|ENSFM00500000271895|2111057|2117934|1|2111057|2117934	*	*	*	*	solute_carrier_family_45,_member_1_|SLC45A1|11|ENSFM00500000270588|4958938|4961879|-1|4958938|4961879	*	*	*	*
CUFF_40504_m.193765	1.05859	2.17	0.00014789	0.00350579	0.0404804	0.201197	*	*	*	*	*	*	Uncharacterized_protein_|CU693494.2|2|ENSFM00600000938980|372564|373196|-1|372564|373196	*	*	*
CUFF_28551_m.28558	1.05518	5.45478	7.64e-07	4.89e-05	0.192775	0.439062
CUFF_17765_m.301054	1.05435	2.39999	2.93e-05	0.000996461	0.0610497	0.247082	RAB27B,_member_RAS_oncogene_family_|RAB27B_(1_of_2)|JH557267.1|ENSFM00500000270172|52863|82425|1|52863|82425	RAB27B_member_RAS_oncogene_family_|RAB27B_(1_of_2)|12|ENSFM00500000270172|28441898|28512732|1|28505631|28512634	RAB27B,_member_RAS_oncogene_family_|RAB27B_(1_of_2)|GL831141.1|ENSFM00500000270172|3018247|3079726|-1|3018247|3079726	RAB27B_member_RAS_oncogene_family_|RAB27B_(1_of_2)|groupXIV|ENSFM00500000270172|10149089|10154138|-1|10149089|10154138	RAB27B,_member_RAS_oncogene_family_|RAB27B_(1_of_2)|scaffold_216|ENSFM00500000270172|215359|219667|-1|215359|219389	RAB27B,_member_RAS_oncogene_family_|RAB27B_(1_of_2)|Un_random|ENSFM00500000270172|23567018|23571927|1|23567018|23571927	RAB27B,_member_RAS_oncogene_family_|RAB27B|21|ENSFM00500000270172|1820562|1898946|1|1820562|1898943	RAB27B_member_RAS_oncogene_family_|RAB27B_(2_of_3)|GeneScaffold_1580|ENSFM00500000270172|7341|16004|-1|7341|16004	RAB27B_member_RAS_oncogene_family_|RAB27B|18|ENSFM00500000270172|52385091|52562747|1|52495430|52562747	RAB27b_member_RAS_oncogene_family_|Rab27b|18|ENSFM00500000270172|69979131|70141605|-1|69983656|70053588
CUFF_23049_m.109866	1.0522	2.7533	0.000580542	0.00989527	0.116657	0.341552	||JH556832.1|ENSFM00250000001169|757844|769483|-1|757844|769483	*	*	*	*	*	hepatic_leukemia_factor_b_|hlfb|12|ENSFM00250000001169|33846503|33852328|1|33846503|33852328	*	*	*
comp80321_c11_m.197537	1.05146	1.2614	0.00215983	0.0263735	0.0531722	0.230591	seizure_related_6_homolog_(mouse)_|SEZ6|JH556758.1|ENSFM00250000001049|1148981|1181868|-1|1148981|1181868	Uncharacterized_protein_|SEZ6|14|ENSFM00250000001049|18145114|18174047|1|18145114|18174047	seizure_related_6_homolog_(mouse)_|SEZ6_(1_of_2)|GL831223.1|ENSFM00250000001049|1952060|2042542|-1|1952694|2042542	seizure_related_6_homolog_(mouse)_|SEZ6_(2_of_2)|groupVII|ENSFM00250000001049|16259602|16292120|1|16259602|16292120	seizure_related_6_homolog_(mouse)_|SEZ6_(1_of_2)|scaffold_6|ENSFM00250000001049|818635|840796|-1|818635|840778	seizure_related_6_homolog_(mouse)_|SEZ6_(2_of_2)|7|ENSFM00250000001049|6865599|6887684|1|6865599|6887684	seizure_related_6_homolog_a_|sez6a|10|ENSFM00250000001049|38161514|38260443|-1|38161514|38260443,Uncharacterized_protein_|SEZ6|15|ENSFM00250000001049|23566726|23902584|1|23566726|23902584	seizure_related_6_homolog_(mouse)_|SEZ6_(1_of_2)|GeneScaffold_4290|ENSFM00250000001049|1045|63725|1|1045|63725	*	seizure_related_gene_6_|Sez6|11|ENSFM00250000001049|77930800|77979048|1|77930800|77979048
comp63460_c0_m.58527	1.05125	1.47353	0.0111939	0.0830276	0.0838084	0.289497	sparc/osteonectin,_cwcv_and_kazal-like_domains_proteoglycan_(testican)_1_|SPOCK1|JH556664.1|ENSFM00250000001454|626372|654710|1|626372|654710	Uncharacterized_protein_|SPOCK1|10|ENSFM00250000001454|11597789|11737903|1|11598414|11737831	Uncharacterized_protein_|SPOCK1|GL831165.1|ENSFM00250000001454|880345|906518|-1|880345|906518	sparc/osteonectin_cwcv_and_kazal-like_domains_proteoglycan_(testican)_1_|SPOCK1|groupIV|ENSFM00250000001454|10439115|10505618|1|10439115|10505618	Uncharacterized_protein_|SPOCK1|scaffold_203|ENSFM00250000001454|448265|465092|-1|448265|465092	sparc/osteonectin,_cwcv_and_kazal-like_domains_proteoglycan_(testican)_1_|SPOCK1|1|ENSFM00250000001454|252939|269025|1|252939|269025	sparc/osteonectin,_cwcv_and_kazal-like_domains_proteoglycan_(testican)_1_|SPOCK1|14|ENSFM00250000001454|1994869|2063707|1|1994869|2063707	sparc/osteonectin_cwcv_and_kazal-like_domains_proteoglycan_(testican)_1_|SPOCK1|GeneScaffold_3589|ENSFM00250000001454|552|237201|1|552|237201	sparc/osteonectin_cwcv_and_kazal-like_domains_proteoglycan_(testican)_1_|SPOCK1|5|ENSFM00250000001454|136310987|136934068|-1|136314302|136834247	sparc/osteonectin_cwcv_and_kazal-like_domains_proteoglycan_1_|Spock1|13|ENSFM00250000001454|57429295|57907587|-1|57429295|57907587
CUFF_4775_m.66354	1.05108	1.55306	0.00346051	0.0371863	0.0656068	0.256138
comp73098_c0_m.104963	1.05094	1.64257	0.00107599	0.0156989	0.102503	0.320161	calcium_channel,_voltage-dependent,_L_type,_alpha_1C_subunit_|CACNA1C|JH556809.1|ENSFM00500000269632|371421|496389|-1|371421|496389	*	Uncharacterized_protein_|CACNA1C|GL831167.1|ENSFM00500000269632|3071683|3223096|-1|3071683|3223096	*	Uncharacterized_protein_|CACNA1C|scaffold_8|ENSFM00500000269632|1646221|1720133|-1|1646221|1720133	*	*	*	calcium_channel_voltage-dependent_L_type_alpha_1C_subunit_|CACNA1C|LRG_334||87465|732164|1|87465|732164	calcium_channel_voltage-dependent_L_type_alpha_1C_subunit_|Cacna1c|6|ENSFM00500000269632|118592319|118780324|-1|118592319|118780324
CUFF_10370_m.79255	1.05094	1.65874	0.00581347	0.0538732	0.0436363	0.208893	*	*	*	*	*	*	sodium_channel,_voltage-gated,_type_I_like,_alpha_b_|scn1lab|6|ENSFM00570000850985|10158986|10231330|-1|10158986|10216572	*	sodium_channel_voltage-gated_type_I_alpha_subunit_|SCN1A|2|ENSFM00570000850985|166845670|166930149|-1|166845673|166930131,sodium_channel_voltage-gated_type_I_alpha_subunit_|SCN1A|LRG_8||5001|89480|1|5001|89480	sodium_channel_voltage-gated_type_I_alpha_|Scn1a|2|ENSFM00570000850985|66270781|66440840|-1|66270781|66410064
comp76234_c0_m.131918	1.05071	1.84445	0.00166982	0.0218214	0.0446263	0.211249	*	neuroplastin_|NPTN_(1_of_2)|6|ENSFM00610000952905|9925744|9938179|-1|9925744|9933837	neuroplastin_|NPTN_(1_of_2)|GL831160.1|ENSFM00610000952905|1006819|1017273|1|1006819|1017273	neuroplastin_|NPTN_(2_of_2)|groupXIX|ENSFM00610000952905|7672986|7681248|1|7676406|7681248	neuroplastin_|NPTN_(1_of_2)|scaffold_198|ENSFM00610000952905|104050|110596|-1|104050|110596	*	*	*	*	*
comp77717_c0_m.151104	1.05017	3.65949	1.65e-05	0.000631869	0.0360527	0.189876	*	*	*	*	*	*	*	*	*	*
CUFF_22649_m.312594	1.04866	1.9048	0.00128486	0.0179126	0.0638112	0.252609
CUFF_12181_m.83791	1.04819	0.904875	0.00182576	0.0233296	0.0816227	0.285697	transmembrane_protein_86A_|TMEM86A|JH556898.1|ENSFM00500000272446|561852|569343|-1|561852|569343	Uncharacterized_protein_|TMEM86A|scaffold5448|ENSFM00500000272446|1605|3967|1|1605|3967	Uncharacterized_protein_|TMEM86A|GL831142.1|ENSFM00500000272446|306039|316789|1|306039|316789	transmembrane_protein_86A_|TMEM86A|groupXIX|ENSFM00500000272446|13480542|13482024|1|13480938|13482024	Uncharacterized_protein_|TMEM86A|scaffold_119|ENSFM00500000272446|459036|462933|1|459036|462933	transmembrane_protein_86A_|TMEM86A|13|ENSFM00500000272446|6446743|6450512|-1|6446743|6450512	transmembrane_protein_86A_|tmem86a|25|ENSFM00500000272446|24973586|24985789|1|24973586|24985789	transmembrane_protein_86A_|TMEM86A|GeneScaffold_2193|ENSFM00500000272446|42516|43963|1|42516|43963	transmembrane_protein_86A_|TMEM86A|11|ENSFM00500000272446|18714669|18726332|1|18720338|18726332	transmembrane_protein_86A_|Tmem86a|7|ENSFM00500000272446|47050640|47054776|1|47050640|47054776
comp73579_c0_m.108310	1.04778	3.59773	0.000759857	0.0120536	0.0537473	0.231835	KIAA1045_|KIAA1045|JH556952.1|ENSFM00250000007322|19238|32945|1|19238|32945	Uncharacterized_protein_|KIAA1045|ultracontig140|ENSFM00250000007322|80074|155995|-1|80074|155995	Uncharacterized_protein_|KIAA1045|GL831141.1|ENSFM00250000007322|7048635|7075413|-1|7048944|7065458	KIAA1045_|KIAA1045|groupXIV|ENSFM00250000007322|12720507|12743107|-1|12720507|12743107	Uncharacterized_protein_|KIAA1045|scaffold_228|ENSFM00250000007322|152840|157391|1|152840|157391	KIAA1045_|KIAA1045|4|ENSFM00250000007322|630880|636577|1|630880|636577	si:ch211-269m17.1_|si:ch211-269m17.1|10|ENSFM00250000007322|17881263|17952712|1|17907014|17952712	KIAA1045_|KIAA1045|GeneScaffold_3690|ENSFM00250000007322|2841|51015|-1|2841|51015	KIAA1045_|KIAA1045|9|ENSFM00250000007322|34957484|34982541|1|34958321|34982541	expressed_sequence_N28178_|N28178|4|ENSFM00250000007322|42916660|42944752|1|42916694|42944752
comp59560_c0_m.48570	1.04673	3.6941	0.00722725	0.0620357	0.0516691	0.227308	cytochrome_P450,_family_1,_subfamily_B,_polypeptide_1_|CYP1B1|JH556663.1|ENSFM00710001441783|6218443|6221783|-1|6218443|6221783	Uncharacterized_protein_|CYP1B1|15|ENSFM00710001441783|2735154|2737995|-1|2735154|2737995	Uncharacterized_protein_|CYP1B1|GL831145.1|ENSFM00710001441783|7545304|7549896|1|7545304|7549896	cytochrome_P450_family_1_subfamily_B_polypeptide_1_|CYP1B1|groupVI|ENSFM00710001441783|2417129|2420132|-1|2417129|2420132	Uncharacterized_protein_|CYP1B1|scaffold_357|ENSFM00710001441783|152414|154414|1|152414|154414	*	cytochrome_P450,_family_1,_subfamily_B,_polypeptide_1_|cyp1b1|13|ENSFM00710001441783|42664264|42671929|1|42664264|42671917	*	cytochrome_P450_family_1_subfamily_B_polypeptide_1_|CYP1B1|2|ENSFM00710001441783|38294116|38337044|-1|38294652|38303323	cytochrome_P450_family_1_subfamily_b_polypeptide_1_|Cyp1b1|17|ENSFM00710001441783|79706953|79715041|-1|79706953|79715041
CUFF_22184_m.107092	1.04635	3.82658	0.000531414	0.00930856	0.0432017	0.20785
CUFF_40525_m.193839	1.04497	3.71527	0.000109142	0.00279003	0.121848	0.349067	*	*	*	*	*	*	*	*	*	*
CUFF_6274_m.261993	1.0443	4.48088	0.000539707	0.00941908	0.0670893	0.259016	kinesin_family_member_5C_|KIF5C_(1_of_2)|JH556848.1|ENSFM00670001235340|1055607|1070534|1|1055607|1070534	kinesin_family_member_5C_|KIF5C_(1_of_2)|2|ENSFM00670001235340|6302158|6322859|1|6302158|6322859	kinesin_family_member_5C_|KIF5C_(1_of_2)|GL831181.1|ENSFM00670001235340|2731249|2753475|1|2731316|2753454	kinesin_family_member_5C_|KIF5C_(1_of_2)|scaffold_74|ENSFM00670001235340|505206|515575|-1|505206|515575	*	*	kinesin_family_member_5C_|kif5c|9|ENSFM00670001235340|24218960|24250541|-1|24218960|24250541	kinesin_family_member_5C_|KIF5C_(2_of_2)|GeneScaffold_2040|ENSFM00670001235340|171479|205088|-1|171479|205088	kinesin_family_member_5C_|KIF5C|HSCHR2_2_CTG12|ENSFM00670001235340|149632819|149889353|1|149632819|149889353,kinesin_family_member_5C_|KIF5C|2|ENSFM00670001235340|149632819|149883273|1|149632819|149883273	kinesin_family_member_5C_|Kif5c|2|ENSFM00670001235340|49619298|49774778|1|49619298|49774778
comp78399_c6_m.162211	1.04418	0.868052	0.00271384	0.0311174	0.0988097	0.31434	*	Uncharacterized_protein_|CNKSR2|14|ENSFM00500000270149|16347714|16378807|-1|16347714|16378807	connector_enhancer_of_kinase_suppressor_of_Ras_2_|CNKSR2_(1_of_2)|GL831356.1|ENSFM00500000270149|323266|354185|-1|323266|354185	connector_enhancer_of_kinase_suppressor_of_Ras_2_|CNKSR2_(1_of_2)|groupVII|ENSFM00500000270149|17795411|17818111|1|17795411|17818111	connector_enhancer_of_kinase_suppressor_of_Ras_2_|CNKSR2_(1_of_2)|scaffold_6|ENSFM00500000270149|1790097|1811012|1|1790097|1811012	connector_enhancer_of_kinase_suppressor_of_Ras_2_|CNKSR2_(1_of_2)|7|ENSFM00500000270149|5866561|5886863|-1|5866561|5886863	connector_enhancer_of_kinase_suppressor_of_Ras_2b_|cnksr2b|21|ENSFM00500000270149|24703685|24800627|-1|24703685|24800627,connector_enhancer_of_kinase_suppressor_of_Ras_2a_|cnksr2a|24|ENSFM00500000270149|25985303|26145708|1|25985340|26145708	*	connector_enhancer_of_kinase_suppressor_of_Ras_2_|CNKSR2|X|ENSFM00500000270149|21392536|21672813|1|21392980|21672813	connector_enhancer_of_kinase_suppressor_of_Ras_2_|Cnksr2|X|ENSFM00500000270149|157821436|158043294|-1|157821436|158043294
CUFF_42177_m.199675	1.04085	1.96284	0.00140715	0.0191396	0.0468051	0.216345	D_site_of_albumin_promoter_(albumin_D-box)_binding_protein_|DBP_(2_of_2)|JH556690.1|ENSFM00250000001169|2555495|2564346|-1|2555495|2564346	Uncharacterized_protein_|DBP|16|ENSFM00250000001169|16466901|16470304|1|16466901|16470304	D_site_of_albumin_promoter_(albumin_D-box)_binding_protein_|DBP_(2_of_2)|GL831225.1|ENSFM00250000001169|251668|257674|1|251668|257674	D_site_of_albumin_promoter_(albumin_D-box)_binding_protein_|DBP|groupXX|ENSFM00250000001169|12312885|12317255|-1|12312885|12317255	*	*	D_site_of_albumin_promoter_(albumin_D-box)_binding_protein_b_|dbpb|16|ENSFM00250000001169|15351114|15364896|-1|15351114|15364074	D_site_of_albumin_promoter_(albumin_D-box)_binding_protein_|DBP|GeneScaffold_1960|ENSFM00250000001169|598001|603733|-1|598001|603733	*	*
comp78962_c1_m.171741	1.03934	1.2504	0.000698134	0.0112818	0.0495077	0.222503	solute_carrier_family_17_(sodium_phosphate),_member_3_|SLC17A3|JH556745.1|ENSFM00710001441675|373007|384140|1|373007|384140	Uncharacterized_protein_|SLC17A3|11|ENSFM00710001441675|16683604|16690714|-1|16683604|16690714	Uncharacterized_protein_|SLC17A3|GL831441.1|ENSFM00710001441675|571812|583420|-1|571812|583420	solute_carrier_family_17_(sodium_phosphate)_member_3_|SLC17A3|groupX|ENSFM00710001441675|1576872|1585501|-1|1576872|1585501	Uncharacterized_protein_|SLC17A3|scaffold_45|ENSFM00710001441675|126297|131250|-1|126315|131250	solute_carrier_family_17_(sodium_phosphate),_member_3_|SLC17A3|21|ENSFM00710001441675|532895|536676|-1|532895|536676	Uncharacterized_protein_|CU929219.1|19|ENSFM00710001441675|44811733|44829601|-1|44811733|44829601	solute_carrier_family_17_(sodium_phosphate)_member_3_|SLC17A3|GeneScaffold_4591|ENSFM00710001441675|116720|126285|-1|116720|126285	*	*
CUFF_49666_m.235873	1.03808	1.7983	0.00033403	0.00659996	0.0670845	0.259007	insulin-like_growth_factor_binding_protein_3_|IGFBP3_(2_of_2)|JH556667.1|ENSFM00500000271299|4913593|4921076|1|4913593|4921076	Uncharacterized_protein_|IGFBP3|17|ENSFM00500000271299|27043936|27048108|1|27043936|27048108	insulin-like_growth_factor_binding_protein_3_|IGFBP3_(2_of_2)|GL831134.1|ENSFM00500000271299|4720015|4725292|-1|4720015|4725292	*	insulin-like_growth_factor_binding_protein_3_|IGFBP3_(1_of_2)|scaffold_107|ENSFM00500000271299|951019|954538|-1|951019|954538	insulin-like_growth_factor_binding_protein_3_|IGFBP3_(1_of_2)|15_random|ENSFM00500000271299|146701|150243|1|146701|150243	*	*	*	*
comp58533_c0_m.45377	1.03774	9.39497	0.000116039	0.00290681	0.0569123	0.238563	pyruvate_dehydrogenase_kinase,_isozyme_2_|PDK2|JH558310.1|ENSFM00500000269765|885|7761|1|885|7761	Uncharacterized_protein_|PDK2|19|ENSFM00500000269765|17266201|17271741|-1|17266201|17271741	Uncharacterized_protein_|PDK2|GL831200.1|ENSFM00500000269765|2443297|2451277|1|2443297|2451277	pyruvate_dehydrogenase_kinase_isozyme_2_|PDK2_(2_of_2)|groupV|ENSFM00500000269765|4429836|4435379|-1|4429836|4435379	pyruvate_dehydrogenase_kinase,_isozyme_2_|PDK2_(1_of_2)|scaffold_130|ENSFM00500000269765|779380|782883|1|779380|782883	pyruvate_dehydrogenase_kinase,_isozyme_2_|PDK2_(1_of_3)|2|ENSFM00500000269765|1611594|1615092|-1|1611594|1615092	*	pyruvate_dehydrogenase_kinase_isozyme_2_|PDK2|GeneScaffold_2894|ENSFM00500000269765|2264|10343|-1|2264|10343	*	*
CUFF_30135_m.138134	1.03606	1.23274	0.00043795	0.00807359	0.0559761	0.236593	*	*	*	*	*	*	*	*	*	*
comp45250_c0_m.25951	1.03595	7.82343	2.06e-06	0.000113146	0.0769225	0.277349	*	twinfilin_actin-binding_protein_homolog_2_(Drosophila)_|TWF2_(1_of_2)|5|ENSFM00500000270278|6640284|6648395|-1|6640284|6648395	*	*	*	*	twinfilin,_actin-binding_protein,_homolog_2a_(Drosophila)_|twf2a|6|ENSFM00500000270278|41394649|41432630|1|41394650|41432630	*	twinfilin_actin-binding_protein_homolog_2_(Drosophila)_|TWF2|3|ENSFM00500000270278|52262626|52273177|-1|52262626|52273177	twinfilin_actin-binding_protein_homolog_2_(Drosophila)_|Twf2|9|ENSFM00500000270278|106203108|106215387|1|106203108|106215387
comp78587_c0_m.165217	1.03562	4.81598	0.000161672	0.00374368	0.0571994	0.239164	||JH556707.1|ENSFM00500000283864|2099472|2106463|-1|2099472|2106463	Uncharacterized_protein_|GRAMD3|4|ENSFM00500000283864|11946919|11959263|1|11946919|11959263	Uncharacterized_protein_||GL831204.1|ENSFM00500000283864|1436741|1451109|-1|1436741|1451109	||groupVIII|ENSFM00500000283864|10347300|10358326|1|10347300|10358326	Uncharacterized_protein_||scaffold_43|ENSFM00500000283864|1375725|1384036|-1|1375725|1384036	Uncharacterized_protein_||1|ENSFM00500000283864|18813454|18821635|-1|18813454|18821635	wu:fi13g07_|wu:fi13g07|22|ENSFM00500000283864|3250157|3282385|-1|3250157|3282385	||GeneScaffold_1671|ENSFM00500000283864|380104|393741|1|380104|393741	*	*
comp78521_c0_m.164294	1.03535	1.46029	0.00183702	0.0234103	0.046074	0.214649
comp76849_c0_m.139056	1.03524	2.56914	0.000511836	0.00907444	0.0575943	0.239988	brain-specific_angiogenesis_inhibitor_3_|BAI3|JH556858.1|ENSFM00250000000737|537368|668749|1|537368|668749	Uncharacterized_protein_|BAI3|15|ENSFM00250000000737|24267705|24367855|1|24267705|24367855	Uncharacterized_protein_|BAI3|GL831145.1|ENSFM00250000000737|1895613|2009097|1|1895613|2009097	brain-specific_angiogenesis_inhibitor_3_|BAI3|groupVI|ENSFM00250000000737|7246960|7336430|-1|7246960|7336430	Uncharacterized_protein_|BAI3|scaffold_24|ENSFM00250000000737|1451786|1527648|1|1451786|1527648	brain-specific_angiogenesis_inhibitor_3_|BAI3|17|ENSFM00250000000737|4091700|4134351|-1|4091700|4134351	brain-specific_angiogenesis_inhibitor_3_|bai3|13|ENSFM00250000000737|38699963|38991012|1|38827764|38983882	brain-specific_angiogenesis_inhibitor_3_|BAI3|GeneScaffold_1260|ENSFM00250000000737|424453|530244|-1|424453|530244	brain-specific_angiogenesis_inhibitor_3_|BAI3|6|ENSFM00250000000737|69345259|70099403|1|69345259|70099403	brain-specific_angiogenesis_inhibitor_3_|Bai3|1|ENSFM00250000000737|25067476|25829707|-1|25067678|25826760
comp44836_c0_m.24069	1.03431	3.23447	0.00117149	0.0166999	0.0600415	0.245034	amyloid_beta_(A4)_precursor_protein-binding,_family_A,_member_2_|APBA2|JH556802.1|ENSFM00250000001217|1085398|1135302|1|1085398|1135302	Uncharacterized_protein_|APBA2|3|ENSFM00250000001217|17181095|17206971|-1|17181095|17206971	amyloid_beta_(A4)_precursor_protein-binding,_family_A,_member_2_|APBA2|GL831150.1|ENSFM00250000001217|5925666|5992479|1|5925666|5992479	amyloid_beta_(A4)_precursor_protein-binding_family_A_member_2_|APBA2_(1_of_2)|groupII|ENSFM00250000001217|9215026|9224026|-1|9215026|9224026	amyloid_beta_(A4)_precursor_protein-binding,_family_A,_member_2_|APBA2|scaffold_1|ENSFM00250000001217|6812095|6825090|-1|6812095|6824861	Uncharacterized_protein_||5|ENSFM00250000001217|7173788|7177658|1|7173788|7177658	amyloid_beta_(A4)_precursor_protein-binding,_family_A,_member_2b_|apba2b|7|ENSFM00250000001217|32203507|32251157|1|32203507|32251157	*	amyloid_beta_(A4)_precursor_protein-binding_family_A_member_2_|APBA2|15|ENSFM00250000001217|29129629|29410518|1|29213840|29410514	amyloid_beta_(A4)_precursor_protein-binding_family_A_member_2_|Apba2|7|ENSFM00250000001217|64501706|64753870|1|64501706|64753870
CUFF_23423_m.313761	1.03412	1.38334	0.0104688	0.0797039	0.0770066	0.277501	tripartite_motif_containing_2_|TRIM2_(2_of_2)|JH556992.1|ENSFM00570000851086|394553|410253|1|394553|410253	tripartite_motif_containing_2_|TRIM2_(2_of_2)|18|ENSFM00570000851086|1329623|1337392|1|1329623|1337392	tripartite_motif_containing_2_|TRIM2_(2_of_2)|GL831313.1|ENSFM00570000851086|1160215|1181227|1|1160215|1181227	tripartite_motif_containing_2_|TRIM2_(2_of_2)|groupVII|ENSFM00570000851086|500009|503800|-1|500009|503800	*	tripartite_motif_containing_2_|TRIM2_(2_of_3)|Un_random|ENSFM00570000851086|56693052|56695918|-1|56693052|56695918,tripartite_motif_containing_2_|TRIM2_(3_of_3)|Un_random|ENSFM00570000851086|56706850|56709710|-1|56706850|56709710	tripartite_motif-containing_2b_|trim2b|1|ENSFM00570000851086|9094550|9109197|1|9094550|9109197	tripartite_motif_containing_2_|TRIM2_(2_of_2)|GeneScaffold_244|ENSFM00570000851086|122|16270|-1|122|16270	*	*
CUFF_42510_m.201840	1.03116	3.88205	3.21e-06	0.000166047	0.0467268	0.216164	aryl-hydrocarbon_receptor_repressor_|AHRR|JH557038.1|ENSFM00250000000704|394778|413756|1|394778|413756	Uncharacterized_protein_|AHRR|20|ENSFM00250000000704|8289181|8356828|-1|8289181|8356828	Uncharacterized_protein_|AHRR|GL831791.1|ENSFM00250000000704|33156|95339|-1|33156|95339	aryl-hydrocarbon_receptor_repressor_|AHRR|groupXXI|ENSFM00250000000704|1995714|2043548|-1|1995714|2043548	aryl_hydrocarbon_receptor_repressor_|TRU.3513|scaffold_509|ENSFM00250000000704|17291|57898|1|17291|57898	aryl-hydrocarbon_receptor_repressor_|AHRR|Un_random|ENSFM00250000000704|90948217|90982322|-1|90948217|90982322	aryl-hydrocarbon_receptor_repressor_b_|ahrrb|2|ENSFM00250000000704|50703832|50768566|-1|50703832|50768566	aryl-hydrocarbon_receptor_repressor_|AHRR|GeneScaffold_411|ENSFM00250000000704|41876|93049|-1|41876|93049	aryl-hydrocarbon_receptor_repressor_|AHRR|5|ENSFM00250000000704|304291|438406|1|304291|438406	aryl-hydrocarbon_receptor_repressor_|Ahrr|13|ENSFM00250000000704|74211118|74292331|-1|74211118|74292331
comp82572_c1_m.246206	1.02965	1.62729	0.00396902	0.0408919	0.0435865	0.208774
CUFF_12300_m.84760	1.02909	1.18196	0.00260791	0.0301762	0.112407	0.335271	*	*	*	*	*	*	*	*	*	*
CUFF_44039_m.210045	1.02901	2.60958	0.000715626	0.0115058	0.0411636	0.202888
CUFF_46813_m.222844	1.02863	0.907003	0.00368848	0.0387801	0.0434871	0.208536
comp75911_c1_m.128432	1.02637	2.46657	0.0124897	0.0894825	0.0708279	0.266135	NEL-like_2_(chicken)_|NELL2|JH556669.1|ENSFM00250000001932|4147808|4259937|-1|4147808|4259937	Uncharacterized_protein_|NELL2|6|ENSFM00250000001932|7206632|7305593|1|7207274|7305593	Uncharacterized_protein_|NELL2|GL831160.1|ENSFM00250000001932|3310862|3393606|-1|3310862|3393606	NEL-like_2_(chicken)_|NELL2|groupXIX|ENSFM00250000001932|5400324|5458809|1|5400324|5458809	Uncharacterized_protein_|NELL2|scaffold_2|ENSFM00250000001932|3112706|3156425|1|3112706|3156425	NEL-like_2_(chicken)_|NELL2|13|ENSFM00250000001932|9743083|9785108|1|9743083|9785108	NEL-like_2b_|nell2b|4|ENSFM00250000001932|13312524|13392535|-1|13314894|13392535	NEL-like_2_(chicken)_|NELL2|GeneScaffold_913|ENSFM00250000001932|339886|427509|1|339886|427509	NEL-like_2_(chicken)_|NELL2|12|ENSFM00250000001932|44902058|45315631|-1|44902411|45270880	NEL-like_2_|Nell2|15|ENSFM00250000001932|95219451|95528706|-1|95219933|95528252
CUFF_33185_m.156433	1.02411	1.28407	0.0120898	0.0875032	0.0538621	0.232082	ELMO/CED-12_domain_containing_1_|ELMOD1|JH556917.1|ENSFM00250000003015|28043|34320|1|28043|34320	Uncharacterized_protein_|ELMOD1|14|ENSFM00250000003015|30890971|30895703|-1|30890992|30895703	Uncharacterized_protein_|ELMOD1|GL831273.1|ENSFM00250000003015|1814482|1825293|-1|1814482|1825238	*	Uncharacterized_protein_|ELMOD1|scaffold_82|ENSFM00250000003015|888975|892217|1|888975|892217	ELMO/CED-12_domain_containing_1_|ELMOD1_(1_of_2)|Un_random|ENSFM00250000003015|100562728|100564056|-1|100562728|100564056	ELMO/CED-12_domain_containing_1_|elmod1|21|ENSFM00250000003015|21054437|21067063|-1|21054833|21066439	ELMO/CED-12_domain_containing_1_|ELMOD1|GeneScaffold_4382|ENSFM00250000003015|161908|165299|-1|161908|165299	ELMO/CED-12_domain_containing_1_|ELMOD1|11|ENSFM00250000003015|107461817|107537505|1|107461956|107537505	ELMO/CED-12_domain_containing_1_|Elmod1|9|ENSFM00250000003015|53911460|53975301|-1|53911460|53975301
CUFF_22871_m.313402	1.02209	1.48063	0.00481923	0.0471932	0.056644	0.238	nicotinamide_nucleotide_adenylyltransferase_2_|NMNAT2|JH559947.1|ENSFM00500000271680|169|4961|1|169|4961	Uncharacterized_protein_|NMNAT2|17|ENSFM00500000271680|12717988|12728223|-1|12717988|12728223	Uncharacterized_protein_|NMNAT2|GL831475.1|ENSFM00500000271680|151944|163892|1|151944|163892	nicotinamide_nucleotide_adenylyltransferase_2_|NMNAT2|scaffold_120|ENSFM00500000271680|275130|282590|1|275130|281538	*	nicotinamide_nucleotide_adenylyltransferase_2_|NMNAT2|15_random|ENSFM00500000271680|90503|94611|-1|90503|94611	nicotinamide_nucleotide_adenylyltransferase_2_|nmnat2|2|ENSFM00500000271680|35747016|35761653|-1|35747016|35761653	nicotinamide_nucleotide_adenylyltransferase_2_|NMNAT2|GeneScaffold_375|ENSFM00500000271680|76636|90652|1|76636|90652	nicotinamide_nucleotide_adenylyltransferase_2_|NMNAT2|1|ENSFM00500000271680|183217372|183387737|-1|183217372|183387737	nicotinamide_nucleotide_adenylyltransferase_2_|Nmnat2|1|ENSFM00500000271680|152955101|153119260|1|152955101|153119260
CUFF_40461_m.193526	1.02065	4.65762	1.94e-07	1.56e-05	0.0463364	0.215259
comp72850_c0_m.103219	1.02051	1.16836	0.00292877	0.0328868	0.080381	0.283515
CUFF_17705_m.300829	1.01778	3.81714	3.62e-06	0.000182063	0.0622354	0.24947	shroom_family_member_3_|SHROOM3|JH557430.1|ENSFM00500000296605|26912|65556|1|26912|65556	*	Uncharacterized_protein_|SHROOM3|GL831141.1|ENSFM00500000296605|2035492|2101430|1|2035492|2101430	shroom_family_member_3_|SHROOM3|groupXIV|ENSFM00500000296605|13279654|13299588|-1|13279807|13299588	*	*	Uncharacterized_protein_|CU694445.1|17|ENSFM00500000296605|49838893|49975823|1|49838893|49975823	*	*	*
comp82665_c1_m.247784	1.01613	2.33238	0.000660227	0.0108634	0.0539985	0.232376
CUFF_12092_m.83066	1.01561	2.43903	0.00706265	0.0612757	0.0813411	0.285204	basic_helix-loop-helix_family,_member_e41_|BHLHE41|JH556735.1|ENSFM00250000004522|1579167|1581925|-1|1579167|1581925	bHLH_protein_DEC2_|OLA.12277|6|ENSFM00250000004522|16765039|16766860|1|16765039|16766860	Uncharacterized_protein_|BHLHE41|GL831142.1|ENSFM00250000004522|2472486|2474486|1|2472486|2474486	basic_helix-loop-helix_family_member_e41_|BHLHE41|groupXIX|ENSFM00250000004522|14900545|14902598|-1|14900545|14902598	Uncharacterized_protein_|BHLHE41|scaffold_105|ENSFM00250000004522|228928|230819|-1|228928|230819	basic_helix-loop-helix_family,_member_e41_|BHLHE41|13|ENSFM00250000004522|5229170|5230908|1|5229170|5230908	basic_helix-loop-helix_family,_member_e41_|bhlhe41|18|ENSFM00250000004522|15785020|15789333|1|15785020|15789333	basic_helix-loop-helix_family_member_e41_|BHLHE41|GeneScaffold_1479|ENSFM00250000004522|7439|11837|-1|7439|11837	basic_helix-loop-helix_family_member_e41_|BHLHE41|12|ENSFM00250000004522|26272959|26278060|-1|26272959|26278060	basic_helix-loop-helix_family_member_e41_|Bhlhe41|6|ENSFM00250000004522|145858243|145865558|-1|145858243|145865558
CUFF_25648_m.118739	1.01517	5.22191	0.000689062	0.0111808	0.041211	0.203005	synaptosomal-associated_protein,_25kDa_|SNAP25_(1_of_2)|JH557122.1|ENSFM00250000001228|12897|32538|-1|12897|32538	Synaptosomal-associated_protein_|SNAP25|24|ENSFM00250000001228|13214011|13243707|-1|13214011|13243672	synaptosomal-associated_protein,_25kDa_|SNAP25_(1_of_2)|GL831143.1|ENSFM00250000001228|7616395|7652600|-1|7616395|7652600	synaptosomal-associated_protein_25kDa_|SNAP25_(1_of_2)|groupXVIII|ENSFM00250000001228|1200947|1224236|1|1200947|1224198	synaptosomal-associated_protein,_25kDa_|SNAP25_(1_of_2)|scaffold_111|ENSFM00250000001228|620348|627047|-1|620354|627029	synaptosomal-associated_protein,_25kDa_|SNAP25_(1_of_2)|14|ENSFM00250000001228|9180507|9186415|-1|9180507|9186415	synaptosome-associated_protein_25a_|snap25a|20|ENSFM00250000001228|34937677|34980651|1|34937677|34980651	synaptosomal-associated_protein_25kDa_|SNAP25_(2_of_2)|GeneScaffold_4613|ENSFM00250000001228|8905|17976|1|8905|17976	synaptosomal-associated_protein_25kDa_|SNAP25|20|ENSFM00250000001228|10199478|10288066|1|10199478|10288066	synaptosomal-associated_protein_25_|Snap25|2|ENSFM00250000001228|136713453|136782428|1|136713453|136782428
comp77840_c2_m.153117	1.01286	2.71677	0.000966422	0.0144158	0.0520759	0.228201	proprotein_convertase_subtilisin/kexin_type_2_|PCSK2|JH556929.1|ENSFM00250000000295|379424|408149|1|379424|408149	Uncharacterized_protein_|PCSK2|15|ENSFM00250000000295|19993610|20024591|-1|19993610|20024591	proprotein_convertase_subtilisin/kexin_type_2_|PCSK2|GL831135.1|ENSFM00250000000295|295005|328439|1|295005|328439	proprotein_convertase_subtilisin/kexin_type_2_|PCSK2|groupVI|ENSFM00250000000295|10538527|10559377|1|10538527|10559377	Uncharacterized_protein_|PCSK2|scaffold_76|ENSFM00250000000295|1093460|1111346|-1|1093460|1111346	proprotein_convertase_subtilisin/kexin_type_2_|PCSK2|17|ENSFM00250000000295|6582122|6597114|1|6582122|6597114	proprotein_convertase_subtilisin/kexin_type_2_|pcsk2|13|ENSFM00250000000295|783847|852803|1|783847|852803	proprotein_convertase_subtilisin/kexin_type_2_|PCSK2|GeneScaffold_1579|ENSFM00250000000295|1460409|1497298|1|1460409|1497298	proprotein_convertase_subtilisin/kexin_type_2_|PCSK2|20|ENSFM00250000000295|17206752|17465223|1|17207636|17465223	proprotein_convertase_subtilisin/kexin_type_2_|Pcsk2|2|ENSFM00250000000295|143546156|143816285|1|143546156|143816285
CUFF_22076_m.106573	1.01224	1.39441	0.00146143	0.0196527	0.0390793	0.197685	*	*	*	*	*	*	*	*	*	*
CUFF_29938_m.136743	1.01115	1.91721	0.00874549	0.0706335	0.0754254	0.274637	*	neuronal_pentraxin_I_|NPTX1_(1_of_2)|1|ENSFM00500000269860|4084529|4087303|1|4084529|4087303	neuronal_pentraxin_I_|NPTX1_(1_of_2)|GL831194.1|ENSFM00500000269860|656266|659878|1|656266|659878	neuronal_pentraxin_I_|NPTX1_(1_of_2)|groupIX|ENSFM00500000269860|10373687|10376871|1|10373697|10376766	neuronal_pentraxin_I_|NPTX1_(2_of_2)|scaffold_534|ENSFM00500000269860|89639|93169|-1|90020|93169	neuronal_pentraxin_I_|NPTX1_(2_of_2)|Un_random|ENSFM00500000269860|26746422|26748292|-1|26746422|26748292	*	*	*	*
comp79115_c0_m.174177	1.01107	9.11932	4.08e-06	0.000198068	0.0774284	0.27826	*	*	Uncharacterized_protein_|RPS27A|GL831311.1|ENSFM00500000270032|1536782|1539313|-1|1536782|1539313	*	*	*	*	*	*	*
comp75472_c1_m.124290	1.0107	7.36232	0.000393446	0.00748573	0.0628584	0.250716	*	Uncharacterized_protein_||24|ENSFM00500000353344|15645050|15645810|1|15645050|15645810	*	||groupXVIII|ENSFM00500000413287|15465107|15468704|-1|15465698|15468704	*	*	*	*	*	*
comp77509_c1_m.148226	1.00683	2.39042	5.43e-05	0.00161184	0.0477604	0.218542	family_with_sequence_similarity_63,_member_A_|FAM63A|JH556800.1|ENSFM00250000002444|729014|747980|1|729014|747980	Uncharacterized_protein_|FAM63A|11|ENSFM00250000002444|3261332|3267086|1|3261332|3267086	Uncharacterized_protein_|FAM63A|GL831369.1|ENSFM00250000002444|783642|789813|1|783642|789813	family_with_sequence_similarity_63_member_A_|FAM63A|groupX|ENSFM00250000002444|15286353|15290176|-1|15286356|15289794	Uncharacterized_protein_|FAM63A|scaffold_274|ENSFM00250000002444|36349|38039|-1|36349|38039	family_with_sequence_similarity_63,_member_A_|FAM63A|Un_random|ENSFM00250000002444|16131314|16132906|1|16131314|16132906	family_with_sequence_similarity_63,_member_A_|fam63a|19|ENSFM00250000002444|8076532|8101133|1|8078871|8101130	family_with_sequence_similarity_63_member_A_|FAM63A|GeneScaffold_1887|ENSFM00250000002444|812|4774|-1|812|4774	family_with_sequence_similarity_63_member_A_|FAM63A|1|ENSFM00250000002444|150969025|150980851|-1|150969576|150980851	family_with_sequence_similarity_63_member_A_|Fam63a|3|ENSFM00250000002444|95281345|95296166|1|95282944|95296166
CUFF_26605_m.123550	1.00525	8.69858	9.37e-06	0.00040331	0.207713	0.455755	alpha-kinase_3_|ALPK3_(1_of_2)|JH556685.1|ENSFM00570000851237|1418557|1433497|1|1418557|1433497	*	alpha-kinase_3_|ALPK3_(1_of_2)|GL831142.1|ENSFM00570000851237|6731110|6743317|1|6731110|6743317	alpha-kinase_3_|ALPK3_(1_of_2)|groupXIX|ENSFM00570000851237|12932396|12942731|1|12932396|12942731	Uncharacterized_protein_|ALPK3|scaffold_217|ENSFM00570000851237|32897|44230|-1|32897|44230	*	*	*	*	*
CUFF_50660_m.58536	1.00392	5.10883	1.12e-05	0.000462305	0.0466655	0.216022
comp19892_c1_m.9631	1.00256	2.22113	0.000118405	0.00295436	0.072114	0.26854	*	*	*	*	*	*	*	*	*	*
CUFF_35206_m.165530	1.00238	4.66961	2.56e-06	0.000137061	0.0560134	0.236671	*	*	*	*	*	*	*	*	tribbles_homolog_3_(Drosophila)_|TRIB3|20|ENSFM00250000001980|361261|378203|1|361941|377392	*
comp80493_c0_m.200881	1.00216	1.54449	0.0057326	0.053332	0.0353006	0.187884	microtubule-associated_protein_4_|MAP4_(2_of_2)|JH556675.1|ENSFM00690001358835|889088|963658|1|889088|963658	*	*	*	*	*	microtubule-associated_protein_4_|MAP4_(2_of_3)|2|ENSFM00600000929625|23611810|23687140|-1|23611813|23675640	*	*	*
comp75773_c1_m.127161	1.0018	3.05211	0.00254765	0.029676	0.068348	0.261435	*	*	*	*	*	*	*	*	*	*
CUFF_49618_m.235485	1.00155	2.44757	0.0012122	0.0172028	0.050019	0.223649	leucine_rich_repeat_containing_4B_|LRRC4B_(2_of_2)|JH557676.1|ENSFM00260000050662|27431|30084|-1|27431|30084	leucine_rich_repeat_containing_4B_|LRRC4B_(2_of_2)|19|ENSFM00260000050662|7373794|7376017|-1|7373794|7376017	leucine_rich_repeat_containing_4B_|LRRC4B_(2_of_2)|GL831136.1|ENSFM00260000050662|9028894|9036158|1|9028894|9036158	leucine_rich_repeat_containing_4B_|LRRC4B_(2_of_2)|groupV|ENSFM00260000050662|10051108|10053334|-1|10051108|10053334	*	*	leucine_rich_repeat_containing_4Bb_|lrrc4bb|24|ENSFM00260000050662|39861571|39878426|-1|39861571|39866847	leucine_rich_repeat_containing_4B_|LRRC4B_(2_of_2)|GeneScaffold_1918|ENSFM00260000050662|382049|384319|-1|382049|384319	*	leucine_rich_repeat_containing_4B_|Lrrc4b|7|ENSFM00260000050662|44429018|44463351|1|44442485|44463351
CUFF_54_m.249	1.00124	1.25375	0.00671081	0.0592949	0.0955283	0.309077	*	*	*	*	*	*	*	*	*	*
comp74512_c0_m.115841	0.999658	6.69863	0.00306853	0.0339583	0.0819562	0.28628	glycine_dehydrogenase_(decarboxylating)_|GLDC|JH556717.1|ENSFM00250000002775|1124161|1149129|-1|1124161|1149129	Uncharacterized_protein_|GLDC|9|ENSFM00250000002775|3989114|4008135|-1|3989114|4008135	Uncharacterized_protein_|GLDC|GL831307.1|ENSFM00250000002775|258350|274289|1|258350|274289	glycine_dehydrogenase_(decarboxylating)_|GLDC|groupXIII|ENSFM00250000002775|17249694|17262209|-1|17249935|17262187	Uncharacterized_protein_|GLDC|scaffold_4|ENSFM00250000002775|3293978|3304313|1|3293978|3304313	glycine_dehydrogenase_(decarboxylating)_|GLDC|12|ENSFM00250000002775|5165718|5176506|1|5165718|5176506	glycine_dehydrogenase_(decarboxylating)_|GLDC|5|ENSFM00250000002775|69158109|69190378|1|69158109|69190378	glycine_dehydrogenase_(decarboxylating)_|GLDC|GeneScaffold_2766|ENSFM00250000002775|6682|33100|-1|6682|33100	glycine_dehydrogenase_(decarboxylating)_|GLDC|9|ENSFM00250000002775|6532464|6645650|-1|6532464|6645650	glycine_decarboxylase_|Gldc|19|ENSFM00250000002775|30098449|30175418|-1|30098449|30175418
comp78219_c1_m.159184	0.995987	5.14522	1e-05	0.000426911	0.0452043	0.212613	sorbin_and_SH3_domain_containing_1_|SORBS1|JH556663.1|ENSFM00670001235644|6554456|6601038|-1|6554456|6601038	*	Uncharacterized_protein_|SORBS1|GL831145.1|ENSFM00570000851536|7081861|7110864|-1|7081861|7110864	*	Uncharacterized_protein_|SORBS1|scaffold_53|ENSFM00670001235644|1251503|1274208|1|1251503|1274208	sorbin_and_SH3_domain_containing_1_|SORBS1|17|ENSFM00670001235644|905711|914359|1|905711|914359	sorbin_and_SH3_domain_containing_1_|sorbs1|13|ENSFM00670001235644|23347222|23446878|1|23370171|23436788	*	sorbin_and_SH3_domain_containing_1_|SORBS1|10|ENSFM00670001235644|97071528|97321171|-1|97074782|97200919	sorbin_and_SH3_domain_containing_1_|Sorbs1|19|ENSFM00670001235644|40295049|40402267|-1|40295049|40402267
CUFF_33375_m.32783	0.995753	1.86784	0.00186178	0.0236474	0.0624097	0.249819	sema_domain,_immunoglobulin_domain_(Ig),_transmembrane_domain_(TM)_and_short_cytoplasmic_domain,_(semaphorin)_4B_|SEMA4B_(1_of_2)|JH556887.1|ENSFM00480000262746|561097|594103|1|561097|594103	sema_domain_immunoglobulin_domain_(Ig)_transmembrane_domain_(TM)_and_short_cytoplasmic_domain_(semaphorin)_4B_|SEMA4B_(1_of_2)|3|ENSFM00480000262746|25966546|25985135|1|25966546|25985135	sema_domain,_immunoglobulin_domain_(Ig),_transmembrane_domain_(TM)_and_short_cytoplasmic_domain,_(semaphorin)_4B_|SEMA4B_(2_of_2)|GL831133.1|ENSFM00480000262746|1220361|1268541|1|1248403|1268541	sema_domain_immunoglobulin_domain_(Ig)_transmembrane_domain_(TM)_and_short_cytoplasmic_domain_(semaphorin)_4B_|SEMA4B_(1_of_2)|groupII|ENSFM00480000262746|15471688|15483464|1|15471688|15483464	*	sema_domain,_immunoglobulin_domain_(Ig),_transmembrane_domain_(TM)_and_short_cytoplasmic_domain,_(semaphorin)_4B_|SEMA4B_(1_of_2)|5|ENSFM00480000262746|2294363|2304225|-1|2294363|2304225	*	sema_domain_immunoglobulin_domain_(Ig)_transmembrane_domain_(TM)_and_short_cytoplasmic_domain_(semaphorin)_4B_|SEMA4B_(1_of_2)|GeneScaffold_3816|ENSFM00480000262746|824366|840176|1|824366|840176	*	*
comp81370_c7_m.218979	0.995332	4.21333	0.000190573	0.0043233	0.0418474	0.204566	*	*	*	ankyrin_2_neuronal_|ANK2_(2_of_2)|scaffold_106|ENSFM00500000269628|144295|230275|-1|144295|230275	ankyrin_2,_neuronal_|ANK2_(1_of_2)|scaffold_164|ENSFM00500000269628|208628|245466|-1|209356|245406	*	*	*	*	*
CUFF_41477_m.41871	0.994382	3.55733	0.000798444	0.0124987	0.0780999	0.279464
CUFF_34974_m.164338	0.994328	5.98834	0.00398209	0.0409377	0.117395	0.34263	cytochrome_P450,_family_24,_subfamily_A,_polypeptide_1_|CYP24A1|JH556855.1|ENSFM00710001441765|369535|375956|1|369535|375956	Uncharacterized_protein_|CYP24A1|5|ENSFM00710001441765|12733891|12739465|1|12733891|12739465	Uncharacterized_protein_|CYP24A1|GL831330.1|ENSFM00710001441765|1209368|1216637|-1|1209368|1216637	cytochrome_P450_family_24_subfamily_A_polypeptide_1_|CYP24A1|groupXVII|ENSFM00710001441765|3843199|3847380|1|3843199|3847085	Uncharacterized_protein_|CYP24A1|scaffold_47|ENSFM00710001441765|976675|982470|1|977509|982324	cytochrome_P450,_family_24,_subfamily_A,_polypeptide_1_|CYP24A1|11|ENSFM00710001441765|8287254|8292059|-1|8287254|8292059	cytochrome_P450,_family_24,_subfamily_A,_polypeptide_1_|cyp24a1|6|ENSFM00710001441765|55692362|55705674|1|55692362|55705674	cytochrome_P450_family_24_subfamily_A_polypeptide_1_|CYP24A1|GeneScaffold_1214|ENSFM00710001441765|61531|69364|1|61531|69364	cytochrome_P450_family_24_subfamily_A_polypeptide_1_|CYP24A1|20|ENSFM00710001441765|52769988|52790512|-1|52769988|52790512	cytochrome_P450_family_24_subfamily_a_polypeptide_1_|Cyp24a1|2|ENSFM00710001441765|170482708|170497145|-1|170482708|170497145
comp81277_c0_m.217012	0.993167	5.33003	6.61e-08	6.22e-06	0.042937	0.207212	*	collagen_type_IV_alpha_3_(Goodpasture_antigen)_binding_protein_|COL4A3BP_(1_of_2)|12|ENSFM00250000002329|2399354|2418647|-1|2399354|2418647	collagen,_type_IV,_alpha_3_(Goodpasture_antigen)_binding_protein_|COL4A3BP_(2_of_2)|GL831304.1|ENSFM00250000002329|1036627|1055502|-1|1036636|1054880	*	collagen,_type_IV,_alpha_3_(Goodpasture_antigen)_binding_protein_|COL4A3BP_(2_of_2)|scaffold_27|ENSFM00250000002329|188893|199397|1|188893|199397	collagen,_type_IV,_alpha_3_(Goodpasture_antigen)_binding_protein_|COL4A3BP_(2_of_2)|4|ENSFM00250000002329|4528867|4537912|-1|4528867|4537912	*	*	*	*
CUFF_54_m.239	0.992816	6.50981	1.29e-05	0.000517231	0.0679253	0.260625	CCR4-NOT_transcription_complex,_subunit_6-like_|CNOT6L|JH556764.1|ENSFM00250000002120|1380733|1397963|-1|1380733|1397963	Uncharacterized_protein_|CNOT6L|scaffold982|ENSFM00250000002120|8888|33132|1|8888|33132	Uncharacterized_protein_|CNOT6L|GL831164.1|ENSFM00250000002120|2108931|2122365|-1|2108931|2122365	*	Uncharacterized_protein_|CNOT6L|scaffold_7|ENSFM00250000002120|352086|357831|1|352086|357831	CCR4-NOT_transcription_complex,_subunit_6-like_|CNOT6L|12|ENSFM00250000002120|9961932|9965439|1|9961932|9965439	CCR4-NOT_transcription_complex,_subunit_6-like_|cnot6l|5|ENSFM00250000002120|40386938|40424923|-1|40386938|40424923	*	CCR4-NOT_transcription_complex_subunit_6-like_|CNOT6L|4|ENSFM00250000002120|78634541|78740769|-1|78641384|78740769	CCR4-NOT_transcription_complex_subunit_6-like_|Cnot6l|5|ENSFM00250000002120|96070333|96164171|-1|96075737|96161755
CUFF_20625_m.306188	0.991552	4.18924	0.000255427	0.00536608	0.0515289	0.227	||JH556728.1|ENSFM00600000939500|291290|293366|-1|291290|293366	*	*	*	*	*	Uncharacterized_protein_|CT573389.2|15|ENSFM00600000939500|34262315|34282354|1|34262315|34282354	*	*	*
comp82177_c0_m.237225	0.990101	1.81784	0.00414762	0.0422052	0.0437777	0.209231	||JH556893.1|ENSFM00570000851336|118657|134187|-1|118657|134187	Uncharacterized_protein_||24|ENSFM00570000851336|22993134|23013547|-1|22993134|23013547	||GL831182.1|ENSFM00570000851336|4094884|4111622|1|4094884|4111622	*	Uncharacterized_protein_||scaffold_268|ENSFM00570000851336|11516|23195|-1|11519|21448	||14|ENSFM00570000851336|10165047|10172933|1|10165047|10172933	si:ch73-212j7.1_|si:ch73-212j7.1|20|ENSFM00570000851336|3141895|3164179|1|3145230|3163516	||GeneScaffold_2772|ENSFM00570000851210|86905|100598|1|86905|99274	*	*
CUFF_235_m.1416	0.989999	2.17339	0.00198117	0.024684	0.0507754	0.225334	||JH556717.1|ENSFM00250000001245|1842853|1922093|-1|1842853|1922093	Uncharacterized_protein_||9|ENSFM00250000001245|992993|1033397|-1|992993|1033397	||GL831281.1|ENSFM00250000001245|1560983|1630029|1|1560983|1630029	||groupXIII|ENSFM00250000001245|17629131|17647354|-1|17629131|17647354	Uncharacterized_protein_||scaffold_4|ENSFM00250000001245|2978186|3013458|1|2995264|3012105	||12|ENSFM00250000001245|4885987|4900861|1|4885987|4900861	Uncharacterized_protein_|CABZ01064108.1|Zv9_NA672|ENSFM00250000001245|879|67977|-1|879|67977,potassium_channel,_subfamily_T,_member_1_|kcnt1|21|ENSFM00250000001245|5110591|5158026|-1|5114764|5158026	*	potassium_channel_subfamily_T_member_1_|KCNT1|9|ENSFM00250000001245|138594031|138684992|1|138594031|138684992	potassium_channel_subfamily_T_member_1_|Kcnt1|2|ENSFM00250000001245|25863795|25918273|1|25877873|25918273
CUFF_16280_m.297083	0.988384	2.04689	0.0029347	0.0329339	0.0797867	0.282465	fasciculation_and_elongation_protein_zeta_1_(zygin_I)_|FEZ1|JH556757.1|ENSFM00600000921265|227738|244515|1|227738|244515	Uncharacterized_protein_|FEZ1|scaffold357|ENSFM00600000921265|402672|427900|-1|402672|427900	Uncharacterized_protein_|FEZ1|GL831214.1|ENSFM00600000921265|1481740|1495809|-1|1481740|1495809	fasciculation_and_elongation_protein_zeta_1_(zygin_I)_|FEZ1|groupVII|ENSFM00600000921265|12149990|12162899|-1|12149990|12162899	Uncharacterized_protein_|FEZ1|scaffold_99|ENSFM00600000921265|419081|424112|-1|419081|424112	fasciculation_and_elongation_protein_zeta_1_(zygin_I)_|FEZ1|7|ENSFM00600000921265|1302195|1305655|1|1302195|1305655	fasciculation_and_elongation_protein_zeta_1_(zygin_I)_|fez1|10|ENSFM00600000921265|32693281|32737407|-1|32693281|32737407	fasciculation_and_elongation_protein_zeta_1_(zygin_I)_|FEZ1|GeneScaffold_4468|ENSFM00600000921265|82251|93807|-1|82251|93807	fasciculation_and_elongation_protein_zeta_1_(zygin_I)_|FEZ1|11|ENSFM00600000921265|125315646|125366213|-1|125315657|125366206	fasciculation_and_elongation_protein_zeta_1_(zygin_I)_|Fez1|9|ENSFM00600000921265|36821939|36878924|1|36832684|36878924
CUFF_41792_m.44119	0.988215	1.85365	0.00666505	0.0590831	0.0590013	0.242902
CUFF_8686_m.76944	0.987978	2.90347	0.000131542	0.00319809	0.0586554	0.242189	pregnancy-associated_plasma_protein_A,_pappalysin_1_|PAPPA|JH556762.1|ENSFM00250000001846|1424920|1517264|1|1424920|1517264	Uncharacterized_protein_|PAPPA|12|ENSFM00250000001846|11087980|11188588|-1|11087980|11188588	Uncharacterized_protein_|PAPPA|GL831299.1|ENSFM00250000001846|1348741|1440515|-1|1348741|1440515	pregnancy-associated_plasma_protein_A_pappalysin_1_|PAPPA|groupXIV|ENSFM00250000001846|5090581|5156041|-1|5090581|5156041	Uncharacterized_protein_|PAPPA|scaffold_44|ENSFM00250000001846|180779|234954|1|180779|234954	pregnancy-associated_plasma_protein_A,_pappalysin_1_|PAPPA|4|ENSFM00250000001846|8120304|8174587|-1|8120304|8174587	pregnancy-associated_plasma_protein_A,_pappalysin_1b_|pappab|5|ENSFM00250000001846|67181571|67372057|-1|67181571|67372057,Uncharacterized_protein_|CABZ01089223.1|5|ENSFM00250000001846|73406351|73562207|1|73406351|73562207	pregnancy-associated_plasma_protein_A_pappalysin_1_|PAPPA|GeneScaffold_57|ENSFM00250000001846|415939|517157|-1|415939|517157	pregnancy-associated_plasma_protein_A_pappalysin_1_|PAPPA|9|ENSFM00250000001846|118916083|119164601|1|118916083|119164601	pregnancy-associated_plasma_protein_A_|Pappa|4|ENSFM00250000001846|65124174|65357509|1|65124174|65357509
comp76760_c1_m.137998	0.987244	4.32948	0.000387032	0.00739332	0.0652782	0.255496	*	Uncharacterized_protein_|MMYHL2|16|ENSFM00250000000024|5584731|5585702|1|5584731|5585702	||GL831149.1|ENSFM00250000000024|5435995|5438828|1|5435995|5438828	*	Uncharacterized_protein_||scaffold_87|ENSFM00250000000024|825229|826041|-1|825229|826041	Uncharacterized_protein_||Un_random|ENSFM00250000000024|88816996|88818107|-1|88816996|88818107	*	*	*	*
CUFF_33145_m.31083	0.985305	0.973556	0.00417997	0.0424889	0.133286	0.365084	*	*	*	*	*	*	*	*	*	*
CUFF_47736_m.52549	0.984412	1.17796	0.00173698	0.0224943	0.0400787	0.200197	*	*	*	*	*	*	*	*	*	*
CUFF_16883_m.95623	0.984353	3.02085	0.000548723	0.0095239	0.0408249	0.202052	growth_arrest_and_DNA-damage-inducible,_alpha_|GADD45A_(2_of_2)|JH556737.1|ENSFM00670001235556|317240|320837|1|317240|320837	growth_arrest_and_DNA_damage-inducible_gene_45_alpha_|GADD45ALPHA|17|ENSFM00670001235556|6070072|6071087|-1|6070072|6071087	growth_arrest_and_DNA-damage-inducible,_alpha_|GADD45A_(2_of_2)|GL831134.1|ENSFM00670001235556|11347675|11349880|1|11347675|11349880	growth_arrest_and_DNA-damage-inducible_alpha_|GADD45A_(2_of_2)|groupIII|ENSFM00670001235556|8773998|8775656|1|8773998|8775656	Uncharacterized_protein_|GADD45A|scaffold_212|ENSFM00670001235556|145739|147149|-1|145739|147149	growth_arrest_and_DNA-damage-inducible,_alpha_|GADD45A|15|ENSFM00670001235556|3793198|3794596|-1|3793198|3794596	growth_arrest_and_DNA-damage-inducible,_alpha,_a_|gadd45aa|2|ENSFM00670001235556|10071950|10075877|1|10071950|10075877	growth_arrest_and_DNA-damage-inducible_alpha_|GADD45A_(1_of_2)|GeneScaffold_4461|ENSFM00670001235556|237050|238832|1|237050|238832	growth_arrest_and_DNA-damage-inducible_alpha_|GADD45A|1|ENSFM00670001235556|68150744|68154021|1|68150744|68154021	growth_arrest_and_DNA-damage-inducible_45_alpha_|Gadd45a|6|ENSFM00670001235556|67035096|67037457|-1|67035096|67037406
CUFF_16677_m.94180	0.983648	2.27955	0.000998506	0.0147202	0.0499264	0.223442	tyrosine_kinase,_non-receptor,_2_|TNK2_(1_of_2)|JH556777.1|ENSFM00270000056489|1351319|1374472|1|1351319|1374472	tyrosine_kinase_non-receptor_2_|TNK2_(1_of_2)|17|ENSFM00270000056489|15771120|15791018|-1|15771120|15791018	tyrosine_kinase,_non-receptor,_2_|TNK2_(1_of_2)|GL831264.1|ENSFM00270000056489|1211696|1270038|1|1211696|1270038	tyrosine_kinase_non-receptor_2_|TNK2_(1_of_2)|groupIII|ENSFM00270000056489|10189265|10200962|1|10189265|10200962	multiple_tissue_opsin_|TRU.1895|scaffold_263|ENSFM00270000056489|3644|62456|1|3653|42152	tyrosine_kinase,_non-receptor,_2_|TNK2_(1_of_2)|15|ENSFM00270000056489|2791062|2797921|-1|2791062|2797921	tyrosine_kinase,_non-receptor,_2b_|tnk2b|2|ENSFM00270000056489|4622092|4686262|-1|4622092|4668067	tyrosine_kinase_non-receptor_2_|TNK2_(1_of_2)|GeneScaffold_3394|ENSFM00270000056489|88596|122738|1|88596|122738	tyrosine_kinase_non-receptor_2_|TNK2|3|ENSFM00270000056489|195590235|195638816|-1|195590235|195622432	tyrosine_kinase_non-receptor_2_|Tnk2|16|ENSFM00270000056489|32643874|32683493|1|32644673|32683493
CUFF_3458_m.249894	0.982361	7.48385	2.1e-05	0.000759	0.0421488	0.205302	||JH556923.1|ENSFM00250000002176|21|12899|1|21|12899	Uncharacterized_protein_||17|ENSFM00250000002176|28686442|28694852|1|28686442|28694852	Uncharacterized_protein_||GL831134.1|ENSFM00250000002176|3254447|3261276|-1|3254447|3261276	||groupIII|ENSFM00250000002176|16717673|16723180|1|16717673|16723180	Uncharacterized_protein_||scaffold_107|ENSFM00250000002176|22479|27574|-1|22479|27574	Uncharacterized_protein_||15_random|ENSFM00250000002176|986079|990823|1|986079|990823	ATG9_autophagy_related_9_homolog_B_(S._cerevisiae)_|atg9b|24|ENSFM00250000002176|35064904|35098243|1|35064928|35098243	||GeneScaffold_2759|ENSFM00250000002176|955478|967616|1|955478|967616	*	*
comp81813_c0_m.228710	0.98189	1.29337	0.0127868	0.0906633	0.0554053	0.235383
CUFF_31871_m.149041	0.981647	2.17485	0.00334756	0.0362504	0.047071	0.216959	dickkopf_3_homolog_(Xenopus_laevis)_|DKK3_(2_of_2)|JH556976.1|ENSFM00250000005818|314281|320002|1|314281|320002	*	*	*	*	*	*	*	*	*
CUFF_12684_m.283703	0.981424	5.05061	3.82e-06	0.000188693	0.0705398	0.265593	caspase_9,_apoptosis-related_cysteine_peptidase_|CASP9|JH556705.1|ENSFM00360000109926|2156501|2160076|1|2156501|2160076	Uncharacterized_protein_|CASP9|7|ENSFM00360000109926|5835254|5839055|-1|5835254|5839055	Caspase_|CASP9|GL831308.1|ENSFM00360000109926|1217081|1222399|-1|1217081|1222399	caspase_9_apoptosis-related_cysteine_peptidase_|CASP9|groupXII|ENSFM00360000109926|6456672|6459151|-1|6456672|6459151	Caspase_|CASP9|scaffold_387|ENSFM00360000109926|176117|179179|-1|176828|179179	caspase_9,_apoptosis-related_cysteine_peptidase_|CASP9|Un_random|ENSFM00360000109926|3561361|3563573|-1|3561361|3563573	caspase_9,_apoptosis-related_cysteine_protease_|casp9|23|ENSFM00360000109926|25261112|25272611|1|25261112|25272611	caspase_9_apoptosis-related_cysteine_peptidase_|CASP9|GeneScaffold_2188|ENSFM00360000109926|11716|17499|-1|11716|17499	caspase_9_apoptosis-related_cysteine_peptidase_|CASP9|1|ENSFM00360000109926|15817327|15853029|-1|15817327|15850940	caspase_9_|Casp9|4|ENSFM00360000109926|141793612|141815976|1|141793612|141815976
CUFF_22841_m.313124	0.980853	3.06047	0.000205104	0.00457104	0.059547	0.244023
CUFF_44556_m.45954	0.980352	4.18751	1.14e-05	0.0004682	0.048103	0.219324	coiled-coil_serine-rich_protein_2_|CCSER2|JH556771.1|ENSFM00250000005913|1563777|1619056|-1|1563777|1619056	*	Uncharacterized_protein_|FAM190B|GL831135.1|ENSFM00250000005913|3033356|3071504|1|3033356|3066543	*	Uncharacterized_protein_|FAM190B|scaffold_121|ENSFM00250000005913|60584|80025|-1|60584|80025	*	*	*	*	*
CUFF_32731_m.154370	0.980204	2.40306	0.00512466	0.0493945	0.0449933	0.212116	CREB3_regulatory_factor_|CREBRF|JH556812.1|ENSFM00250000005260|1222935|1244830|-1|1222935|1244830	*	Uncharacterized_protein_|CREBRF|GL831184.1|ENSFM00250000005260|3060738|3084028|-1|3060738|3084028	*	Uncharacterized_protein_|CREBRF|scaffold_71|ENSFM00250000005260|971383|975544|-1|971383|975544	CREB3_regulatory_factor_|CREBRF|7|ENSFM00250000005260|8205930|8209782|1|8205930|8209782	creb3_regulatory_factor_|crebrf|21|ENSFM00250000005260|39961086|39991260|-1|39961086|39974964	*	CREB3_regulatory_factor_|CREBRF|5|ENSFM00250000005260|172483355|172566291|1|172483355|172566291	RIKEN_cDNA_A930001N09_gene_|A930001N09Rik|17|ENSFM00250000005260|26715650|26776635|1|26715710|26764259
CUFF_1030_m.7344	0.979883	4.63561	0.000126399	0.00308888	0.0455061	0.213321	||JH556756.1|ENSFM00250000002630|1147383|1159345|1|1147383|1159345	Uncharacterized_protein_||9|ENSFM00250000002630|14900324|14911831|-1|14900339|14911831	Uncharacterized_protein_||GL831329.1|ENSFM00250000002630|1078821|1091311|-1|1078821|1091311	||groupXIII|ENSFM00250000002630|10622025|10629102|-1|10622034|10629102	Uncharacterized_protein_||scaffold_101|ENSFM00250000002630|945414|954034|1|945414|953613	Uncharacterized_protein_||12|ENSFM00250000002630|2032507|2041528|1|2032507|2041528	Rho-related_BTB_domain_containing_2a_|rhobtb2a|5|ENSFM00250000002630|45089105|45121257|1|45089126|45121257	*	*	*
CUFF_45945_m.217403	0.979629	1.38638	0.00774051	0.0648046	0.0685716	0.261862	||JH556812.1|ENSFM00250000005181|433072|469947|-1|433072|469947	*	Uncharacterized_protein_||GL831184.1|ENSFM00250000005181|2208919|2254196|-1|2208919|2254196	||groupVII|ENSFM00250000005181|22791029|22813599|1|22791029|22813599	Uncharacterized_protein_||scaffold_219|ENSFM00250000005181|412126|428606|1|412126|428606	Uncharacterized_protein_||7|ENSFM00250000005181|10099474|10111393|-1|10099474|10111393	HMP19_protein_|hmp19|21|ENSFM00250000005181|40170143|40219536|-1|40170145|40219536	||GeneScaffold_4316|ENSFM00250000005181|248|50079|1|248|50079	Neuron-specific_protein_family_member_2_|NSG2|5|ENSFM00250000005181|173472607|173670504|1|173472607|173536182	neuron_specific_gene_family_member_2_|Nsg2|11|ENSFM00250000005181|32000463|32059202|1|32000463|32059202
comp65237_c1_m.64853	0.979457	1.67622	0.0118733	0.0862804	0.047308	0.217504	ALX_homeobox_4_|ALX4_(1_of_2)|JH556666.1|ENSFM00670001235494|5236468|5273347|-1|5236468|5273347	ALX_homeobox_4_|ALX4_(1_of_2)|6|ENSFM00670001235494|9727581|9748177|-1|9727581|9748177	ALX_homeobox_4_|ALX4_(1_of_2)|GL831160.1|ENSFM00670001235494|1194835|1212820|1|1194835|1212820	ALX_homeobox_4_|ALX4_(1_of_2)|groupXIX|ENSFM00670001235494|11216294|11230141|1|11216294|11230141	ALX_homeobox_4_|ALX4_(2_of_2)|scaffold_2|ENSFM00670001235494|4324663|4337001|-1|4324663|4337001	ALX_homeobox_4_|ALX4_(2_of_2)|13|ENSFM00670001235494|10890989|10902701|-1|10890989|10902701	*	ALX_homeobox_4_|ALX4_(1_of_2)|GeneScaffold_3962|ENSFM00670001235494|96353|110174|1|96353|110174	ALX_homeobox_4_|ALX4|11|ENSFM00670001235494|44281994|44331716|-1|44281994|44331716	aristaless-like_homeobox_4_|Alx4|2|ENSFM00670001235494|93642384|93681339|1|93642384|93681339
CUFF_50207_m.55566	0.978169	4.57193	3.34e-06	0.000169816	0.0768423	0.277205	activating_signal_cointegrator_1_complex_subunit_1_|ASCC1|JH556661.1|ENSFM00250000006268|784806|789995|1|784806|789995	Uncharacterized_protein_|ASCC1|19|ENSFM00250000006268|10002426|10006785|-1|10002426|10006785	Uncharacterized_protein_|ASCC1|GL831148.1|ENSFM00250000006268|2501987|2508141|1|2501987|2508141	activating_signal_cointegrator_1_complex_subunit_1_|ASCC1|groupV|ENSFM00250000006268|826294|830512|-1|826294|830512	Uncharacterized_protein_|ASCC1|scaffold_59|ENSFM00250000006268|932170|935240|1|932170|935240	activating_signal_cointegrator_1_complex_subunit_1_|ASCC1|2_random|ENSFM00250000006268|1146875|1150359|-1|1146875|1150359	activating_signal_cointegrator_1_complex_subunit_1_|ascc1|12|ENSFM00250000006268|49525830|49531261|1|49525830|49531261	activating_signal_cointegrator_1_complex_subunit_1_|ASCC1|GeneScaffold_1971|ENSFM00250000006268|886552|892283|-1|886552|892283	activating_signal_cointegrator_1_complex_subunit_1_|ASCC1|10|ENSFM00250000006268|73856278|73976892|-1|73856279|73976033	activating_signal_cointegrator_1_complex_subunit_1_|Ascc1|10|ENSFM00250000006268|60002805|60099990|1|60002805|60099990
CUFF_28551_m.28570	0.977809	1.71975	0.00196974	0.024609	0.0443024	0.210481
CUFF_1444_m.10984	0.976741	3.92593	7.27e-05	0.00203521	0.0537036	0.23174	*	*	extended_synaptotagmin-like_protein_1_|ESYT1_(1_of_2)|GL831196.1|ENSFM00570000851438|1421794|1437247|1|1421794|1437247	extended_synaptotagmin-like_protein_1_|ESYT1_(1_of_2)|groupXII|ENSFM00570000851438|11331529|11344307|1|11331529|11344307	extended_synaptotagmin-like_protein_1_|ESYT1_(1_of_2)|scaffold_66|ENSFM00250000000964|398447|407628|-1|398447|407628	*	*	*	*	*
CUFF_7413_m.264724	0.975368	1.32702	0.00152955	0.0203969	0.0481841	0.219509
comp77962_c0_m.154926	0.973606	2.26667	0.00392748	0.0406182	0.093631	0.305992	*	*	*	*	*	KIAA1614_|KIAA1614|15|ENSFM00690001358365|5767383|5770460|1|5767383|5770460	si:ch211-13f8.1_|si:ch211-13f8.1|2|ENSFM00560000794046|6903525|6913915|1|6903525|6912244	*	*	*
comp72588_c0_m.101386	0.971879	0.982232	0.00118676	0.0168796	0.0584342	0.241732	ankyrin_repeat_and_SOCS_box_containing_13_|ASB13_(1_of_3)|JH556876.1|ENSFM00260000050569|411631|417487|1|411631|417487	ankyrin_repeat_and_SOCS_box_containing_13_|ASB13_(2_of_2)|23|ENSFM00260000050569|8912402|8923648|-1|8912402|8923648	ankyrin_repeat_and_SOCS_box_containing_13_|ASB13_(3_of_3)|GL831213.1|ENSFM00260000050569|316823|321480|1|316823|321480	ankyrin_repeat_and_SOCS_box_containing_13_|ASB13_(2_of_2)|groupIV|ENSFM00260000050569|24515423|24518686|-1|24515423|24518686	ankyrin_repeat_and_SOCS_box_containing_13_|ASB13_(2_of_2)|scaffold_371|ENSFM00260000050569|36498|39284|1|36556|38797	ankyrin_repeat_and_SOCS_box_containing_13_|ASB13_(2_of_2)|Un_random|ENSFM00260000050569|8717469|8719749|-1|8717469|8719749	ankyrin_repeat_and_SOCS_box-containing_13a,_tandem_duplicate_2_|asb13a.2|4|ENSFM00260000050569|10547885|10589412|1|10548011|10554362	*	*	*
CUFF_47065_m.224609	0.971495	3.46456	0.00370616	0.0388799	0.052424	0.228963	N-ethylmaleimide-sensitive_factor_attachment_protein,_beta_|NAPB_(2_of_2)|JH556973.1|ENSFM00670001235416|22806|32294|-1|22806|32294	*	N-ethylmaleimide-sensitive_factor_attachment_protein,_beta_|NAPB_(2_of_2)|GL831135.1|ENSFM00670001235416|9112626|9122799|1|9112626|9122799	N-ethylmaleimide-sensitive_factor_attachment_protein_beta_|NAPB_(2_of_2)|groupVI|ENSFM00670001235416|15684624|15689196|-1|15684624|15689196	N-ethylmaleimide-sensitive_factor_attachment_protein,_beta_|NAPB_(3_of_3)|scaffold_39|ENSFM00670001235416|181335|184921|-1|181335|184921	N-ethylmaleimide-sensitive_factor_attachment_protein,_beta_|NAPB_(1_of_2)|17|ENSFM00670001235416|9361176|9364368|-1|9361176|9364368	*	N-ethylmaleimide-sensitive_factor_attachment_protein_beta_|NAPB_(2_of_2)|GeneScaffold_837|ENSFM00670001235416|86288|93799|-1|86288|93799	N-ethylmaleimide-sensitive_factor_attachment_protein_beta_|NAPB|20|ENSFM00670001235416|23355159|23402125|-1|23355159|23402125	N-ethylmaleimide_sensitive_fusion_protein_attachment_protein_beta_|Napb|2|ENSFM00670001235416|148693985|148732467|-1|148693985|148732467
comp82606_c0_m.246855	0.971109	1.66786	0.000416792	0.0078202	0.0518907	0.227795	||JH556766.1|ENSFM00570000851341|826134|841520|-1|826134|841520	*	*	*	*	*	*	*	*	*
CUFF_13584_m.288292	0.970272	2.66475	0.0114206	0.08415	0.0679346	0.260643	CAP-GLY_domain_containing_linker_protein_3_|CLIP3|AGAJ01046972.1|ENSFM00570000851441|1959|7285|1|1959|7285	Uncharacterized_protein_|CLIP3|13|ENSFM00570000851441|502529|511849|1|503524|511849	Uncharacterized_protein_|CLIP3|GL831203.1|ENSFM00570000851441|1099263|1114073|1|1099263|1114073	CAP-GLY_domain_containing_linker_protein_3_|CLIP3|groupI|ENSFM00570000851441|18202269|18211098|-1|18202297|18211098	*	CAP-GLY_domain_containing_linker_protein_3_|CLIP3|Un_random|ENSFM00570000851441|92109750|92111940|-1|92109750|92111940	CAP-GLY_domain_containing_linker_protein_3_|CLIP3|15|ENSFM00570000851441|28338746|28358071|1|28342664|28358071	CAP-GLY_domain_containing_linker_protein_3_|CLIP3|GeneScaffold_2714|ENSFM00570000851441|8734|22658|-1|8734|22658	CAP-GLY_domain_containing_linker_protein_3_|CLIP3|19|ENSFM00570000851441|36505562|36524245|-1|36505562|36523795	CAP-GLY_domain_containing_linker_protein_3_|Clip3|7|ENSFM00570000851441|30291672|30308367|1|30291672|30308367
CUFF_10668_m.81520	0.969267	1.38678	0.0024386	0.0287961	0.0714111	0.267229	FERM_and_PDZ_domain_containing_4_|FRMPD4_(2_of_2)|JH556789.1|ENSFM00250000001492|905767|922341|1|905767|922341	FERM_and_PDZ_domain_containing_4_|FRMPD4_(2_of_2)|2|ENSFM00250000001492|27608879|27640413|1|27608879|27640413	FERM_and_PDZ_domain_containing_4_|FRMPD4_(2_of_2)|GL831144.1|ENSFM00250000001492|5483931|5517082|1|5484193|5517082	FERM_and_PDZ_domain_containing_4_|FRMPD4_(2_of_2)|groupI|ENSFM00250000001492|24696762|24711464|1|24696762|24711464	FERM_and_PDZ_domain_containing_4_|FRMPD4_(2_of_2)|scaffold_32|ENSFM00250000001492|1258386|1274689|-1|1260555|1273483	FERM_and_PDZ_domain_containing_4_|FRMPD4_(1_of_2)|3|ENSFM00250000001492|5475772|5487577|1|5475772|5487577	*	FERM_and_PDZ_domain_containing_4_|FRMPD4_(2_of_2)|GeneScaffold_3177|ENSFM00250000001492|55|44189|1|55|44189	*	*
CUFF_3882_m.249253	0.967757	1.38714	0.0101256	0.0779031	0.0629198	0.250838
comp80201_c1_m.195102	0.966478	2.08132	0.00257858	0.0299096	0.0386868	0.19669
CUFF_23787_m.315507	0.96549	1.95716	0.000745772	0.0118599	0.0399316	0.199829	*	*	*	*	dynamin_1_|DNM1_(1_of_2)|scaffold_27|ENSFM00520000517817|1706717|1733794|-1|1709083|1733737	*	*	*	*	*
comp89533_c0_m.251825	0.964892	2.75968	0.000271441	0.00565145	0.0415291	0.203787	||JH557871.1|ENSFM00500000270260|41995|45709|1|41995|45709	*	Uncharacterized_protein_||GL831396.1|ENSFM00500000270260|532436|542961|1|532436|542961	||groupI|ENSFM00500000270260|27547391|27549533|-1|27547391|27549533	Uncharacterized_protein_||scaffold_57|ENSFM00500000270260|360379|362429|-1|360379|362429	Uncharacterized_protein_||3|ENSFM00500000270260|1136050|1137948|-1|1136050|1137948	*	*	*	*
CUFF_37211_m.176569	0.964625	2.57107	0.00378629	0.0394617	0.0489264	0.221193	Usher_syndrome_1G_(autosomal_recessive)_|USH1G_(2_of_2)|JH556724.1|ENSFM00250000003642|922566|931123|-1|922566|931123	Usher_syndrome_1G_(autosomal_recessive)_|USH1G_(2_of_2)|8|ENSFM00250000003642|10238168|10241930|1|10238168|10241930	Usher_syndrome_1G_(autosomal_recessive)_|USH1G_(2_of_2)|GL831217.1|ENSFM00250000003642|2039152|2065713|-1|2039152|2065713	Usher_syndrome_1G_(autosomal_recessive)_|USH1G_(2_of_2)|groupXI|ENSFM00250000003642|8906435|8910960|1|8906435|8910960	Usher_syndrome_1G_(autosomal_recessive)_|USH1G_(2_of_2)|scaffold_115|ENSFM00250000003642|895640|899581|-1|895640|899581	Usher_syndrome_1G_(autosomal_recessive)_|USH1G_(2_of_2)|3|ENSFM00250000003642|10867798|10871474|-1|10867798|10871474	Usher_syndrome_1G_(autosomal_recessive)_|USH1G_(1_of_2)|3|ENSFM00250000003642|57590330|57599678|1|57590330|57599678	Usher_syndrome_1G_(autosomal_recessive)_|USH1G_(2_of_2)|GeneScaffold_983|ENSFM00250000003642|74530|80142|1|74530|80142	Usher_syndrome_1G_(autosomal_recessive)_|USH1G|17|ENSFM00250000003642|72912176|72919351|-1|72912176|72919351	Usher_syndrome_1G_|Ush1g|11|ENSFM00250000003642|115315192|115322041|-1|115315192|115322041
comp79806_c2_m.187418	0.964485	1.08396	0.00533121	0.0505639	0.0535966	0.231509
CUFF_49170_m.326449	0.964485	1.0369	0.00332308	0.0360353	0.0467014	0.216105
CUFF_37716_m.37239	0.964028	2.228	0.00671488	0.0593033	0.0570215	0.238792	*	*	*	*	*	*	*	*	*	*
CUFF_25946_m.120907	0.963654	5.18963	2.23e-06	0.000121923	0.0800451	0.282922	zinc_finger,_FYVE_domain_containing_1_|ZFYVE1_(1_of_2)|JH556881.1|ENSFM00250000004034|56575|63770|1|56575|63770	zinc_finger_FYVE_domain_containing_1_|ZFYVE1_(2_of_2)|24|ENSFM00250000004034|22839810|22847177|1|22839810|22847177	zinc_finger,_FYVE_domain_containing_1_|ZFYVE1_(1_of_2)|GL831143.1|ENSFM00250000004034|2477942|2482196|-1|2477942|2482167	zinc_finger_FYVE_domain_containing_1_|ZFYVE1_(2_of_2)|groupXVIII|ENSFM00250000004034|15033616|15037898|1|15033616|15037898	zinc_finger,_FYVE_domain_containing_1_|ZFYVE1_(2_of_2)|scaffold_16|ENSFM00250000004034|1341259|1344554|1|1341259|1344554	zinc_finger,_FYVE_domain_containing_1_|ZFYVE1_(2_of_2)|14|ENSFM00250000004034|6823227|6826378|-1|6823227|6826378	Uncharacterized_protein_|ZFYVE1|20|ENSFM00250000004034|28436070|28449078|1|28436070|28449078	zinc_finger_FYVE_domain_containing_1_|ZFYVE1_(1_of_2)|GeneScaffold_2515|ENSFM00250000004034|191307|198294|1|191307|198294	zinc_finger_FYVE_domain_containing_1_|ZFYVE1|14|ENSFM00250000004034|73436159|73493920|-1|73436159|73493814	zinc_finger_FYVE_domain_containing_1_|Zfyve1|12|ENSFM00250000004034|83546941|83597147|-1|83546941|83597147
comp71342_c0_m.93399	0.962924	1.13808	0.0142979	0.0981164	0.0515722	0.227095	||JH556806.1|ENSFM00250000000240|513196|524852|1|513196|524852	*	Anoctamin_|ANO7|GL831308.1|ENSFM00250000000240|212834|230151|-1|212834|230151	||groupXII|ENSFM00250000000240|5756123|5766648|-1|5756195|5766648	Anoctamin_|ANO7|scaffold_147|ENSFM00250000000240|309293|316089|1|309293|316020	anoctamin_7_|ANO7|Un_random|ENSFM00250000000240|3023109|3030283|-1|3023109|3030283	si:dkey-21o19.6_|si:dkey-21o19.6|23|ENSFM00250000000240|24457554|24482606|-1|24457804|24482399	||GeneScaffold_1125|ENSFM00250000000240|123055|138110|-1|123055|138110	*	*
CUFF_22168_m.106967	0.956854	2.12825	0.000569081	0.00976126	0.0454947	0.213295	phosphodiesterase_4C,_cAMP-specific_|PDE4C_(1_of_2)|JH556715.1|ENSFM00400000131721|808167|843766|-1|808167|843766	Uncharacterized_protein_|PDE4C|4|ENSFM00400000131721|14570541|14583620|-1|14570541|14583620	phosphodiesterase_4C,_cAMP-specific_|PDE4C_(1_of_2)|GL831204.1|ENSFM00400000131721|2875193|2894150|-1|2875193|2890531	phosphodiesterase_4C_cAMP-specific_|PDE4C_(2_of_2)|groupVIII|ENSFM00400000131721|9435148|9445811|1|9435148|9445811	phosphodiesterase_4C,_cAMP-specific_|PDE4C_(2_of_2)|scaffold_208|ENSFM00400000131721|451051|473215|1|451051|473197	phosphodiesterase_4C,_cAMP-specific_|PDE4C_(2_of_2)|1|ENSFM00400000131721|19420582|19427297|-1|19420582|19427297	phosphodiesterase_4C,_cAMP-specific_b_|pde4cb|11|ENSFM00400000131721|6767964|6876042|1|6846874|6876042	*	*	*
comp81923_c0_m.231182	0.954908	3.56014	7.18e-05	0.00202676	0.0423169	0.205711
CUFF_8734_m.77682	0.952452	1.61336	0.0126473	0.0900525	0.035953	0.189613	*	dynamin_1_|DNM1_(2_of_2)|12|ENSFM00520000517792|11664708|11706202|-1|11664708|11706202	dynamin_1_|DNM1_(2_of_2)|GL831169.1|ENSFM00520000517792|4454939|4501189|-1|4454939|4501189	dynamin_1_|DNM1_(1_of_2)|groupXIV|ENSFM00520000517792|5337397|5373235|-1|5337397|5373235	*	*	dynamin_1a_|dnm1a|5|ENSFM00520000517792|1597302|1741137|1|1597302|1741137	*	*	*
CUFF_5716_m.258446	0.952324	2.27519	0.00378604	0.0394617	0.16177	0.402206	bassoon_presynaptic_cytomatrix_protein_|BSN_(1_of_2)|JH556846.1|ENSFM00600000921250|712990|788791|-1|712990|788791	bassoon_presynaptic_cytomatrix_protein_|BSN_(1_of_2)|5|ENSFM00600000921250|3345702|3420715|1|3345702|3420715	bassoon_presynaptic_cytomatrix_protein_|BSN_(1_of_2)|GL831288.1|ENSFM00600000921250|1534558|1607482|1|1534558|1607482	bassoon_presynaptic_cytomatrix_protein_|BSN_(1_of_2)|scaffold_27|ENSFM00600000921250|4520285|4562480|1|4520285|4562480	Uncharacterized_protein_|BSN|scaffold_87|ENSFM00600000921250|707118|745091|-1|707118|745088	bassoon_presynaptic_cytomatrix_protein_|BSN_(1_of_2)|11|ENSFM00600000921250|6265237|6297612|1|6265237|6297612	bassoon_presynaptic_cytomatrix_protein_|BSN_(2_of_3)|11|ENSFM00600000921250|38360499|38372994|-1|38360499|38372994	bassoon_presynaptic_cytomatrix_protein_|BSN_(1_of_2)|GeneScaffold_361|ENSFM00600000921250|48437|98935|1|48437|98935	*	*
CUFF_41061_m.197158	0.952265	6.31722	1.42e-05	0.000556413	0.0423996	0.205912
CUFF_5859_m.259487	0.951652	3.00408	0.00298541	0.0332475	0.047049	0.216908
CUFF_51179_m.240391	0.950605	1.23343	0.00359441	0.0380811	0.0590838	0.243072	erythrocyte_membrane_protein_band_4.1-like_1_|EPB41L1_(2_of_2)|JH556901.1|ENSFM00710001441711|753122|800892|1|753122|800892	erythrocyte_membrane_protein_band_4.1-like_1_|EPB41L1_(1_of_2)|7|ENSFM00710001441711|9181258|9250780|1|9181258|9250780	erythrocyte_membrane_protein_band_4.1-like_1_|EPB41L1_(2_of_2)|GL831166.1|ENSFM00710001441711|3023821|3067032|1|3023821|3067032	erythrocyte_membrane_protein_band_4.1-like_1_|EPB41L1_(2_of_2)|groupXII|ENSFM00710001441711|8898809|8916649|1|8898809|8916649	erythrocyte_membrane_protein_band_4.1-like_1_|EPB41L1_(2_of_2)|scaffold_20|ENSFM00710001441711|1133221|1149178|-1|1133236|1149166	erythrocyte_membrane_protein_band_4.1-like_1_|EPB41L1_(2_of_2)|9|ENSFM00710001441711|1981295|1995811|1|1981295|1995811	erythrocyte_membrane_protein_band_4.1-like_1_|EPB41L1|23|ENSFM00710001441711|11970451|12121159|-1|11970454|12027300	*	*	*
CUFF_19127_m.18133	0.950479	2.14097	0.000825512	0.0128272	0.039253	0.198124	receptor_accessory_protein_2_|REEP2|JH556664.1|ENSFM00500000269981|2013414|2021228|1|2013414|2021228	Uncharacterized_protein_|REEP2|10|ENSFM00500000269981|13138111|13147062|1|13138111|13147062	Uncharacterized_protein_|REEP2|GL831305.1|ENSFM00500000269981|645874|656166|-1|645874|656166	receptor_accessory_protein_2_|REEP2|groupIV|ENSFM00500000269981|11538994|11545411|1|11538994|11545257	Uncharacterized_protein_|REEP2|scaffold_126|ENSFM00500000269981|313388|318153|1|313388|318153	receptor_accessory_protein_2_|REEP2|1|ENSFM00500000269981|994023|998465|1|994023|998465	receptor_accessory_protein_2_|reep2|14|ENSFM00500000269981|22597983|22619272|-1|22597983|22619272	receptor_accessory_protein_2_|REEP2|GeneScaffold_3683|ENSFM00500000269981|193795|210209|1|193795|210209	receptor_accessory_protein_2_|REEP2|5|ENSFM00500000269981|137774706|137782658|1|137774706|137782653	receptor_accessory_protein_2_|Reep2|18|ENSFM00500000269981|34840589|34847463|1|34840589|34847463
CUFF_31100_m.144263	0.950448	11.0309	2.44e-06	0.000132225	0.058401	0.241663	*	Uncharacterized_protein_|OLA.20613|12|ENSFM00500000269767|1359676|1361422|1|1359676|1361422	*	*	*	||7|ENSFM00500000269767|2866763|2868417|1|2866763|2868417	*	*	ubiquitin_B_|UBB|17|ENSFM00500000269767|16284112|16286059|1|16284113|16286054	*
CUFF_29814_m.136297	0.949441	7.22367	7.19e-07	4.64e-05	0.0504896	0.224699	kelch_repeat_and_BTB_(POZ)_domain_containing_12_|KBTBD12_(1_of_2)|JH556846.1|ENSFM00400000132027|970188|974787|1|970188|974787	kelch_repeat_and_BTB_(POZ)_domain_containing_12_|KBTBD12_(1_of_2)|5|ENSFM00400000132027|3086916|3089591|-1|3087306|3089576	kelch_repeat_and_BTB_(POZ)_domain_containing_12_|KBTBD12_(1_of_2)|GL831288.1|ENSFM00400000132027|1332934|1338723|-1|1332934|1338723	kelch_repeat_and_BTB_(POZ)_domain_containing_12_|KBTBD12|scaffold_27|ENSFM00400000132027|4375347|4379224|-1|4376824|4379224	kelch_repeat_and_BTB_(POZ)_domain_containing_12_|KBTBD12_(1_of_2)|scaffold_87|ENSFM00400000132027|878782|881754|1|879502|881754	kelch_repeat_and_BTB_(POZ)_domain_containing_12_|KBTBD12_(1_of_2)|11|ENSFM00400000132027|6140749|6143508|-1|6141259|6143508	kelch_repeat_and_BTB_(POZ)_domain_containing_12_|kbtbd12|6|ENSFM00400000132027|40648680|40653064|-1|40648680|40653064	kelch_repeat_and_BTB_(POZ)_domain_containing_12_|KBTBD12|GeneScaffold_355|ENSFM00400000132027|63532|66011|-1|63532|66011	kelch_repeat_and_BTB_(POZ)_domain_containing_12_|KBTBD12|3|ENSFM00400000132027|127634075|127706514|1|127634075|127706509	kelch_repeat_and_BTB_(POZ)_domain_containing_12_|Kbtbd12|6|ENSFM00400000132027|88547722|88627445|-1|88547722|88627442
CUFF_5994_m.260032	0.948314	5.48731	9.32e-06	0.000402084	0.0456507	0.21366	RAB2A,_member_RAS_oncogene_family_|RAB2A|JH556675.1|ENSFM00710001441773|1199216|1225008|1|1199216|1225008	Uncharacterized_protein_|RAB2A|17|ENSFM00710001441773|21456517|21485174|1|21456517|21485174	Uncharacterized_protein_|RAB2A|GL831261.1|ENSFM00710001441773|311609|343602|-1|311609|343602	RAB2A_member_RAS_oncogene_family_|RAB2A|groupIII|ENSFM00710001441773|6154751|6172107|-1|6154751|6172107	Uncharacterized_protein_|RAB2A|scaffold_385|ENSFM00710001441773|39848|52244|-1|39848|52244	RAB2A,_member_RAS_oncogene_family_|RAB2A|Un_random|ENSFM00710001441773|59226844|59236715|1|59226844|59236715	RAB2A,_member_RAS_oncogene_family_|rab2a|2|ENSFM00710001441773|21618206|21644458|-1|21618206|21644458	*	RAB2A_member_RAS_oncogene_family_|RAB2A|8|ENSFM00710001441773|61429416|61536186|1|61429416|61536186	RAB2A_member_RAS_oncogene_family_|Rab2a|4|ENSFM00710001441773|8535644|8607778|1|8535644|8607778
comp68208_c0_m.76659	0.947908	1.6589	0.0102528	0.0785632	0.0526903	0.229544
CUFF_1908_m.14806	0.947487	4.74484	7.76e-06	0.000343422	0.0531358	0.230512	*	microphthalmia-associated_transcription_factor_|MITF_(1_of_2)|7|ENSFM00250000000692|20703851|20720721|-1|20703851|20720697	*	microphthalmia-associated_transcription_factor_|MITF_(1_of_2)|groupXII|ENSFM00250000000692|2053482|2071894|-1|2053482|2071894	microphthalmia-associated_transcription_factor_|MITF_(1_of_2)|scaffold_60|ENSFM00250000000692|622481|637131|-1|622487|637131	microphthalmia-associated_transcription_factor_|MITF_(1_of_2)|9|ENSFM00250000000692|8123198|8131108|-1|8123198|8131108	microphthalmia-associated_transcription_factor_b_|mitfb|23|ENSFM00250000000692|730122|781915|-1|730122|781915	microphthalmia-associated_transcription_factor_|MITF_(1_of_2)|GeneScaffold_748|ENSFM00250000000692|918340|946014|-1|918340|946014	microphthalmia-associated_transcription_factor_|MITF|3|ENSFM00250000000692|69788586|70017488|1|69788622|70015180	microphthalmia-associated_transcription_factor_|Mitf|6|ENSFM00250000000692|97807058|98021349|1|97807058|98021349
comp82610_c0_m.246929	0.946986	6.35152	0.00302809	0.0336636	0.0850065	0.291559	||JH556990.1|ENSFM00250000003895|43962|52629|-1|43962|52629	*	Uncharacterized_protein_|SAMD9|GL831189.1|ENSFM00250000003895|3245297|3250099|-1|3245297|3250099	*	*	*	si:ch211-141h20.6_|si:ch211-141h20.6|2|ENSFM00250000003895|45387428|45392266|-1|45387428|45392266	*	sterile_alpha_motif_domain_containing_9-like_|SAMD9L|7|ENSFM00250000003895|92759368|92777682|-1|92759368|92777681,sterile_alpha_motif_domain_containing_9_|SAMD9|7|ENSFM00250000003895|92728829|92747336|-1|92728829|92747336	sterile_alpha_motif_domain_containing_9-like_|Samd9l|6|ENSFM00250000003895|3372257|3399571|-1|3372257|3399571
comp82586_c0_m.246433	0.946684	2.68823	0.000413976	0.00778275	0.0779221	0.279145
CUFF_42338_m.200861	0.946168	1.87858	0.00220356	0.0267496	0.0505572	0.224849	*	*	*	*	Uncharacterized_protein_|RSPO1|scaffold_35|ENSFM00670001235526|950481|961426|-1|950481|961426	*	R-spondin_homolog_(Xenopus_laevis)_|rspo1|16|ENSFM00670001235526|36087312|36131543|-1|36087312|36131543	*	R-spondin_1_|RSPO1|1|ENSFM00670001235526|38076951|38100595|-1|38076951|38100491	R-spondin_homolog_(Xenopus_laevis)_|Rspo1|4|ENSFM00670001235526|124986430|125009099|1|124986430|125009099
CUFF_42300_m.200398	0.945224	5.45361	0.000107092	0.00275537	0.0582066	0.24126	folliculin_|FLCN|JH556690.1|ENSFM00250000004859|2659471|2671376|1|2659471|2671376	Uncharacterized_protein_|FLCN|16|ENSFM00250000004859|16389212|16396792|-1|16389212|16396792	Uncharacterized_protein_|FLCN|GL831225.1|ENSFM00250000004859|163841|171479|-1|163841|171479	folliculin_|FLCN|groupXX|ENSFM00250000004859|12377508|12383052|1|12377508|12383052	Uncharacterized_protein_|FLCN|scaffold_288|ENSFM00250000004859|311013|315404|-1|311013|315404	folliculin_|FLCN|8|ENSFM00250000004859|8642308|8646147|1|8642308|8646147	folliculin_|flcn|16|ENSFM00250000004859|15569921|15597418|1|15570164|15597418	folliculin_|FLCN|GeneScaffold_1960|ENSFM00250000004859|675519|683569|1|675519|683569	folliculin_|FLCN|17|ENSFM00250000004859|17115526|17140502|-1|17115526|17140453	folliculin_|Flcn|11|ENSFM00250000004859|59791408|59810016|-1|59791790|59809588
CUFF_33626_m.34396	0.945069	1.34197	0.0112512	0.083225	0.0397659	0.199414	*	*	*	*	*	*	metastasis_suppressor_1-like_|MTSS1L_(1_of_2)|7|ENSFM00250000002052|49534216|49660504|1|49534216|49660504	metastasis_suppressor_1-like_|MTSS1L_(2_of_2)|GeneScaffold_2640|ENSFM00250000002052|319769|345893|-1|319769|345893	*	*
comp82245_c0_m.238789	0.944717	1.36396	0.0061391	0.055824	0.130947	0.361866	*	*	*	*	*	*	*	*	*	*
comp78983_c0_m.172043	0.944544	4.82781	0.00226754	0.0273025	0.0745969	0.273124	||JH556803.1|ENSFM00690001369677|1295757|1301443|-1|1295757|1301443	*	*	*	*	*	*	*	*	*
comp74676_c0_m.117273	0.943756	3.55513	0.00182935	0.0233439	0.089676	0.29946	carbohydrate_(N-acetylgalactosamine_4-0)_sulfotransferase_8_|CHST8_(2_of_2)|JH556666.1|ENSFM00500000271059|4487914|4501864|-1|4487914|4501864	*	*	*	*	*	carbohydrate_(N-acetylgalactosamine_4-0)_sulfotransferase_8_|chst8|18|ENSFM00500000271059|1497423|1498454|1|1497423|1498454	carbohydrate_(N-acetylgalactosamine_4-0)_sulfotransferase_8_|CHST8_(2_of_2)|GeneScaffold_515|ENSFM00500000271059|17035|17880|1|17035|17880	*	*
CUFF_20399_m.102600	0.940511	0.905846	0.00859974	0.0697233	0.068173	0.2611	*	*	*	*	*	*	*	*	*	*
comp24985_c0_m.12308	0.940306	8.27127	0.000106585	0.00274604	0.0515611	0.227071	eukaryotic_translation_initiation_factor_4_gamma,_2_|EIF4G2_(1_of_2)|JH557228.1|ENSFM00320000100157|179966|190099|-1|179966|190099	eukaryotic_translation_initiation_factor_4_gamma_2_|EIF4G2_(1_of_2)|ultracontig73|ENSFM00320000100157|73143|93972|-1|73143|92853	eukaryotic_translation_initiation_factor_4_gamma,_2_|EIF4G2_(1_of_2)|GL831206.1|ENSFM00320000100157|440087|450896|1|440087|450896	eukaryotic_translation_initiation_factor_4_gamma_2_|EIF4G2_(1_of_2)|groupXIX|ENSFM00320000100157|10640525|10650421|-1|10640538|10649999	eukaryotic_translation_initiation_factor_4_gamma,_2_|EIF4G2_(1_of_2)|scaffold_14|ENSFM00320000100157|431673|437541|-1|431673|437541	eukaryotic_translation_initiation_factor_4_gamma,_2_|EIF4G2_(1_of_2)|13|ENSFM00320000100157|11977314|11982996|-1|11977314|11982996	eukaryotic_translation_initiation_factor_4,_gamma_2b_|eif4g2b|18|ENSFM00320000100157|16375032|16385374|1|16375032|16385374,eukaryotic_translation_initiation_factor_4,_gamma_2a_|eif4g2a|7|ENSFM00320000100157|67327490|67347861|-1|67327490|67347861	eukaryotic_translation_initiation_factor_4_gamma_2_|EIF4G2_(1_of_2)|GeneScaffold_1799|ENSFM00320000100157|166752|184853|-1|166752|184853	eukaryotic_translation_initiation_factor_4_gamma_2_|EIF4G2|11|ENSFM00320000100157|10818597|10830657|-1|10818601|10830657	eukaryotic_translation_initiation_factor_4_gamma_2_|Eif4g2|7|ENSFM00320000100157|111067985|111083030|-1|111070568|111083030
comp67503_c0_m.73211	0.940127	3.07301	5.43e-05	0.00161184	0.0981429	0.313278	||JH556941.1|ENSFM00250000011655|657147|659401|-1|657147|659401	Uncharacterized_protein_|OLA.1658|10|ENSFM00250000011655|9908774|9913277|1|9908774|9913277	*	||groupIV|ENSFM00250000011655|9070129|9071320|1|9070129|9071320	*	Uncharacterized_protein_||1|ENSFM00250000011655|7375495|7376550|-1|7375495|7376550	uncharacterized_protein_LOC568697_|BX470131.2|14|ENSFM00250000011655|22234250|22239226|-1|22234250|22239226	||GeneScaffold_4562|ENSFM00250000011655|133539|152944|-1|133539|152944	*	*
comp76527_c1_m.135057	0.940045	3.90662	3.49e-05	0.00113647	0.0449908	0.21211
CUFF_27481_m.127322	0.939924	4.91703	4.28e-06	0.00020564	0.0408714	0.202167	zinc_finger,_FYVE_domain_containing_1_|ZFYVE1_(2_of_2)|JH556680.1|ENSFM00250000004034|405983|418392|-1|405983|418392	zinc_finger_FYVE_domain_containing_1_|ZFYVE1_(1_of_2)|22|ENSFM00250000004034|13532592|13541696|1|13532592|13541696	zinc_finger,_FYVE_domain_containing_1_|ZFYVE1_(2_of_2)|GL831192.1|ENSFM00250000004034|390424|397121|1|390424|397121	zinc_finger_FYVE_domain_containing_1_|ZFYVE1_(1_of_2)|groupXV|ENSFM00250000004034|2183538|2188809|1|2183538|2188809	zinc_finger,_FYVE_domain_containing_1_|ZFYVE1_(1_of_2)|scaffold_23|ENSFM00250000004034|1830628|1834479|-1|1830628|1834479	zinc_finger,_FYVE_domain_containing_1_|ZFYVE1_(1_of_2)|10|ENSFM00250000004034|4820934|4825405|-1|4820934|4825405	*	zinc_finger_FYVE_domain_containing_1_|ZFYVE1_(2_of_2)|GeneScaffold_1266|ENSFM00250000004034|328397|334351|1|328397|334351	*	*
CUFF_43506_m.207174	0.939115	2.16967	0.00116536	0.0166626	0.0823258	0.286925	sterol_O-acyltransferase_1_|SOAT1|JH556822.1|ENSFM00250000002663|64859|72593|1|64859|72593	O-acyltransferase_|SOAT1|4|ENSFM00250000002663|33843065|33850199|-1|33843065|33850199	O-acyltransferase_|SOAT1|GL831140.1|ENSFM00250000002663|1820304|1828472|1|1820304|1828472	sterol_O-acyltransferase_1_|SOAT1|groupVIII|ENSFM00250000002663|13758385|13763961|1|13758385|13763961	O-acyltransferase_|SOAT1|scaffold_122|ENSFM00250000002663|156364|160475|-1|156364|160008	sterol_O-acyltransferase_1_|SOAT1|1|ENSFM00250000002663|15703989|15707262|-1|15703989|15707262	sterol_O-acyltransferase_1_|soat1|8|ENSFM00250000002663|15403403|15430377|1|15407772|15430377	sterol_O-acyltransferase_1_|SOAT1|GeneScaffold_1112|ENSFM00250000002663|958492|962733|1|958492|962733	sterol_O-acyltransferase_1_|SOAT1|1|ENSFM00250000002663|179262925|179327815|1|179262937|179327815	sterol_O-acyltransferase_1_|Soat1|1|ENSFM00250000002663|156428108|156474328|-1|156428108|156474328
comp75012_c0_m.120489	0.935442	1.58001	0.000885497	0.0135377	0.0447974	0.211654
CUFF_18765_m.303992	0.935044	1.37227	0.00682844	0.059865	0.0671226	0.25908	*	solute_carrier_family_8_(sodium/calcium_exchanger)_member_2_|SLC8A2_(1_of_2)|13|ENSFM00710001441664|1776408|1803341|-1|1776408|1803341	*	solute_carrier_family_8_(sodium/calcium_exchanger)_member_2_|SLC8A2_(1_of_2)|groupI|ENSFM00710001441664|15646519|15668010|1|15646519|15668010	solute_carrier_family_8_(sodium/calcium_exchanger),_member_2_|SLC8A2_(1_of_2)|scaffold_181|ENSFM00710001441664|327383|337494|1|327389|337494	solute_carrier_family_8_(sodium/calcium_exchanger),_member_2_|SLC8A2_(1_of_2)|16|ENSFM00710001441664|6786040|6795245|1|6786040|6795245	solute_carrier_family_8_(sodium-calcium_exchanger),_member_2b_|slc8a2b|15|ENSFM00710001441664|41632514|41699628|1|41632514|41699628	solute_carrier_family_8_(sodium/calcium_exchanger)_member_2_|SLC8A2_(1_of_2)|GeneScaffold_2567|ENSFM00710001441664|594|90402|1|594|90402	solute_carrier_family_8_(sodium/calcium_exchanger)_member_2_|SLC8A2|19|ENSFM00710001441664|47931274|47975425|-1|47931274|47975425	solute_carrier_family_8_(sodium/calcium_exchanger)_member_2_|Slc8a2|7|ENSFM00710001441664|16130300|16160509|1|16130300|16160509
CUFF_41544_m.43002	0.934505	1.14097	0.00260416	0.0301511	0.0584464	0.241757	*	*	*	*	*	*	*	*	*	*
comp73774_c0_m.109913	0.934482	5.12254	0.00221976	0.0268806	0.0528808	0.229958	syntaxin_binding_protein_1_|STXBP1_(1_of_2)|JH557103.1|ENSFM00250000001101|25674|59482|1|25674|59482	Uncharacterized_protein_|STXBP1|12|ENSFM00250000001101|26159212|26190892|-1|26159212|26190892	Uncharacterized_protein_|STXBP1|GL831141.1|ENSFM00250000001101|5027676|5065873|-1|5037259|5052970	syntaxin_binding_protein_1_|STXBP1_(1_of_2)|groupXIV|ENSFM00250000001101|11177748|11203838|-1|11177748|11203814	Uncharacterized_protein_|STXBP1|scaffold_544|ENSFM00250000001101|39608|57964|-1|42742|57964	syntaxin_binding_protein_1_|STXBP1|4|ENSFM00250000001101|9436967|9455913|1|9436967|9455913	syntaxin_binding_protein_1a_|stxbp1a|21|ENSFM00250000001101|12063686|12123119|1|12063686|12123119	syntaxin_binding_protein_1_|STXBP1_(1_of_2)|GeneScaffold_4511|ENSFM00250000001101|22830|52935|-1|22830|52935	syntaxin_binding_protein_1_|STXBP1|9|ENSFM00250000001101|130374544|130457460|1|130374544|130454995	syntaxin_binding_protein_1_|Stxbp1|2|ENSFM00250000001101|32787602|32847239|-1|32787962|32847164
CUFF_34811_m.163237	0.932618	4.61006	1.24e-06	7.39e-05	0.0469848	0.21676	basic_helix-loop-helix_family,_member_e40_|BHLHE40_(2_of_2)|JH557560.1|ENSFM00250000004522|6924|10956|-1|6924|10956	bHLH_protein_DEC1a_|DEC1A|5|ENSFM00250000004522|25207123|25208845|1|25207123|25208845	basic_helix-loop-helix_family,_member_e40_|BHLHE40_(1_of_2)|GL831152.1|ENSFM00250000004522|2653753|2655876|1|2653753|2655876	basic_helix-loop-helix_family_member_e40_|BHLHE40_(1_of_2)|groupXVII|ENSFM00250000004522|14235937|14237807|1|14235937|14237807	basic_helix-loop-helix_family,_member_e40_|BHLHE40_(1_of_2)|scaffold_79|ENSFM00250000004522|966481|968267|-1|966481|968267	basic_helix-loop-helix_family,_member_e40_|BHLHE40_(1_of_2)|11|ENSFM00250000004522|10317107|10319110|-1|10317107|10319110	basic_helix-loop-helix_family,_member_e40_|bhlhe40|11|ENSFM00250000004522|36600441|36604112|-1|36600441|36604112	basic_helix-loop-helix_family_member_e40_|BHLHE40_(1_of_2)|GeneScaffold_2470|ENSFM00250000004522|177452|180046|1|177452|180046	basic_helix-loop-helix_family_member_e40_|BHLHE40|3|ENSFM00250000004522|5020801|5027008|1|5020801|5027008	basic_helix-loop-helix_family_member_e40_|Bhlhe40|6|ENSFM00250000004522|108660629|108666925|1|108660629|108666925
CUFF_4331_m.254981	0.932416	1.87926	0.00122678	0.0172805	0.0473754	0.217659	*	synaptosomal-associated_protein_91kDa_|SNAP91_(2_of_2)|24|ENSFM00250000000859|15049160|15055979|1|15049160|15055979	*	synaptosomal-associated_protein_91kDa_|SNAP91_(2_of_2)|groupXVIII|ENSFM00250000000859|15533632|15540304|-1|15533632|15540304	*	synaptosomal-associated_protein,_91kDa_|SNAP91_(2_of_2)|14|ENSFM00250000000859|6470921|6481559|1|6470921|6481559	synaptosomal-associated_protein,_91kDa_|SNAP91_(2_of_2)|4|ENSFM00250000000859|5134190|5176115|-1|5134190|5176115	synaptosomal-associated_protein_91kDa_|SNAP91_(2_of_2)|GeneScaffold_2604|ENSFM00250000000859|150337|161012|-1|150337|161012	*	*
comp80599_c0_m.202844	0.93225	2.55843	0.00321253	0.0351763	0.0984793	0.313814	gamma-aminobutyric_acid_(GABA)_A_receptor,_alpha_5_|GABRA5_(1_of_2)|JH556776.1|ENSFM00710001441661|630907|662156|-1|630907|662156	*	*	gamma-aminobutyric_acid_(GABA)_A_receptor_alpha_5_|GABRA5_(1_of_2)|groupVIII|ENSFM00710001441661|17825606|17837021|1|17825606|17837021	gamma-aminobutyric_acid_(GABA)_A_receptor,_alpha_5_|GABRA5_(2_of_2)|scaffold_13|ENSFM00710001441661|503903|515762|1|503927|515571	*	gamma-aminobutyric_acid_(GABA)_A_receptor,_alpha_5_|gabra5|6|ENSFM00710001441661|38297800|38357806|-1|38297800|38349412	*	gamma-aminobutyric_acid_(GABA)_A_receptor_alpha_5_|GABRA5|15|ENSFM00710001441661|27111510|27194354|1|27111510|27194354	gamma-aminobutyric_acid_(GABA)_A_receptor_subunit_alpha_5_|Gabra5|7|ENSFM00710001441661|57407690|57510009|-1|57407690|57510009
CUFF_21439_m.106168	0.93225	2.51642	0.0133503	0.093541	0.04094	0.202336	*	*	*	*	*	*	*	*	*	*
CUFF_29907_m.136770	0.930963	4.13144	0.00809939	0.066966	0.046781	0.216289
comp56351_c0_m.40024	0.930842	1.5003	0.00376329	0.0393271	0.0449596	0.212037	chromosome_3_open_reading_frame_33_|C3orf33|JH558091.1|ENSFM00250000007733|14979|18820|1|14979|18820	Uncharacterized_protein_|C3ORF33|13|ENSFM00500000404850|11747047|11748858|1|11747047|11748858	Uncharacterized_protein_|C3ORF33|GL831303.1|ENSFM00250000007733|1137756|1139526|1|1137756|1139526	*	*	*	chromosome_3_open_reading_frame_33_|C18H3orf33|18|ENSFM00250000007733|32373426|32384211|-1|32373426|32384184	*	*	*
comp58641_c0_m.45806	0.927493	5.48192	0.000746883	0.0118676	0.0661058	0.257111	homogentisate_1,2-dioxygenase_|HGD|JH556944.1|ENSFM00250000003677|256753|260280|-1|256753|260280	Uncharacterized_protein_|HGD|20|ENSFM00250000003677|13288199|13296787|-1|13288199|13296787	Uncharacterized_protein_|HGD|GL831157.1|ENSFM00250000003677|2904418|2912534|1|2904418|2912534	homogentisate_12-dioxygenase_|HGD|groupXXI|ENSFM00250000003677|5895782|5903328|-1|5895810|5903328	Uncharacterized_protein_|HGD|scaffold_152|ENSFM00250000003677|375033|381501|-1|375033|381501	homogentisate_1,2-dioxygenase_|HGD_(1_of_2)|6|ENSFM00250000003677|2281880|2287919|-1|2281880|2287919	homogentisate_1,2-dioxygenase_|hgd|24|ENSFM00250000003677|24567435|24578994|1|24567435|24578994	homogentisate_12-dioxygenase_|HGD|GeneScaffold_633|ENSFM00250000003677|44588|56673|-1|44588|56673	homogentisate_12-dioxygenase_|HGD|3|ENSFM00250000003677|120347020|120401418|-1|120347020|120401418	homogentisate_1_2-dioxygenase_|Hgd|16|ENSFM00250000003677|37580153|37632020|1|37580153|37632020
CUFF_50660_m.58535	0.926879	4.6012	0.000268609	0.00559863	0.104873	0.323841
CUFF_14725_m.291283	0.926805	2.06014	0.00861449	0.0697535	0.0521508	0.228366	*	*	*	*	*	*	*	*	*	*
CUFF_22275_m.107599	0.921205	4.23448	0.000224287	0.00488515	0.0476559	0.218302	forkhead_box_Q1_|FOXQ1|JH556736.1|ENSFM00500000273108|638708|639301|-1|638708|639301	*	Uncharacterized_protein_||GL831371.1|ENSFM00500000273108|698721|699502|1|698721|699502	forkhead_box_Q1_|FOXQ1|groupVIII|ENSFM00500000273108|3600401|3601240|1|3600401|3601240	Uncharacterized_protein_|FOXQ1|scaffold_351|ENSFM00500000273108|4985|6389|-1|4985|6389	*	forkhead_box_Q1b_|foxq1b|20|ENSFM00500000273108|26713540|26715002|1|26713540|26715002	||GeneScaffold_2996|ENSFM00500000273108|370115|371011|1|370115|371011	*	*
CUFF_51668_m.243314	0.919966	2.38763	0.000281272	0.0058052	0.0848558	0.2913	PMS1_postmeiotic_segregation_increased_1_(S._cerevisiae)_|PMS1|JH557093.1|ENSFM00260000051012|350362|357977|1|350362|357977	Uncharacterized_protein_|PMS1|21|ENSFM00260000051012|18505058|18520852|-1|18505058|18520324	Uncharacterized_protein_|PMS1|GL831463.1|ENSFM00260000051012|112820|135641|-1|112820|135641	PMS1_postmeiotic_segregation_increased_1_(S._cerevisiae)_|PMS1|groupXVI|ENSFM00260000051012|6353473|6365131|-1|6353473|6365131	Uncharacterized_protein_|PMS1|scaffold_38|ENSFM00260000051012|756307|767851|1|756322|767851	PMS1_postmeiotic_segregation_increased_1_(S._cerevisiae)_|PMS1|2|ENSFM00260000051012|20675072|20684237|-1|20675072|20684237	PMS1_postmeiotic_segregation_increased_1_(S._cerevisiae)_|pms1|9|ENSFM00260000051012|42039266|42098107|-1|42039266|42098105	PMS1_postmeiotic_segregation_increased_1_(S._cerevisiae)_|PMS1|GeneScaffold_1694|ENSFM00260000051012|251659|270002|-1|251659|270002	PMS1_postmeiotic_segregation_increased_1_(S._cerevisiae)_|PMS1|2|ENSFM00260000051012|190649107|190742355|1|190649107|190742355	postmeiotic_segregation_increased_1_(S._cerevisiae)_|Pms1|1|ENSFM00260000051012|53189187|53297018|-1|53189187|53297018
CUFF_35079_m.164926	0.919009	3.56788	0.00608845	0.0555005	0.063041	0.25108	synaptotagmin_II_|SYT2_(2_of_2)|JH556734.1|ENSFM00710001441789|1814717|1837532|-1|1814717|1837532	synaptotagmin_II_|SYT2_(2_of_2)|5|ENSFM00710001441789|13250109|13261961|1|13250109|13261961	synaptotagmin_II_|SYT2_(2_of_2)|GL831272.1|ENSFM00710001441789|922723|956008|1|922723|956008	synaptotagmin_II_|SYT2_(1_of_2)|groupXVII|ENSFM00710001441789|3227986|3232972|-1|3227986|3232972	*	*	synaptotagmin_II_|SYT2_(1_of_2)|6|ENSFM00710001441789|55148531|55171494|1|55148531|55171494	synaptotagmin_II_|SYT2_(1_of_2)|GeneScaffold_1809|ENSFM00710001441789|121383|134044|-1|121383|134044	*	*
comp58693_c0_m.45989	0.918515	2.32426	0.00394363	0.0407522	0.0528948	0.229989	synaptophysin_|SYP_(2_of_2)|JH558693.1|ENSFM00500000270007|2905|19545|-1|2905|19545	synaptophysin_|SYP_(1_of_2)|7|ENSFM00500000270007|21796811|21807005|1|21796811|21807005	synaptophysin_|SYP_(1_of_3)|GL831137.1|ENSFM00500000270007|3404677|3424708|-1|3404677|3424708	synaptophysin_|SYP_(1_of_2)|groupXII|ENSFM00500000270007|15873260|15881333|-1|15873260|15881333	synaptophysin_|SYP_(1_of_2)|scaffold_226|ENSFM00500000270007|146037|151534|1|146037|151534	synaptophysin_|SYP|9|ENSFM00500000270007|9068381|9072590|1|9068381|9072590	synaptophysin_b_|sypb|8|ENSFM00500000270007|51664920|51692854|-1|51665687|51692854	synaptophysin_|SYP_(1_of_2)|GeneScaffold_1609|ENSFM00500000270007|446748|456190|-1|446748|456190	synaptophysin_|SYP|X|ENSFM00500000270007|49044269|49056718|-1|49044269|49056718,synaptophysin_|SYP|HG1436_HG1432_PATCH|ENSFM00500000270007|49047215|49059658|-1|49047215|49059658	*
CUFF_3826_m.252049	0.917372	3.69357	0.0038571	0.0400868	0.0353146	0.187922	*	*	sodium_channel,_voltage_gated,_type_VIII,_alpha_subunit_|SCN8A_(2_of_2)|GL831146.1|ENSFM00570000850985|2948730|2987866|1|2948730|2987866	sodium_channel_voltage_gated_type_VIII_alpha_subunit_|SCN8A_(2_of_2)|scaffold_27|ENSFM00570000850985|1666119|1698770|-1|1666119|1698770	sodium_channel,_voltage_gated,_type_VIII,_alpha_subunit_|SCN8A_(1_of_3)|scaffold_47|ENSFM00570000850985|1536092|1557871|1|1536098|1557871	*	*	sodium_channel_voltage_gated_type_VIII_alpha_subunit_|SCN8A_(2_of_2)|GeneScaffold_155|ENSFM00570000850985|34422|74938|-1|34422|74938	*	*
CUFF_38218_m.178144	0.91717	3.8448	0.00683319	0.059865	0.0546916	0.233862
CUFF_4603_m.65449	0.917109	6.04224	3.26e-06	0.000167024	0.0544532	0.233352	X-prolyl_aminopeptidase_(aminopeptidase_P)_1,_soluble_|XPNPEP1|JH556826.1|ENSFM00250000001123|984097|994216|1|984097|994216	Uncharacterized_protein_|XPNPEP1|1|ENSFM00250000001123|39480925|39491663|-1|39480925|39491663	Uncharacterized_protein_|XPNPEP1|GL831216.1|ENSFM00250000001123|1729438|1742609|1|1731253|1741289	X-prolyl_aminopeptidase_(aminopeptidase_P)_1_soluble_|XPNPEP1|groupIX|ENSFM00250000001123|14153720|14165621|1|14153720|14165561	Uncharacterized_protein_|XPNPEP1|scaffold_26|ENSFM00250000001123|81746|88804|-1|82299|88804	X-prolyl_aminopeptidase_(aminopeptidase_P)_1,_soluble_|XPNPEP1|18|ENSFM00250000001123|2729964|2734951|-1|2729964|2734951	X-prolyl_aminopeptidase_(aminopeptidase_P)_1,_soluble_|xpnpep1|22|ENSFM00250000001123|27709254|27732026|-1|27709254|27732026	X-prolyl_aminopeptidase_(aminopeptidase_P)_1_soluble_|XPNPEP1|GeneScaffold_3373|ENSFM00250000001123|551576|570678|1|551576|570678	X-prolyl_aminopeptidase_(aminopeptidase_P)_1_soluble_|XPNPEP1|10|ENSFM00250000001123|111624524|111683311|-1|111624524|111683311	X-prolyl_aminopeptidase_(aminopeptidase_P)_1_soluble_|Xpnpep1|19|ENSFM00250000001123|52991183|53038633|-1|52991183|53038633
comp80863_c1_m.208197	0.916727	1.93367	0.00360428	0.0381162	0.0428695	0.20705
CUFF_50434_m.57207	0.916629	3.47438	8.94e-05	0.0023834	0.0570548	0.238861	*	*	*	*	*	*	ubiquitin_specific_peptidase_54_|USP54_(1_of_2)|12|ENSFM00250000002075|27768999|27889467|-1|27768999|27889467	*	*	*
CUFF_33197_m.31514	0.915277	2.70857	0.00043217	0.00801371	0.0894344	0.299056	secretogranin_III_|SCG3|JH556701.1|ENSFM00250000006653|1531791|1545592|-1|1531791|1545592	Uncharacterized_protein_|SCG3|3|ENSFM00250000006653|12057215|12067153|1|12057215|12067153	Uncharacterized_protein_|SCG3|GL831420.1|ENSFM00250000006653|392047|406346|1|392047|406346	secretogranin_III_|SCG3|groupII|ENSFM00250000006653|5692873|5703734|1|5692873|5703734	Uncharacterized_protein_|SCG3|scaffold_1|ENSFM00250000006653|3985725|3993707|1|3985725|3993707	secretogranin_III_|SCG3|5|ENSFM00250000006653|9854556|9862458|-1|9854556|9862458	secretogranin_III_|scg3|18|ENSFM00250000006653|37871878|37910344|-1|37871878|37910344	secretogranin_III_|SCG3|GeneScaffold_538|ENSFM00250000006653|4321|24023|1|4321|24023	secretogranin_III_|SCG3|15|ENSFM00250000006653|51973550|52013223|1|51973550|52013223	secretogranin_III_|Scg3|9|ENSFM00250000006653|75643264|75683996|-1|75643264|75683996
comp71665_c0_m.95411	0.914193	2.32912	0.000155498	0.00364517	0.054897	0.234301	lectin,_galactoside-binding,_soluble,_8_|LGALS8_(2_of_2)|JH556893.1|ENSFM00690001356616|597854|602283|-1|597854|602283	*	*	*	*	*	*	*	*	*
CUFF_5281_m.69146	0.91356	6.77311	0.000373817	0.00720614	0.0411778	0.202923
CUFF_34503_m.161351	0.913421	1.71808	0.00345711	0.0371708	0.114547	0.338447	alkylglycerol_monooxygenase_|AGMO|JH556697.1|ENSFM00250000005951|1907701|1958768|-1|1907701|1958768	Uncharacterized_protein_|AGMO|16|ENSFM00250000005951|28843545|28908365|-1|28867877|28908365	Uncharacterized_protein_|AGMO|GL831220.1|ENSFM00250000005951|829699|864778|-1|829699|864778	alkylglycerol_monooxygenase_|AGMO|groupXX|ENSFM00250000005951|14531859|14563311|1|14532104|14554397	Uncharacterized_protein_|AGMO|scaffold_170|ENSFM00250000005951|325662|336930|1|325662|336930	*	alkylglycerol_monooxygenase_|agmo|15|ENSFM00250000005951|33630977|33714780|-1|33630977|33714780	alkylglycerol_monooxygenase_|AGMO|GeneScaffold_2527|ENSFM00250000005951|75478|107714|1|75478|107714	alkylglycerol_monooxygenase_|AGMO|7|ENSFM00250000005951|15239943|15601640|-1|15239943|15601640	alkylglycerol_monooxygenase_|Agmo|12|ENSFM00250000005951|37241641|37582202|1|37241641|37582202
CUFF_50658_m.58526	0.912657	5.14225	0.000320298	0.00636839	0.0626758	0.250351	*	*	*	*	*	*	*	*	*	*
CUFF_49922_m.236995	0.912564	1.46285	0.00616649	0.0559968	0.0465772	0.215818
CUFF_3060_m.247435	0.912523	4.26799	0.00268018	0.0308245	0.0642411	0.253458
CUFF_29593_m.134609	0.912327	1.8678	0.0108409	0.0815097	0.0614483	0.247888	*	paired_box_7_|PAX7_(2_of_2)|5|ENSFM00360000109860|7408610|7448685|1|7408610|7448685	paired_box_7_|PAX7_(1_of_2)|GL831288.1|ENSFM00360000109860|8516|66275|1|8516|66275	paired_box_7_|PAX7_(2_of_2)|scaffold_27|ENSFM00360000109860|5048747|5088359|-1|5048747|5088359	paired_box_7_|PAX7_(1_of_2)|scaffold_56|ENSFM00360000109860|1220737|1257205|1|1220737|1257205	paired_box_7_|PAX7_(1_of_2)|11|ENSFM00360000109860|4849666|4885880|-1|4849666|4885880	paired_box_gene_7b_|pax7b|23|ENSFM00360000109860|21151977|21226606|1|21151977|21226606	paired_box_7_|PAX7_(1_of_2)|GeneScaffold_2597|ENSFM00360000109860|275839|331537|-1|275839|331537	paired_box_7_|PAX7|1|ENSFM00360000109860|18957500|19075360|1|18957500|19062632	paired_box_gene_7_|Pax7|4|ENSFM00360000109860|139737062|139833530|-1|139740676|139833007
CUFF_34811_m.163240	0.912327	1.90737	0.00152606	0.0203918	0.0391185	0.197784	*	*	*	*	*	*	*	*	*	*
comp78099_c1_m.157307	0.911901	5.9241	0.000764458	0.0121064	0.0702526	0.265052	||JH557089.1|ENSFM00250000005403|41856|69083|1|41856|69083	Uncharacterized_protein_||13|ENSFM00250000005403|10756859|10773008|-1|10756859|10773008	Uncharacterized_protein_|OLA.25204|GL831303.1|ENSFM00250000005403|245003|264460|-1|245003|264460	||groupI|ENSFM00250000005403|11382603|11397630|1|11382606|11397630	*	*	*	||GeneScaffold_2125|ENSFM00250000005403|188727|213852|1|188727|213852	*	*
CUFF_19755_m.21957	0.911863	3.50762	6.4e-05	0.00183214	0.0699875	0.264552	||JH557040.1|ENSFM00250000001460|367480|373976|1|367480|373976	Uncharacterized_protein_||10|ENSFM00250000001460|3703193|3707820|1|3703193|3707820	Uncharacterized_protein_||GL831169.1|ENSFM00250000001460|1707792|1714696|1|1707792|1714696	||groupIV|ENSFM00250000001460|7492786|7495419|-1|7492786|7495419	Uncharacterized_protein_||scaffold_5|ENSFM00250000001460|1347668|1351463|-1|1347668|1351463	Uncharacterized_protein_||1|ENSFM00250000001460|4950876|4952505|-1|4950884|4952505	zgc:101583_|zgc:101583|14|ENSFM00250000001460|40379105|40386292|-1|40381620|40386292	||GeneScaffold_65|ENSFM00250000001460|416337|418244|-1|416337|418244	*	*
comp82356_c0_m.241352	0.911353	1.62787	0.00303398	0.0336896	0.0525179	0.229168
CUFF_9698_m.274069	0.910112	3.83759	0.00819308	0.0673383	0.0837075	0.289323	*	*	*	*	*	*	*	*	*	*
CUFF_29454_m.322397	0.909956	3.11099	0.000720867	0.0115704	0.0774749	0.278343	*	*	Uncharacterized_protein_||GL831264.1|ENSFM00670001235682|2035296|2046706|1|2035296|2046706	||groupVIII|ENSFM00670001235682|6015397|6017317|-1|6015397|6017317	Uncharacterized_protein_||scaffold_25|ENSFM00670001235682|190155|193783|1|190312|192979	*	*	*	*	*
comp81545_c0_m.222803	0.909809	6.10487	3.53e-06	0.000177959	0.0522123	0.2285	*	*	*	*	*	A_kinase_(PRKA)_anchor_protein_12_|AKAP12|14|ENSFM00250000003924|3353956|3361112|1|3353956|3361112	*	*	*	*
CUFF_19065_m.305551	0.909506	1.03454	0.010723	0.0811167	0.050413	0.224528
CUFF_41797_m.44723	0.909506	1.03231	0.00747414	0.0635268	0.0563905	0.237467	*	*	*	*	*	*	*	*	*	*
CUFF_21437_m.106180	0.908362	1.26091	0.0140453	0.0968738	0.0491916	0.221792	chromosome_7_open_reading_frame_41_|C7orf41|JH557090.1|ENSFM00500000275135|324105|334801|1|324105|334801	*	Uncharacterized_protein_|C7ORF41|GL831437.1|ENSFM00500000275135|347843|355755|-1|347843|355755	chromosome_7_open_reading_frame_41_|C7orf41|groupX|ENSFM00500000275135|12884056|12888617|1|12884056|12888617	Uncharacterized_protein_|C7ORF41|scaffold_12|ENSFM00500000275135|921981|924743|1|921981|924743	*	chromosome_7_open_reading_frame_41_|C19H7orf41|19|ENSFM00500000275135|2076945|2084429|-1|2076945|2084429	chromosome_7_open_reading_frame_41_|C7orf41|GeneScaffold_1788|ENSFM00500000275135|1812|5609|1|1812|5609	chromosome_7_open_reading_frame_41_|C7orf41|7|ENSFM00500000275135|30174426|30202378|1|30174426|30202378	*
comp76760_c4_m.138008	0.908172	3.09107	0.00465442	0.0461023	0.0521218	0.228302
comp73927_c0_m.111102	0.908038	6.25569	4.44e-06	0.000212271	0.0811919	0.284942	autocrine_motility_factor_receptor,_E3_ubiquitin_protein_ligase_|AMFR|JH556668.1|ENSFM00250000003925|3062742|3073060|1|3062742|3073060	Uncharacterized_protein_|AMFR|3|ENSFM00250000003925|25251363|25261227|-1|25251363|25261227	Uncharacterized_protein_|AMFR|GL831133.1|ENSFM00250000003925|547242|559153|-1|549796|558277	autocrine_motility_factor_receptor_E3_ubiquitin_protein_ligase_|AMFR|groupII|ENSFM00250000003925|14958597|14964917|-1|14958597|14964917	Uncharacterized_protein_|AMFR|scaffold_159|ENSFM00250000003925|517147|523400|1|517147|523391	autocrine_motility_factor_receptor,_E3_ubiquitin_protein_ligase_|AMFR|5|ENSFM00250000003925|2685586|2688965|1|2685586|2688965	autocrine_motility_factor_receptor_|amfr|25|ENSFM00250000003925|37234368|37254198|-1|37234371|37254198	autocrine_motility_factor_receptor_E3_ubiquitin_protein_ligase_|AMFR|GeneScaffold_3816|ENSFM00250000003925|110518|121963|-1|110518|121963	autocrine_motility_factor_receptor_E3_ubiquitin_protein_ligase_|AMFR|16|ENSFM00250000003925|56395364|56459450|-1|56395364|56459450	autocrine_motility_factor_receptor_|Amfr|8|ENSFM00250000003925|93971588|94012663|-1|93971588|94012663
CUFF_17953_m.96907	0.906842	1.55317	0.0113758	0.0839819	0.0558296	0.236283
CUFF_1556_m.11789	0.906636	1.16749	0.00728699	0.0622987	0.0800516	0.282934	||JH556892.1|ENSFM00400000131731|762283|780152|1|762283|780152	Uncharacterized_protein_||7|ENSFM00400000131731|13992850|14003935|1|13992850|14003935	*	||groupXII|ENSFM00400000131731|12373602|12378975|1|12373602|12378975	Uncharacterized_protein_||scaffold_93|ENSFM00400000131731|558891|566708|-1|558891|566708	Uncharacterized_protein_||9|ENSFM00400000131731|4829456|4833498|1|4829456|4833498	CaM_kinase-like_vesicle-associated,_like_|camkvl|23|ENSFM00400000131731|20852329|20926170|1|20905934|20926170	||GeneScaffold_2185|ENSFM00400000131731|401337|409711|1|401337|409711	*	*
CUFF_34700_m.162562	0.905833	2.28051	0.00113121	0.0162354	0.0506845	0.225132	||JH557379.1|ENSFM00630001068401|80976|85835|1|80976|85835	*	Uncharacterized_protein_||GL831533.1|ENSFM00630001068401|152441|155043|1|152441|155043	*	*	*	*	*	*	*
CUFF_26221_m.120987	0.904692	5.32927	4.23e-06	0.000203936	0.15016	0.387505	TBC1_domain_family,_member_15_|TBC1D15|JH556666.1|ENSFM00710001441879|4447721|4462438|1|4447721|4462438	Uncharacterized_protein_|TBC1D15|6|ENSFM00710001441879|279072|295768|1|279072|295768	Uncharacterized_protein_|TBC1D15|GL831424.1|ENSFM00710001441879|604535|610530|-1|604535|610530	TBC1_domain_family_member_15_|TBC1D15|groupXIX|ENSFM00710001441879|8813208|8823771|1|8813208|8823768	Uncharacterized_protein_|TBC1D15|scaffold_191|ENSFM00710001441879|10597|15555|-1|10633|15555	*	TBC1_domain_family,_member_15_|tbc1d15|18|ENSFM00710001441879|16661332|16679401|-1|16661333|16679401	TBC1_domain_family_member_15_|TBC1D15|GeneScaffold_1555|ENSFM00710001441879|52246|67290|1|52246|67290	TBC1_domain_family_member_15_|TBC1D15|12|ENSFM00710001441879|72233487|72320629|1|72233498|72320629	TBC1_domain_family_member_15_|Tbc1d15|10|ENSFM00710001441879|115197877|115251493|-1|115197877|115251493
CUFF_1721_m.13096	0.904555	3.56158	3.59e-05	0.00116327	0.0596429	0.244219	||JH556804.1|ENSFM00670001238565|151012|153493|1|151012|153493	*	Uncharacterized_protein_||GL831137.1|ENSFM00670001238565|7735706|7748643|1|7735706|7748643	||groupXII|ENSFM00670001238565|720731|728526|-1|720731|728526	*	*	colony_stimulating_factor_1b_(macrophage)_|csf1b|8|ENSFM00670001238565|38280721|38314568|1|38280721|38314568	||GeneScaffold_4578|ENSFM00670001238565|69488|75608|-1|69488|75608	*	*
CUFF_21747_m.310008	0.902986	3.04848	0.00186244	0.0236474	0.048329	0.219839
comp81256_c6_m.216618	0.90277	2.4632	0.000910196	0.0138524	0.0533346	0.230943
CUFF_8134_m.268751	0.902729	3.84387	0.000818321	0.0127467	0.0450946	0.212355	*	Uncharacterized_protein_||15|ENSFM00250000000332|17308387|17376067|1|17308387|17376067	*	*	Uncharacterized_protein_||scaffold_121|ENSFM00250000000332|153676|201452|1|153676|201452	*	*	*	*	*
comp59956_c0_m.49630	0.902267	1.43426	0.00769545	0.0646064	0.0627654	0.25053	synaptotagmin_IX_|SYT9_(1_of_2)|JH557965.1|ENSFM00670001237645|5754|23192|-1|5754|23192	*	*	*	*	*	*	*	*	*
CUFF_45533_m.215123	0.902234	4.613	1.51e-05	0.000588454	0.0439053	0.209536	F-box_protein_8_|FBXO8|JH558035.1|ENSFM00250000006952|6229|19079|1|6229|19079	Uncharacterized_protein_|FBXO8|1|ENSFM00250000006952|30073564|30084176|1|30073564|30084176	*	F-box_protein_8_|FBXO8|groupIX|ENSFM00250000006952|3955516|3964420|1|3955516|3964420	*	*	F-box_protein_8_|fbxo8|1|ENSFM00250000006952|38754027|38770862|-1|38755409|38770862	F-box_protein_8_|FBXO8|GeneScaffold_3416|ENSFM00250000006952|16342|19952|-1|16342|19952	F-box_protein_8_|FBXO8|4|ENSFM00250000006952|175157809|175205415|-1|175157809|175205415	F-box_protein_8_|Fbxo8|8|ENSFM00250000006952|56551090|56592393|1|56551090|56592393
comp66970_c1_m.70653	0.902026	3.91462	0.000126193	0.00308784	0.498497	0.706043
CUFF_38085_m.177337	0.90173	3.64701	0.000327897	0.00650585	0.0884291	0.29737	zinc_finger,_HIT-type_containing_2_|ZNHIT2|JH556771.1|ENSFM00500000283307|150133|151428|1|150133|151428	Uncharacterized_protein_|ZNHIT2|15|ENSFM00500000283307|15692534|15694030|1|15692534|15694030	Uncharacterized_protein_|ZNHIT2|GL831135.1|ENSFM00500000283307|4600307|4602031|-1|4600307|4602031	zinc_finger_HIT-type_containing_2_|ZNHIT2|groupVI|ENSFM00500000283307|13424590|13426323|-1|13424590|13426323	Uncharacterized_protein_|ZNHIT2|scaffold_124|ENSFM00500000283307|623075|624805|1|623075|624805	*	zinc_finger,_HIT-type_containing_2_|znhit2|10|ENSFM00500000283307|27617747|27620724|-1|27617747|27620724	*	*	*
comp82490_c1_m.244607	0.900944	2.24461	0.00116848	0.0166728	0.0548029	0.2341	transmembrane_protein_106B_|TMEM106B|JH556777.1|ENSFM00600000921356|189303|193903|-1|189303|193903	*	*	transmembrane_protein_106B_|TMEM106B|scaffold_101|ENSFM00600000921356|205846|211143|1|205846|211143	Uncharacterized_protein_|TMEM106B|scaffold_291|ENSFM00600000921356|151504|153187|1|151504|153187	transmembrane_protein_106B_|TMEM106B|17|ENSFM00600000921356|712656|716371|1|712656|716371	*	transmembrane_protein_106B_|TMEM106B|GeneScaffold_2043|ENSFM00600000921356|32523|39655|1|32523|39655	*	*
comp77533_c0_m.148449	0.898002	2.60713	0.0050728	0.049069	0.06111	0.247204
CUFF_29271_m.133185	0.897135	4.7551	5.62e-05	0.00166102	0.0444708	0.210881	Ran_GTPase_activating_protein_1_|RANGAP1_(1_of_2)|JH556897.1|ENSFM00250000002522|141231|151942|-1|141231|151942	*	*	Ran_GTPase_activating_protein_1_|RANGAP1_(1_of_2)|groupXI|ENSFM00250000002522|4682864|4686837|1|4682864|4686837	Ran_GTPase_activating_protein_1_|RANGAP1_(1_of_2)|scaffold_209|ENSFM00250000002522|498523|505485|-1|498523|505485	*	*	Ran_GTPase_activating_protein_1_|RANGAP1_(1_of_2)|GeneScaffold_1544|ENSFM00250000002522|81342|90956|1|81342|90956	*	*
CUFF_30473_m.140233	0.897043	5.63038	0.000121977	0.00301641	0.125392	0.354107
comp79909_c0_m.189730	0.895181	5.02835	5.04e-05	0.00151259	0.0841081	0.290014	solute_carrier_family_43,_member_1_|SLC43A1_(1_of_2)|JH556941.1|ENSFM00500000270086|294688|320015|-1|294688|320015	solute_carrier_family_43_member_1_|SLC43A1_(2_of_2)|10|ENSFM00500000270086|10234008|10247365|1|10234008|10247365	solute_carrier_family_43,_member_1_|SLC43A1_(1_of_2)|GL831165.1|ENSFM00500000270086|2554809|2568929|-1|2554809|2568919	solute_carrier_family_43_member_1_|SLC43A1_(1_of_2)|groupIV|ENSFM00500000270086|9284842|9299649|1|9284842|9299649	Uncharacterized_protein_|SLC43A1|scaffold_160|ENSFM00500000270086|539075|548115|-1|539075|548115	solute_carrier_family_43,_member_1_|SLC43A1|1|ENSFM00500000270086|7188938|7197761|-1|7188938|7197761	solute_carrier_family_43,_member_1a_|slc43a1a|14|ENSFM00500000270086|23079858|23101249|1|23079858|23101249	solute_carrier_family_43_member_1_|SLC43A1_(1_of_2)|GeneScaffold_3594|ENSFM00500000270086|3044|19003|1|3044|19003	*	*
comp79542_c1_m.182157	0.895057	3.61521	0.00336453	0.0363814	0.223373	0.472623	phosphatidylinositol_3-kinase,_catalytic_subunit_type_3_|PIK3C3|JH556845.1|ENSFM00410000138522|599833|615042|-1|599833|615042	Uncharacterized_protein_|PIK3C3|18|ENSFM00410000138522|18684821|18696860|-1|18684821|18696606	Uncharacterized_protein_|PIK3C3|GL831189.1|ENSFM00410000138522|2012482|2030149|-1|2012482|2030149	phosphatidylinositol_3-kinase_catalytic_subunit_type_3_|PIK3C3|groupVII|ENSFM00410000138522|2686302|2695655|1|2686355|2695644	Uncharacterized_protein_|PIK3C3|scaffold_421|ENSFM00410000138522|132466|138791|1|132466|138791	phosphatidylinositol_3-kinase,_catalytic_subunit_type_3_|PIK3C3|Un_random|ENSFM00410000138522|1211845|1218485|-1|1211845|1218485	phosphoinositide-3-kinase,_class_3_|pik3c3|7|ENSFM00410000138522|25760347|25788780|-1|25760353|25788780	phosphatidylinositol_3-kinase_catalytic_subunit_type_3_|PIK3C3|GeneScaffold_4202|ENSFM00410000138522|44285|65249|1|44285|65249	phosphatidylinositol_3-kinase_catalytic_subunit_type_3_|PIK3C3|18|ENSFM00410000138522|39535171|39667794|1|39535171|39667794	phosphoinositide-3-kinase_class_3_|Pik3c3|18|ENSFM00410000138522|30272747|30348126|1|30272747|30348126
CUFF_33626_m.34397	0.893463	1.44833	0.00322641	0.0352491	0.0411016	0.202735
comp76553_c0_m.135388	0.893422	3.41125	0.0035375	0.0376608	0.034337	0.185302	contactin_1_|CNTN1_(2_of_2)|JH556693.1|ENSFM00390000126303|1920986|1933939|1|1920986|1933939	contactin_1_|CNTN1_(2_of_2)|23|ENSFM00390000126303|3902619|3914721|-1|3902619|3914721	contactin_1_|CNTN1_(2_of_2)|GL831226.1|ENSFM00390000126303|1751758|1765205|1|1751758|1765205	contactin_1_|CNTN1_(2_of_2)|groupIV|ENSFM00390000126303|18741714|18751286|-1|18742339|18751271	contactin_1_|CNTN1_(2_of_2)|scaffold_8|ENSFM00390000126303|2837748|2845514|-1|2839874|2845514	contactin_1_|CNTN1_(2_of_2)|19|ENSFM00390000126303|4505127|4510549|-1|4505127|4510549	contactin_1b_|cntn1b|4|ENSFM00390000126303|12798362|12821240|1|12798362|12821240	contactin_1_|CNTN1_(2_of_2)|GeneScaffold_2622|ENSFM00390000126303|226290|243584|-1|226290|243584	*	*
CUFF_14203_m.89427	0.891655	3.34676	0.00149867	0.0200541	0.102829	0.320669	||JH556797.1|ENSFM00710001442049|1150471|1180023|1|1150471|1180023	*	Uncharacterized_protein_||GL831187.1|ENSFM00570000850985|2041106|2066106|-1|2041106|2066106	*	Uncharacterized_protein_|SCN10A|scaffold_46|ENSFM00570000850985|70670|84725|-1|71663|84725	*	*	*	*	*
CUFF_19305_m.19446	0.891204	1.36253	0.00395937	0.0408359	0.048643	0.220552	||JH556664.1|ENSFM00570000853051|100019|292926|-1|100019|292926	*	*	*	Uncharacterized_protein_||scaffold_362|ENSFM00710001441601|155498|157879|1|155498|157879	Uncharacterized_protein_||Un_random|ENSFM00710001441601|68683666|68688735|-1|68686380|68688735	Uncharacterized_protein_|CU855896.2|14|ENSFM00710001441601|2347082|2375473|1|2347082|2375473	*	*	*
CUFF_25645_m.118689	0.890256	2.31023	0.00364467	0.0384045	0.0625855	0.250171	stathmin-like_4_|STMN4_(1_of_2)|JH557122.1|ENSFM00670001235346|174003|177986|1|174003|177986	stathmin-like_4_|STMN4_(1_of_2)|24|ENSFM00670001235346|13331472|13339337|1|13337237|13339155	stathmin-like_4_|STMN4_(1_of_2)|GL831143.1|ENSFM00670001235346|7789288|7793686|1|7789288|7793686	stathmin-like_4_|STMN4_(1_of_2)|groupXVIII|ENSFM00670001235346|1131291|1136801|-1|1131291|1136801	stathmin-like_4_|STMN4_(1_of_2)|scaffold_143|ENSFM00670001235346|85082|86907|1|85082|86700	stathmin-like_4_|STMN4_(1_of_2)|14|ENSFM00670001235346|1168891|1172714|1|1168891|1172714	stathmin-like_4_|stmn4|20|ENSFM00670001235346|34798254|34825789|-1|34798254|34825789	*	stathmin-like_4_|STMN4|8|ENSFM00670001235346|27092840|27115937|-1|27097207|27115921	stathmin-like_4_|Stmn4|14|ENSFM00670001235346|66344296|66361680|1|66344375|66361648
CUFF_39324_m.185723	0.890003	2.73735	0.00277578	0.0315797	0.0541587	0.23272
CUFF_50042_m.238035	0.889609	1.13443	0.000951431	0.014225	0.0470777	0.216974
comp73661_c2_m.109045	0.887971	3.01481	0.002755	0.0314374	0.0981001	0.313209	||JH556667.1|ENSFM00460000244935|3210546|3218416|-1|3210546|3218416	Uncharacterized_protein_||17|ENSFM00460000244935|25424974|25430160|-1|25424974|25430160	*	||groupIII|ENSFM00460000244935|1690582|1696077|1|1690582|1695396	Uncharacterized_protein_|RAB6B|scaffold_73|ENSFM00460000244935|209523|213820|-1|209523|213820	RAB6B,_member_RAS_oncogene_family_|RAB6B|15|ENSFM00460000244935|5841583|5845806|1|5841583|5845806	RAB6B,_member_RAS_oncogene_family_b_|rab6bb|2|ENSFM00460000244935|22253138|22259454|1|22253138|22259454	*	*	*
CUFF_12918_m.284834	0.887967	2.64098	0.00528592	0.0503355	0.0381049	0.195205
CUFF_32937_m.155807	0.887435	0.901397	0.0056705	0.0528838	0.0448635	0.21181	hepatic_and_glial_cell_adhesion_molecule_|HEPACAM_(2_of_2)|JH556916.1|ENSFM00250000007963|15969|27763|1|15969|27763	*	*	*	*	*	hepatic_and_glial_cell_adhesion_molecule_|HEPACAM_(2_of_2)|5|ENSFM00250000007963|59868697|59879039|1|59868697|59879039	*	*	*
CUFF_47467_m.50474	0.885996	2.52386	0.0010763	0.0156989	0.0877577	0.296239	delta/notch-like_EGF_repeat_containing_|DNER|JH556753.1|ENSFM00540000718025|661669|713951|-1|661669|713951	Uncharacterized_protein_|DNER|13|ENSFM00540000718025|22196384|22216502|1|22196384|22216502	Uncharacterized_protein_|DNER|GL831147.1|ENSFM00540000718025|6730398|6761304|-1|6730398|6761304	delta/notch-like_EGF_repeat_containing_|DNER|groupI|ENSFM00540000718025|5694625|5711351|-1|5694625|5711351	Uncharacterized_protein_|DNER|scaffold_144|ENSFM00540000718025|225973|237782|1|225973|236818	*	Uncharacterized_protein_|DNER|18|ENSFM00540000718025|45108870|45172139|-1|45108870|45172139	delta/notch-like_EGF_repeat_containing_|DNER|GeneScaffold_1510|ENSFM00540000718025|174794|195540|-1|174794|195540	delta/notch-like_EGF_repeat_containing_|DNER|2|ENSFM00540000718025|230222345|230579274|-1|230222345|230579274	delta/notch-like_EGF-related_receptor_|Dner|1|ENSFM00540000718025|84369841|84696221|-1|84369841|84696221
comp82293_c0_m.239913	0.885542	2.89282	0.000300953	0.00608086	0.0448701	0.211826	nuclear_GTPase,_germinal_center_associated_|NUGGC_(1_of_2)|JH556915.1|ENSFM00250000013692|16701|26230|-1|16701|26230	*	nuclear_GTPase,_germinal_center_associated_|NUGGC_(1_of_4)|GL831217.1|ENSFM00250000013692|443899|454427|1|443899|454427	*	*	*	*	*	*	*
CUFF_22089_m.106643	0.885542	2.90491	0.000425698	0.00794023	0.0859294	0.293137	DET1_and_DDB1_associated_1_|DDA1_(1_of_2)|JH556715.1|ENSFM00500000274565|130184|134662|-1|130184|134662	Uncharacterized_protein_|DDA1|4|ENSFM00500000274565|15477007|15484643|1|15477007|15484643	Uncharacterized_protein_|DDA1|GL831134.1|ENSFM00500000274565|11092505|11095041|-1|11092505|11095041	DET1_and_DDB1_associated_1_|DDA1_(1_of_2)|groupVIII|ENSFM00500000274565|8844184|8845999|-1|8844184|8845999	*	*	DET1_and_DDB1_associated_1_|dda1|11|ENSFM00500000274565|5980431|5988210|-1|5980431|5988210	DET1_and_DDB1_associated_1_|DDA1_(1_of_2)|GeneScaffold_1180|ENSFM00500000274565|48609|50032|-1|48609|50032	DET1_and_DDB1_associated_1_|DDA1|19|ENSFM00500000274565|17420327|17434110|1|17420340|17434110	*
comp85055_c0_m.250554	0.88461	3.27021	0.00306092	0.0339231	0.0466882	0.216075
CUFF_28096_m.24799	0.883879	2.77201	0.00220081	0.0267364	0.0874639	0.295743	transmembrane_protein_59-like_|TMEM59L|JH556665.1|ENSFM00500000272495|4022997|4034772|-1|4022997|4034772	*	Uncharacterized_protein_|TMEM59L|GL831234.1|ENSFM00500000272495|1422768|1434967|1|1422768|1434967	transmembrane_protein_59-like_|TMEM59L|groupVIII|ENSFM00500000272495|15823695|15832005|1|15823695|15832005	Uncharacterized_protein_|TMEM59L|scaffold_25|ENSFM00500000272495|348136|354671|1|348136|354671	transmembrane_protein_59-like_|TMEM59L_(1_of_2)|1|ENSFM00500000272495|14151374|14156314|-1|14151374|14156314	transmembrane_protein_59-like_|tmem59l|22|ENSFM00500000272495|21449860|21472312|-1|21449885|21472256	*	*	*
CUFF_3038_m.247220	0.88271	2.17465	0.00167433	0.0218503	0.0557745	0.236166	creatine_kinase,_mitochondrial_1A_|CKMT1A|JH556851.1|ENSFM00440000236841|986136|1003475|-1|986136|1003475	Uncharacterized_protein_|CKMT1A|6|ENSFM00440000236841|2975712|2992072|1|2975712|2992072	Uncharacterized_protein_|CKMT1A|GL831310.1|ENSFM00440000236841|1228188|1243884|1|1228188|1243884	creatine_kinase_mitochondrial_1A_|CKMT1A|groupXIX|ENSFM00440000236841|8174515|8181627|1|8174563|8181609	Uncharacterized_protein_|CKMT1A|scaffold_104|ENSFM00440000236841|282415|287925|1|282415|287925	creatine_kinase,_mitochondrial_1A_|CKMT1A|13|ENSFM00440000236841|12906830|12911651|1|12906830|12909589	creatine_kinase,_mitochondrial_1_|ckmt1|25|ENSFM00440000236841|22500353|22518129|1|22500353|22518129	creatine_kinase_mitochondrial_1A_|CKMT1A|GeneScaffold_2632|ENSFM00440000236841|151515|160862|1|151515|160862	creatine_kinase_mitochondrial_1B_|CKMT1B|15|ENSFM00440000236841|43885252|43891604|1|43885252|43891604,creatine_kinase_mitochondrial_1A_|CKMT1A|15|ENSFM00440000236841|43985084|43991420|1|43985725|43991420	creatine_kinase_mitochondrial_1_ubiquitous_|Ckmt1|2|ENSFM00440000236841|121357714|121363737|1|121358610|121363737
CUFF_6634_m.70328	0.882224	1.36229	0.00370898	0.0388815	0.0424475	0.206028
comp71336_c1_m.93379	0.881802	1.62877	0.00630037	0.0568519	0.0726639	0.269562
CUFF_21825_m.310463	0.880916	3.20334	2.97e-05	0.00100183	0.0693781	0.263397	||JH556705.1|ENSFM00480000262815|708645|717924|-1|708645|717924	Uncharacterized_protein_||7|ENSFM00480000262815|7319533|7325181|1|7319548|7325181	Uncharacterized_protein_|DCP1B|GL831166.1|ENSFM00480000262815|1135588|1146248|1|1135588|1146248	||groupXII|ENSFM00480000262815|7484471|7490745|1|7484471|7490745	Uncharacterized_protein_||scaffold_54|ENSFM00480000262815|24837|30360|-1|25303|30360	Uncharacterized_protein_||9|ENSFM00480000262815|994787|999344|1|994787|999344	DCP1_decapping_enzyme_homolog_A_(S._cerevisiae)_|dcp1a|Zv9_NA698|ENSFM00480000262815|37278|48796|-1|37278|48796	||GeneScaffold_2599|ENSFM00480000262815|179434|187025|1|179434|187025	*	DCP1_decapping_enzyme_homolog_A_(S._cerevisiae)_|Dcp1a|14|ENSFM00480000262807|30479565|30527056|1|30479565|30527056
CUFF_46180_m.218783	0.879302	1.00505	0.00822111	0.0674691	0.0552977	0.235155
CUFF_30735_m.142342	0.879248	2.42264	0.00358443	0.0380018	0.0517199	0.22742	*	Uncharacterized_protein_|CACNA1C|23|ENSFM00500000269632|14461028|14527997|1|14461028|14527997	*	calcium_channel_voltage-dependent_L_type_alpha_1C_subunit_|CACNA1C|groupIV|ENSFM00500000269632|28882245|28979573|1|28882245|28979573	*	*	calcium_channel,_voltage-dependent,_L_type,_alpha_1C_subunit_|cacna1c|4|ENSFM00500000269632|19253817|19410662|1|19253817|19410662	calcium_channel_voltage-dependent_L_type_alpha_1C_subunit_|CACNA1C|GeneScaffold_4107|ENSFM00620001001209|3|155505|1|3|155505	*	*
comp78112_c1_m.157546	0.877262	1.9372	0.00600061	0.0550167	0.107301	0.327569	chromogranin_A_(parathyroid_secretory_protein_1)_|CHGA|JH556881.1|ENSFM00670001254442|139765|148430|-1|139765|148430	*	Uncharacterized_protein_|CHGA|GL831143.1|ENSFM00670001254442|2387036|2394427|1|2387376|2393456	*	*	*	*	*	*	*
CUFF_41061_m.197162	0.876946	2.73596	0.00039607	0.00751307	0.0727347	0.269694
CUFF_17551_m.300179	0.876921	3.29769	1.1e-05	0.000458697	0.0520832	0.228217	||AGAJ01047465.1|ENSFM00250000000002|5350|6276|-1|5350|6276	*	*	*	*	*	*	*	*	*
comp81274_c3_m.216956	0.87597	5.49846	0.000351838	0.00687315	0.0974646	0.312193	ornithine_decarboxylase_antizyme_2_|OAZ2|JH556966.1|ENSFM00670001235749|72857|86304|1|72857|86304	Uncharacterized_protein_|OAZ3|6|ENSFM00670001235749|3492548|3499264|-1|3492548|3499264	Uncharacterized_protein_|OAZ3|GL831189.1|ENSFM00670001235749|189573|194488|-1|189573|194488	ornithine_decarboxylase_antizyme_2_|OAZ2|groupXIX|ENSFM00670001235749|8440815|8448486|-1|8440815|8448486	Uncharacterized_protein_|OAZ3|scaffold_2|ENSFM00670001235749|1619660|1625370|-1|1619660|1621780	ornithine_decarboxylase_antizyme_2_|OAZ2|13|ENSFM00670001235749|8409953|8411775|-1|8409953|8411775	ornithine_decarboxylase_antizyme_2_|OAZ2_(1_of_2)|25|ENSFM00670001235749|6548195|6555882|1|6548195|6555882	ornithine_decarboxylase_antizyme_2_|OAZ2|GeneScaffold_1477|ENSFM00670001235749|150855|154123|-1|150855|154123	ornithine_decarboxylase_antizyme_2_|OAZ2|15|ENSFM00670001235749|64979772|64995480|-1|64979772|64995480	ornithine_decarboxylase_antizyme_2_|Oaz2|9|ENSFM00670001235749|65668001|65690300|1|65676548|65690300
CUFF_16924_m.95966	0.874888	2.35846	0.0001079	0.00276493	0.0603358	0.245634
CUFF_27580_m.128271	0.874478	3.70947	0.000594365	0.0100229	0.041671	0.204135
comp78806_c8_m.168919	0.873906	1.49794	0.0104239	0.0794578	0.0703811	0.265294
CUFF_26315_m.121388	0.873479	1.407	0.00964922	0.0753009	0.0563343	0.237348	neuroplastin_|NPTN_(2_of_2)|JH556666.1|ENSFM00610000952905|5506250|5526487|-1|5506250|5526487	*	*	*	*	neuroplastin_|NPTN_(2_of_2)|13|ENSFM00610000952905|11827972|11830551|1|11827972|11830551	*	*	*	*
CUFF_29056_m.131650	0.873385	2.97272	8.44e-05	0.00228018	0.0451289	0.212436	*	*	Uncharacterized_protein_||GL831154.1|ENSFM00250000000682|725943|732572|-1|725943|732572	||groupXI|ENSFM00250000000682|2597950|2602462|1|2597950|2602462	*	*	si:ch211-106h11.3_|si:ch211-106h11.3|3|ENSFM00250000000682|6092949|6132936|1|6092985|6132936	*	*	*
CUFF_36611_m.172989	0.873033	2.32516	0.000495796	0.00887293	0.0407997	0.201989	KIAA1147_|KIAA1147_(1_of_2)|JH556666.1|ENSFM00250000006734|614097|626365|1|614097|626365	KIAA1147_|KIAA1147_(1_of_2)|6|ENSFM00250000006734|24595806|24601213|1|24595806|24601213	KIAA1147_|KIAA1147_(1_of_2)|GL831185.1|ENSFM00250000006734|2000782|2006699|1|2000782|2006699	KIAA1147_|KIAA1147_(1_of_2)|groupXIX|ENSFM00250000006734|18742141|18746094|-1|18742141|18746094	KIAA1147_|KIAA1147_(1_of_2)|scaffold_85|ENSFM00250000006734|401486|404785|1|401486|404785	KIAA1147_|KIAA1147_(1_of_2)|13|ENSFM00250000006734|2130061|2132857|1|2130061|2132857	si:ch211-238n5.4_|si:ch211-238n5.4|18|ENSFM00250000006734|20322027|20340718|-1|20322143|20340522	KIAA1147_|KIAA1147_(1_of_2)|GeneScaffold_4133|ENSFM00250000006734|62843|67913|-1|62843|67913	KIAA1147_|KIAA1147|HSCHR7_1_CTG6|ENSFM00250000006734|141356528|141401956|-1|141356528|141401956,KIAA1147_|KIAA1147|7|ENSFM00250000006734|141356528|141401953|-1|141356528|141401953	RIKEN_cDNA_E330009J07_gene_|E330009J07Rik|6|ENSFM00250000006734|40401375|40436135|-1|40401375|40436135
comp81596_c0_m.223765	0.872848	3.58741	0.00108918	0.0157905	0.0652869	0.255513	L1_cell_adhesion_molecule_|L1CAM_(2_of_2)|JH557609.1|ENSFM00390000126295|33|13677|1|33|13677	*	*	*	*	*	*	*	*	*
CUFF_24298_m.114661	0.872696	4.54094	0.00102069	0.014989	0.0396265	0.199064	karyopherin_alpha_3_(importin_alpha_4)_|KPNA3|JH556683.1|ENSFM00710001441676|1585153|1603120|1|1585153|1603120	Importin_subunit_alpha_|KPNA3|21|ENSFM00710001441676|11212594|11227213|1|11212594|11227213	Importin_subunit_alpha_|KPNA3|GL831237.1|ENSFM00710001441676|121636|136154|-1|121636|136154	karyopherin_alpha_3_(importin_alpha_4)_|KPNA3|groupXVI|ENSFM00710001441676|6995537|7005752|1|6995537|7005752	Importin_subunit_alpha_|KPNA3|scaffold_42|ENSFM00710001441676|1164647|1174493|-1|1164647|1173374	karyopherin_alpha_3_(importin_alpha_4)_|KPNA3|2|ENSFM00710001441676|11030336|11039082|1|11030336|11039082	karyopherin_(importin)_alpha_3_|kpna3|1|ENSFM00710001441676|47163803|47203746|-1|47163803|47203746	karyopherin_alpha_3_(importin_alpha_4)_|KPNA3|GeneScaffold_413|ENSFM00710001441676|529924|545195|1|529924|545195	karyopherin_alpha_3_(importin_alpha_4)_|KPNA3|13|ENSFM00710001441676|50273447|50367057|-1|50273447|50367057	karyopherin_(importin)_alpha_3_|Kpna3|14|ENSFM00710001441676|61365186|61439947|-1|61365186|61439947
comp58704_c0_m.46047	0.871892	2.90351	0.0107643	0.0812059	0.0561432	0.236945	leucine-rich_repeat_LGI_family,_member_3_|LGI3|JH557059.1|ENSFM00250000002312|78640|86805|-1|78640|86805	Uncharacterized_protein_|LGI3|9|ENSFM00250000002312|20417066|20422613|-1|20417066|20422105	Uncharacterized_protein_|LGI3|GL831172.1|ENSFM00250000002312|2801704|2810898|-1|2801704|2810898	leucine-rich_repeat_LGI_family_member_3_|LGI3|groupXIII|ENSFM00250000002312|14427716|14433355|-1|14428545|14433355	LGI3_protein_|TRU.3660|scaffold_7|ENSFM00250000002312|2741437|2745108|1|2741437|2744584	leucine-rich_repeat_LGI_family,_member_3_|LGI3|12|ENSFM00250000002312|11981739|11984672|1|11981739|11984666	leucine-rich_repeat_LGI_family,_member_3_|lgi3|8|ENSFM00250000002312|53653420|53682918|-1|53653420|53682918	leucine-rich_repeat_LGI_family_member_3_|LGI3|GeneScaffold_2071|ENSFM00250000002312|3907|13392|-1|3907|13392	leucine-rich_repeat_LGI_family_member_3_|LGI3|8|ENSFM00250000002312|22004338|22014597|-1|22004338|22014345	leucine-rich_repeat_LGI_family_member_3_|Lgi3|14|ENSFM00250000002312|70530821|70538323|1|70530821|70538323
CUFF_6667_m.70625	0.87151	2.57423	0.000474722	0.00860117	0.0541325	0.232664	||JH556743.1|ENSFM00710001441825|130648|132612|1|130648|132612	Uncharacterized_protein_|OLA.20006|11|ENSFM00710001441825|8839425|8840920|1|8839425|8840920	Uncharacterized_protein_||GL831370.1|ENSFM00710001441825|934356|937094|-1|934356|937094	||groupX|ENSFM00710001441825|9201908|9203632|-1|9201908|9203632	Uncharacterized_protein_||scaffold_45|ENSFM00710001441825|333896|340317|-1|333896|340317	Uncharacterized_protein_||21|ENSFM00710001441825|700804|702117|-1|700804|702117	*	||GeneScaffold_1365|ENSFM00710001441825|121158|122956|-1|121158|122956	*	*
CUFF_46412_m.219747	0.869268	4.18803	0.000113201	0.00285832	0.0476428	0.218272	*	*	*	*	*	*	*	*	*	*
CUFF_47729_m.52519	0.869111	3.50078	0.000468817	0.00851857	0.0464099	0.21543	||JH556770.1|ENSFM00250000003723|47878|52612|-1|47878|52612	Uncharacterized_protein_||13|ENSFM00250000003723|14987089|14989869|1|14987089|14989869	Uncharacterized_protein_||GL831228.1|ENSFM00250000003723|1755485|1760495|1|1755485|1760495	*	Uncharacterized_protein_||scaffold_9|ENSFM00250000003723|1647851|1649465|1|1647851|1649465	Uncharacterized_protein_||16|ENSFM00250000003723|972375|974062|-1|972375|974062	Uncharacterized_protein_|BX572077.3|15|ENSFM00250000003723|20824052|20836325|1|20824052|20836325	||GeneScaffold_1762|ENSFM00250000003723|53645|56827|-1|53645|56827	*	*
CUFF_26109_m.319524	0.868396	1.82279	0.00250741	0.0293711	0.0700382	0.264647	*	*	*	*	*	*	*	||contig30481|ENSFM00670001236267|128|1111|-1|128|1111	*	*
CUFF_14090_m.88752	0.867427	2.71071	0.000176245	0.00404659	0.0399683	0.199921	mitogen-activated_protein_kinase_kinase_kinase_13_|MAP3K13|JH556713.1|ENSFM00710001441782|520374|533833|-1|520374|533833	Uncharacterized_protein_|MAP3K13|21|ENSFM00710001441782|21940635|21947072|1|21940635|21947072	Uncharacterized_protein_|MAP3K13|GL831187.1|ENSFM00710001441782|3615590|3633446|-1|3615590|3633446	mitogen-activated_protein_kinase_kinase_kinase_13_|MAP3K13|groupXVI|ENSFM00710001441782|11749169|11755978|-1|11749169|11755978	Uncharacterized_protein_|MAP3K13|scaffold_46|ENSFM00710001441782|963039|968308|-1|963194|968308	mitogen-activated_protein_kinase_kinase_kinase_13_|MAP3K13|2|ENSFM00710001441782|15030129|15034853|-1|15030129|15034853	mitogen-activated_protein_kinase_kinase_kinase_13_|MAP3K13|9|ENSFM00710001441782|54312298|54431531|-1|54312461|54352506	mitogen-activated_protein_kinase_kinase_kinase_13_|MAP3K13|GeneScaffold_1334|ENSFM00710001441782|15849|46855|-1|15849|46855	mitogen-activated_protein_kinase_kinase_kinase_13_|MAP3K13|3|ENSFM00710001441782|185000729|185206885|1|185080908|185206885	mitogen-activated_protein_kinase_kinase_kinase_13_|Map3k13|16|ENSFM00710001441782|21891969|21931877|1|21891969|21931877
CUFF_1082_m.7767	0.867225	1.94945	0.00108924	0.0157905	0.0494341	0.222338	chromosome_9_open_reading_frame_85_|C9orf85|JH556886.1|ENSFM00500000273575|380150|383125|-1|380150|383125	Uncharacterized_protein_|C9ORF85|9|ENSFM00500000273575|16511736|16517841|1|16511736|16517841	Uncharacterized_protein_|C9ORF85|GL831253.1|ENSFM00500000273575|846535|849969|-1|846535|849969	chromosome_9_open_reading_frame_85_|C9orf85|groupXIII|ENSFM00500000273575|11834354|11836125|1|11834354|11836125	Uncharacterized_protein_|C9ORF85|scaffold_3066|ENSFM00500000273575|4400|5902|1|4400|5902	chromosome_9_open_reading_frame_85_|C9orf85|12|ENSFM00500000273575|885348|887541|-1|885348|887541	chromosome_9_open_reading_frame_85_|C5H9orf85|5|ENSFM00500000273575|27371028|27378294|-1|27371028|27378294	chromosome_9_open_reading_frame_85_|C9orf85|GeneScaffold_2118|ENSFM00500000273575|8449|9436|1|8449|9436	chromosome_9_open_reading_frame_85_|C9orf85|9|ENSFM00500000273575|74526426|74600970|1|74526461|74598166	RIKEN_cDNA_1110059E24_gene_|1110059E24Rik|19|ENSFM00500000273575|21581202|21652976|-1|21597312|21652976
CUFF_37118_m.175907	0.864823	1.70784	0.00945806	0.0745186	0.0882366	0.297047	ELAV_(embryonic_lethal,_abnormal_vision,_Drosophila)-like_3_(Hu_antigen_C)_|ELAVL3|JH557835.1|ENSFM00250000000588|26618|38998|1|26618|38998	Uncharacterized_protein_|ELAVL3|8|ENSFM00250000000588|8462706|8474367|1|8462706|8473871	Uncharacterized_protein_|ELAVL3|GL831149.1|ENSFM00250000000588|4627693|4632875|1|4627693|4632875	ELAV_(embryonic_lethal_abnormal_vision_Drosophila)-like_3_(Hu_antigen_C)_|ELAVL3|groupXI|ENSFM00250000000588|13579541|13590694|-1|13579541|13590694	Uncharacterized_protein_|ELAVL3|scaffold_15|ENSFM00250000000588|363683|367987|-1|363683|367987	ELAV_(embryonic_lethal,_abnormal_vision,_Drosophila)-like_3_(Hu_antigen_C)_|ELAVL3|3|ENSFM00250000000588|12110305|12114608|-1|12110305|12114608	ELAV_(embryonic_lethal,_abnormal_vision,_Drosophila)-like_3_(Hu_antigen_C)_|elavl3|3|ENSFM00250000000588|46839385|46855969|-1|46839385|46855951	ELAV_(embryonic_lethal_abnormal_vision_Drosophila)-like_3_(Hu_antigen_C)_|ELAVL3|GeneScaffold_1876|ENSFM00250000000588|216983|228411|-1|216983|228411	ELAV_(embryonic_lethal_abnormal_vision_Drosophila)-like_3_(Hu_antigen_C)_|ELAVL3|19|ENSFM00250000000588|11562141|11591861|-1|11562141|11591846	ELAV_(embryonic_lethal_abnormal_vision_Drosophila)-like_3_(Hu_antigen_C)_|Elavl3|9|ENSFM00250000000588|22015005|22052023|-1|22015005|22052023
CUFF_40165_m.191878	0.864428	4.04956	0.000216017	0.00476391	0.0412543	0.203112	*	ELM2_and_Myb/SANT-like_domain_containing_1_|ELMSAN1_(1_of_2)|22|ENSFM00630001050592|4108323|4130739|-1|4108323|4130739	ELM2_and_Myb/SANT-like_domain_containing_1_|ELMSAN1_(1_of_2)|GL831153.1|ENSFM00630001050592|2371825|2392161|1|2371825|2392161	ELM2_and_Myb/SANT-like_domain_containing_1_|ELMSAN1_(2_of_2)|groupXV|ENSFM00630001050592|10560681|10576959|1|10560681|10576959	ELM2_and_Myb/SANT-like_domain_containing_1_|ELMSAN1_(1_of_2)|scaffold_158|ENSFM00630001050592|101087|108892|-1|101087|108892	ELM2_and_Myb/SANT-like_domain_containing_1_|ELMSAN1_(1_of_2)|10|ENSFM00630001050592|10913402|10919198|1|10913402|10919198	ELM2_and_Myb/SANT-like_domain_containing_1_|ELMSAN1_(1_of_2)|17|ENSFM00630001050592|37484267|37532871|1|37484267|37532871	*	ELM2_and_Myb/SANT-like_domain_containing_1_|ELMSAN1|14|ENSFM00630001050592|74181825|74256988|-1|74181834|74227001	RIKEN_cDNA_C130039O16_gene_|C130039O16Rik|12|ENSFM00630001050592|84149176|84218881|-1|84149176|84218881
CUFF_47636_m.51756	0.863073	2.83306	0.000254543	0.00535838	0.0667476	0.258356	*	*	*	*	*	*	*	*	*	*
CUFF_16838_m.95344	0.863009	1.85443	0.0131541	0.0923703	0.0423464	0.205782	tRNA_splicing_endonuclease_15_homolog_(S._cerevisiae)_|TSEN15|JH556737.1|ENSFM00670001243179|1082373|1083762|-1|1082373|1083762	Uncharacterized_protein_|TSEN15|17|ENSFM00670001243179|13930516|13931884|-1|13930516|13931884	*	*	*	*	tRNA_splicing_endonuclease_15_homolog_(S._cerevisiae)_|tsen15|2|ENSFM00670001243179|9735018|9740663|1|9735018|9740663	tRNA_splicing_endonuclease_15_homolog_(S._cerevisiae)_|TSEN15|GeneScaffold_4461|ENSFM00670001243179|892546|894971|-1|892546|893319	tRNA_splicing_endonuclease_15_homolog_(S._cerevisiae)_|TSEN15|1|ENSFM00250000007978|184020811|184043346|1|184020811|184043346	tRNA_splicing_endonuclease_15_homolog_(S._cerevisiae)_|Tsen15|1|ENSFM00250000007978|152370735|152386688|-1|152370735|152386682
comp81676_c1_m.225530	0.86144	2.37822	0.00964249	0.0753009	0.0690506	0.262775	ATP-binding_cassette,_sub-family_G_(WHITE),_member_4_|ABCG4_(1_of_2)|JH557926.1|ENSFM00470000251441|1561|18161|-1|1561|18161	ATP-binding_cassette_sub-family_G_(WHITE)_member_4_|ABCG4_(1_of_2)|14|ENSFM00470000251441|15398616|15408972|-1|15398616|15408972	ATP-binding_cassette_subfamily_G_member_4_transporter_protein;_Uncharacterized_protein_|ABCG4|GL831183.1|ENSFM00470000251441|3836230|3858464|-1|3839407|3855889	ATP-binding_cassette_sub-family_G_(WHITE)_member_4_|ABCG4_(2_of_2)|groupVII|ENSFM00470000251441|18133048|18140770|-1|18133048|18140770	ATP-binding_cassette,_sub-family_G_(WHITE),_member_4_|ABCG4_(2_of_3)|scaffold_6|ENSFM00470000251441|2206163|2214463|1|2207100|2214463	ATP-binding_cassette,_sub-family_G_(WHITE),_member_4_|ABCG4_(2_of_2)|7|ENSFM00470000251441|5485693|5492520|-1|5485693|5492520	ATP-binding_cassette,_sub-family_G_(WHITE),_member_4a_|abcg4a|5|ENSFM00470000251441|32263200|32311499|1|32273843|32311499	ATP-binding_cassette_sub-family_G_(WHITE)_member_4_|ABCG4|GeneScaffold_4254|ENSFM00470000251441|5187|19837|-1|5187|19837	ATP-binding_cassette_sub-family_G_(WHITE)_member_4_|ABCG4|11|ENSFM00470000251441|119019722|119033360|1|119019722|119033360	ATP-binding_cassette_sub-family_G_(WHITE)_member_4_|Abcg4|9|ENSFM00470000251441|44273188|44288615|-1|44273188|44287544
CUFF_36312_m.171220	0.860854	4.93762	2.57e-05	0.000891984	0.0778893	0.279087	tectonin_beta-propeller_repeat_containing_2_|TECPR2|JH556836.1|ENSFM00250000005603|156855|184153|-1|156855|184153	*	Uncharacterized_protein_|TECPR2|GL831913.1|ENSFM00250000005603|8163|31822|-1|9062|31812	tectonin_beta-propeller_repeat_containing_2_|TECPR2|groupXV|ENSFM00250000005603|292056|309313|-1|292056|309313	Uncharacterized_protein_|TECPR2|scaffold_136|ENSFM00250000005603|390280|403393|1|390280|403393	tectonin_beta-propeller_repeat_containing_2_|TECPR2|Un_random|ENSFM00250000005603|53158548|53172548|1|53158548|53172548	tectonin_beta-propeller_repeat_containing_2_|tecpr2|17|ENSFM00250000005603|29339085|29371616|-1|29339085|29370945	tectonin_beta-propeller_repeat_containing_2_|TECPR2|GeneScaffold_963|ENSFM00250000005603|35856|61014|-1|35856|61014	tectonin_beta-propeller_repeat_containing_2_|TECPR2|14|ENSFM00250000005603|102829300|102968818|1|102829300|102968818	tectonin_beta-propeller_repeat_containing_2_|Tecpr2|12|ENSFM00250000005603|110889264|110972394|1|110889264|110972392
CUFF_45307_m.213789	0.860501	1.00674	0.00683523	0.059865	0.193698	0.440111	*	*	*	*	*	*	*	*	*	*
comp78844_c1_m.169663	0.860389	1.48523	0.0067361	0.0593802	0.0503679	0.224428
CUFF_45476_m.214856	0.860162	5.60744	3.2e-05	0.00106109	0.0459672	0.2144	||JH556972.1|ENSFM00260000050569|493349|501209|-1|493349|501209	Uncharacterized_protein_||1|ENSFM00260000050569|30258492|30272029|1|30258492|30272029	*	||groupIX|ENSFM00260000050569|4083020|4090185|1|4086234|4090052	*	Uncharacterized_protein_||Un_random|ENSFM00260000050569|57681690|57683488|-1|57681690|57683488	*	*	*	*
CUFF_29607_m.134722	0.85971	3.10725	0.00887726	0.0713941	0.0436834	0.209006	ATPase,_Ca++_transporting,_plasma_membrane_2_|ATP2B2|JH556674.1|ENSFM00250000000445|2925452|3013788|-1|2925452|3013788	*	Uncharacterized_protein_|ATP2B2|GL831288.1|ENSFM00250000000445|757657|882772|-1|757657|824394	*	*	*	*	*	ATPase_Ca++_transporting_plasma_membrane_2_|ATP2B2|3|ENSFM00250000000445|10365707|10749716|-1|10365707|10491297	*
comp81629_c0_m.224572	0.85958	1.20653	0.00318397	0.0349856	0.0628031	0.250605
CUFF_828_m.5654	0.859134	5.28192	0.000264506	0.00551916	0.0637464	0.252481	phosphoinositide-3-kinase_interacting_protein_1_|PIK3IP1|JH556662.1|ENSFM00250000006970|7300525|7308730|1|7300525|7308730	Uncharacterized_protein_|PIK3IP1|9|ENSFM00250000006970|12304903|12310489|1|12304903|12310489	Uncharacterized_protein_|PIK3IP1|GL831238.1|ENSFM00250000006970|1203781|1209070|1|1203781|1209070	phosphoinositide-3-kinase_interacting_protein_1_|PIK3IP1|groupXIII|ENSFM00250000006970|8794948|8798405|1|8794948|8798405	Uncharacterized_protein_|PIK3IP1|scaffold_50|ENSFM00250000006970|599323|603665|1|599332|603665	phosphoinositide-3-kinase_interacting_protein_1_|PIK3IP1|12|ENSFM00250000006970|6547844|6550595|-1|6547844|6550595	phosphoinositide-3-kinase_interacting_protein_1_|pik3ip1|5|ENSFM00250000006970|22649900|22662855|-1|22649900|22662855	*	phosphoinositide-3-kinase_interacting_protein_1_|PIK3IP1|22|ENSFM00250000006970|31677579|31688520|-1|31677579|31688514	phosphoinositide-3-kinase_interacting_protein_1_|Pik3ip1|11|ENSFM00250000006970|3330401|3342971|1|3330401|3342971
CUFF_14773_m.291563	0.857938	3.21333	0.000644448	0.0106965	0.0471274	0.217089
CUFF_19231_m.18916	0.857444	1.80222	0.00285894	0.0322069	0.0630706	0.251139
comp44972_c0_m.24657	0.857298	4.86535	0.000171607	0.00395925	0.0736056	0.271304	*	*	*	*	*	*	*	*	*	*
comp79525_c8_m.181956	0.857136	2.40835	0.00166764	0.0218214	0.0758383	0.275387	ecotropic_viral_integration_site_5-like_|EVI5L|JH556678.1|ENSFM00500000270092|1948381|1980667|-1|1948381|1980667	Uncharacterized_protein_|EVI5L|1|ENSFM00500000270092|1807208|1818665|1|1807217|1818665	Uncharacterized_protein_|EVI5L|GL831193.1|ENSFM00500000270092|2745412|2784807|1|2745412|2784807	ecotropic_viral_integration_site_5-like_|EVI5L|groupIX|ENSFM00500000270092|16525003|16535072|-1|16525003|16535042	Uncharacterized_protein_|EVI5L|scaffold_194|ENSFM00500000270092|11355|18343|1|11355|18343	ecotropic_viral_integration_site_5-like_|EVI5L|18|ENSFM00500000270092|1703225|1709022|1|1703225|1709022	ecotropic_viral_integration_site_5-like_|EVI5L|1|ENSFM00500000270092|45673095|45760950|1|45691637|45760950	ecotropic_viral_integration_site_5-like_|EVI5L|GeneScaffold_3791|ENSFM00500000270092|315181|339018|-1|315181|339018	ecotropic_viral_integration_site_5-like_|EVI5L|19|ENSFM00500000270092|7895119|7929862|1|7911429|7928588	ecotropic_viral_integration_site_5_like_|Evi5l|8|ENSFM00500000270092|4166567|4211257|1|4166567|4208051
comp78214_c0_m.159073	0.856319	1.59273	0.00276792	0.0315469	0.0814674	0.285425
comp70171_c0_m.86507	0.855811	1.83811	0.00097986	0.0145584	0.158631	0.398285	androgen-dependent_TFPI-regulating_protein_|ADTRP|JH556663.1|ENSFM00500000272567|7272243|7278932|-1|7272243|7278932	Uncharacterized_protein_|ADTRP|15|ENSFM00500000272567|29293740|29296834|1|29293740|29296834	*	*	*	androgen-dependent_TFPI-regulating_protein_|ADTRP|17|ENSFM00500000272567|1091537|1092722|-1|1091537|1092722	androgen-dependent_TFPI-regulating_protein_|ADTRP|13|ENSFM00500000272567|43205758|43213658|-1|43205758|43213658	*	androgen-dependent_TFPI-regulating_protein_|ADTRP|6|ENSFM00500000272567|11712287|11807279|-1|11717538|11779280	*
CUFF_29593_m.134611	0.854941	1.10253	0.0130185	0.0916933	0.170274	0.412643	*	*	*	*	*	*	*	*	*	*
CUFF_8714_m.77221	0.854737	1.32459	0.00946745	0.074547	0.0481077	0.219335	synuclein,_alpha_(non_A4_component_of_amyloid_precursor)_|SNCA|JH557135.1|ENSFM00670001242944|175176|187967|1|175176|187967	*	*	*	alpha-synuclein_|TRU.3596|scaffold_44|ENSFM00670001242944|897899|900993|1|897899|900993	*	*	*	synuclein_alpha_(non_A4_component_of_amyloid_precursor)_|SNCA|4|ENSFM00600000921478|90645250|90759466|-1|90647204|90759466	synuclein_alpha_|Snca|6|ENSFM00600000921478|60731573|60829855|-1|60731573|60828996
CUFF_18649_m.303446	0.851877	3.22895	0.000384271	0.00735538	0.0484497	0.220113	activating_transcription_factor_3_|ATF3|AGAJ01050732.1|ENSFM00500000272290|1473|4688|-1|1473|4688	Uncharacterized_protein_|ATF3|ultracontig285|ENSFM00500000272290|43408|46010|-1|43408|46010	Uncharacterized_protein_|ATF3|GL831182.1|ENSFM00500000272290|580333|581245|-1|580333|581245	activating_transcription_factor_3_|ATF3|groupXVIII|ENSFM00500000272290|12835721|12836581|1|12835721|12836581	Uncharacterized_protein_|ATF3|scaffold_120|ENSFM00500000272290|747362|748238|1|747362|748238	activating_transcription_factor_3_|ATF3|14|ENSFM00500000272290|10008316|10009169|1|10008316|10009169	activating_transcription_factor_3_|atf3|20|ENSFM00500000272290|37819241|37825345|1|37820918|37823397	activating_transcription_factor_3_|ATF3|GeneScaffold_1778|ENSFM00500000272290|2156|3153|1|2156|3153	activating_transcription_factor_3_|ATF3|1|ENSFM00500000272290|212738676|212794119|1|212782012|212794119	activating_transcription_factor_3_|Atf3|1|ENSFM00500000272290|191170296|191183340|-1|191170296|191183340
comp80901_c4_m.209001	0.851683	2.22204	0.00133609	0.0184337	0.0652203	0.255383	ENTH_domain_containing_2_|ENTHD2|JH557098.1|ENSFM00250000006986|254352|263581|-1|254352|263581	*	*	ENTH_domain_containing_2_|ENTHD2|groupV|ENSFM00250000006986|11512346|11514776|1|11512346|11514776	Uncharacterized_protein_|C17ORF56|scaffold_3|ENSFM00250000006986|1946608|1949445|-1|1946608|1949445	ENTH_domain_containing_2_|ENTHD2|2|ENSFM00250000006986|6470248|6473183|1|6470248|6473183	Uncharacterized_protein_|CR854979.3|12|ENSFM00250000006986|36478550|36495568|-1|36478550|36495568	ENTH_domain_containing_2_|ENTHD2|GeneScaffold_1187|ENSFM00250000006986|70954|75791|1|70954|75791	ENTH_domain_containing_2_|ENTHD2|17|ENSFM00250000006986|79202077|79212891|-1|79202077|79212891	ENTH_domain_containing_2_|Enthd2|11|ENSFM00250000006986|120090531|120098731|-1|120090531|120098731
CUFF_1041_m.7426	0.851562	4.62611	0.000299548	0.00607842	0.0390385	0.197582
CUFF_32576_m.153744	0.851359	2.81815	0.0079272	0.0658738	0.0398081	0.19952	MAP7_domain_containing_2_|MAP7D2_(1_of_2)|JH556746.1|ENSFM00250000005199|1738235|1756217|1|1738235|1756217	Uncharacterized_protein_|MAP7D2|14|ENSFM00250000005199|14209437|14219760|-1|14209437|14219760	MAP7_domain_containing_2_|MAP7D2_(1_of_2)|GL831183.1|ENSFM00250000005199|2780616|2792999|-1|2780616|2792999	MAP7_domain_containing_2_|MAP7D2|groupVII|ENSFM00250000005199|22211115|22218251|-1|22211115|22218251	*	MAP7_domain_containing_2_|MAP7D2_(1_of_2)|7|ENSFM00250000005199|4909025|4915527|-1|4909025|4915527	*	*	*	*
comp75203_c0_m.121993	0.850792	2.9042	0.00397351	0.0408938	0.0472269	0.217318
CUFF_21888_m.310818	0.850493	1.36181	0.00499437	0.0485577	0.104997	0.324032
CUFF_38657_m.180696	0.850343	2.63006	0.000281878	0.0058114	0.0522751	0.228638	||JH557536.1|ENSFM00710001441717|9387|39639|-1|9387|39639	Uncharacterized_protein_||23|ENSFM00710001441717|154326|183912|-1|154326|183912	Uncharacterized_protein_||GL831168.1|ENSFM00710001441717|1633777|1677934|-1|1636773|1656436	||groupIV|ENSFM00710001441717|20917221|20932399|-1|20917221|20932399	Uncharacterized_protein_||scaffold_273|ENSFM00710001441717|284630|302700|1|284630|302700	Uncharacterized_protein_||19|ENSFM00710001441717|5962994|5973861|-1|5962994|5973861	*	*	*	*
CUFF_52268_m.246430	0.850154	1.22366	0.0103886	0.079284	0.0470238	0.21685
comp78205_c3_m.158880	0.849718	1.03368	0.0111876	0.0830129	0.070286	0.265115
CUFF_48782_m.230454	0.848963	2.08706	0.000729442	0.0116784	0.0370302	0.192432	brain_protein_I3_|BRI3|JH556894.1|ENSFM00670001242320|317778|323618|1|317778|323618	Uncharacterized_protein_|BRI3|8|ENSFM00670001242320|13175164|13177613|-1|13175164|13177532	Uncharacterized_protein_|BRI3|GL831257.1|ENSFM00670001242320|1791032|1796300|1|1791032|1796300	*	Uncharacterized_protein_|BRI3|scaffold_141|ENSFM00670001242320|391423|393146|-1|391423|393146	brain_protein_I3_|BRI3|3|ENSFM00670001242320|9248328|9249791|1|9248328|9249791	brain_protein_I3_|bri3|3|ENSFM00670001242320|62000819|62007818|1|62000819|62007818	*	brain_protein_I3_|BRI3|7|ENSFM00600000922236|97881691|97937162|1|97910987|97920836	brain_protein_I3_|Bri3|5|ENSFM00600000922236|144244437|144446757|1|144255234|144264574
CUFF_23269_m.111366	0.848566	2.9494	0.00172259	0.0223572	0.0534902	0.231279	*	*	Uncharacterized_protein_|C17ORF56|GL831136.1|ENSFM00250000006986|7070438|7074640|1|7070438|7074640	*	*	*	*	*	*	*
comp82422_c0_m.242856	0.847201	6.71085	0.000911916	0.0138524	0.0611924	0.247371	||JH557058.1|ENSFM00710001442125|267709|310619|1|267709|310619	*	*	*	Uncharacterized_protein_||scaffold_348|ENSFM00550000743135|71415|168029|1|71415|147214	*	*	*	*	*
CUFF_27064_m.125498	0.846737	4.16774	1.21e-05	0.00048991	0.0727119	0.269652	vitamin_D_(1,25-_dihydroxyvitamin_D3)_receptor_|VDR_(2_of_2)|JH556682.1|ENSFM00630001050580|2778880|2804958|1|2778880|2804958	vitamin_D_receptor_beta_|VDRBETA|5|ENSFM00630001050580|30249290|30260885|-1|30249290|30260885	vitamin_D_(1,25-_dihydroxyvitamin_D3)_receptor_|VDR_(2_of_2)|GL831146.1|ENSFM00630001050580|5786023|5796971|-1|5786023|5796971	vitamin_D_(125-_dihydroxyvitamin_D3)_receptor_|VDR_(2_of_2)|groupXVII|ENSFM00630001050580|7058039|7067508|-1|7058039|7067508	vitamin_D_(1,25-_dihydroxyvitamin_D3)_receptor_|VDR_(1_of_2)|scaffold_169|ENSFM00630001050580|507503|514882|-1|507503|514641	vitamin_D_(1,25-_dihydroxyvitamin_D3)_receptor_|VDR_(1_of_2)|11|ENSFM00630001050580|687306|694238|-1|687306|694238	*	vitamin_D_(125-_dihydroxyvitamin_D3)_receptor_|VDR_(1_of_2)|GeneScaffold_3650|ENSFM00630001050580|350970|365985|-1|350970|365985	*	*
CUFF_17696_m.300765	0.845796	2.60687	0.000850145	0.0131134	0.0460547	0.214604
CUFF_46063_m.218168	0.844319	4.3907	8.57e-06	0.000371498	0.179057	0.423151	polymerase_(RNA)_I_polypeptide_B,_128kDa_|POLR1B|JH556663.1|ENSFM00500000270114|6251248|6265760|-1|6251248|6265760	DNA-directed_RNA_polymerase_|POLR1B|15|ENSFM00500000270114|2789399|2796038|-1|2789399|2796038	DNA-directed_RNA_polymerase_|POLR1B|GL831145.1|ENSFM00500000270114|7503073|7513797|1|7503073|7513797	polymerase_(RNA)_I_polypeptide_B_128kDa_|POLR1B|groupVI|ENSFM00500000270114|2444071|2449559|-1|2444071|2449559	DNA-directed_RNA_polymerase_|POLR1B|scaffold_357|ENSFM00500000270114|129100|133960|1|129100|133960	polymerase_(RNA)_I_polypeptide_B,_128kDa_|POLR1B|Un_random|ENSFM00500000270114|38073147|38078599|-1|38073147|38078599	polymerase_(RNA)_I_polypeptide_B_|polr1b|13|ENSFM00500000270114|42570587|42593458|1|42570587|42593448	polymerase_(RNA)_I_polypeptide_B_128kDa_|POLR1B|GeneScaffold_4557|ENSFM00500000270114|100250|108933|-1|100250|108933	polymerase_(RNA)_I_polypeptide_B_128kDa_|POLR1B|2|ENSFM00500000270114|113299492|113334635|1|113299613|113333727	polymerase_(RNA)_I_polypeptide_B_|Polr1b|2|ENSFM00500000270114|129100995|129126594|1|129100995|129126594
CUFF_18666_m.303559	0.843681	5.54853	0.00110008	0.0158847	0.0480553	0.219215	creatine_kinase,_brain_|CKB_(2_of_2)|JH557796.1|ENSFM00440000236841|10142|18537|-1|10142|18537	creatine_kinase_brain_|CKB_(1_of_2)|22|ENSFM00440000236841|20958707|20961068|1|20958707|20961068	creatine_kinase,_brain_|CKB_(2_of_2)|GL831591.1|ENSFM00440000236841|124597|134684|-1|124597|134684	creatine_kinase_brain_|CKB_(2_of_2)|groupXVIII|ENSFM00440000236841|16117812|16123246|1|16117812|16123236	creatine_kinase,_brain_|CKB_(3_of_3)|scaffold_120|ENSFM00440000236841|870693|873481|1|870693|873481	creatine_kinase,_brain_|CKB_(3_of_3)|14|ENSFM00440000236841|10182261|10185933|-1|10182261|10185933	creatine_kinase,_brain_b_|ckbb|20|ENSFM00440000236841|20888907|20893949|-1|20888907|20893945	creatine_kinase_brain_|CKB_(2_of_2)|GeneScaffold_2772|ENSFM00440000236841|78043|82006|1|78043|82006	*	*
CUFF_36730_m.173674	0.843488	4.56152	0.002422	0.0287251	0.100669	0.317284
CUFF_49869_m.237123	0.842949	3.04937	0.000130171	0.00317697	0.0524304	0.228977	chromosome_16_open_reading_frame_70_|C16orf70|JH556666.1|ENSFM00250000004394|2339204|2349601|1|2339204|2349601	*	Uncharacterized_protein_|C16ORF70|GL831185.1|ENSFM00250000004394|66898|75252|-1|66898|75252	chromosome_16_open_reading_frame_70_|C16orf70|groupXIX|ENSFM00250000004394|19777430|19786506|-1|19777430|19786506	Uncharacterized_protein_|C16ORF70|scaffold_516|ENSFM00250000004394|10019|15362|-1|10019|15362	chromosome_16_open_reading_frame_70_|C16orf70_(2_of_2)|Un_random|ENSFM00250000004394|44316083|44316933|1|44316083|44316933	chromosome_16_open_reading_frame_70_|C18H16orf70|18|ENSFM00250000004394|17153027|17166178|1|17153027|17166178	chromosome_16_open_reading_frame_70_|C16orf70|GeneScaffold_2806|ENSFM00250000004394|9774|16604|-1|9774|16604	chromosome_16_open_reading_frame_70_|C16orf70|16|ENSFM00250000004394|67143861|67182442|1|67143891|67182442	RIKEN_cDNA_D230025D16_gene_|D230025D16Rik|8|ENSFM00250000004394|105225145|105253053|1|105225145|105253053
CUFF_2429_m.60103	0.842823	2.21313	0.00774624	0.064824	0.0462139	0.214974	ATPase,_H+_transporting,_lysosomal_56/58kDa,_V1_subunit_B2_|ATP6V1B2|JH557049.1|ENSFM00250000001461|189410|198323|-1|189410|198323	*	ATPase,_H+_transporting,_lysosomal_56/58kDa,_V1_subunit_B2_|ATP6V1B2|GL831271.1|ENSFM00250000001461|1076079|1083385|-1|1076079|1083385	*	Uncharacterized_protein_|ATP6V1B2|scaffold_27|ENSFM00250000001461|1358780|1362693|1|1358807|1362693	ATPase,_H+_transporting,_lysosomal_56/58kDa,_V1_subunit_B2_|ATP6V1B2|4|ENSFM00250000001461|3182252|3185304|-1|3182252|3185304	ATPase,_H+_transporting,_lysosomal_V1_subunit_B2_|atp6v1b2|10|ENSFM00250000001461|19584773|19596695|1|19584773|19596695	*	*	*
CUFF_933_m.6668	0.841875	7.26941	8.28e-05	0.00224731	0.0652977	0.255534	valosin_containing_protein_|VCP|JH556767.1|ENSFM00570000851030|1086653|1097224|-1|1086653|1097224	Uncharacterized_protein_|VCP|9|ENSFM00570000851030|13236388|13243544|1|13236388|13243544	Uncharacterized_protein_|VCP|GL831238.1|ENSFM00570000851030|2136032|2144697|1|2137241|2144594	valosin_containing_protein_|VCP|groupXIII|ENSFM00570000851030|9460867|9469522|1|9460867|9469522	Uncharacterized_protein_|VCP|scaffold_2230|ENSFM00570000851030|15030|18561|-1|15030|18561	valosin_containing_protein_|VCP|12|ENSFM00570000851030|3076231|3083119|-1|3076231|3083119	valosin_containing_protein_|vcp|5|ENSFM00570000851030|43128969|43139562|1|43128969|43139562	valosin_containing_protein_|VCP|GeneScaffold_4643|ENSFM00570000851030|116763|129501|1|116763|129501	valosin_containing_protein_|VCP|9|ENSFM00570000851030|35056061|35073246|-1|35056061|35073246	valosin_containing_protein_|Vcp|4|ENSFM00570000851030|42979963|43000507|-1|42979963|43000507
CUFF_3695_m.251168	0.840547	6.30278	0.000197541	0.00444947	0.0542276	0.232868	||JH556773.1|ENSFM00260000050844|268915|274289|-1|268915|274289	*	Uncharacterized_protein_|CTSZ|GL831146.1|ENSFM00260000050844|3917413|3922817|-1|3917413|3922817	cathepsin_Z_|CTSZ|scaffold_27|ENSFM00260000050844|1010198|1013485|1|1010198|1013485	Uncharacterized_protein_||scaffold_33|ENSFM00260000050844|1047558|1049953|1|1047558|1049953	||11|ENSFM00260000050844|2991325|2994341|1|2991325|2994341	cathepsin_Z_|ctsz|6|ENSFM00260000050844|49723038|49733028|1|49723038|49733028	||GeneScaffold_525|ENSFM00260000050844|2183|6655|1|2183|6655	cathepsin_Z_|CTSZ|20|ENSFM00260000050844|57570240|57582302|-1|57570240|57582302	cathepsin_Z_|Ctsz|2|ENSFM00260000050844|174427493|174439039|-1|174427493|174439039
CUFF_29660_m.135337	0.840347	2.52664	0.00940567	0.0742598	0.0602209	0.2454	cytokine_inducible_SH2-containing_protein_|CISH_(1_of_2)|JH556674.1|ENSFM00540000718405|1365902|1371989|-1|1365902|1371989	cytokine-inducible_SH2-containing_protein_|CISH|5|ENSFM00540000718405|6633947|6634441|-1|6633947|6634441	cytokine_inducible_SH2-containing_protein_|CISH_(2_of_2)|GL831197.1|ENSFM00540000718405|540363|542752|1|540363|542752	cytokine-inducible_SH2-containing_protein_|cish|scaffold_27|ENSFM00540000718405|3572123|3574221|1|3572238|3573823	cytokine-inducible_SH2-containing_protein_|CISH|scaffold_56|ENSFM00540000718405|826262|827993|-1|826262|827993	cytokine_inducible_SH2-containing_protein_|CISH_(1_of_2)|11|ENSFM00540000718405|5240783|5241541|1|5240783|5241541	cytokine_inducible_SH2-containing_protein_|cish|6|ENSFM00540000718405|41434718|41437613|1|41434984|41437613	cytokine_inducible_SH2-containing_protein_|CISH|GeneScaffold_169|ENSFM00540000718405|19004|20665|1|19004|20665	cytokine_inducible_SH2-containing_protein_|CISH|3|ENSFM00500000273262|50643921|50649262|-1|50643927|50649203	cytokine_inducible_SH2-containing_protein_|Cish|9|ENSFM00500000273262|107296026|107302784|1|107296026|107301987
CUFF_28920_m.130799	0.84014	2.69357	0.0048583	0.047429	0.135354	0.367905	N-ethylmaleimide-sensitive_factor_|NSF_(1_of_2)|JH557061.1|ENSFM00250000002072|178821|212169|1|178821|212169	N-ethylmaleimide-sensitive_factor_|NSF_(1_of_2)|ultracontig104|ENSFM00250000002072|177315|196193|1|177315|196193	N-ethylmaleimide-sensitive_factor_|NSF_(1_of_2)|GL831179.1|ENSFM00250000002072|2899932|2935067|1|2899932|2935067	N-ethylmaleimide-sensitive_factor_|NSF_(1_of_2)|groupXI|ENSFM00250000002072|3032992|3053762|1|3033001|3053762	N-ethylmaleimide-sensitive_factor_|NSF_(1_of_2)|scaffold_253|ENSFM00250000002072|90609|99723|-1|91027|99723	*	N-ethylmaleimide-sensitive_factor_a_|nsfa|3|ENSFM00250000002072|34852285|34886337|-1|34852285|34886337	N-ethylmaleimide-sensitive_factor_|NSF_(2_of_2)|GeneScaffold_1915|ENSFM00250000002072|13845|68571|1|13845|68571	N-ethylmaleimide-sensitive_factor_|NSF|17|ENSFM00250000002072|44668035|44834830|1|44668035|44834830	N-ethylmaleimide_sensitive_fusion_protein_|Nsf|11|ENSFM00250000002072|103821782|103954056|-1|103821782|103954056
comp69633_c0_m.83714	0.839973	5.99639	0.000658968	0.0108521	0.0586068	0.242088	*	*	*	*	*	*	*	*	*	*
comp69739_c2_m.84242	0.839897	3.49187	0.000979689	0.0145584	0.0437068	0.209062	*	*	*	*	*	*	*	*	*	*
comp80813_c6_m.207402	0.83895	2.00939	0.0101482	0.0779824	0.110203	0.331968	pellino_E3_ubiquitin_protein_ligase_1_|PELI1_(2_of_2)|JH556678.1|ENSFM00250000001979|950091|960772|-1|950091|960772	pellino_E3_ubiquitin_protein_ligase_1_|PELI1_(2_of_2)|1|ENSFM00250000001979|10692872|10703884|-1|10692872|10703884	Uncharacterized_protein_|PELI1|GL831669.1|ENSFM00250000001979|102968|141423|1|102968|141423	*	pellino_E3_ubiquitin_protein_ligase_1_|PELI1_(2_of_2)|scaffold_102|ENSFM00250000001979|376329|378814|1|376329|378814	*	*	*	*	*
CUFF_44611_m.46321	0.835073	5.31242	0.00041449	0.00778471	0.0485316	0.220299	||JH556786.1|ENSFM00500000270301|1359406|1365003|1|1359406|1365003	Uncharacterized_protein_||15|ENSFM00500000270301|19381354|19383859|1|19381354|19383859	Uncharacterized_protein_||GL831135.1|ENSFM00500000270301|905297|908637|-1|905297|908637	*	*	*	glutathione_S-transferase_omega_1_|gsto1|13|ENSFM00500000270301|25604322|25612941|1|25604322|25612941	*	*	*
CUFF_41511_m.42554	0.834679	2.37497	0.00979603	0.0761388	0.0584371	0.241738
comp63257_c1_m.57813	0.833748	5.90615	9.24e-05	0.00244594	0.0462059	0.214955	N-acylsphingosine_amidohydrolase_(acid_ceramidase)_1_|ASAH1|JH556920.1|ENSFM00500000270714|14778|23674|1|14778|23674	Uncharacterized_protein_|ASAH1|1|ENSFM00500000270714|23824910|23831263|-1|23824910|23831263	Uncharacterized_protein_|ASAH1|GL831212.1|ENSFM00500000270714|1993991|1999820|-1|1994879|1999820	N-acylsphingosine_amidohydrolase_(acid_ceramidase)_1_|ASAH1|groupIX|ENSFM00500000270714|5871663|5875621|1|5871793|5875621	Uncharacterized_protein_|ASAH|scaffold_17|ENSFM00500000270714|2196170|2201047|-1|2196170|2199278	N-acylsphingosine_amidohydrolase_(acid_ceramidase)_1_|ASAH1|18|ENSFM00500000270714|8572368|8575513|-1|8572368|8575513	N-acylsphingosine_amidohydrolase_(acid_ceramidase)_1b_|asah1b|1|ENSFM00500000270714|15396153|15406860|-1|15396153|15406860	N-acylsphingosine_amidohydrolase_(acid_ceramidase)_1_|ASAH1|GeneScaffold_4035|ENSFM00500000270714|639496|642970|1|639496|642970	N-acylsphingosine_amidohydrolase_(acid_ceramidase)_1_|ASAH1|8|ENSFM00500000270714|17913934|17942494|-1|17913935|17942477	N-acylsphingosine_amidohydrolase_1_|Asah1|8|ENSFM00500000270714|41340197|41374773|-1|41340197|41374773
CUFF_31905_m.149232	0.832758	3.82806	0.00045158	0.00826866	0.0909389	0.301561	ubiquitin_specific_peptidase_10_|USP10|JH556980.1|ENSFM00250000004360|399861|416749|-1|399861|416749	Ubiquitin_carboxyl-terminal_hydrolase_|USP10|3|ENSFM00250000004360|19769352|19779722|-1|19769352|19779722	Ubiquitin_carboxyl-terminal_hydrolase_|USP10|GL831150.1|ENSFM00250000004360|3336472|3349352|1|3336472|3349352	ubiquitin_specific_peptidase_10_|USP10|groupII|ENSFM00250000004360|11101817|11113827|-1|11101817|11113827	Ubiquitin_carboxyl-terminal_hydrolase_|USP10|scaffold_14|ENSFM00250000004360|1146434|1154926|-1|1146434|1154926	ubiquitin_specific_peptidase_10_|USP10|5|ENSFM00250000004360|5663439|5672338|1|5663439|5672338	ubiquitin_specific_peptidase_10_|usp10|7|ENSFM00250000004360|70340122|70381668|1|70340368|70381668	ubiquitin_specific_peptidase_10_|USP10|GeneScaffold_3298|ENSFM00250000004360|1558589|1570098|-1|1558589|1570098	ubiquitin_specific_peptidase_10_|USP10|16|ENSFM00250000004360|84733584|84813528|1|84733610|84812800	ubiquitin_specific_peptidase_10_|Usp10|8|ENSFM00250000004360|119910360|119957560|1|119910360|119957555
CUFF_41646_m.42987	0.832436	1.68971	0.00474487	0.0466817	0.0746702	0.273259	stomatin_(EPB72)-like_3_|STOML3_(1_of_2)|JH556673.1|ENSFM00250000000738|1885264|1891287|-1|1885264|1891287	*	*	*	*	*	*	*	*	*
CUFF_41027_m.196936	0.832398	7.46117	0.000214162	0.00473951	0.032774	0.181036	proteasome_(prosome,_macropain)_26S_subunit,_non-ATPase,_3_|PSMD3|JH556969.1|ENSFM00250000003614|83609|92954|1|83609|92954	Uncharacterized_protein_|PSMD3|ultracontig94|ENSFM00250000003614|6040|8844|-1|6040|8844	Uncharacterized_protein_|PSMD3|GL831151.1|ENSFM00250000003614|567413|573576|-1|567413|573576	proteasome_(prosome_macropain)_26S_subunit_non-ATPase_3_|PSMD3|groupXI|ENSFM00250000003614|15909469|15915438|1|15909469|15915438	Uncharacterized_protein_|PSMD3|scaffold_307|ENSFM00250000003614|268427|272346|-1|268427|272346	proteasome_(prosome,_macropain)_26S_subunit,_non-ATPase,_3_|PSMD3|3|ENSFM00250000003614|15390772|15394178|1|15390772|15394178	proteasome_(prosome,_macropain)_26S_subunit,_non-ATPase,_3_|psmd3|19|ENSFM00250000003614|49774635|49784721|-1|49774635|49784721	proteasome_(prosome_macropain)_26S_subunit_non-ATPase_3_|PSMD3|GeneScaffold_3614|ENSFM00250000003614|17396|28447|1|17396|28447	proteasome_(prosome_macropain)_26S_subunit_non-ATPase_3_|PSMD3|17|ENSFM00250000003614|38137050|38154213|1|38137050|38154213	proteasome_(prosome_macropain)_26S_subunit_non-ATPase_3_|Psmd3|11|ENSFM00250000003614|98682554|98695979|1|98682554|98695979
CUFF_15534_m.92233	0.832114	3.85627	5.81e-05	0.00169817	0.123625	0.351603	*	*	*	*	extended_synaptotagmin-like_protein_2_|ESYT2_(2_of_2)|scaffold_260|ENSFM00250000000964|196399|212538|1|196417|212538	*	*	*	*	*
CUFF_13620_m.288484	0.831262	2.37082	0.00691355	0.0601939	0.0606761	0.246325
comp67162_c0_m.71405	0.831	2.96556	0.000586612	0.00995294	0.0678219	0.260426	desumoylating_isopeptidase_1_|DESI1|JH556936.1|ENSFM00250000006106|628533|632626|-1|628533|632626	*	desumoylating_isopeptidase_1_|DESI1|GL831136.1|ENSFM00250000006106|5144306|5147059|-1|5144306|5147059	desumoylating_isopeptidase_1_|DESI1|groupV|ENSFM00250000006106|5847265|5849811|1|5847265|5849811	*	*	*	desumoylating_isopeptidase_1_|DESI1|GeneScaffold_3215|ENSFM00250000006106|123110|132501|1|123110|132501	*	*
CUFF_3637_m.250737	0.830898	3.08031	0.000456963	0.0083563	0.0644039	0.253779	transmembrane_channel-like_3_|TMC3|JH557257.1|ENSFM00500000269946|7992|93189|1|7992|93189	Uncharacterized_protein_|TMC3|scaffold2574|ENSFM00500000269946|4303|11123|1|4303|11123	Uncharacterized_protein_|TMC3|GL831436.1|ENSFM00500000269946|201100|234780|-1|201100|234780	transmembrane_channel-like_3_|TMC3|scaffold_98|ENSFM00500000269946|109532|160688|-1|109532|157012	Uncharacterized_protein_||scaffold_620|ENSFM00500000269946|55313|64289|-1|55313|64241	transmembrane_channel-like_3_|TMC3|Un_random|ENSFM00500000269946|30410127|30417959|-1|30410127|30417959	*	transmembrane_channel-like_3_|TMC3|GeneScaffold_2860|ENSFM00500000269946|35901|167632|-1|35901|167632	transmembrane_channel-like_3_|TMC3|15|ENSFM00500000269946|81623558|81666554|-1|81623558|81666554	transmembrane_channel-like_gene_family_3_|Tmc3|7|ENSFM00500000269946|83584927|83625614|1|83584931|83625614
CUFF_17937_m.96857	0.83071	2.77303	0.000304953	0.00615351	0.10282	0.320655	||JH556749.1|ENSFM00500000271391|84362|85202|1|84362|85202	yippee-like_b_|YPELB|24|ENSFM00500000271391|4556694|4559734|1|4556694|4559734	Uncharacterized_protein_||GL831178.1|ENSFM00500000271391|2546243|2550548|1|2546243|2550548	||groupXVIII|ENSFM00500000271391|7469627|7471619|1|7469627|7471619	Uncharacterized_protein_||scaffold_94|ENSFM00500000271391|94273|94907|1|94273|94907	*	*	||GeneScaffold_1429|ENSFM00500000271391|281955|283323|1|281955|283323	*	*
CUFF_50660_m.58540	0.83034	2.64138	0.00547905	0.0516821	0.0536328	0.231588	*	*	*	*	*	*	*	*	*	*
CUFF_8746_m.77470	0.830188	2.79486	0.00665065	0.0590831	0.0664421	0.257764	RAD1_homolog_(S._pombe)_|RAD1|JH556689.1|ENSFM00250000005290|241709|247370|1|241709|247370	Uncharacterized_protein_|RAD1|12|ENSFM00250000005290|9107064|9109875|1|9107095|9109650	Uncharacterized_protein_|RAD1|GL831236.1|ENSFM00250000005290|2163659|2167150|-1|2163659|2167150	RAD1_homolog_(S._pombe)_|RAD1|groupXIV|ENSFM00250000005290|4020462|4023024|1|4020462|4023024	Uncharacterized_protein_|RAD1|scaffold_44|ENSFM00250000005290|1100560|1102757|1|1100560|1102757	RAD1_homolog_(S._pombe)_|RAD1|4|ENSFM00250000005290|6416908|6418133|1|6416908|6418133	RAD1_homolog_(S._pombe)_|rad1|15|ENSFM00250000005290|23134045|23138148|-1|23134045|23138148	RAD1_homolog_(S._pombe)_|RAD1|GeneScaffold_4500|ENSFM00250000005290|7658|9408|1|7658|9408	RAD1_homolog_(S._pombe)_|RAD1|5|ENSFM00250000005290|34905369|34919094|-1|34908277|34919094	RAD1_homolog_(S._pombe)_|Rad1|15|ENSFM00250000005290|10486018|10499063|1|10486018|10493689
CUFF_18162_m.98475	0.829184	2.00462	0.00644967	0.0578763	0.0833334	0.288675	*	*	*	*	*	*	*	*	*	*
comp71099_c0_m.91856	0.829176	3.72377	2.91e-05	0.000993521	0.0595714	0.244073	solute_carrier_family_12_(potassium/chloride_transporters),_member_9_|SLC12A9|JH556746.1|ENSFM00400000131832|155262|166924|1|155262|166924	*	Uncharacterized_protein_|SLC12A9|GL831356.1|ENSFM00400000131832|116100|128840|-1|116100|128840	solute_carrier_family_12_(potassium/chloride_transporters)_member_9_|SLC12A9|groupVII|ENSFM00400000131832|17946329|17953886|1|17946329|17953886	Uncharacterized_protein_|SLC12A9|scaffold_6|ENSFM00400000131832|1928523|1933616|1|1928523|1933616	solute_carrier_family_12_(potassium/chloride_transporters),_member_9_|SLC12A9_(1_of_2)|7|ENSFM00400000131832|5750515|5755064|-1|5750515|5755064	*	*	*	solute_carrier_family_12_(potassium/chloride_transporters)_member_9_|Slc12a9|5|ENSFM00400000131832|137314558|137333597|-1|137314558|137333597
comp76627_c1_m.136225	0.829174	4.76693	0.000153989	0.00361971	0.0610377	0.247058	protein_S_(alpha)_|PROS1|JH556833.1|ENSFM00250000002724|942277|951359|1|942277|951359	Uncharacterized_protein_|PROS1|3|ENSFM00250000002724|14948732|14956701|-1|14948732|14956701	Uncharacterized_protein_|PROS1|GL831173.1|ENSFM00250000002724|2048769|2061933|1|2048769|2061933	protein_S_(alpha)_|PROS1|groupII|ENSFM00250000002724|7709432|7715812|1|7709432|7715812	Uncharacterized_protein_|PROS1|scaffold_1|ENSFM00250000002724|5603038|5607683|-1|5603038|5607683	protein_S_(alpha)_|PROS1|5|ENSFM00250000002724|8290773|8295751|1|8291773|8295751	protein_S_(alpha)_|pros1|1|ENSFM00250000002724|217983|228857|-1|217983|228857	protein_S_(alpha)_|PROS1|GeneScaffold_489|ENSFM00250000002724|35282|47877|1|35282|47877	protein_S_(alpha)_|PROS1|3|ENSFM00250000002724|93591881|93692910|-1|93591881|93692910	protein_S_(alpha)_|Pros1|16|ENSFM00250000002724|62854307|62929346|1|62854307|62929346
comp81442_c0_m.220524	0.828909	3.73762	4.13e-05	0.00130149	0.113363	0.336695	*	*	*	*	*	WD_repeat_domain_7_|WDR7|Un_random|ENSFM00250000001912|26245534|26263766|-1|26245534|26263766	*	*	*	*
CUFF_36473_m.172200	0.827819	4.83648	4.12e-05	0.00129885	0.0651614	0.255267	vacuolar_protein_sorting_39_homolog_(S._cerevisiae)_|VPS39|JH556988.1|ENSFM00250000002875|481495|500860|-1|481495|500860	Uncharacterized_protein_|VPS39|22|ENSFM00250000002875|24615741|24630268|-1|24615741|24630268	Uncharacterized_protein_|VPS39|GL831153.1|ENSFM00250000002875|185296|205533|-1|185296|205533	vacuolar_protein_sorting_39_homolog_(S._cerevisiae)_|VPS39|groupXV|ENSFM00250000002875|1651030|1663567|-1|1651030|1663567	Uncharacterized_protein_|VPS39|scaffold_388|ENSFM00250000002875|101176|108513|-1|101176|108513	vacuolar_protein_sorting_39_homolog_(S._cerevisiae)_|VPS39|10|ENSFM00250000002875|12165853|12173586|-1|12165853|12173586	vacuolar_protein_sorting_39_homolog_(S._cerevisiae)_|vps39|17|ENSFM00250000002875|50604778|50640374|1|50604778|50640374	vacuolar_protein_sorting_39_homolog_(S._cerevisiae)_|VPS39|GeneScaffold_3471|ENSFM00250000002875|14726|54240|-1|14726|54240	vacuolar_protein_sorting_39_homolog_(S._cerevisiae)_|VPS39|15|ENSFM00250000002875|42450899|42500514|-1|42452952|42500351	vacuolar_protein_sorting_39_(yeast)_|Vps39|2|ENSFM00250000002875|120316461|120353137|-1|120316461|120353137
CUFF_31832_m.148689	0.827674	4.4639	0.00447099	0.0448945	0.109426	0.330796	transmembrane_protein_41B_|TMEM41B|JH557085.1|ENSFM00500000271395|221480|229594|1|221480|229594	Uncharacterized_protein_|TMEM41B|3|ENSFM00500000271395|18333881|18341022|-1|18333881|18341022	Uncharacterized_protein_|TMEM41B|GL831150.1|ENSFM00500000271395|4780596|4791081|1|4780596|4791081	transmembrane_protein_41B_|TMEM41B|groupII|ENSFM00500000271395|10093097|10098459|-1|10093097|10098459	Uncharacterized_protein_|TMEM41B|scaffold_14|ENSFM00500000271395|301524|304921|-1|301524|304921	transmembrane_protein_41B_|TMEM41B|5|ENSFM00500000271395|6442524|6444742|1|6442524|6444742	transmembrane_protein_41B_|tmem41b|7|ENSFM00500000271395|66964356|66975055|-1|66964356|66974907	transmembrane_protein_41B_|TMEM41B|GeneScaffold_3298|ENSFM00500000271395|395090|399892|-1|395090|399892	transmembrane_protein_41B_|TMEM41B|11|ENSFM00500000271395|9302201|9336327|-1|9302201|9336114	transmembrane_protein_41B_|Tmem41b|7|ENSFM00500000271395|109972187|109986929|-1|109972187|109986451
CUFF_38469_m.179736	0.826362	1.92987	0.00649038	0.0581592	0.0422572	0.205566	leucine_rich_repeat_neuronal_3_|LRRN3|JH556693.1|ENSFM00250000001289|890094|892223|1|890094|892223	Uncharacterized_protein_|LRRN3|23|ENSFM00250000001289|5376231|5378360|-1|5376231|5378360	leucine_rich_repeat_neuronal_3_|LRRN3_(1_of_2)|GL831226.1|ENSFM00250000001289|668077|670206|1|668077|670206	leucine_rich_repeat_neuronal_3_|LRRN3|groupIV|ENSFM00250000001289|19502772|19504901|-1|19502772|19504901	leucine_rich_repeat_neuronal_3_|LRRN3_(1_of_2)|scaffold_262|ENSFM00250000001289|259430|262298|-1|259430|262298	leucine_rich_repeat_neuronal_3_|LRRN3|19|ENSFM00250000001289|5064306|5066432|-1|5064306|5066432	leucine_rich_repeat_neuronal_3_|LRRN3|Zv9_scaffold3518|ENSFM00250000001289|419703|421823|1|419703|421823	leucine_rich_repeat_neuronal_3_|LRRN3|GeneScaffold_3884|ENSFM00250000001289|84466|86595|-1|84466|86595	leucine_rich_repeat_neuronal_3_|LRRN3|7|ENSFM00250000001289|110731062|110765510|1|110731062|110764988	leucine_rich_repeat_protein_3_neuronal_|Lrrn3|12|ENSFM00250000001289|41451673|41485751|-1|41451673|41485751
CUFF_26699_m.124500	0.826118	1.20218	0.00522048	0.0499378	0.0489023	0.221139
comp65915_c0_m.66668	0.821021	2.10255	0.00166031	0.021742	0.0647401	0.254441	*	*	*	*	*	*	*	*	*	*
CUFF_11383_m.279374	0.820055	2.29884	0.00379716	0.0395504	0.0943318	0.307135	ADAM_metallopeptidase_domain_22_|ADAM22|JH556909.1|ENSFM00410000138484|65634|140863|1|65634|140863	Uncharacterized_protein_|ADAM22|16|ENSFM00410000138484|14894815|14956982|1|14894815|14956982	Uncharacterized_protein_|ADAM22|GL831229.1|ENSFM00410000138484|1179203|1245097|1|1180144|1245097	ADAM_metallopeptidase_domain_22_|ADAM22|groupXX|ENSFM00410000138484|13425309|13464336|-1|13425309|13464336	Uncharacterized_protein_|ADAM22|scaffold_48|ENSFM00410000138484|46802|76112|-1|46802|76112	ADAM_metallopeptidase_domain_22_|ADAM22|8|ENSFM00410000138484|7743605|7770541|1|7743605|7770541	ADAM_metallopeptidase_domain_22_|ADAM22|16|ENSFM00410000138484|45996073|46132330|1|45996073|46132330	ADAM_metallopeptidase_domain_22_|ADAM22|GeneScaffold_2326|ENSFM00410000138484|439722|504259|-1|439722|504259	ADAM_metallopeptidase_domain_22_|ADAM22|7|ENSFM00410000138484|87563458|87832204|1|87563702|87825897	a_disintegrin_and_metallopeptidase_domain_22_|Adam22|5|ENSFM00410000138484|8072352|8368160|-1|8072352|8368081
CUFF_12429_m.85943	0.818494	3.16095	0.0100019	0.0772019	0.0556256	0.235851	NDRG_family_member_4_|NDRG4|JH556669.1|ENSFM00250000000535|1655439|1669752|1|1655439|1669752	*	Uncharacterized_protein_|NDRG4|GL831139.1|ENSFM00250000000535|3214315|3228863|1|3214315|3228863	NDRG_family_member_4_|NDRG4|groupXIX|ENSFM00250000000535|813197|842822|-1|813197|842822	NDRG_family_member_4_|NDRG4_(2_of_2)|scaffold_2536|ENSFM00250000000535|231|6577|1|231|6577	NDRG_family_member_4_|NDRG4|13|ENSFM00250000000535|657590|673928|-1|657590|673928	N-myc_downstream_regulated_gene_4_|ndrg4|25|ENSFM00250000000535|12569110|12618686|1|12569125|12618686	*	NDRG_family_member_4_|NDRG4|16|ENSFM00250000000535|58496750|58547532|1|58497928|58547523	N-myc_downstream_regulated_gene_4_|Ndrg4|8|ENSFM00250000000535|95676980|95715119|1|95678085|95714956
comp77152_c0_m.143028	0.81639	1.59696	0.00583581	0.0539683	0.0684282	0.261588	fibronectin_type_III_and_SPRY_domain_containing_1_|FSD1|JH556665.1|ENSFM00250000002725|1732948|1742170|1|1732948|1742170	Uncharacterized_protein_|FSD1|4|ENSFM00250000002725|28295444|28304025|1|28295444|28304025	Uncharacterized_protein_|FSD1|GL831140.1|ENSFM00250000002725|5914901|5926830|-1|5914901|5926830	fibronectin_type_III_and_SPRY_domain_containing_1_|FSD1|groupVIII|ENSFM00250000002725|18962526|18973307|-1|18962526|18973307	Uncharacterized_protein_|FSD1|scaffold_25|ENSFM00250000002725|1649416|1655363|-1|1649416|1655363	fibronectin_type_III_and_SPRY_domain_containing_1_|FSD1|1|ENSFM00250000002725|12910397|12914748|1|12910397|12914748	fibronectin_type_III_and_SPRY_domain_containing_1_|fsd1|8|ENSFM00250000002725|19148776|19172275|1|19148776|19172275	fibronectin_type_III_and_SPRY_domain_containing_1_|FSD1|GeneScaffold_513|ENSFM00250000002725|8374|33254|-1|8374|33254	fibronectin_type_III_and_SPRY_domain_containing_1_|FSD1|19|ENSFM00250000002725|4304597|4323840|1|4304597|4323833	fibronectin_type_3_and_SPRY_domain-containing_protein_|Fsd1|17|ENSFM00250000002725|55986511|55996881|1|55986511|55996881
CUFF_44650_m.46619	0.816021	3.23237	0.0146974	0.0999549	0.0382103	0.195475
CUFF_37449_m.35270	0.81567	2.16346	0.00531315	0.0505188	0.0595369	0.244002	syntabulin_(syntaxin-interacting)_|SYBU|JH556935.1|ENSFM00250000002727|646526|655687|1|646526|655687	Uncharacterized_protein_|SYBU|ultracontig182|ENSFM00250000002727|103802|110822|-1|104717|110822	Uncharacterized_protein_|SYBU|GL831268.1|ENSFM00250000002727|416404|423827|1|416404|423827	syntabulin_(syntaxin-interacting)_|SYBU|groupXX|ENSFM00250000002727|3653039|3662115|-1|3653039|3662115	Uncharacterized_protein_|SYBU|scaffold_145|ENSFM00250000002727|510036|515311|-1|510036|514694	syntabulin_(syntaxin-interacting)_|SYBU|8|ENSFM00250000002727|2047543|2052061|-1|2047543|2052061	syntabulin_(syntaxin-interacting)_|sybu|16|ENSFM00250000002727|41813327|41834018|1|41821467|41833399	syntabulin_(syntaxin-interacting)_|SYBU|GeneScaffold_293|ENSFM00250000002727|1261118|1266222|-1|1261118|1266222	syntabulin_(syntaxin-interacting)_|SYBU|8|ENSFM00250000002727|110586207|110704020|-1|110586405|110661008	syntabulin_(syntaxin-interacting)_|Sybu|15|ENSFM00250000002727|44671859|44788063|-1|44671859|44788063
CUFF_3918_m.252332	0.815539	2.71731	0.00786501	0.0655291	0.0472146	0.217289	*	Uncharacterized_protein_|PCDHAC2|14|ENSFM00710001441601|19238861|19263410|1|19238861|19263410	*	protocadherin_alpha_subfamily_C_2_|PCDHAC2_(1_of_2)|groupVII|ENSFM00710001441601|16829719|16845611|1|16829719|16845611	protocadherin_alpha_subfamily_C,_2_|PCDHAC2|scaffold_6|ENSFM00710001441601|353241|383559|-1|353323|364950	protocadherin_alpha_subfamily_C,_2_|PCDHAC2_(1_of_2)|7|ENSFM00710001441601|7291330|7320221|1|7308946|7320126	protocadherin_alpha_subfamily_C,_2_|PCDHAC2_(1_of_2)|10|ENSFM00710001441601|21695879|21727403|1|21695879|21727403	protocadherin_alpha_subfamily_C_2_|PCDHAC2_(2_of_2)|GeneScaffold_4298|ENSFM00710001441601|124515|165690|1|124515|165690	*	*
CUFF_6127_m.260994	0.815343	5.23787	0.000290366	0.00592846	0.0463215	0.215224	kelch-like_24_(Drosophila)_|KLHL24|JH556667.1|ENSFM00540000717906|1652546|1663775|-1|1652546|1663775	Uncharacterized_protein_|KLHL24|17|ENSFM00540000717906|23902837|23911930|-1|23902837|23911930	Uncharacterized_protein_|KLHL24|GL831134.1|ENSFM00540000717906|7966512|7984683|1|7966512|7984683	kelch-like_24_(Drosophila)_|KLHL24|groupIII|ENSFM00540000717906|6770387|6781009|1|6770387|6781009	Uncharacterized_protein_|KLHL24|scaffold_73|ENSFM00540000717906|918466|926777|1|918466|926777	kelch-like_24_(Drosophila)_|KLHL24|15|ENSFM00540000717906|5238163|5247961|-1|5238163|5247961	kelch-like_24_(Drosophila)_|KLHL24_(1_of_2)|24|ENSFM00540000717906|26558510|26585443|-1|26561934|26584044	kelch-like_24_(Drosophila)_|KLHL24|GeneScaffold_3660|ENSFM00540000717906|113441|128326|1|113441|128326	kelch-like_24_(Drosophila)_|KLHL24|3|ENSFM00540000717906|183353356|183398733|1|183353356|183397266	kelch-like_24_(Drosophila)_|Klhl24|16|ENSFM00540000717906|20097554|20127744|1|20097554|20127744
CUFF_5994_m.260033	0.815119	3.9757	0.000374666	0.00721517	0.0485319	0.2203
CUFF_51601_m.242930	0.815041	1.29713	0.00810096	0.066966	0.0855938	0.292564
CUFF_16232_m.296922	0.814838	1.6751	0.00348956	0.0374349	0.0578555	0.240532
CUFF_36866_m.174676	0.814429	2.91477	0.00147127	0.019743	0.0473549	0.217612	*	Uncharacterized_protein_|KCNC3|19|ENSFM00260000050384|7225314|7254218|1|7225314|7254218	potassium_voltage-gated_channel,_Shaw-related_subfamily,_member_3_|KCNC3_(1_of_2)|GL831136.1|ENSFM00260000050384|9186088|9226991|-1|9194628|9226991	potassium_voltage-gated_channel_Shaw-related_subfamily_member_3_|KCNC3_(2_of_2)|groupV|ENSFM00260000050384|9942067|9963447|1|9942067|9963447	potassium_voltage-gated_channel,_Shaw-related_subfamily,_member_3_|KCNC3_(2_of_2)|scaffold_3|ENSFM00260000050384|605963|628584|1|605963|628584	*	potassium_voltage-gated_channel,_Shaw-related_subfamily,_member_3b_|kcnc3b|24|ENSFM00260000050384|38593472|38682990|1|38593472|38682990	potassium_voltage-gated_channel_Shaw-related_subfamily_member_3_|KCNC3_(1_of_2)|GeneScaffold_1918|ENSFM00260000050384|221261|243692|1|221261|243692	*	*
CUFF_18497_m.302580	0.813792	4.42636	0.00012387	0.00304668	0.104471	0.32322	TSC22_domain_family,_member_1_|TSC22D1_(2_of_2)|JH558480.1|ENSFM00650001140076|2986|20609|-1|2986|20609	Uncharacterized_protein_|OLA.3151|2|ENSFM00650001140076|21915000|21932819|1|21915000|21932819	TSC22_domain_family,_member_1_|TSC22D1_(2_of_2)|GL831181.1|ENSFM00670001256213|4166290|4192769|-1|4166290|4192769	TSC22_domain_family_member_1_|TSC22D1_(2_of_2)|groupI|ENSFM00600000921392|19993992|20006809|-1|19993992|20006809	TSC22_domain_family,_member_1_|TSC22D1_(2_of_2)|scaffold_57|ENSFM00650001140076|198987|212373|-1|198987|212373	*	*	*	*	*
CUFF_23297_m.111426	0.813736	7.534	0.00713334	0.0615113	0.0549135	0.234336	*	*	*	*	*	*	*	*	*	*
CUFF_917_m.6408	0.81338	5.19274	4.72e-05	0.00143893	0.0787737	0.280667	solute_carrier_family_24_(sodium/lithium/calcium_exchanger),_member_6_|SLC24A6|JH556767.1|ENSFM00500000272037|1248652|1257926|-1|1248652|1257926	Uncharacterized_protein_|SLC24A6|9|ENSFM00500000272037|13089702|13096667|1|13089702|13096667	Uncharacterized_protein_|SLC24A6|GL831238.1|ENSFM00500000272037|1968752|1976370|1|1968752|1976370	solute_carrier_family_24_(sodium/lithium/calcium_exchanger)_member_6_|SLC24A6|groupXIII|ENSFM00500000272037|9337546|9342577|1|9337546|9342577	Uncharacterized_protein_|SLC24A6|scaffold_50|ENSFM00500000272037|1038729|1042097|1|1038729|1042097	solute_carrier_family_24_(sodium/lithium/calcium_exchanger),_member_6_|SLC24A6|12|ENSFM00500000272037|6098298|6101385|-1|6098298|6101385	Uncharacterized_protein_|FP103011.3|7|ENSFM00500000272037|40765224|40771350|-1|40765224|40771350	solute_carrier_family_24_(sodium/lithium/calcium_exchanger)_member_6_|SLC24A6|GeneScaffold_4640|ENSFM00500000272037|33329|48560|1|33329|48560	solute_carrier_family_24_(sodium/lithium/calcium_exchanger)_member_6_|SLC24A6|12|ENSFM00500000272037|113736564|113797298|-1|113736572|113772925	solute_carrier_family_24_(sodium/potassium/calcium_exchanger)_member_6_|Slc24a6|5|ENSFM00500000272037|120511168|120534024|1|120511168|120534024
CUFF_52270_m.246451	0.813313	3.85882	0.000481455	0.00866527	0.0651645	0.255273	potassium_channel_tetramerisation_domain_containing_3_|KCTD3|JH556668.1|ENSFM00250000002046|4206430|4215624|-1|4206430|4215624	Uncharacterized_protein_|KCTD3|3|ENSFM00250000002046|23875676|23886883|1|23875676|23886883	Uncharacterized_protein_|KCTD3|GL831287.1|ENSFM00250000002046|1088663|1100643|1|1088663|1100643	potassium_channel_tetramerisation_domain_containing_3_|KCTD3|groupII|ENSFM00250000002046|14055313|14064286|1|14055313|14064286	Uncharacterized_protein_|KCTD3|scaffold_28|ENSFM00250000002046|312230|318949|-1|312230|318949	potassium_channel_tetramerisation_domain_containing_3_|KCTD3|5|ENSFM00250000002046|3337014|3343176|-1|3337014|3343176	potassium_channel_tetramerisation_domain_containing_3_|kctd3|17|ENSFM00250000002046|29404716|29429424|1|29404716|29429424	potassium_channel_tetramerisation_domain_containing_3_|KCTD3|GeneScaffold_3359|ENSFM00250000002046|31992|50992|1|31992|50992	potassium_channel_tetramerisation_domain_containing_3_|KCTD3|1|ENSFM00250000002046|215740735|215795149|1|215740735|215795149	potassium_channel_tetramerisation_domain_containing_3_|Kctd3|1|ENSFM00250000002046|188971098|189007840|-1|188971098|189007840
comp80349_c0_m.197967	0.810572	3.49131	0.000236659	0.00503212	0.0473087	0.217506	*	*	Rho_GTPase_activating_protein_12_|ARHGAP12_(2_of_2)|GL831219.1|ENSFM00250000000913|2670303|2740966|-1|2670303|2740966	Rho_GTPase_activating_protein_12_|ARHGAP12_(2_of_2)|scaffold_37|ENSFM00250000000913|2177494|2216214|-1|2177494|2216214	*	Rho_GTPase_activating_protein_12_|ARHGAP12_(1_of_2)|Un_random|ENSFM00250000000913|91268558|91278822|-1|91268558|91278822	Rho_GTPase_activating_protein_12b_|arhgap12b|12|ENSFM00250000000913|28193041|28296812|1|28193041|28296812	Rho_GTPase_activating_protein_12_|ARHGAP12_(1_of_2)|GeneScaffold_3105|ENSFM00250000000913|63205|109671|-1|63205|109671	Rho_GTPase_activating_protein_12_|ARHGAP12|10|ENSFM00250000000913|32094365|32217742|-1|32095234|32217735	Rho_GTPase_activating_protein_12_|Arhgap12|18|ENSFM00250000000913|6024448|6136098|-1|6026302|6136098
comp73681_c0_m.109180	0.810055	4.25116	0.00549605	0.0518168	0.0638334	0.252653	*	*	*	kinesin_family_member_1A_|KIF1A_(2_of_2)|groupIII|ENSFM00540000717903|1661866|1678091|1|1661866|1678091	kinesin_family_member_1A_|KIF1A_(1_of_2)|scaffold_73|ENSFM00540000717903|223144|236148|-1|223144|236148	*	*	*	kinesin_family_member_1A_|KIF1A|2|ENSFM00540000717903|241653181|241759725|-1|241653183|241759725	*
[truncated: 2,054 more rows]
