# Supplementary material for: Transcriptome assemblies for studying sex-biased gene expression in the guppy, Poecilia reticulata
Source: BMC Genomics. 2014 May 26;15(1):400. doi: 10.1186/1471-2164-15-400 (PMC4059875; doi:10.1186/1471-2164-15-400)
Supplement: Supplementary file 8 — Additional file 8: Table S6: Genes with sex-biased expression in gonads. Sex-biased genes (FDR < 0.1) are shown with expression values and gene annotations (if available) obtained from annotated orthologs in other vertebrates. (XLSX 5 MB) [file 12864_2014_6114_MOESM8_ESM.xlsx]

## Sheet: TableS6_DE_Gonad_Orthologs.txt
Gene	logFC	logCPM	PValue	FDR	Dispersion	Coefficient of Variation	Platyfish	Medaka	Tilapia	Stickleback	Zebrafish	Human	Mouse	Cod	Tetraodon	Fugu
CUFF_5995_m.260056	14.3799	6.75127	4.04e-65	4.77e-63	0.152519	0.390536	ankyrin_repeat_domain_45_|ANKRD45|JH556675.1|ENSFM00690001366326|1060830|1063112|1|1060830|1063112	*	*	ankyrin_repeat_domain_45_|ANKRD45|groupIII|ENSFM00250000009385|6295667|6297393|-1|6295667|6297393	*	*	ankyrin_repeat_domain_45_|ankrd45|2|ENSFM00250000009385|35336380|35452609|1|35448866|35452609	*	ankyrin_repeat_domain_45_|ANKRD45|1|ENSFM00250000009385|173578700|173639001|-1|173578700|173639001	ankyrin_repeat_domain_45_|Ankrd45|1|ENSFM00250000009385|161142691|161169106|1|161142767|161164191
CUFF_36875_m.174434	14.2703	6.62564	4.46e-66	5.9e-64	0.130151	0.360764	||JH556775.1|ENSFM00670001240571|319522|322761|1|319522|322761	*	Uncharacterized_protein_||GL831148.1|ENSFM00670001240571|5678563|5810124|-1|5678563|5810124	||groupV|ENSFM00670001240571|8997196|8999840|-1|8997196|8999282	*	*	*	*	*	*
comp87343_c0_m.251355	14.0381	6.39771	4.46e-63	4.13e-61	0.0892752	0.29879	G_protein-coupled_receptor_148_|GPR148|JH556667.1|ENSFM00500000296128|1668569|1670008|-1|1668569|1670008	*	*	G_protein-coupled_receptor_148_|GPR148|groupIII|ENSFM00500000296128|6766437|6767342|1|6766437|6767342	*	*	Uncharacterized_protein_|BX323035.1|2|ENSFM00500000296128|44623829|44625766|1|44623829|44625766	*	G_protein-coupled_receptor_148_|GPR148|2|ENSFM00500000278248|131486643|131487909|1|131486643|131487909	*
CUFF_14336_m.289591	13.9205	6.21247	4.56e-65	5.35e-63	0.158961	0.398699
CUFF_28400_m.27219	13.7946	6.0787	5.35e-55	2.59e-53	0.567418	0.753272	*	*	*	*	*	*	*	*	*	*
comp26010_c0_m.12799	13.5968	5.91949	4.4e-68	7.28e-66	0.152313	0.390272	*	*	*	*	*	*	*	*	*	*
comp79770_c0_m.186629	13.5727	5.83184	3.57e-66	4.78e-64	0.17826	0.422208	F-box_protein_39_|FBXO39|JH556807.1|ENSFM00250000011795|269209|273263|-1|269209|273263	*	Uncharacterized_protein_|FBXO39|GL831183.1|ENSFM00250000011795|1625945|1629068|-1|1625945|1629068	*	*	*	*	*	F-box_protein_39_|FBXO39|17|ENSFM00250000011795|6679542|6700420|1|6679542|6690965	F-box_protein_39_|Fbxo39|11|ENSFM00250000011795|72314444|72319416|1|72314444|72319416
CUFF_37975_m.39258	13.4133	5.89284	1.06e-67	1.67e-65	0.265559	0.515324
CUFF_42570_m.202147	13.383	7.82594	3.05e-73	1.16e-70	0.16922	0.411364
CUFF_6796_m.71642	13.2712	5.56343	7.73e-64	7.86e-62	0.172952	0.415875	leucine_rich_repeat_containing_69_|LRRC69|JH556677.1|ENSFM00520000518016|1604116|1607878|1|1604116|1607878	*	*	leucine_rich_repeat_containing_69_|LRRC69|groupX|ENSFM00520000518016|7519977|7521819|1|7519977|7521819	*	*	leucine_rich_repeat_containing_69_|LRRC69|19|ENSFM00520000518016|35193650|35200070|-1|35193650|35200070	leucine_rich_repeat_containing_69_|LRRC69|GeneScaffold_1098|ENSFM00520000518016|75044|80623|1|75044|80623	leucine_rich_repeat_containing_69_|LRRC69|8|ENSFM00520000518016|92114060|92231464|1|92114890|92231228	leucine_rich_repeat_containing_69_|Lrrc69|4|ENSFM00520000518016|14623620|14796060|-1|14623620|14796060
CUFF_21471_m.308122	13.2253	5.4715	2.53e-51	9.76e-50	0.18634	0.431671	kelch-like_family_member_10_|KLHL10_(3_of_3)|JH556705.1|ENSFM00570000851286|367236|372881|1|367236|372881	Uncharacterized_protein_|KLHL10|3|ENSFM00570000851286|23498006|23503004|-1|23498006|23503004	*	kelch-like_family_member_10_|KLHL10_(1_of_4)|groupXII|ENSFM00570000851286|7745004|7748783|-1|7745004|7748783	*	*	*	*	*	*
comp63395_c0_m.58302	13.1876	5.45452	1.69e-62	1.5e-60	0.120049	0.346481
comp77464_c1_m.147388	13.1457	5.44265	8.72e-66	1.13e-63	0.152924	0.391055
CUFF_38757_m.181954	12.9991	7.4128	3e-69	5.81e-67	0.118114	0.343678	*	*	*	*	*	*	*	*	*	*
comp83774_c0_m.249852	12.9978	7.44298	3.98e-67	5.79e-65	0.164244	0.40527
comp82383_c7_m.241929	12.9766	5.36226	1.23e-47	3.98e-46	0.152466	0.390469
comp22317_c0_m.11173	12.9632	7.39682	7.19e-67	1.03e-64	0.148649	0.38555
comp45047_c0_m.25011	12.889	8.62748	4.16e-80	4.41e-77	0.109745	0.331277	*	*	Uncharacterized_protein_|ANKRD53|GL831189.1|ENSFM00670001274776|2219128|2222899|-1|2219128|2222899	*	*	*	*	*	*	*
comp62818_c0_m.56274	12.8521	5.17324	7.45e-67	1.06e-64	0.144596	0.380257
CUFF_7213_m.263837	12.8088	7.19795	3.67e-69	7.05e-67	0.152101	0.390001
CUFF_28991_m.131240	12.7841	7.04292	3.6e-77	2.49e-74	0.971078	0.985433
comp84112_c0_m.250070	12.777	8.9176	7.13e-73	2.47e-70	1.14244	1.06885
CUFF_44558_m.45933	12.7656	5.09718	1.11e-55	5.64e-54	0.163802	0.404724	*	*	*	*	*	*	*	*	*	*
CUFF_41079_m.197135	12.7282	5.033	7.99e-56	4.12e-54	0.105238	0.324404	*	*	*	*	*	*	*	*	*	*
CUFF_51097_m.240154	12.7215	5.14554	2.46e-45	7.02e-44	0.176922	0.420621
CUFF_42571_m.202149	12.666	7.89273	1.21e-71	3.33e-69	0.777216	0.881599
CUFF_37870_m.38430	12.6289	5.01007	3.87e-66	5.14e-64	0.144586	0.380244
CUFF_7213_m.263839	12.6265	4.93138	3.36e-53	1.46e-51	0.101309	0.318292
CUFF_28427_m.27432	12.5803	4.91536	5.36e-56	2.81e-54	0.113416	0.336773	*	*	*	*	*	*	*	*	*	*
CUFF_13442_m.287468	12.5402	6.97059	3.04e-62	2.66e-60	0.109156	0.330388	||JH557259.1|ENSFM00600000925054|85792|88690|1|85792|88690,||JH557259.1|ENSFM00600000925054|94037|96300|1|94037|96300	*	*	*	*	*	*	*	*	*
CUFF_34796_m.163102	12.5364	4.76682	1.16e-52	4.87e-51	0.180638	0.425015	*	*	*	*	*	*	*	*	*	*
CUFF_14374_m.289722	12.5054	4.77037	4.85e-49	1.69e-47	0.306348	0.553487	*	*	*	*	*	*	*	*	*	*
CUFF_33368_m.32740	12.4605	4.80237	2.58e-55	1.27e-53	0.155032	0.393741	*	*	*	*	*	*	*	*	*	*
CUFF_8918_m.270166	12.4306	4.80682	1.44e-52	5.94e-51	0.26718	0.516895
CUFF_195_m.1178	12.4085	4.73076	3.85e-51	1.48e-49	0.163686	0.404582	*	*	*	*	*	*	*	*	*	*
CUFF_32232_m.151100	12.3818	4.59904	1.55e-53	6.92e-52	0.0933677	0.305561
CUFF_7336_m.264334	12.369	4.64756	2.93e-59	2.02e-57	0.125271	0.353936	*	*	*	platelet-derived_growth_factor_beta_polypeptide_|PDGFB_(1_of_2)|groupXI|ENSFM00670001236779|5119449|5124641|1|5119449|5124641	*	*	*	platelet-derived_growth_factor_beta_polypeptide_|PDGFB_(1_of_2)|GeneScaffold_1702|ENSFM00670001236779|25816|33736|1|25816|33736	*	*
CUFF_23016_m.109497	12.3509	7.5817	6.87e-68	1.11e-65	0.14383	0.37925	*	*	*	*	*	*	*	*	*	*
comp80801_c1_m.207204	12.3372	4.53813	3.39e-54	1.58e-52	0.241857	0.491789	*	*	*	*	*	*	*	*	*	*
comp76849_c6_m.139098	12.3207	6.8438	1.62e-63	1.58e-61	0.151625	0.389391
comp24431_c0_m.12068	12.2956	4.72006	1.13e-45	3.3e-44	0.139357	0.373305
comp70357_c0_m.87531	12.279	4.61446	7e-46	2.05e-44	0.132254	0.363667
CUFF_4453_m.255637	12.2774	4.36302	3.22e-31	4.67e-30	0.376735	0.613788
CUFF_2834_m.62815	12.2341	4.50876	4.32e-43	1.1e-41	0.135573	0.368202
CUFF_27748_m.129622	12.2099	6.69356	1.8e-64	1.94e-62	0.102308	0.319856	*	*	*	*	*	*	chromosome_2_open_reading_frame_50_|C13H2orf50|13|ENSFM00670001249220|33124960|33129908|-1|33124960|33129867	*	*	*
CUFF_50990_m.239746	12.2072	8.28482	2.16e-83	5.12e-80	0.168659	0.410682	*	*	*	*	*	*	*	*	*	*
CUFF_31941_m.149603	12.1993	6.59955	1.08e-64	1.21e-62	0.204449	0.45216	*	*	*	*	Uncharacterized_protein_|TEX9|scaffold_14|ENSFM00250000008251|1442795|1443323|-1|1442795|1443323	*	*	*	*	*
CUFF_31677_m.323378	12.1674	6.63877	3.25e-61	2.59e-59	0.123595	0.351561
CUFF_7833_m.266939	12.1087	8.5283	1.82e-73	7.86e-71	0.399389	0.631972	*	Uncharacterized_protein_|OLA.19775|18|ENSFM00600000921164|21127944|21130812|1|21127944|21130812	*	||groupVII|ENSFM00600000921164|854558|856430|-1|854558|856386	*	*	*	*	*	*
comp57799_c0_m.42878	12.0957	4.48006	6.57e-48	2.16e-46	0.119417	0.345568
CUFF_8918_m.270164	12.094	4.41915	1.03e-46	3.2e-45	0.0984217	0.313722
CUFF_51262_m.241212	12.0903	7.31095	8.47e-70	1.74e-67	0.16318	0.403955	chromosome_6_open_reading_frame_165_|C6orf165|JH556900.1|ENSFM00250000003948|134663|140816|-1|134663|140816	Uncharacterized_protein_|C6ORF165|7|ENSFM00250000003948|27233235|27243793|-1|27233235|27243793	*	*	chromosome_6_open_reading_frame_165_|C6orf165_(2_of_2)|scaffold_229|ENSFM00250000003948|148254|152839|-1|148856|152839	chromosome_6_open_reading_frame_165_|C6orf165_(1_of_2)|14|ENSFM00250000003948|753154|757514|1|753154|757514	*	*	*	*
CUFF_4287_m.254679	12.0864	7.36	6.3e-69	1.19e-66	0.116774	0.341722	*	*	*	*	*	*	*	*	*	*
CUFF_23306_m.111562	12.0751	6.48987	4.32e-64	4.49e-62	0.199415	0.446559	*	*	*	*	*	*	leucine_rich_repeat_containing_18b_|lrrc18b|12|ENSFM00260000051173|2693006|2695341|1|2694574|2695341	*	*	*
CUFF_29826_m.136482	12.0712	8.15659	7.01e-85	2.29e-81	0.269134	0.518781
CUFF_9673_m.273979	12.066	4.40226	7.81e-42	1.88e-40	0.0971666	0.311716	*	*	*	*	*	*	*	*	*	*
CUFF_41832_m.44326	12.0441	6.47251	2.56e-53	1.12e-51	0.327392	0.572182	*	*	*	*	*	*	*	*	*	*
CUFF_32294_m.151423	11.9941	9.8173	2.25e-85	1.03e-81	0.136211	0.369068	*	*	*	*	*	*	*	*	*	*
comp65497_c0_m.65513	11.9805	4.40205	1.01e-41	2.43e-40	0.0992961	0.315113	chromosome_4_open_reading_frame_22_|C4orf22|JH556896.1|ENSFM00250000007135|422433|498374|1|422433|498374	*	Uncharacterized_protein_|C4ORF22|GL831164.1|ENSFM00250000007135|2912089|2992377|1|2912089|2992377	*	Uncharacterized_protein_|C4ORF22|scaffold_7|ENSFM00250000007135|30888|65015|-1|30888|64988	*	chromosome_4_open_reading_frame_22_|C5H4orf22|5|ENSFM00250000007135|41169256|41275801|1|41169256|41275801	*	chromosome_4_open_reading_frame_22_|C4orf22|4|ENSFM00250000007135|81256874|81884910|1|81256923|81884766	RIKEN_cDNA_1700007G11_gene_|1700007G11Rik|5|ENSFM00250000007135|98329354|98801910|1|98329354|98801910
CUFF_45908_m.217177	11.9554	10.0711	3.79e-85	1.45e-81	0.119721	0.346008	fibroblast_growth_factor_1_(acidic)_|FGF1_(2_of_2)|JH556799.1|ENSFM00690001364805|865404|874037|1|865404|874037	*	*	*	*	*	*	*	*	*
comp84903_c0_m.250502	11.9249	7.71321	2.35e-78	1.79e-75	0.110462	0.332359	||JH556753.1|ENSFM00500000273680|743932|746319|1|743932|746319	*	*	*	*	*	F-box_protein_36a_|fbxo36a|18|ENSFM00500000273680|39566755|39572608|-1|39566755|39572608	*	*	*
CUFF_38270_m.178488	11.9151	9.81311	6.85e-72	2.04e-69	0.18012	0.424406	*	*	*	*	*	*	*	*	*	*
CUFF_51512_m.242571	11.9063	8.89496	1.74e-80	2.21e-77	0.12178	0.34897
CUFF_44538_m.45747	11.9016	4.19694	6.57e-44	1.75e-42	0.138725	0.372458	*	*	*	*	*	*	*	*	*	*
CUFF_37870_m.38428	11.8576	6.23422	2.84e-75	1.58e-72	0.107098	0.327258
CUFF_1348_m.10006	11.844	8.26495	2.8e-73	1.08e-70	0.142462	0.377442	*	Uncharacterized_protein_|TMPRSS12|7|ENSFM00500000271412|11494438|11498559|-1|11494438|11498559	Uncharacterized_protein_|TMPRSS12|GL831196.1|ENSFM00500000273268|428488|432784|-1|428488|432784	acrosin_|ACR|groupXII|ENSFM00500000273268|10556926|10559211|-1|10556926|10558685	*	*	transmembrane_(C-terminal)_protease,_serine_12_|tmprss12|23|ENSFM00500000271412|27586463|27591466|1|27586463|27591466	acrosin_|ACR|GeneScaffold_2603|ENSFM00500000271412|334740|336676|-1|334740|336676	*	*
comp45236_c0_m.25890	11.8431	4.18173	4.78e-45	1.34e-43	0.110533	0.332465
CUFF_26018_m.329365	11.7851	8.13266	4.38e-82	7.7e-79	0.13635	0.369255
CUFF_50566_m.57742	11.7846	8.73473	3.6e-68	6.14e-66	0.119576	0.345797	*	*	*	*	*	*	*	*	*	*
CUFF_26672_m.124191	11.7831	7.54946	4.86e-73	1.77e-70	0.124639	0.353042	chromosome_15_open_reading_frame_26_|C15orf26|JH556731.1|ENSFM00250000008227|249544|257039|-1|249544|257039	Uncharacterized_protein_|C15ORF26|6|ENSFM00250000008227|13983339|13986386|-1|13983339|13986386	*	chromosome_15_open_reading_frame_26_|C15orf26|groupXIX|ENSFM00250000008227|16900054|16903588|1|16900054|16903588	*	chromosome_15_open_reading_frame_26_|C15orf26|13|ENSFM00250000008227|3542991|3544992|-1|3542991|3544992	chromosome_15_open_reading_frame_26_|C18H15orf26|18|ENSFM00250000008227|6176857|6183340|-1|6176857|6183340	chromosome_15_open_reading_frame_26_|C15orf26|GeneScaffold_2554|ENSFM00250000008227|222809|232007|1|222809|232007	chromosome_15_open_reading_frame_26_|C15orf26|15|ENSFM00250000008227|81299374|81441516|1|81426588|81441516	RIKEN_cDNA_1700026D08_gene_|1700026D08Rik|7|ENSFM00250000008227|83774101|83794880|-1|83775617|83794880
comp73789_c0_m.110019	11.7743	6.00915	7.66e-67	1.09e-64	0.211163	0.459525
comp85206_c0_m.250645	11.7399	7.50739	1.65e-72	5.33e-70	0.180976	0.425413	rhophilin_associated_tail_protein_1-like_|ROPN1L|JH556752.1|ENSFM00500000272241|1233923|1238313|1|1233923|1238313	Uncharacterized_protein_|ROPN1L|20|ENSFM00500000272241|11602455|11613117|-1|11604403|11613117	Uncharacterized_protein_|ROPN1L|GL831157.1|ENSFM00500000272241|4478953|4482414|1|4478953|4482414	rhophilin_associated_tail_protein_1-like_|ROPN1L_(2_of_2)|groupXXI|ENSFM00500000272241|4613446|4616448|-1|4613446|4616448,rhophilin_associated_tail_protein_1-like_|ROPN1L_(1_of_2)|groupXXI|ENSFM00500000272241|4633729|4636042|-1|4633729|4636042	Uncharacterized_protein_|ROPN1L|scaffold_162|ENSFM00500000272241|43920|47431|1|43920|47431	rhophilin_associated_tail_protein_1-like_|ROPN1L_(2_of_2)|6|ENSFM00500000272241|1293284|1296825|-1|1293284|1296825	ropporin_1-like_|ropn1l|24|ENSFM00500000272241|22629623|22639025|1|22629623|22639025	rhophilin_associated_tail_protein_1-like_|ROPN1L|GeneScaffold_600|ENSFM00500000272241|1312|4632|-1|1400|4632	rhophilin_associated_tail_protein_1-like_|ROPN1L|5|ENSFM00500000272241|10441636|10472141|1|10441988|10465140	ropporin_1-like_|Ropn1l|15|ENSFM00500000272241|31441210|31453689|-1|31441210|31453689
comp69333_c0_m.81975	11.6961	6.16131	6.94e-60	5.06e-58	0.134914	0.367307
CUFF_52343_m.246797	11.6948	8.83026	3.03e-71	7.62e-69	0.201113	0.448456	*	Uncharacterized_protein_|EFCAB2|3|ENSFM00500000273662|23512105|23515352|1|23512105|23515352	Uncharacterized_protein_|EFCAB2|GL831287.1|ENSFM00500000273662|652421|657217|1|652421|657217	EF-hand_calcium_binding_domain_2_|EFCAB2|groupII|ENSFM00500000273662|3574592|3576200|1|3574772|3576200	*	EF-hand_calcium_binding_domain_2_|EFCAB2|5|ENSFM00500000273662|3553412|3555310|-1|3553445|3555310	EF-hand_calcium_binding_domain_2_|efcab2|17|ENSFM00500000273662|11364056|11368386|1|11364056|11368386	EF-hand_calcium_binding_domain_2_|EFCAB2|contig103580|ENSFM00650001144120|117|708|1|117|708	EF-hand_calcium_binding_domain_2_|EFCAB2|1|ENSFM00500000273662|245133007|245290466|1|245133284|245290466	EF-hand_calcium_binding_domain_2_|Efcab2|1|ENSFM00500000273662|178405881|178483247|1|178405881|178483247
CUFF_251_m.1617	11.6842	4.01921	5.16e-46	1.53e-44	0.111585	0.334043
comp82685_c1_m.248073	11.6779	10.0645	1.14e-89	1.31e-85	0.100532	0.317067	*	*	*	||groupXX|ENSFM00500000287730|8805057|8875965|1|8805057|8875965	*	*	*	*	*	*
comp22750_c0_m.11366	11.6677	9.53676	7.56e-91	1.73e-86	0.14923	0.386302	spermatogenesis_associated_4_|SPATA4|JH556711.1|ENSFM00250000010684|2027351|2034855|1|2027351|2034855	*	Uncharacterized_protein_|SPATA4|GL831156.1|ENSFM00250000010684|1863900|1867833|-1|1863900|1867833	*	*	*	spermatogenesis_associated_4_|spata4|14|ENSFM00250000010684|37614213|37618235|-1|37614213|37618235	*	spermatogenesis_associated_4_|SPATA4|4|ENSFM00250000010684|177105789|177116822|-1|177105789|177116822	spermatogenesis_associated_4_|Spata4|8|ENSFM00250000010684|54600781|54610098|1|54600781|54610098
CUFF_2366_m.17651	11.6621	6.88617	1.81e-61	1.47e-59	0.171281	0.413861
CUFF_5734_m.258566	11.6432	8.93727	1.26e-73	5.63e-71	0.105015	0.32406	*	*	*	*	*	*	*	*	*	*
comp80589_c0_m.202705	11.6303	3.93714	1.09e-43	2.86e-42	0.129837	0.360329
CUFF_52064_m.244632	11.6207	4.00602	3.94e-40	8.85e-39	0.0945685	0.30752	*	*	*	*	*	*	*	*	*	*
CUFF_14379_m.289728	11.6111	3.92072	3.89e-43	9.95e-42	0.154632	0.393233
CUFF_41170_m.197682	11.61	6.02447	5.28e-63	4.87e-61	0.158056	0.397563	chromosome_11_open_reading_frame_88_|C11orf88|JH556750.1|ENSFM00690001366361|1384353|1387081|1|1384353|1387081	*	Uncharacterized_protein_|C11ORF88|GL831151.1|ENSFM00670001274815|3042636|3043115|-1|3042636|3043115	*	Uncharacterized_protein_|C11ORF88|scaffold_324|ENSFM00500000485587|48445|48888|-1|48445|48888	*	*	*	*	*
CUFF_21379_m.105712	11.5427	7.73765	1.33e-76	8.96e-74	0.1732	0.416173	*	*	Uncharacterized_protein_|C5ORF49|GL831159.1|ENSFM00670001276513|5085629|5090014|-1|5085629|5090014	*	*	*	chromosome_5_open_reading_frame_49_|C19H5orf49|19|ENSFM00540000733647|28075021|28091274|1|28075021|28091274	chromosome_5_open_reading_frame_49_|C5orf49|GeneScaffold_1595|ENSFM00650001146025|112249|113406|-1|112249|113406	chromosome_5_open_reading_frame_49_|C5orf49|5|ENSFM00250000011711|7830491|7851603|-1|7830491|7851603	RIKEN_cDNA_1700001L19_gene_|1700001L19Rik|13|ENSFM00250000011711|68597439|68614231|1|68597439|68614231
comp85118_c0_m.250581	11.5309	7.35944	1.72e-70	3.87e-68	0.173163	0.416128
comp77594_c3_m.149301	11.5276	9.75036	3.31e-76	2.1e-73	0.197745	0.444685	||JH556746.1|ENSFM00250000000444|1597583|1601734|-1|1597583|1601734	Uncharacterized_protein_||14|ENSFM00250000000444|14430110|14434990|1|14430110|14434990	Uncharacterized_protein_||GL831183.1|ENSFM00250000000444|2977852|2983240|1|2977852|2983240	||groupVII|ENSFM00250000000444|22322476|22327268|1|22322476|22327268	Uncharacterized_protein_||scaffold_6|ENSFM00250000000444|2673626|2678363|-1|2674118|2677026	Uncharacterized_protein_||7|ENSFM00250000000444|4999978|5002885|1|4999978|5002885	zgc:175280_|zgc:175280|5|ENSFM00250000000444|71135689|71268812|-1|71135689|71268812	||GeneScaffold_4238|ENSFM00250000000444|350996|358199|1|350996|358199	*	*
CUFF_5121_m.68643	11.5264	3.83391	5.94e-44	1.58e-42	0.156576	0.395697	*	*	*	*	*	*	*	*	*	*
comp76894_c0_m.139731	11.5245	7.26512	1.56e-68	2.82e-66	0.0951785	0.30851
CUFF_5770_m.258776	11.5174	8.89255	3.73e-83	7.75e-80	0.133516	0.365399
CUFF_4677_m.65788	11.5153	7.3822	2.78e-81	3.98e-78	0.817746	0.904293	*	*	*	*	*	*	*	*	*	*
CUFF_33746_m.157047	11.5057	3.7489	3.99e-42	9.71e-41	0.119507	0.345698	*	ring_finger_protein_212_|RNF212_(2_of_2)|12|ENSFM00500000305959|20299607|20299975|1|20299607|20299975,ring_finger_protein_212_|RNF212_(1_of_2)|10|ENSFM00500000305959|1081473|1084050|1|1081473|1084050	*	*	*	*	Uncharacterized_protein_|BX005356.3|14|ENSFM00600000940399|15230393|15248648|1|15230393|15248648	*	ring_finger_protein_212_|RNF212|4|ENSFM00500000277778|1050038|1107350|-1|1066544|1107314	*
CUFF_38505_m.180035	11.5056	6.76975	1.36e-64	1.48e-62	0.145438	0.381363
comp59942_c0_m.49586	11.49	3.7318	8.63e-33	1.36e-31	0.114832	0.338869
comp21813_c0_m.10625	11.4853	9.66843	3.73e-80	4.27e-77	0.163351	0.404167
CUFF_3846_m.251964	11.4796	6.68136	1.2e-62	1.07e-60	0.0949493	0.308138	*	*	*	*	*	*	*	*	*	*
comp62818_c0_m.56273	11.4564	9.38671	2.99e-82	5.7e-79	0.193241	0.439591
comp76014_c0_m.129519	11.4317	10.675	9.54e-80	9.09e-77	0.175917	0.419425	neuromedin_B_|NMB_(1_of_2)|JH556668.1|ENSFM00670001260865|2670616|2671818|1|2670616|2671818	*	Uncharacterized_protein_|NMB|GL831133.1|ENSFM00670001260865|962964|964133|-1|962964|964133	*	*	neuromedin_B_|NMB|5|ENSFM00670001260865|2444160|2444782|1|2444160|2444782	neuromedin_Bb_|nmbb|7|ENSFM00520000550379|31421782|31423550|-1|31421782|31423550	neuromedin_B_|NMB|GeneScaffold_3816|ENSFM00670001260865|539414|540110|-1|539414|540110	*	*
CUFF_26999_m.124988	11.4151	8.18559	9.89e-72	2.79e-69	0.172249	0.415029	||JH556682.1|ENSFM00690001363131|3193330|3196895|-1|3193330|3196895	*	*	*	*	*	*	*	*	*
comp45572_c0_m.27247	11.406	3.67772	3.1e-37	6.11e-36	0.23607	0.485871
CUFF_20382_m.102467	11.4037	6.63315	7.87e-66	1.02e-63	0.100825	0.31753	Yip1_domain_family,_member_7_|YIPF7|JH556680.1|ENSFM00250000003967|2543067|2545560|-1|2543067|2545560	Uncharacterized_protein_|YIPF7|22|ENSFM00250000003967|2165263|2167443|1|2165263|2167443	*	Yip1_domain_family_member_7_|YIPF7|scaffold_84|ENSFM00250000003967|549239|553668|1|549239|553668	*	*	*	Yip1_domain_family_member_7_|YIPF7|GeneScaffold_1247|ENSFM00250000003967|15322|42256|1|15322|42256	*	*
CUFF_26412_m.122230	11.4031	7.86429	3.08e-63	2.9e-61	0.179442	0.423606	protein_phosphatase_1,_regulatory_subunit_32_|PPP1R32|JH556839.1|ENSFM00560000827805|787570|793833|-1|787570|793833	*	Uncharacterized_protein_|PPP1R32|GL831142.1|ENSFM00560000827805|8599593|8603383|-1|8599593|8603383	*	*	*	protein_phosphatase_1,_regulatory_subunit_32_|PPP1R32|25|ENSFM00600000942297|4400663|4412576|-1|4400663|4412576	*	*	*
comp81317_c1_m.217931	11.3892	3.54398	2.12e-39	4.63e-38	0.188322	0.433961	*	*	*	*	*	*	*	*	*	*
CUFF_32294_m.151421	11.3746	9.14934	4.24e-80	4.41e-77	0.134395	0.366599	*	*	*	*	*	*	*	*	*	*
comp83698_c0_m.249796	11.3718	9.36306	6.49e-73	2.28e-70	0.128255	0.358128	enkurin,_TRPC_channel_interacting_protein_|ENKUR_(2_of_2)|JH556675.1|ENSFM00250000006010|3545283|3548922|1|3545283|3548922	*	*	*	*	*	*	*	*	*
CUFF_32720_m.154305	11.3544	8.61176	1.39e-68	2.54e-66	0.101623	0.318783	*	*	Uncharacterized_protein_|SOX30|GL831184.1|ENSFM00610000956403|3119580|3123062|-1|3119580|3123062	*	*	*	*	*	*	*
CUFF_16837_m.95300	11.3387	7.50033	9.52e-73	3.2e-70	0.217606	0.466482	F-box_protein_36_|FBXO36|JH556737.1|ENSFM00500000273680|847336|849361|1|847336|849361	*	Uncharacterized_protein_|FBXO36|GL831134.1|ENSFM00500000273680|11804535|11806622|1|11804535|11806622	F-box_protein_36_|FBXO36|groupIII|ENSFM00500000273680|9021247|9022572|1|9021247|9022572	*	*	F-box_protein_36b_|fbxo36b|2|ENSFM00500000273680|16302921|16305991|1|16302921|16305991	F-box_protein_36_|FBXO36|GeneScaffold_4461|ENSFM00500000273680|619666|621569|1|619666|621569	F-box_protein_36_|FBXO36|2|ENSFM00500000273680|230787018|230877825|1|230787212|230877825	F-box_protein_36_|Fbxo36|1|ENSFM00500000273680|84839841|84900487|1|84839841|84900487
CUFF_4453_m.255636	11.3342	7.63976	2.1e-64	2.23e-62	0.170458	0.412866	*	*	perforin_1_(pore_forming_protein)_|PRF1_(10_of_15)|GL831395.1|ENSFM00250000003207|867018|885058|-1|867018|885058	*	*	*	*	*	*	*
CUFF_12155_m.83593	11.3238	9.71789	1.06e-63	1.06e-61	0.156898	0.396104	outer_dense_fiber_of_sperm_tails_3_|ODF3_(2_of_2)|JH556735.1|ENSFM00500000271460|377945|379294|-1|377945|379294	*	*	*	*	*	*	*	outer_dense_fiber_of_sperm_tails_3_|ODF3|11|ENSFM00500000271460|196738|200261|1|196738|200258	outer_dense_fiber_of_sperm_tails_3_|Odf3|7|ENSFM00500000271460|140847805|140851018|1|140847823|140851008
CUFF_29823_m.322558	11.3072	9.75493	2.24e-83	5.12e-80	0.164921	0.406104
comp72649_c0_m.101825	11.301	8.52976	1.33e-64	1.46e-62	0.158192	0.397733	Mov10,_Moloney_leukemia_virus_10,_homolog_(mouse)_|MOV10_(3_of_3)|JH556766.1|ENSFM00250000001745|1257854|1266053|-1|1257854|1266053	*	*	*	*	*	*	*	*	*
CUFF_41844_m.44374	11.2975	5.6841	1.5e-60	1.14e-58	0.155991	0.394957
comp83651_c0_m.249753	11.2954	5.73647	1.88e-58	1.21e-56	0.120613	0.347294
CUFF_29826_m.136480	11.252	10.3335	6.82e-78	4.88e-75	0.174275	0.417463
CUFF_42349_m.201036	11.2383	7.6762	8.63e-75	4.49e-72	0.628182	0.792579	*	*	*	*	dynein,_axonemal,_light_intermediate_chain_1_|DNALI1_(1_of_5)|scaffold_205|ENSFM00250000003691|203991|205863|-1|203991|205863	*	*	dynein_axonemal_light_intermediate_chain_1_|DNALI1|GeneScaffold_2741|ENSFM00250000003691|23566|26611|-1|23566|26611	dynein_axonemal_light_intermediate_chain_1_|DNALI1|1|ENSFM00250000003691|38022520|38032458|1|38022520|38032458	*
comp66038_c0_m.66982	11.2344	3.54899	2.13e-38	4.4e-37	0.213504	0.462065	||JH558988.1|ENSFM00690001364351|6055|6687|-1|6055|6687	*	*	*	*	*	*	*	*	*
CUFF_41413_m.41404	11.2154	3.56538	7.68e-36	1.4e-34	0.12547	0.354217
comp64257_c0_m.61717	11.209	3.41947	1.01e-31	1.51e-30	0.126392	0.355516	*	*	*	*	*	*	*	*	*	*
CUFF_40303_m.192457	11.209	3.57245	5.94e-36	1.09e-34	0.144438	0.38005	calcium_and_integrin_binding_family_member_3_|CIB3|JH556820.1|ENSFM00500000270628|1082846|1087894|-1|1082846|1087894	Uncharacterized_protein_|CIB3|17|ENSFM00500000270628|31749629|31752100|-1|31749629|31752100	Uncharacterized_protein_|CIB3|GL831198.1|ENSFM00500000270628|2715950|2719362|1|2715950|2719362	calcium_and_integrin_binding_family_member_3_|CIB3|groupIII|ENSFM00500000270628|12172197|12175808|1|12172197|12175808	Uncharacterized_protein_|CIB3|scaffold_90|ENSFM00500000270628|431144|435077|-1|431726|434065	calcium_and_integrin_binding_family_member_3_|CIB3|15_random|ENSFM00500000270628|2656578|2658762|1|2656578|2658762	Uncharacterized_protein_|CABZ01118627.1|2|ENSFM00500000270628|55936475|55962017|1|55936475|55962017	calcium_and_integrin_binding_family_member_3_|CIB3|GeneScaffold_2105|ENSFM00500000270628|1732520|1737974|1|1732520|1737974	calcium_and_integrin_binding_family_member_3_|CIB3|19|ENSFM00500000270628|16272179|16284336|-1|16272179|16284336	calcium_and_integrin_binding_family_member_3_|Cib3|8|ENSFM00500000270628|72204335|72212837|-1|72204335|72212837
CUFF_37951_m.39139	11.1983	6.9605	4.97e-65	5.77e-63	0.269565	0.519196	*	*	*	*	Uncharacterized_protein_|SPATC1|scaffold_48|ENSFM00670001254033|971191|971768|1|971191|971768	spermatogenesis_and_centriole_associated_1-like_|SPATC1L|8|ENSFM00670001254033|6881162|6881755|-1|6881162|6881755	*	spermatogenesis_and_centriole_associated_1-like_|SPATC1L|GeneScaffold_2395|ENSFM00670001254033|111450|112369|-1|111450|112369	spermatogenesis_and_centriole_associated_1-like_|SPATC1L|21|ENSFM00250000008491|47581062|47604390|-1|47581075|47604373	RIKEN_cDNA_1700027D21_gene_|1700027D21Rik|10|ENSFM00250000008491|76562272|76570201|1|76562272|76570201
CUFF_40225_m.191816	11.1817	7.3239	3.07e-72	9.49e-70	0.159168	0.398959
CUFF_51993_m.244603	11.1806	5.57122	6.29e-65	7.15e-63	0.0976925	0.312558	||JH557095.1|ENSFM00500000276041|171437|173961|-1|171437|173961	*	Uncharacterized_protein_||GL831273.1|ENSFM00500000276041|12948|14409|1|12948|14409	*	*	*	*	*	*	*
CUFF_33024_m.156338	11.1653	8.04537	5.82e-80	5.79e-77	0.109517	0.330933
CUFF_40269_m.192289	11.155	8.04277	2.3e-71	5.92e-69	0.15988	0.39985	*	*	*	*	*	*	*	*	*	*
CUFF_45256_m.213527	11.1536	3.53285	1.06e-30	1.49e-29	0.100146	0.316459
comp22249_c0_m.11106	11.1385	7.28522	3.42e-73	1.28e-70	0.0995387	0.315498	MORN_repeat_containing_3_|MORN3|JH557151.1|ENSFM00430000230277|192097|193635|-1|192097|193635	Uncharacterized_protein_|MORN3|12|ENSFM00430000230277|13406750|13408566|1|13406750|13408566	Uncharacterized_protein_|MORN3|GL831275.1|ENSFM00430000230277|852409|855717|-1|852409|855717	MORN_repeat_containing_3_|MORN3|groupXIV|ENSFM00430000230277|6638233|6639988|1|6638233|6639988	MORN_repeat_containing_3_|MORN3|scaffold_84|ENSFM00430000230277|205301|206336|1|205301|206336	MORN_repeat_containing_3_|MORN3|4|ENSFM00430000230277|1819894|1821719|1|1819894|1821719	MORN_repeat_containing_3_|morn3|10|ENSFM00430000230277|43290218|43304932|-1|43291830|43304932	MORN_repeat_containing_3_|MORN3|GeneScaffold_3746|ENSFM00430000230277|42051|42969|1|42051|42969	MORN_repeat_containing_3_|MORN3|12|ENSFM00430000230277|122089024|122110537|-1|122089024|122107560	MORN_repeat_containing_3_|Morn3|5|ENSFM00430000230277|123035769|123047016|-1|123037122|123047016
comp48996_c0_m.31588	11.1302	3.43027	9.16e-33	1.44e-31	0.127599	0.357209	*	*	*	*	*	*	*	*	*	*
CUFF_41443_m.41560	11.1153	8.74669	1.46e-71	3.87e-69	0.117151	0.342273	*	*	*	*	*	*	tektin_1_|tekt1|15|ENSFM00250000000822|31996281|32009175|-1|31996281|32009175	*	tektin_1_|TEKT1|17|ENSFM00250000000822|6692452|6735080|-1|6701312|6735080	tektin_1_|Tekt1|11|ENSFM00250000000822|72344722|72362442|-1|72344729|72362442
comp21821_c0_m.10633	11.0982	10.3352	6.34e-86	3.63e-82	0.121016	0.347874	family_with_sequence_similarity_166,_member_B_|FAM166B|JH556952.1|ENSFM00690001366785|501984|507998|-1|501984|507998	*	*	*	*	*	family_with_sequence_similarity_166,_member_B_|fam166b|10|ENSFM00710001442256|17067673|17073873|1|17067870|17073873	family_with_sequence_similarity_166_member_B_|FAM166B|GeneScaffold_3571|ENSFM00710001442256|249530|252180|1|249530|252180	family_with_sequence_similarity_166_member_B_|FAM166B|9|ENSFM00500000276387|35561828|35563896|-1|35561945|35563896	family_with_sequence_similarity_166_member_B_|Fam166b|4|ENSFM00500000276387|43427019|43429134|-1|43427019|43429134
comp63176_c0_m.57533	11.0929	7.20993	3.93e-73	1.45e-70	0.223816	0.473092	MORN_repeat_containing_2_|MORN2|JH556676.1|ENSFM00670001257131|421984|428265|1|421984|428265	*	Uncharacterized_protein_|MORN2|GL831226.1|ENSFM00670001257131|382302|384448|-1|382302|384448	*	Uncharacterized_protein_|MORN2|scaffold_177|ENSFM00500000477922|586299|586439|-1|586299|586439	MORN_repeat_containing_2_|MORN2|19|ENSFM00500000448003|5205997|5206313|1|5205997|5206313	MORN_repeat_containing_2_|morn2|17|ENSFM00670001257131|24509437|24512844|-1|24509437|24512844	MORN_repeat_containing_2_|MORN2|GeneScaffold_4105|ENSFM00670001265027|63579|65223|1|64650|65223	MORN_repeat_containing_2_|MORN2|2|ENSFM00500000376367|39103103|39156213|1|39103103|39109850	MORN_repeat_containing_2_|Morn2|17|ENSFM00500000425185|80290212|80297473|1|80290212|80297473
comp67573_c0_m.73682	11.0786	7.78038	9.13e-68	1.46e-65	0.144912	0.380673	transcription_factor_AP-2_gamma_(activating_enhancer_binding_protein_2_gamma)_|TFAP2C|JH556795.1|ENSFM00250000001076|15096|22239|1|15096|22239	Uncharacterized_protein_|TFAP2C|5|ENSFM00250000001076|11344528|11354320|-1|11344528|11354320	Uncharacterized_protein_|TFAP2C|GL831330.1|ENSFM00250000001076|606478|613738|-1|606478|613738	transcription_factor_AP-2_gamma_(activating_enhancer_binding_protein_2_gamma)_|TFAP2C|groupXVII|ENSFM00250000001076|4229146|4235851|1|4229146|4235851	Uncharacterized_protein_|TFAP2C|scaffold_33|ENSFM00250000001076|1157429|1163092|1|1157429|1163092	transcription_factor_AP-2_gamma_(activating_enhancer_binding_protein_2_gamma)_|TFAP2C|Un_random|ENSFM00250000001076|63897515|63903256|1|63897515|63903256	transcription_factor_AP-2_gamma_(activating_enhancer_binding_protein_2_gamma)_|tfap2c|6|ENSFM00250000001076|56113382|56151237|1|56119599|56151236	transcription_factor_AP-2_gamma_(activating_enhancer_binding_protein_2_gamma)_|TFAP2C|GeneScaffold_1824|ENSFM00250000001076|507833|516933|1|507833|516933	transcription_factor_AP-2_gamma_(activating_enhancer_binding_protein_2_gamma)_|TFAP2C|20|ENSFM00250000001076|55204358|55214339|1|55204358|55214339	transcription_factor_AP-2_gamma_|Tfap2c|2|ENSFM00250000001076|172549593|172558622|1|172550782|172558619
CUFF_26100_m.319869	11.0751	3.41258	5.63e-36	1.03e-34	0.179018	0.423106	family_with_sequence_similarity_187,_member_A_|FAM187A|JH556729.1|ENSFM00250000008986|1513670|1517146|-1|1513670|1517146	Uncharacterized_protein_|FAM187A|7|ENSFM00250000008986|27407057|27413681|1|27407057|27413681	Uncharacterized_protein_|FAM187A|GL831175.1|ENSFM00250000008986|3941367|3950983|-1|3941599|3947249	family_with_sequence_similarity_187_member_A_|FAM187A|groupXII|ENSFM00250000008986|13309389|13315787|1|13309389|13315787	Uncharacterized_protein_|FAM187A|scaffold_311|ENSFM00250000008986|266528|270293|1|266528|270293	family_with_sequence_similarity_187,_member_A_|FAM187A|Un_random|ENSFM00250000008986|13117996|13119940|1|13117996|13119940	*	family_with_sequence_similarity_187_member_A_|FAM187A|GeneScaffold_2016|ENSFM00250000008986|16624|24636|1|16624|24636	family_with_sequence_similarity_187_member_A_|FAM187A|17|ENSFM00250000008986|42977135|42982758|1|42977142|42982758	family_with_sequence_similarity_187_member_A_|Fam187a|11|ENSFM00250000008986|102885169|102886731|1|102885169|102886731
comp72270_c0_m.99274	11.0681	3.31547	1.12e-37	2.23e-36	0.115558	0.339938
CUFF_1917_m.14878	11.0658	8.40801	5.03e-70	1.06e-67	0.106579	0.326465	*	*	Uncharacterized_protein_||GL831137.1|ENSFM00250000002364|4347477|4351890|-1|4347477|4351890	||groupXII|ENSFM00250000002364|2161697|2164086|1|2161697|2163633	*	Uncharacterized_protein_||9|ENSFM00250000002364|8212983|8214894|1|8212983|8214894	Uncharacterized_protein_|CU234171.2|23|ENSFM00250000002364|18055760|18061669|1|18055760|18061669	||GeneScaffold_748|ENSFM00250000002364|1057995|1060182|1|1057995|1060182	*	*
CUFF_34547_m.161695	11.0646	3.40322	7.31e-39	1.55e-37	0.146208	0.382371
CUFF_4421_m.255536	11.0638	8.33281	3.5e-80	4.21e-77	0.150589	0.388058
CUFF_27386_m.329551	11.0581	6.21236	6.4e-63	5.81e-61	0.115848	0.340365
CUFF_42066_m.198693	11.0451	7.15746	2.79e-70	6.03e-68	0.0985185	0.313877
CUFF_28991_m.131239	11.0241	7.71984	1.48e-75	8.68e-73	0.108106	0.328794
CUFF_36375_m.171569	11.0179	3.31104	6.86e-33	1.09e-31	0.117504	0.342789	||JH557144.1|ENSFM00500000270372|168502|171152|1|168502|171152	forkhead_box_I2_|OLA.27061|22|ENSFM00500000270372|21645258|21646911|1|21645258|21646911	Uncharacterized_protein_||GL831192.1|ENSFM00500000270372|2777652|2781868|-1|2777652|2781868	*	*	Uncharacterized_protein_||10|ENSFM00500000270372|12634702|12636632|-1|12634702|12636632	*	*	*	*
CUFF_25888_m.120549	11.0105	3.14361	2.92e-33	4.73e-32	0.163892	0.404835
CUFF_18637_m.303362	11.0002	8.02322	1.47e-65	1.85e-63	0.148069	0.384797	*	*	*	*	*	*	*	*	*	*
comp82029_c1_m.233800	10.9921	3.25787	2.61e-38	5.37e-37	0.107719	0.328205
CUFF_4432_m.255601	10.99	8.5662	2.01e-79	1.7e-76	0.138647	0.372354	perforin_1_(pore_forming_protein)_|PRF1_(7_of_7)|AGAJ01041967.1|ENSFM00250000003207|3551|9678|1|3551|9678	perforin_1_(pore_forming_protein)_|PRF1_(7_of_7)|scaffold2931|ENSFM00250000003207|6178|11305|-1|6178|11305	perforin_1_(pore_forming_protein)_|PRF1_(11_of_15)|GL831359.1|ENSFM00250000003207|1065740|1114889|-1|1065740|1114889,perforin_1_(pore_forming_protein)_|PRF1_(13_of_15)|GL831326.1|ENSFM00250000003207|84448|90412|1|84448|90412	*	*	perforin_1_(pore_forming_protein)_|PRF1_(4_of_4)|18|ENSFM00250000003207|9551976|9556883|-1|9551976|9556883	*	*	*	*
CUFF_2236_m.16905	10.9868	7.68617	1.21e-67	1.87e-65	0.129889	0.360401	primary_cilia_formation_|PIFO|JH557013.1|ENSFM00690001363059|372624|379636|1|372624|379636	*	*	*	*	*	*	*	primary_cilia_formation_|PIFO|1|ENSFM00250000008963|111888910|111895635|1|111888910|111895635	RIKEN_cDNA_1700027A23_gene_|1700027A23Rik|3|ENSFM00250000008963|105996957|106014646|-1|105996957|106014646
comp45012_c0_m.24837	10.9866	6.71349	2.16e-73	9e-71	0.1011	0.317962	*	*	*	*	*	*	*	*	*	*
CUFF_39568_m.187313	10.9772	9.06399	9.52e-75	4.79e-72	0.1991	0.446206	EF-hand_domain_(C-terminal)_containing_2_|EFHC2|JH556763.1|ENSFM00250000001716|454132|471890|-1|454132|471890	Uncharacterized_protein_|EFHC2|21|ENSFM00250000001716|14359801|14376041|-1|14359801|14376041	Uncharacterized_protein_|EFHC2|GL831210.1|ENSFM00250000001716|2458583|2470378|-1|2458583|2470378	EF-hand_domain_(C-terminal)_containing_2_|EFHC2|groupXVI|ENSFM00250000001716|18063327|18071574|1|18063327|18071574	*	*	EF-hand_domain_(C-terminal)_containing_2_|efhc2|9|ENSFM00250000001716|34716507|34739632|-1|34716507|34739632	*	EF-hand_domain_(C-terminal)_containing_2_|EFHC2|X|ENSFM00250000001716|44007128|44202923|-1|44007911|44202918	EF-hand_domain_(C-terminal)_containing_2_|Efhc2|X|ENSFM00250000001716|17132049|17319368|-1|17132049|17319368
CUFF_1027_m.7322	10.9613	8.52425	1.58e-65	1.96e-63	0.0959501	0.309758
CUFF_11399_m.279485	10.9562	6.30325	1.95e-66	2.69e-64	0.212011	0.460446	||JH556909.1|ENSFM00690001368054|280622|280878|-1|280622|280878	*	*	*	*	*	*	*	*	*
comp57025_c0_m.41301	10.9468	3.13825	8.29e-36	1.51e-34	0.175704	0.41917	*	*	*	||groupXII|ENSFM00470000252583|5682727|5683713|1|5682727|5683713	*	*	*	||GeneScaffold_4002|ENSFM00470000252583|15833|16839|1|15833|16839	*	*
CUFF_51105_m.240184	10.922	9.64115	1.95e-79	1.7e-76	1.30439	1.1421
CUFF_3154_m.247976	10.9197	3.12643	8.38e-33	1.33e-31	0.153854	0.392242
CUFF_44225_m.211301	10.9183	7.80295	5.95e-62	5.12e-60	0.154076	0.392525
comp71717_c0_m.95660	10.9073	6.64987	1.4e-65	1.77e-63	0.139894	0.374025	EF-hand_calcium_binding_domain_1_|EFCAB1|JH556677.1|ENSFM00260000050746|707015|711756|-1|707015|711756	Uncharacterized_protein_|EFCAB1|11|ENSFM00260000050746|21301400|21302561|-1|21301400|21302561	Uncharacterized_protein_|EFCAB1|GL831161.1|ENSFM00260000050746|996321|998130|-1|996321|998130	EF-hand_calcium_binding_domain_1_|EFCAB1|groupX|ENSFM00260000050746|8285151|8286967|1|8285151|8286967	Uncharacterized_protein_|EFCAB1|scaffold_45|ENSFM00260000050746|840622|842248|-1|840622|842248	EF-hand_calcium_binding_domain_1_|EFCAB1|21|ENSFM00260000050746|1085284|1086373|-1|1085284|1086373	EF-hand_calcium_binding_domain_1_|efcab1|19|ENSFM00260000050746|41142983|41146670|-1|41142983|41146670	EF-hand_calcium_binding_domain_1_|EFCAB1|GeneScaffold_1274|ENSFM00260000050746|55357|57478|1|55357|57478	EF-hand_calcium_binding_domain_1_|EFCAB1|8|ENSFM00260000050746|49623348|49647870|-1|49635967|49647791	EF_hand_calcium_binding_domain_1_|Efcab1|16|ENSFM00260000050746|14906637|14925879|1|14906637|14925879
CUFF_33368_m.32739	10.904	3.21551	7.75e-34	1.29e-32	0.117669	0.34303
comp58722_c0_m.46128	10.8962	6.04223	6.21e-61	4.83e-59	0.11382	0.337372
CUFF_33424_m.33153	10.8921	3.22994	4.42e-33	7.09e-32	0.0982534	0.313454
comp59643_c0_m.48822	10.8558	3.06112	1.14e-33	1.88e-32	0.173166	0.416132
comp83145_c0_m.249443	10.8517	3.23303	1.03e-37	2.07e-36	0.103665	0.32197
CUFF_10701_m.81606	10.8517	3.14592	4.93e-36	9.12e-35	0.146284	0.382471
CUFF_21483_m.308208	10.8457	7.64869	3.78e-65	4.49e-63	0.133275	0.365069
comp80940_c0_m.209840	10.8241	10.5956	5.95e-86	3.63e-82	0.173206	0.41618
CUFF_18490_m.302693	10.8141	5.28351	2.91e-58	1.87e-56	0.0986192	0.314037	*	*	*	*	*	*	*	*	*	*
CUFF_7737_m.266524	10.8101	3.01697	8.19e-31	1.16e-29	0.189134	0.434895
comp81975_c0_m.232538	10.7931	3.07175	3.83e-33	6.16e-32	0.1127	0.335708
CUFF_20494_m.103336	10.7861	6.9292	6.98e-70	1.45e-67	0.18445	0.429477
CUFF_2846_m.62859	10.7847	8.44608	6.9e-74	3.16e-71	0.22052	0.469596	*	*	*	*	*	*	*	*	*	*
CUFF_41840_m.44370	10.7718	6.87494	2e-62	1.77e-60	0.286335	0.535102
comp35877_c0_m.16806	10.7657	5.2086	1.7e-57	1.03e-55	0.187777	0.433333	spermatogenesis_associated_6_|SPATA6|JH556822.1|ENSFM00500000272165|803427|807103|1|803427|807103	Uncharacterized_protein_|SPATA6L|18|ENSFM00500000292035|29183854|29190543|-1|29183854|29190543	*	*	*	*	spermatogenesis_associated_6-like_|spata6l|7|ENSFM00500000292035|72195886|72211300|1|72195886|72211300	spermatogenesis_associated_6_|SPATA6|GeneScaffold_2182|ENSFM00500000272165|395025|397513|1|395025|397513	spermatogenesis_associated_6-like_|SPATA6L|9|ENSFM00500000272226|4553386|4666674|-1|4598326|4666674	RIKEN_cDNA_4430402I18_gene_|4430402I18Rik|19|ENSFM00500000272226|28901268|28967800|-1|28923530|28967800
CUFF_13376_m.287142	10.7657	5.12988	6.52e-49	2.27e-47	0.219818	0.468847
comp63396_c0_m.58304	10.7651	9.43691	1.09e-80	1.46e-77	0.142306	0.377235	WD_repeat_domain_16_|WDR16|JH556767.1|ENSFM00250000003779|1010238|1020445|-1|1010238|1020445	Uncharacterized_protein_|WDR16|1|ENSFM00250000003779|11079085|11094262|1|11079085|11094262	Uncharacterized_protein_|WDR16|GL831193.1|ENSFM00250000003779|2182555|2195507|-1|2182555|2195507	WD_repeat_domain_16_|WDR16|groupIX|ENSFM00250000003779|16953811|16962806|1|16953811|16962806	Uncharacterized_protein_|WDR16|scaffold_26|ENSFM00250000003779|956090|961733|-1|956090|961733	WD_repeat_domain_16_|WDR16|Un_random|ENSFM00250000003779|15661982|15667731|1|15661982|15667731	WD_repeat_domain_16_|wdr16|6|ENSFM00250000003779|18242197|18257984|1|18242197|18257984	WD_repeat_domain_16_|WDR16|GeneScaffold_4008|ENSFM00250000003779|95377|104163|1|95377|104163	WD_repeat_domain_16_|WDR16|17|ENSFM00250000003779|9479944|9546776|1|9487589|9546772	WD_repeat_domain_16_|Wdr16|11|ENSFM00250000003779|67924806|67965651|-1|67924808|67965642
CUFF_25539_m.318876	10.7648	5.90777	1.17e-69	2.38e-67	0.384973	0.620462	*	*	Uncharacterized_protein_|IQUB|GL831569.1|ENSFM00250000005032|38911|45591|1|38911|45591	*	*	*	*	IQ_motif_and_ubiquitin_domain_containing_|IQUB|GeneScaffold_1657|ENSFM00250000005032|110|7628|-1|110|7628	*	*
CUFF_27361_m.321232	10.7454	2.94876	4.89e-29	6.24e-28	0.194592	0.441126	*	*	*	*	*	*	*	*	*	*
CUFF_9518_m.273468	10.7454	3.07866	1.26e-30	1.76e-29	0.101227	0.318161	*	*	*	*	*	*	*	*	*	*
CUFF_42432_m.201386	10.7299	7.15109	5.88e-68	9.68e-66	0.183621	0.42851	EF-hand_domain_family,_member_B_|EFHB|JH556697.1|ENSFM00250000006963|706449|712717|-1|706449|712717	*	Uncharacterized_protein_|EFHB|GL831154.1|ENSFM00250000006963|5427694|5435287|-1|5427694|5435287	*	*	*	EF-hand_domain_family,_member_B_|efhb|16|ENSFM00250000006963|53033914|53050550|-1|53033914|53050550	||GeneScaffold_2525|ENSFM00250000006963|15589|23835|1|15589|23835	EF-hand_domain_family_member_B_|EFHB|3|ENSFM00250000006963|19920964|19988517|-1|19920964|19975672	EF_hand_domain_family_member_B_|Efhb|17|ENSFM00250000006963|53398889|53463321|-1|53398889|53463321
comp45654_c0_m.27538	10.727	6.53212	1.41e-70	3.23e-68	0.220659	0.469743	*	*	*	*	*	*	*	*	*	*
CUFF_1411_m.10558	10.7208	8.49577	1.94e-73	8.23e-71	0.100639	0.317236	*	*	*	*	*	*	*	*	RIB43A_domain_with_coiled-coils_1_|RIBC1|HG1433_PATCH|ENSFM00500000273611|53165690|53174111|1|53165941|53174111	*
comp79212_c2_m.175874	10.7187	3.08561	2.19e-33	3.58e-32	0.0971159	0.311634	*	*	*	*	*	*	*	*	*	*
CUFF_32260_m.151273	10.717	8.1237	6.04e-73	2.16e-70	0.125452	0.354192	chromosome_11_open_reading_frame_85_|C11orf85|JH556699.1|ENSFM00690001368097|1842550|1852344|1|1842550|1852344	*	*	*	*	*	*	*	chromosome_11_open_reading_frame_85_|C11orf85|11|ENSFM00250000010731|64704989|64739557|-1|64705929|64739358	RIKEN_cDNA_1700123I01_gene_|1700123I01Rik|19|ENSFM00250000010731|6184388|6224225|1|6184467|6224225
CUFF_31211_m.145112	10.7097	2.84669	3.56e-32	5.42e-31	0.170441	0.412845	*	*	*	*	*	*	*	*	*	*
CUFF_17808_m.301457	10.6915	2.7562	8.55e-29	1.07e-27	0.114044	0.337703	*	*	*	*	*	*	*	*	*	*
comp62646_c0_m.55610	10.687	2.90326	4.56e-30	6.16e-29	0.138856	0.372634
comp23675_c0_m.11724	10.6854	5.20434	8.58e-53	3.65e-51	0.111649	0.334139
CUFF_19619_m.21015	10.6731	2.98272	3.3e-29	4.25e-28	0.227073	0.476521
comp80385_c1_m.198756	10.6679	8.02283	5.77e-74	2.75e-71	0.0946238	0.30761
CUFF_35656_m.167970	10.6623	7.40569	1.54e-71	4.04e-69	0.153453	0.39173	family_with_sequence_similarity_183,_member_B_|FAM183B|JH556792.1|ENSFM00690001368178|908116|912511|-1|908116|912511	*	Uncharacterized_protein_|FAM183B|GL831248.1|ENSFM00670001272396|1126475|1131404|1|1126475|1131404	*	*	*	family_with_sequence_similarity_183,_member_B_|FAM183B|6|ENSFM00670001241901|33836655|33840003|-1|33836655|33840003	*	family_with_sequence_similarity_183_member_B_|FAM183B|7|ENSFM00500000273843|38724946|38726637|-1|38724946|38726637	family_with_sequence_similarity_183_member_B_|Fam183b|11|ENSFM00500000273843|58792797|58801960|-1|58792797|58801960
CUFF_4308_m.254788	10.6592	7.89521	4.82e-71	1.19e-68	0.19316	0.4395	radial_spoke_head_9_homolog_(Chlamydomonas)_|RSPH9|JH556706.1|ENSFM00250000006586|2520122|2525074|-1|2520122|2525074	Uncharacterized_protein_|RSPH9|24|ENSFM00250000006586|14951743|14955431|-1|14951743|14955431	Uncharacterized_protein_|RSPH9|GL831143.1|ENSFM00250000006586|1255682|1264268|-1|1255682|1264268	radial_spoke_head_9_homolog_(Chlamydomonas)_|RSPH9|groupXVIII|ENSFM00250000006586|15597917|15600383|1|15597917|15600383	Uncharacterized_protein_|RSPH9|scaffold_16|ENSFM00250000006586|1827873|1832379|1|1829002|1832379	radial_spoke_head_9_homolog_(Chlamydomonas)_|RSPH9|14|ENSFM00250000006586|6405603|6410764|-1|6405603|6410764	radial_spoke_head_9_homolog_|rsph9|4|ENSFM00250000006586|5518500|5525279|-1|5518500|5525279	radial_spoke_head_9_homolog_(Chlamydomonas)_|RSPH9|GeneScaffold_2678|ENSFM00250000006586|21148|29500|1|21148|29500	radial_spoke_head_9_homolog_(Chlamydomonas)_|RSPH9|6|ENSFM00250000006586|43612783|43640336|1|43612783|43640336	radial_spoke_head_9_homolog_(Chlamydomonas)_|Rsph9|17|ENSFM00250000006586|46122035|46144216|-1|46129271|46144216
comp81407_c0_m.219709	10.6544	2.93122	3.45e-28	4.17e-27	0.134018	0.366085
comp63267_c0_m.57844	10.6497	2.8189	2.06e-31	3.01e-30	0.157981	0.397469	*	*	*	*	Sad1_and_UNC84_domain_containing_1_|SUN1_(2_of_2)|scaffold_581|ENSFM00500000270151|53554|54582|-1|53554|54582	*	*	*	Sad1_and_UNC84_domain_containing_3_|SUN3|7|ENSFM00500000270151|48026745|48068716|-1|48026745|48068695	Sad1_and_UNC84_domain_containing_3_|Sun3|11|ENSFM00500000270151|9016054|9048991|-1|9016054|9039589
comp36904_c0_m.17359	10.6403	2.87915	1.27e-30	1.78e-29	0.122291	0.349702
CUFF_41902_m.44593	10.6403	2.80713	8.18e-31	1.16e-29	0.245056	0.495031
CUFF_45758_m.215470	10.6339	7.58399	8.2e-67	1.16e-64	0.120657	0.347357	*	*	perforin_1_(pore_forming_protein)_|PRF1_(15_of_15)|GL831974.1|ENSFM00250000003207|43937|50623|-1|43937|50623	*	*	*	*	*	*	*
CUFF_18079_m.97926	10.6222	7.66083	4.46e-70	9.53e-68	1.02983	1.0148	EF-hand_domain_(C-terminal)_containing_1_|EFHC1|JH556741.1|ENSFM00250000001716|1660104|1666458|1|1660104|1666458	Uncharacterized_protein_|EFHC1|24|ENSFM00250000001716|6538384|6542039|-1|6538384|6542039	Uncharacterized_protein_|EFHC1|GL831422.1|ENSFM00250000001716|458606|463853|-1|458606|463853	EF-hand_domain_(C-terminal)_containing_1_|EFHC1|groupXVIII|ENSFM00250000001716|8996799|9000334|1|8996799|9000334	Uncharacterized_protein_|EFHC1|scaffold_211|ENSFM00250000001716|440977|444450|1|440977|444272	EF-hand_domain_(C-terminal)_containing_1_|EFHC1|14|ENSFM00250000001716|3944983|3951678|1|3944983|3951678	EF-hand_domain_(C-terminal)_containing_1_|efhc1|20|ENSFM00250000001716|47866467|47882224|-1|47866467|47882224	EF-hand_domain_(C-terminal)_containing_1_|EFHC1|GeneScaffold_1771|ENSFM00250000001716|196922|202300|1|196922|202300	EF-hand_domain_(C-terminal)_containing_1_|EFHC1|6|ENSFM00250000001716|52285106|52387892|1|52285106|52357344	EF-hand_domain_(C-terminal)_containing_1_|Efhc1|1|ENSFM00250000001716|20951626|20990838|1|20951688|20990838
CUFF_2188_m.16522	10.6195	6.76019	1.49e-64	1.61e-62	0.108733	0.329747	UBX_domain_protein_10_|UBXN10|JH556691.1|ENSFM00670001276394|2108897|2109547|-1|2108897|2109547	*	Uncharacterized_protein_|UBXN10|GL831137.1|ENSFM00670001276394|1201506|1202132|1|1201506|1202132	*	*	*	UBX_domain_protein_10_|ubxn10|23|ENSFM00500000304908|37188999|37192315|1|37188999|37192315	UBX_domain_protein_10_|UBXN10|GeneScaffold_2189|ENSFM00650001146879|274523|275293|1|274523|275293	UBX_domain_protein_10_|UBXN10|1|ENSFM00250000009473|20512578|20522541|1|20512578|20522541	UBX_domain_protein_10_|Ubxn10|4|ENSFM00250000009473|138709837|138737167|-1|138718538|138737167
CUFF_38699_m.181488	10.6175	8.29407	3.3e-75	1.8e-72	0.112842	0.335919	coiled-coil_domain_containing_89_|CCDC89|JH556696.1|ENSFM00430000230251|2093479|2095773|1|2093479|2095773	Uncharacterized_protein_|CCDC89|21|ENSFM00430000230251|23724468|23726981|1|23724468|23726981	Uncharacterized_protein_|CCDC89|GL831187.1|ENSFM00430000230251|1726643|1733334|-1|1726643|1733334	coiled-coil_domain_containing_89_|CCDC89|groupXVI|ENSFM00430000230251|10464677|10467639|-1|10464677|10467639	Uncharacterized_protein_|CCDC89|scaffold_100|ENSFM00430000230251|924679|926175|-1|924679|926175	*	coiled-coil_domain_containing_89_|CCDC89|9|ENSFM00430000230251|49374463|49394943|-1|49374467|49394943	coiled-coil_domain_containing_89_|CCDC89|GeneScaffold_2046|ENSFM00430000230251|636420|638237|-1|636420|638237	coiled-coil_domain_containing_89_|CCDC89|11|ENSFM00430000230251|85394893|85397320|-1|85394893|85397320	coiled-coil_domain_containing_89_|Ccdc89|7|ENSFM00430000230251|90426312|90428660|1|90426312|90428660
CUFF_20051_m.100325	10.6119	7.70937	1.65e-67	2.52e-65	0.141	0.3755	doublecortin_domain_containing_2C_|DCDC2C|JH556722.1|ENSFM00500000271666|1022003|1047713|1|1022003|1047713	*	Uncharacterized_protein_|DCDC2C|GL831263.1|ENSFM00500000271666|1247895|1262377|1|1247895|1262377	*	*	*	*	*	*	*
CUFF_33148_m.31109	10.6115	2.82169	3.14e-30	4.29e-29	0.100886	0.317625
comp59643_c0_m.48819	10.6112	5.78456	1.27e-64	1.41e-62	0.11593	0.340485
CUFF_27967_m.23919	10.6067	2.87375	1.13e-27	1.32e-26	0.345943	0.58817
CUFF_31211_m.145117	10.6018	2.8075	1.99e-34	3.42e-33	0.127828	0.357531
CUFF_8922_m.270170	10.5964	7.24232	1.12e-71	3.11e-69	0.115387	0.339686
CUFF_10579_m.80759	10.5848	7.47906	2.15e-68	3.81e-66	0.166953	0.408599	malate_dehydrogenase_1B,_NAD_(soluble)_|MDH1B|JH556871.1|ENSFM00400000131950|492772|497464|1|492772|497464	Uncharacterized_protein_|MDH1B|2|ENSFM00400000131950|28900286|28902260|1|28900286|28902260	Uncharacterized_protein_|MDH1B|GL831144.1|ENSFM00400000131950|7081956|7084630|-1|7081956|7084630	malate_dehydrogenase_1B_NAD_(soluble)_|MDH1B|groupI|ENSFM00400000131950|25499164|25501323|-1|25499164|25501323	Uncharacterized_protein_|MDH1B|scaffold_32|ENSFM00400000131950|311253|314094|1|311253|313927	malate_dehydrogenase_1B,_NAD_(soluble)_|MDH1B|3|ENSFM00400000131950|6341354|6343744|-1|6341354|6343744	malate_dehydrogenase_1B,_NAD_(soluble)_|MDH1B|1|ENSFM00400000131950|5082292|5088945|-1|5082292|5088945	malate_dehydrogenase_1B_NAD_(soluble)_|MDH1B|GeneScaffold_3194|ENSFM00650001145803|69940|92094|-1|69940|92094	malate_dehydrogenase_1B_NAD_(soluble)_|MDH1B|2|ENSFM00400000131950|207602487|207630271|-1|207602487|207630271	malate_dehydrogenase_1B_NAD_(soluble)_|Mdh1b|1|ENSFM00400000131950|63698819|63730318|-1|63698819|63730318
CUFF_29850_m.322579	10.5819	8.81381	3.27e-67	4.86e-65	0.191849	0.438006
CUFF_16130_m.296515	10.5773	2.72314	4.65e-32	7.04e-31	0.152139	0.39005
CUFF_33024_m.156341	10.5773	2.89314	1.28e-31	1.89e-30	0.116811	0.341776
CUFF_25920_m.120679	10.5459	6.99066	4.5e-62	3.88e-60	0.111925	0.334552	phospholipase_B1_|PLB1|JH556881.1|ENSFM00570000852269|151382|154715|-1|151382|154715	*	*	phospholipase_B1_|PLB1|groupXVIII|ENSFM00570000852269|15095546|15099432|-1|15095546|15099432	*	phospholipase_B1_|PLB1|14|ENSFM00570000852269|6779617|6781787|1|6779617|6781787	Uncharacterized_protein_|BX248515.1|20|ENSFM00570000852269|27033230|27044147|1|27033230|27044147	phospholipase_B1_|PLB1|GeneScaffold_2515|ENSFM00570000852269|304116|313956|-1|304116|313956	*	*
CUFF_36601_m.172931	10.5443	6.26951	1.33e-68	2.44e-66	0.0899662	0.299944	RIB43A_domain_with_coiled-coils_2_|RIBC2|JH556666.1|ENSFM00600000929980|497081|506144|1|497081|506144	Uncharacterized_protein_|RIBC2|6|ENSFM00600000929980|24509269|24511556|1|24509269|24511556	Uncharacterized_protein_|RIBC2|GL831185.1|ENSFM00600000929980|1912139|1914397|1|1912139|1914397	RIB43A_domain_with_coiled-coils_2_|RIBC2|groupXIX|ENSFM00600000929980|18812579|18814920|-1|18812579|18814920	*	RIB43A_domain_with_coiled-coils_2_|RIBC2|13|ENSFM00600000929980|2070256|2071839|1|2070256|2071839	RIB43A_domain_with_coiled-coils_2_|RIBC2|25|ENSFM00500000497472|17104842|17112396|-1|17104842|17112298	RIB43A_domain_with_coiled-coils_2_|RIBC2|GeneScaffold_4133|ENSFM00650001144042|142823|148496|-1|142823|148496	RIB43A_domain_with_coiled-coils_2_|RIBC2|22|ENSFM00500000272632|45809572|45828376|1|45809574|45828293	RIB43A_domain_with_coiled-coils_2_|Ribc2|15|ENSFM00500000272632|85132099|85144569|1|85132099|85144569
CUFF_32868_m.155310	10.5371	2.86493	2.44e-29	3.17e-28	0.117558	0.342867
CUFF_50709_m.58885	10.5344	4.7953	9.89e-39	2.08e-37	0.137685	0.371059
CUFF_41250_m.40339	10.5339	9.20641	7.5e-75	3.99e-72	0.138937	0.372743	coiled-coil_domain_containing_19_|CCDC19|JH556880.1|ENSFM00250000006547|745081|748214|-1|745081|748214	Uncharacterized_protein_|CCDC19|13|ENSFM00250000006547|25082567|25085748|1|25082567|25085748	Uncharacterized_protein_|CCDC19|GL831147.1|ENSFM00250000006547|4250544|4255970|-1|4250544|4255970	coiled-coil_domain_containing_19_|CCDC19|groupI|ENSFM00250000006547|4114283|4117189|-1|4114283|4117189	Uncharacterized_protein_|CCDC19|scaffold_165|ENSFM00250000006547|209708|213081|-1|209708|213021	coiled-coil_domain_containing_19_|CCDC19|Un_random|ENSFM00250000006547|18212713|18215066|1|18212713|18215066	coiled-coil_domain_containing_19_|ccdc19|18|ENSFM00250000006547|33517711|33539934|1|33517711|33539934	coiled-coil_domain_containing_19_|CCDC19|GeneScaffold_3150|ENSFM00250000006547|1239604|1250640|-1|1239604|1250640	coiled-coil_domain_containing_19_|CCDC19|1|ENSFM00250000006547|159842154|159869953|-1|159842154|159869953	coiled-coil_domain_containing_19_|Ccdc19|1|ENSFM00250000006547|172521044|172545870|1|172521044|172545870
CUFF_38505_m.180037	10.5262	6.24128	8.86e-64	8.92e-62	0.133493	0.365366
comp72242_c0_m.99050	10.5202	5.72954	5.54e-58	3.49e-56	0.108837	0.329905	||JH556816.1|ENSFM00710001442803|958770|961284|-1|958770|961284	*	Uncharacterized_protein_||GL831192.1|ENSFM00710001442803|1058777|1061401|1|1058916|1061401	*	*	*	si:ch211-119b12.8_|si:ch211-119b12.8|20|ENSFM00710001443236|46636974|46673510|1|46636974|46673510	*	*	*
comp76271_c0_m.132317	10.5176	6.605	1.3e-63	1.28e-61	0.110936	0.333071	leucine_rich_repeat_containing_43_|LRRC43|JH556662.1|ENSFM00250000008295|6435702|6445964|1|6435702|6445964	*	Uncharacterized_protein_|LRRC43|GL831238.1|ENSFM00250000008295|340231|360554|1|340444|360542	leucine_rich_repeat_containing_43_|LRRC43|groupXIII|ENSFM00250000008295|8208286|8212887|1|8208286|8212887	*	*	*	*	leucine_rich_repeat_containing_43_|LRRC43|12|ENSFM00250000008295|122652285|122688018|1|122667664|122688018	leucine_rich_repeat_containing_43_|Lrrc43|5|ENSFM00250000008295|123489325|123508205|1|123489325|123508205
comp59128_c0_m.47602	10.5114	2.71306	5.59e-27	6.26e-26	0.119344	0.345463	*	*	*	*	*	*	*	*	*	*
CUFF_40758_m.195419	10.5039	4.82955	9.69e-56	4.96e-54	0.151699	0.389486	*	*	*	*	*	*	*	*	*	*
comp81014_c3_m.211268	10.501	2.80797	2e-34	3.43e-33	0.195081	0.441679
comp58595_c0_m.45606	10.5003	8.9563	1.53e-72	4.99e-70	0.178479	0.422468
CUFF_45757_m.215467	10.4949	7.83114	3.48e-74	1.69e-71	0.0988629	0.314425
comp81785_c3_m.227990	10.4905	2.7349	1.1e-29	1.46e-28	0.120215	0.346721
CUFF_6777_m.71580	10.4905	2.68413	2.35e-29	3.05e-28	0.101896	0.319211
comp44600_c0_m.23320	10.4746	2.85524	2.5e-27	2.85e-26	0.176593	0.420229
comp82010_c0_m.233418	10.4746	2.67665	9.97e-34	1.65e-32	0.107906	0.32849	*	*	*	*	*	*	*	*	*	*
CUFF_27307_m.321285	10.467	6.60902	9.93e-68	1.58e-65	0.115068	0.339216	*	*	*	*	*	*	*	*	*	*
comp58505_c0_m.45268	10.4639	2.69565	2.94e-32	4.49e-31	0.122887	0.350552
CUFF_27269_m.127027	10.4591	9.17718	3.46e-78	2.55e-75	0.11488	0.33894	ARPC4-TTLL3_readthrough_|ARPC4-TTLL3|JH558601.1|ENSFM00250000002679|11717|20881|-1|11717|20881	*	Uncharacterized_protein_|ARPC4-TTLL3|GL831146.1|ENSFM00250000002679|3050472|3057160|1|3050472|3057160	||scaffold_27|ENSFM00250000002679|1611162|1615017|-1|1611162|1615017	Uncharacterized_protein_|ARPC4-TTLL3|scaffold_258|ENSFM00250000002679|357008|360280|-1|357008|360280	ARPC4-TTLL3_readthrough_|ARPC4-TTLL3|11|ENSFM00250000002679|7770420|7774509|-1|7770420|7774509	tubulin_tyrosine_ligase-like_family,_member_3_|ttll3|6|ENSFM00250000002679|40260172|40287060|-1|40260229|40287060	ARPC4-TTLL3_readthrough_|ARPC4-TTLL3|GeneScaffold_3642|ENSFM00250000002679|346322|354400|-1|346322|354400	tubulin_tyrosine_ligase-like_family_member_8_|TTLL8|22|ENSFM00250000002679|50453552|50495364|-1|50453556|50495364	tubulin_tyrosine_ligase-like_family_member_3_|Ttll3|6|ENSFM00250000002679|113389260|113414583|1|113392497|113414569
CUFF_34533_m.161683	10.4567	5.74137	2.39e-70	5.2e-68	0.169817	0.412089
comp45479_c0_m.26836	10.4512	6.58977	2.08e-64	2.23e-62	0.17583	0.419321
CUFF_42865_m.203634	10.4486	4.92386	4.21e-61	3.32e-59	0.266081	0.515831
comp62706_c0_m.55905	10.4416	7.94673	2.78e-68	4.81e-66	0.19588	0.442584	spermatogenesis_associated_18_|SPATA18|JH556948.1|ENSFM00250000005643|285984|292684|1|285984|292684	Uncharacterized_protein_|SPATA18|4|ENSFM00250000005643|512910|533980|-1|512910|533980	Uncharacterized_protein_|SPATA18|GL831140.1|ENSFM00250000005643|8395217|8400753|-1|8395217|8400753	spermatogenesis_associated_18_|SPATA18|groupVIII|ENSFM00250000005643|18499533|18504472|1|18499533|18504432	Uncharacterized_protein_|SPATA18|scaffold_13|ENSFM00250000005643|1328984|1333093|1|1328984|1332478	spermatogenesis_associated_18_|SPATA18|1|ENSFM00250000005643|11647587|11650889|1|11647587|11650889	spermatogenesis_associated_18_|spata18|20|ENSFM00250000005643|23148189|23158872|-1|23148192|23158720	spermatogenesis_associated_18_|SPATA18|GeneScaffold_2816|ENSFM00250000005643|219021|225903|1|219021|225903	spermatogenesis_associated_18_|SPATA18|4|ENSFM00250000005643|52917497|52963458|1|52917497|52963458	spermatogenesis_associated_18_|Spata18|5|ENSFM00250000005643|73651380|73679484|1|73651380|73679096
comp29931_c0_m.14122	10.4397	4.93527	4.93e-59	3.31e-57	0.149244	0.386321
CUFF_29541_m.134243	10.4329	8.09576	7.25e-71	1.71e-68	0.165952	0.407372	PARK2_co-regulated_|PACRG|JH556674.1|ENSFM00250000003811|3112053|3113422|1|3112053|3113422	*	Uncharacterized_protein_|PACRG|GL831459.1|ENSFM00250000003811|286555|434409|-1|286555|434409	PARK2_co-regulated_|PACRG|groupXV|ENSFM00250000003811|1479784|1481497|1|1479784|1481497	Uncharacterized_protein_|PACRG|scaffold_10|ENSFM00250000003811|1115051|1191970|-1|1115051|1191970	PARK2_co-regulated_|PACRG|10|ENSFM00250000003811|7646204|7717162|-1|7646204|7707476	PARK2_co-regulated_|pacrg|17|ENSFM00250000003811|27404104|27562656|1|27404104|27562656	*	PARK2_co-regulated_|PACRG|6|ENSFM00250000003811|163148164|163736524|1|163148164|163736523	PARK2_co-regulated_|Pacrg|17|ENSFM00250000003811|10403012|10840311|-1|10403012|10840311
CUFF_48667_m.229889	10.4298	5.63384	1.04e-61	8.72e-60	0.154994	0.393692
CUFF_29733_m.135787	10.4259	2.74385	2.18e-31	3.18e-30	0.11252	0.335441	||JH556674.1|ENSFM00500000287958|304768|307895|-1|304768|307895	Caveolin_|CAV2|5|ENSFM00500000287958|5549731|5552290|-1|5549731|5552290	Caveolin_||GL831197.1|ENSFM00500000287958|1422664|1424474|1|1422664|1424474	||groupXVII|ENSFM00500000287958|10646847|10648669|-1|10646847|10648669	Caveolin_||scaffold_56|ENSFM00500000287958|338276|340849|-1|338276|340849	Caveolin_||11|ENSFM00500000287958|5685921|5687322|1|5685921|5687322	zgc:172270_|zgc:172270|11|ENSFM00500000287958|37084932|37090800|1|37084932|37090800	||GeneScaffold_176|ENSFM00500000287958|460|13903|-1|460|13903	*	*
comp44802_c0_m.23917	10.4221	6.93849	1.76e-65	2.16e-63	0.103393	0.321548	dynein,_light_chain,_roadblock-type_2_|DYNLRB2|JH556981.1|ENSFM00690001364376|466573|467041|-1|466573|467041	*	Uncharacterized_protein_|DYNLRB2|GL831142.1|ENSFM00670001273143|3434890|3441303|-1|3434890|3441303	*	*	dynein,_light_chain,_roadblock-type_2_|DYNLRB2|13|ENSFM00670001236200|4778964|4781277|1|4778964|4781277	*	*	*	*
CUFF_11445_m.327762	10.4204	2.58933	1.01e-26	1.11e-25	0.143953	0.379411
comp82362_c1_m.241491	10.4037	2.62539	1.12e-33	1.84e-32	0.336217	0.579842	*	*	*	*	*	*	*	*	*	*
CUFF_2698_m.61979	10.4037	2.70775	1.27e-27	1.48e-26	0.122227	0.34961
comp80111_c7_m.193547	10.4005	4.68365	4.94e-61	3.87e-59	0.153865	0.392256	*	Uncharacterized_protein_||8|ENSFM00570000855148|23316228|23322622|1|23316228|23322622	*	||groupXI|ENSFM00570000855148|2456024|2459726|1|2456024|2459726	*	*	*	*	*	*
CUFF_32388_m.151924	10.3942	9.74861	1.59e-81	2.6e-78	0.111721	0.334246	||JH556746.1|ENSFM00690001365903|1710303|1711061|1|1710303|1711061	*	*	*	*	*	*	*	*	*
CUFF_19157_m.18351	10.3912	7.0847	3.88e-67	5.69e-65	0.122312	0.349732	NME/NM23_family_member_5_|NME5|JH556664.1|ENSFM00500000271842|1920322|1922658|1|1920322|1922658	Uncharacterized_protein_|NME5|10|ENSFM00500000271842|13042692|13046033|1|13042692|13045931	*	NME/NM23_family_member_5_|NME5|groupIV|ENSFM00500000271842|11477537|11479481|1|11477537|11479481	Uncharacterized_protein_|NME5|scaffold_126|ENSFM00500000271842|261179|263042|1|261179|262758	NME/NM23_family_member_5_|NME5|1|ENSFM00500000271842|943305|945715|1|943305|945715	non-metastatic_cells_5,_protein_expressed_in_(nucleoside-diphosphate_kinase)_|nme5|14|ENSFM00500000271842|6920781|6928051|1|6920781|6928048	NME/NM23_family_member_5_|NME5|GeneScaffold_3683|ENSFM00500000271842|90243|92344|1|90243|92344	NME/NM23_family_member_5_|NME5|5|ENSFM00500000271842|137450866|137475132|-1|137450866|137475104	NME/NM23_family_member_5_|Nme5|18|ENSFM00500000271842|34562634|34579115|-1|34562636|34579115
comp23499_c0_m.11636	10.3892	6.84635	1.26e-71	3.42e-69	0.152786	0.390879	EF-hand_calcium_binding_domain_10_|EFCAB10|JH556966.1|ENSFM00500000498441|515039|518924|1|515039|518924	Uncharacterized_protein_|EFCAB10|6|ENSFM00500000394770|2833791|2835359|1|2833791|2835359	Uncharacterized_protein_|EFCAB10|GL831310.1|ENSFM00670001273893|1071465|1072655|1|1071465|1072655	*	Uncharacterized_protein_|EFCAB10|scaffold_104|ENSFM00500000498441|219545|220586|1|219545|220586	*	EF-hand_calcium_binding_domain_10_|EFCAB10|25|ENSFM00610000965510|27762390|27762829|1|27762390|27762829	*	EF-hand_calcium_binding_domain_10_|EFCAB10|7|ENSFM00560000771691|105205567|105241322|-1|105205680|105221943	EF-hand_calcium_binding_domain_10_|Efcab10|12|ENSFM00560000771691|33394854|33401269|1|33394854|33401269
CUFF_17521_m.299999	10.3869	2.56391	3.51e-28	4.24e-27	0.128808	0.358898	*	*	*	*	*	*	*	*	*	*
CUFF_14497_m.290342	10.3812	2.60571	1.3e-31	1.91e-30	0.545246	0.738407	tektin_2_(testicular)_|TEKT2|JH557060.1|ENSFM00500000271263|340741|350426|1|340741|350426	Uncharacterized_protein_|TEKT2|11|ENSFM00500000271263|18718591|18722284|1|18718591|18722284	Uncharacterized_protein_|TEKT2|GL831186.1|ENSFM00500000271263|2980448|2988550|-1|2980448|2988550	tektin_2_(testicular)_|TEKT2|groupX|ENSFM00500000271263|2127005|2130720|-1|2127005|2130720	Uncharacterized_protein_|TEKT2|scaffold_69|ENSFM00500000271263|1035550|1039056|-1|1035550|1039056	tektin_2_(testicular)_|TEKT2|Un_random|ENSFM00500000271263|53553449|53555588|1|53553449|53555588	tektin_2_(testicular)_|tekt2|19|ENSFM00500000271263|11258215|11270411|-1|11258380|11270411	tektin_2_(testicular)_|TEKT2|GeneScaffold_4590|ENSFM00500000271263|188897|194193|1|188897|194193	tektin_2_(testicular)_|TEKT2|1|ENSFM00500000271263|36549676|36553876|1|36549676|36553876	tektin_2_|Tekt2|4|ENSFM00500000271263|126322121|126325688|-1|126322123|126325199
comp71833_c0_m.96379	10.3754	6.45664	1.32e-65	1.68e-63	0.170394	0.412789	*	*	centrosome_and_spindle_pole_associated_protein_1_|CSPP1|GL831157.1|ENSFM00400000131873|949062|960035|1|949062|960035	*	*	*	*	*	*	*
CUFF_7737_m.266521	10.3667	8.39833	1.02e-63	1.02e-61	0.211447	0.459834	*	*	*	*	*	*	*	*	*	*
comp66730_c0_m.69525	10.3641	2.50534	1.83e-27	2.12e-26	0.104538	0.323323	*	*	*	*	*	*	*	*	*	*
CUFF_15527_m.92179	10.3641	2.6809	3.03e-27	3.44e-26	0.102928	0.320824	*	*	*	*	*	*	*	*	*	*
comp66934_c0_m.70458	10.3583	2.53085	2.47e-31	3.59e-30	0.192464	0.438707	*	*	*	||groupV|ENSFM00540000718586|3784133|3785207|1|3784133|3785207	*	*	*	*	*	*
comp81012_c0_m.211197	10.3583	2.42595	4.01e-28	4.83e-27	0.129905	0.360423
comp78381_c0_m.161913	10.3577	7.30775	4.95e-47	1.56e-45	0.194235	0.440721	*	*	*	*	*	*	*	*	*	*
CUFF_37758_m.37672	10.3536	7.01768	7.58e-62	6.47e-60	0.116461	0.341264	UBX_domain_protein_11_|UBXN11|JH556687.1|ENSFM00250000004497|2470866|2478420|-1|2470866|2478420	*	Uncharacterized_protein_|UBXN11|GL831244.1|ENSFM00250000004497|739700|743779|-1|739700|743779	UBX_domain_protein_11_|UBXN11|groupXX|ENSFM00250000004497|8097910|8101241|1|8097910|8101241	Uncharacterized_protein_|UBXN11|scaffold_22|ENSFM00250000004497|1441925|1444418|1|1441925|1444418	*	UBX_domain_protein_11_|UBXN11|16|ENSFM00250000004497|44437934|44451206|1|44438024|44451206	UBX_domain_protein_11_|UBXN11|GeneScaffold_328|ENSFM00250000004497|102439|105208|1|102439|105208	UBX_domain_protein_11_|UBXN11|1|ENSFM00250000004497|26607819|26644854|-1|26608775|26644854	UBX_domain_protein_11_|Ubxn11|4|ENSFM00250000004497|134102570|134127593|1|134102583|134126776
comp84850_c0_m.250481	10.3491	7.10678	1.07e-64	1.2e-62	0.125561	0.354345
CUFF_30170_m.138587	10.3469	7.42165	1.27e-64	1.41e-62	0.204204	0.451889	chromosome_22_open_reading_frame_23_|C22orf23|JH556676.1|ENSFM00690001364345|2499078|2501753|-1|2499078|2501753	*	Uncharacterized_protein_|C22ORF23|GL831274.1|ENSFM00670001245168|1473822|1476735|-1|1473822|1476735	chromosome_22_open_reading_frame_23_|C22orf23|groupIX|ENSFM00670001245168|15531063|15532545|1|15531063|15532545	*	chromosome_22_open_reading_frame_23_|C22orf23|Un_random|ENSFM00670001245168|85774714|85775743|-1|85774714|85775743	chromosome_22_open_reading_frame_23_|C6H22orf23|6|ENSFM00670001245168|23260036|23266970|-1|23260036|23266666	chromosome_22_open_reading_frame_23_|C22orf23|GeneScaffold_3945|ENSFM00670001245168|8810|11970|1|8810|11970	chromosome_22_open_reading_frame_23_|C22orf23|22|ENSFM00500000273651|38339528|38349676|-1|38339533|38349603	RIKEN_cDNA_1700088E04_gene_|1700088E04Rik|15|ENSFM00500000273651|79134655|79141251|-1|79134655|79141251
comp76684_c9_m.137037	10.3466	4.66351	5.16e-44	1.38e-42	0.121512	0.348585
CUFF_1271_m.9375	10.3374	6.98717	1.78e-58	1.15e-56	0.5178	0.719583	coiled-coil_domain_containing_157_|CCDC157|JH557617.1|ENSFM00670001236186|56997|62913|1|56997|62913	*	Uncharacterized_protein_|CCDC157|GL831172.1|ENSFM00670001236186|1361814|1366403|1|1361814|1366157	*	Uncharacterized_protein_|CCDC157|scaffold_18|ENSFM00670001236186|513776|516359|1|513776|516359	*	coiled-coil_domain_containing_157_|CCDC157|8|ENSFM00670001236186|37655657|37666818|-1|37655657|37666708	*	coiled-coil_domain_containing_157_|CCDC157|22|ENSFM00670001236186|30752624|30774647|1|30752627|30772816	coiled-coil_domain_containing_157_|Ccdc157|11|ENSFM00670001236186|4141123|4160293|-1|4141123|4160291
comp22247_c0_m.11103	10.336	7.74008	2.45e-63	2.33e-61	0.109882	0.331485	*	*	*	*	*	*	*	*	*	*
CUFF_27694_m.129126	10.3329	6.02848	7.51e-58	4.69e-56	0.109534	0.330959
comp81521_c0_m.222269	10.3258	10.1963	8.7e-72	2.49e-69	0.170276	0.412645	||JH556952.1|ENSFM00250000000584|561406|568566|-1|561406|568566	Uncharacterized_protein_||12|ENSFM00250000000584|14317288|14323937|1|14317288|14323937	*	||groupXIV|ENSFM00250000000584|7115053|7120518|1|7115053|7120518	Uncharacterized_protein_|SLC5A4|scaffold_243|ENSFM00250000000584|288292|294149|-1|288292|294149	solute_carrier_family_5_(low_affinity_glucose_cotransporter),_member_4_|SLC5A4|4|ENSFM00250000000584|1461588|1466697|-1|1461588|1466697	*	solute_carrier_family_5_(low_affinity_glucose_cotransporter)_member_4_|SLC5A4|GeneScaffold_3571|ENSFM00250000000584|211976|231063|1|211976|231063	solute_carrier_family_5_(sodium/glucose_cotransporter)_member_1_|SLC5A1|22|ENSFM00250000000584|32439019|32509016|1|32439019|32509016	solute_carrier_family_5_(sodium/glucose_cotransporter)_member_1_|Slc5a1|5|ENSFM00250000000584|33104219|33162872|1|33104219|33162872
comp78060_c1_m.156465	10.3233	2.50061	1.87e-28	2.31e-27	0.127448	0.356999
CUFF_51262_m.241211	10.317	6.39668	5.29e-65	6.08e-63	0.163148	0.403915	*	*	Uncharacterized_protein_|C6ORF165|GL831328.1|ENSFM00250000003948|637676|650996|1|637676|650996	chromosome_6_open_reading_frame_165_|C6orf165|groupXVIII|ENSFM00250000003948|13353866|13357678|-1|13353866|13357678	*	*	chromosome_6_open_reading_frame_165_|C20H6orf165|20|ENSFM00250000003948|2677256|2696774|-1|2677256|2696774	chromosome_6_open_reading_frame_165_|C6orf165|GeneScaffold_1412|ENSFM00250000003948|5|19668|-1|5|19668	chromosome_6_open_reading_frame_165_|C6orf165|6|ENSFM00250000003948|88117701|88221352|1|88117701|88174183	RIKEN_cDNA_1700003M02_gene_|1700003M02Rik|4|ENSFM00250000003948|34688559|34730206|-1|34688559|34730206
CUFF_52064_m.244629	10.3124	9.92836	1.64e-60	1.24e-58	0.134906	0.367296
CUFF_3008_m.64182	10.3067	7.84036	2.26e-59	1.57e-57	0.187209	0.432676	||JH556689.1|ENSFM00690001372330|1531301|1532935|1|1531301|1532935	*	*	*	*	*	*	*	*	*
CUFF_6901_m.72299	10.2995	9.5556	2.63e-66	3.56e-64	0.163524	0.404381
CUFF_15272_m.90466	10.2995	2.41016	8.6e-27	9.52e-26	0.147731	0.384358	*	*	*	*	*	*	*	*	*	*
comp67205_c0_m.71603	10.2935	2.54482	4.64e-27	5.22e-26	0.159011	0.398762
CUFF_518_m.3214	10.2876	8.0689	2.92e-65	3.48e-63	0.165841	0.407236	prostaglandin_E_receptor_4_(subtype_EP4)_|PTGER4_(2_of_2)|JH556662.1|ENSFM00500000270417|4054879|4063113|1|4054879|4063113	prostaglandin_E_receptor_4_(subtype_EP4)_|PTGER4_(1_of_2)|9|ENSFM00500000270417|6943049|6944707|-1|6943049|6944707	prostaglandin_E_receptor_4_(subtype_EP4)_|PTGER4_(1_of_2)|GL831176.1|ENSFM00500000270417|4342246|4346587|1|4342246|4346587	*	prostaglandin_E_receptor_4_(subtype_EP4)_|PTGER4_(1_of_2)|scaffold_11|ENSFM00500000270417|2335669|2337147|1|2335669|2337147	*	prostaglandin_E_receptor_4_(subtype_EP4)_a_|ptger4a|8|ENSFM00500000270417|1007467|1017535|1|1007467|1017535	*	prostaglandin_E_receptor_4_(subtype_EP4)_|PTGER4|5|ENSFM00500000270417|40679600|40693837|1|40679600|40693837	prostaglandin_E_receptor_4_(subtype_EP4)_|Ptger4|15|ENSFM00500000270417|5206661|5244187|-1|5233399|5244187
CUFF_26475_m.122608	10.2843	6.40299	1.95e-63	1.88e-61	0.161628	0.40203	solute_carrier_family_24_(sodium/potassium/calcium_exchanger),_member_1_|SLC24A1_(3_of_3)|JH556680.1|ENSFM00690001356592|3328882|3334872|-1|3328882|3334872	*	*	*	*	*	*	*	*	*
CUFF_33368_m.32738	10.2805	4.57355	5.68e-56	2.97e-54	0.12257	0.3501	*	*	*	WD_repeat_domain_93_|WDR93|groupII|ENSFM00670001259723|15530683|15532871|1|15530683|15532871	*	*	*	WD_repeat_domain_93_|WDR93|GeneScaffold_2929|ENSFM00670001259723|86031|87677|1|86031|87677	*	*
comp59942_c1_m.49588	10.2781	5.99654	5.47e-64	5.66e-62	0.271447	0.521006
CUFF_35119_m.165097	10.2718	5.96692	1.66e-61	1.36e-59	0.114493	0.338368	kinesin_family_member_17_|KIF17|JH556734.1|ENSFM00710001441648|657382|664492|1|657382|664492	Uncharacterized_protein_|KIF17|5|ENSFM00710001441648|31928102|31934718|-1|31928102|31934718	Uncharacterized_protein_|KIF17|GL831191.1|ENSFM00710001441648|3766505|3795383|1|3766505|3795383	kinesin_family_member_17_|KIF17|groupXVII|ENSFM00710001441648|2523507|2528163|1|2523507|2528163	*	*	kinesin_family_member_17_|kif17|11|ENSFM00710001441648|38818824|38842624|1|38818824|38842624	kinesin_family_member_17_|KIF17|GeneScaffold_1048|ENSFM00710001441648|89257|106254|1|89257|106254	kinesin_family_member_17_|KIF17|1|ENSFM00710001441648|20990507|21044510|-1|20990509|21044510	kinesin_family_member_17_|Kif17|4|ENSFM00710001441648|138250435|138301967|1|138262232|138301492
CUFF_39100_m.184363	10.2691	2.47768	9.68e-29	1.21e-27	0.177599	0.421425	*	*	*	*	*	*	*	*	*	*
CUFF_7102_m.73274	10.2691	2.53287	2.44e-24	2.31e-23	0.111529	0.333959
CUFF_6828_m.71776	10.2655	9.10674	7.04e-71	1.68e-68	0.136054	0.368855	*	*	*	*	*	*	*	*	*	*
CUFF_51807_m.243762	10.263	2.50779	4.46e-33	7.15e-32	0.159085	0.398854
CUFF_4435_m.255600	10.2616	7.14196	2.6e-63	2.46e-61	0.289689	0.538228
CUFF_44201_m.209554	10.2506	2.47481	2.47e-25	2.5e-24	0.107849	0.328403
CUFF_16791_m.94989	10.2497	9.79623	6.5e-71	1.57e-68	0.175536	0.41897	coiled-coil_domain_containing_39_|CCDC39|JH556737.1|ENSFM00250000006864|1240844|1253952|-1|1240844|1253952	Uncharacterized_protein_|CCDC39|17|ENSFM00250000006864|14632505|14642970|-1|14632505|14642970	Uncharacterized_protein_|CCDC39|GL831134.1|ENSFM00250000006864|12115450|12124809|-1|12115450|12124809	coiled-coil_domain_containing_39_|CCDC39|groupIII|ENSFM00250000006864|9212884|9217497|-1|9212884|9217497	coiled-coil_domain_containing_39_|CCDC39_(1_of_2)|scaffold_166|ENSFM00250000006864|257577|262548|-1|257577|262548	coiled-coil_domain_containing_39_|CCDC39|15|ENSFM00250000006864|3295637|3300468|-1|3295637|3300468	coiled-coil_domain_containing_39_|CCDC39|2|ENSFM00250000006864|7362320|7480705|-1|7362320|7480705	coiled-coil_domain_containing_39_|CCDC39|GeneScaffold_3333|ENSFM00250000006864|49958|65912|-1|49958|65912	coiled-coil_domain_containing_39_|CCDC39|3|ENSFM00250000006864|180320646|180588793|-1|180332376|180397288	coiled-coil_domain_containing_39_|Ccdc39|3|ENSFM00250000006864|33812362|33844310|-1|33812362|33844301
comp76630_c0_m.136248	10.2471	7.70346	1.75e-68	3.13e-66	0.20882	0.456968	leucine-rich_repeats_and_IQ_motif_containing_1_|LRRIQ1|JH556970.1|ENSFM00250000005853|160767|187459|1|160767|187459	*	Uncharacterized_protein_|LRRIQ1|GL831206.1|ENSFM00250000005853|76398|115988|1|76398|115988	*	*	*	leucine-rich_repeats_and_IQ_motif_containing_1_|lrriq1|18|ENSFM00250000005853|15851251|15877538|1|15851251|15877538	*	*	*
comp63642_c0_m.59292	10.2382	7.43692	2.3e-67	3.48e-65	0.109079	0.33027	*	Uncharacterized_protein_|C3ORF15|21|ENSFM00250000004682|27692215|27694715|-1|27692215|27694715	*	MYCBP-associated_testis_expressed_1_|MAATS1|groupXVI|ENSFM00250000004682|8173994|8178235|1|8173994|8178235	Uncharacterized_protein_|C3ORF15|scaffold_42|ENSFM00250000004682|83603|89399|-1|83603|89399	MYCBP-associated,_testis_expressed_1_|MAATS1|2|ENSFM00250000004682|12072748|12076943|1|12072748|12076943	MYCBP-associated,_testis_expressed_1_|MAATS1|9|ENSFM00250000004682|9662965|9720129|1|9662996|9719978	MYCBP-associated_testis_expressed_1_|MAATS1|GeneScaffold_870|ENSFM00250000004682|26716|37859|1|26716|37859	MYCBP-associated_testis_expressed_1_|MAATS1|3|ENSFM00250000004682|119421869|119485949|1|119421869|119485949	spermatogenesis_associated_26_|Spata26|16|ENSFM00250000004682|38297754|38342143|-1|38297754|38341845
CUFF_25047_m.116844	10.2342	7.13627	1.52e-65	1.9e-63	0.285301	0.534135	chromosome_1_open_reading_frame_192_|C1orf192|JH556785.1|ENSFM00690001368126|867908|876474|-1|867908|876474	*	*	*	*	*	*	*	*	*
comp20597_c0_m.9913	10.233	8.02384	1.4e-66	1.94e-64	0.228563	0.478083	leucine_rich_repeat_containing_9_|LRRC9|JH556719.1|ENSFM00250000006116|1443089|1474249|-1|1443089|1474249	Uncharacterized_protein_|LRRC9|22|ENSFM00250000006116|11794634|11803235|-1|11794634|11803235	Uncharacterized_protein_|LRRC9|GL831260.1|ENSFM00250000006116|633060|652858|-1|633060|652858	leucine_rich_repeat_containing_9_|LRRC9|groupXV|ENSFM00250000006116|5632098|5639389|1|5632098|5639389	Uncharacterized_protein_|LRRC9|scaffold_88|ENSFM00250000006116|402238|412637|1|403356|412637	leucine_rich_repeat_containing_9_|LRRC9|10|ENSFM00250000006116|5985259|5996265|1|5985729|5996265	leucine_rich_repeat_containing_9_|lrrc9|13|ENSFM00250000006116|31696792|31737752|1|31696813|31733231	leucine_rich_repeat_containing_9_|LRRC9|GeneScaffold_2004|ENSFM00250000006116|679617|690574|1|679617|690574	leucine_rich_repeat_containing_9_|LRRC9|14|ENSFM00250000006116|60386431|60530277|1|60386431|60530277	leucine_rich_repeat_containing_9_|Lrrc9|12|ENSFM00250000006116|72441866|72514334|1|72441866|72510565
comp70036_c0_m.85725	10.2319	2.3457	4.17e-26	4.42e-25	0.175154	0.418514	*	*	*	*	*	*	*	*	*	*
comp58742_c0_m.46202	10.2294	6.66548	3.89e-64	4.08e-62	0.428745	0.654786
CUFF_6835_m.71861	10.2143	6.88348	6.3e-61	4.88e-59	0.220381	0.469448	stathmin_domain_containing_1_|STMND1|JH556677.1|ENSFM00690001369324|2249909|2255014|-1|2249909|2255014	*	stathmin_domain_containing_1_|STMND1|GL831161.1|ENSFM00670001277126|2324046|2327772|1|2324046|2327772	*	*	*	Uncharacterized_protein_|CU856207.1|19|ENSFM00540000730968|47825277|47830703|-1|47825277|47830703	*	*	*
CUFF_23772_m.315478	10.2128	2.43593	4.09e-29	5.25e-28	0.182057	0.426681
CUFF_49058_m.232444	10.2128	2.56477	1.29e-29	1.71e-28	0.136733	0.369774
CUFF_48709_m.230100	10.2076	7.08766	1.13e-67	1.76e-65	0.149292	0.386383	leucine_rich_repeat_containing_48_|LRRC48|JH556894.1|ENSFM00250000004563|719378|723772|1|719378|723772	Uncharacterized_protein_|LRRC48|8|ENSFM00250000004563|12658517|12662575|-1|12658517|12662575	Uncharacterized_protein_|LRRC48|GL831257.1|ENSFM00250000004563|2237760|2243886|1|2237760|2243886	leucine_rich_repeat_containing_48_|LRRC48|groupXI|ENSFM00250000004563|10945321|10948378|-1|10945321|10948378	Uncharacterized_protein_|LRRC48|scaffold_141|ENSFM00250000004563|166919|170045|-1|166919|170045	leucine_rich_repeat_containing_48_|LRRC48|3|ENSFM00250000004563|9439656|9444078|1|9439656|9444078	leucine_rich_repeat_containing_48_|lrrc48|3|ENSFM00250000004563|62789246|62801210|1|62789246|62801210	leucine_rich_repeat_containing_48_|LRRC48|GeneScaffold_1755|ENSFM00250000004563|615232|618967|-1|615232|618967	leucine_rich_repeat_containing_48_|LRRC48|17|ENSFM00250000004563|17876127|17920203|1|17876127|17920185	leucine_rich_repeat_containing_48_|Lrrc48|11|ENSFM00250000004563|60353329|60394341|1|60353329|60394341
comp44789_c0_m.23861	10.1955	7.79723	2.6e-69	5.13e-67	0.12151	0.348583
CUFF_47723_m.52496	10.1945	7.5599	6.52e-74	3.04e-71	0.197029	0.44388	tetratricopeptide_repeat_domain_12_|TTC12|JH556718.1|ENSFM00250000006918|2323588|2344672|-1|2323588|2344672	*	Uncharacterized_protein_|TTC12|GL831228.1|ENSFM00250000006918|1835125|1854372|1|1835125|1854372	tetratricopeptide_repeat_domain_12_|TTC12|groupI|ENSFM00250000006918|8558661|8571918|-1|8558661|8571918	Uncharacterized_protein_|TTC12|scaffold_9|ENSFM00250000006918|1673315|1683905|1|1673315|1683905	tetratricopeptide_repeat_domain_12_|TTC12|16|ENSFM00250000006918|938567|948048|-1|938567|948048	tetratricopeptide_repeat_domain_12_|ttc12|15|ENSFM00250000006918|20908817|20942192|1|20908817|20942192	tetratricopeptide_repeat_domain_12_|TTC12|GeneScaffold_1738|ENSFM00250000006918|74389|92588|-1|74389|92588	tetratricopeptide_repeat_domain_12_|TTC12|HG306_PATCH|ENSFM00250000006918|113185251|113254266|1|113185329|113244019,tetratricopeptide_repeat_domain_12_|TTC12|11|ENSFM00250000006918|113185251|113254266|1|113185305|113239065	tetratricopeptide_repeat_domain_12_|Ttc12|9|ENSFM00250000006918|49436963|49486225|-1|49436963|49486225
comp77406_c1_m.146302	10.1871	2.36604	1.16e-28	1.45e-27	0.143211	0.378433
CUFF_38050_m.39881	10.1869	4.45181	2.75e-57	1.62e-55	0.119963	0.346357	mutS_homolog_5_(E._coli)_|MSH5|JH556985.1|ENSFM00440000236924|44674|54437|1|44674|54437	Uncharacterized_protein_|OLA.809|16|ENSFM00440000236924|14772665|14780459|-1|14772665|14780459	Uncharacterized_protein_|MSH5|GL831229.1|ENSFM00440000236924|885265|896982|-1|885265|896982	mutS_homolog_5_(E._coli)_|MSH5|groupXX|ENSFM00440000236924|10800083|10808324|-1|10800083|10808324	mutS_homolog_5_(E._coli)_|MSH5|scaffold_48|ENSFM00440000236924|159703|166001|1|159703|165998	mutS_homolog_5_(E._coli)_|MSH5|8|ENSFM00440000236924|7668232|7674456|-1|7668232|7674456	*	mutS_homolog_5_(E._coli)_|MSH5|GeneScaffold_4378|ENSFM00440000236924|588326|598734|-1|588326|598734	mutS_homolog_5_(E._coli)_|MSH5|6|ENSFM00440000236924|31707725|31732622|1|31707725|31730447	mutS_homolog_5_(E._coli)_|Msh5|17|ENSFM00440000236924|35028605|35046745|-1|35028605|35046622
comp62170_c1_m.54162	10.17	4.59244	3.56e-50	1.31e-48	0.16884	0.410901
comp71060_c0_m.91584	10.1675	2.43585	6.88e-32	1.03e-30	0.188576	0.434253
comp58553_c0_m.45457	10.1672	8.09611	7.71e-64	7.86e-62	0.188258	0.433887	cancer_susceptibility_candidate_1_|CASC1|JH557115.1|ENSFM00250000007248|269576|275012|1|269576|275012	*	Uncharacterized_protein_|CASC1|GL831168.1|ENSFM00250000007248|2300913|2308687|-1|2300913|2308687	cancer_susceptibility_candidate_1_|CASC1_(1_of_2)|groupII|ENSFM00250000007248|13364167|13368342|-1|13364167|13368342	Uncharacterized_protein_|CASC1|scaffold_168|ENSFM00250000007248|30920|34868|-1|30920|34868	cancer_susceptibility_candidate_1_|CASC1|19|ENSFM00250000007248|6287635|6291700|-1|6287635|6291700	cancer_susceptibility_candidate_1_|casc1|4|ENSFM00250000007248|16313185|16319967|1|16313198|16319967	cancer_susceptibility_candidate_1_|CASC1|GeneScaffold_4129|ENSFM00250000007248|58221|64409|-1|58221|64409	cancer_susceptibility_candidate_1_|CASC1|12|ENSFM00250000007248|25261354|25348096|-1|25261354|25348078	cancer_susceptibility_candidate_1_|Casc1|6|ENSFM00250000007248|145174834|145210970|-1|145174834|145210970
CUFF_41209_m.40197	10.1555	8.93567	1.93e-70	4.28e-68	0.204316	0.452014	*	Uncharacterized_protein_|IAPP|23|ENSFM00500000446448|332758|332910|1|332758|332910	Uncharacterized_protein_|IAPP|GL831168.1|ENSFM00670001262756|1890178|1891510|1|1890178|1891510	islet_amyloid_polypeptide_|IAPP|groupIV|ENSFM00670001262756|21250825|21251830|1|21250825|21251797	Uncharacterized_protein_|IAPP|scaffold_273|ENSFM00500000477140|206419|207309|-1|206419|207309	islet_amyloid_polypeptide_|IAPP|19|ENSFM00500000492137|6057531|6058325|1|6057531|6058325	islet_amyloid_polypeptide_|IAPP|5|ENSFM00600000935623|62661681|62676468|1|62661681|62676468	islet_amyloid_polypeptide_|IAPP|GeneScaffold_4130|ENSFM00650001144889|33800|35877|1|33800|35877	islet_amyloid_polypeptide_|IAPP|12|ENSFM00670001240430|21507893|21532912|1|21525818|21532912	islet_amyloid_polypeptide_|Iapp|6|ENSFM00670001247220|142298423|142303961|1|142298423|142303961
comp82377_c0_m.241768	10.1476	2.34499	4.08e-30	5.53e-29	0.116124	0.340769
CUFF_48838_m.326344	10.1465	4.54001	4.72e-52	1.89e-50	0.1015	0.318591
CUFF_32364_m.151766	10.1453	9.10278	2.04e-72	6.47e-70	0.171155	0.413709	*	*	coiled-coil_domain_containing_37_|CCDC37_(2_of_2)|GL831183.1|ENSFM00670001254145|2892609|2896996|1|2892609|2896996	*	*	*	*	*	*	*
CUFF_17180_m.328389	10.1409	2.29664	2.13e-24	2.01e-23	0.122488	0.349982
CUFF_51830_m.243822	10.1401	5.32649	6.97e-59	4.64e-57	0.143256	0.378492	transmembrane_protein_81_|TMEM81|JH556729.1|ENSFM00670001268945|1219660|1222091|1|1219660|1222091	*	*	*	*	*	transmembrane_protein_81_|TMEM81|8|ENSFM00670001268945|26422846|26425014|1|26422846|26425014	*	transmembrane_protein_81_|TMEM81|1|ENSFM00250000008985|205052258|205053645|-1|205052258|205053645	transmembrane_protein_81_|Tmem81|1|ENSFM00250000008985|132506230|132508637|1|132506230|132508637
comp77641_c1_m.150088	10.1367	8.73366	2.3e-73	9.2e-71	0.10294	0.320843	*	*	*	*	ring_finger_protein_115_|RNF115_(2_of_2)|scaffold_37|ENSFM00620000999434|677207|680899|-1|677207|680899	*	*	ring_finger_protein_115_|RNF115_(2_of_2)|GeneScaffold_807|ENSFM00620000999434|14424|18506|1|14424|18506	*	*
comp62988_c0_m.56893	10.1192	9.1617	1.8e-81	2.74e-78	0.219422	0.468425	*	synaptonemal_complex_protein_1_|OLA.11867|5|ENSFM00630001051533|11963084|11971803|-1|11963084|11971803	*	*	*	*	synaptonemal_complex_protein_1_|sycp1|6|ENSFM00250000006405|48993376|49001697|1|48993376|49001327	*	*	*
CUFF_21966_m.311250	10.1139	2.33653	3.92e-29	5.04e-28	0.174287	0.417477	*	*	*	*	*	*	*	*	*	*
CUFF_52263_m.246395	10.1084	6.54671	4.51e-61	3.55e-59	0.134036	0.366109	*	Uncharacterized_protein_|SPATA17|3|ENSFM00250000008305|24408119|24428756|1|24408119|24428756	*	spermatogenesis_associated_17_|SPATA17|groupII|ENSFM00250000008305|14411955|14432377|1|14411955|14432377	*	*	*	*	spermatogenesis_associated_17_|SPATA17|1|ENSFM00250000008305|217804666|218045038|1|217804666|218045038	spermatogenesis_associated_17_|Spata17|1|ENSFM00250000008305|187044648|187215465|-1|187048407|187215446
comp44655_c0_m.23450	10.107	2.19898	3.6e-23	3.18e-22	0.257225	0.507173
CUFF_41173_m.197734	10.1048	6.47377	2.71e-61	2.17e-59	0.106668	0.3266
CUFF_3242_m.248350	10.1022	8.11139	1.01e-75	6.07e-73	0.13112	0.362105	dynein,_axonemal,_intermediate_chain_2_|DNAI2|JH556800.1|ENSFM00250000003364|1072790|1080403|1|1072790|1080403	dynein_axonemal_intermediate_2a_|DNAI2A|17|ENSFM00250000003364|17483429|17490759|-1|17483429|17490759	Uncharacterized_protein_|DNAI2|GL831159.1|ENSFM00250000003364|43760|59551|-1|43760|59551	dynein_axonemal_intermediate_chain_2_|DNAI2|groupX|ENSFM00250000003364|15555324|15565028|-1|15555324|15565028	Uncharacterized_protein_|DNAI2|scaffold_274|ENSFM00250000003364|156574|159718|1|156574|159718	dynein,_axonemal,_intermediate_chain_2_|DNAI2|Un_random|ENSFM00250000003364|54662407|54667080|1|54662407|54667080	dynein,_axonemal,_intermediate_chain_2_|DNAI2_(1_of_2)|12|ENSFM00250000003364|40239463|40255379|1|40239463|40255379	dynein_axonemal_intermediate_chain_2_|DNAI2|GeneScaffold_845|ENSFM00250000003364|9555|17211|-1|9555|17211	dynein_axonemal_intermediate_chain_2_|DNAI2|17|ENSFM00250000003364|72270386|72311023|1|72277651|72311023	dynein_axonemal_intermediate_chain_2_|Dnaic2|11|ENSFM00250000003364|114727408|114757889|1|114727412|114757889
comp56849_c0_m.40993	10.1001	2.2555	7.69e-25	7.47e-24	0.154449	0.393
CUFF_42587_m.202242	10.0983	4.40363	1.44e-45	4.16e-44	0.14756	0.384136	*	*	*	*	*	*	*	*	*	*
CUFF_12771_m.283918	10.0902	4.45455	4.46e-44	1.2e-42	0.181102	0.425561	*	*	*	*	*	*	*	*	*	*
comp81880_c1_m.230183	10.0793	2.30415	4.21e-28	5.06e-27	0.220714	0.469802	*	*	*	*	*	*	*	*	*	*
CUFF_44962_m.49159	10.0619	8.08591	9.54e-67	1.34e-64	0.106441	0.326253	WD_repeat_domain_27_|WDR27|JH557590.1|ENSFM00250000007366|5079|24529|-1|5079|24529	Uncharacterized_protein_|WDR27|15|ENSFM00250000007366|24829253|24848105|-1|24829253|24848039	Uncharacterized_protein_|WDR27|GL831145.1|ENSFM00250000007366|2434575|2463538|-1|2434575|2463326	WD_repeat_domain_27_|WDR27|groupVI|ENSFM00250000007366|6913682|6928984|1|6913682|6928984	*	WD_repeat_domain_27_|WDR27_(1_of_2)|17|ENSFM00250000007366|3831688|3835721|1|3831688|3835721	WD_repeat_domain_27_|wdr27|13|ENSFM00250000007366|35750199|35772010|1|35750199|35760216	WD_repeat_domain_27_|WDR27_(1_of_2)|GeneScaffold_1261|ENSFM00250000007366|57|70809|1|57|70809	WD_repeat_domain_27_|WDR27|6|ENSFM00250000007366|169857307|170102159|-1|169857307|170101749	WD_repeat_domain_27_|Wdr27|17|ENSFM00250000007366|14829331|14934653|-1|14829331|14934653
CUFF_51016_m.239760	10.0581	2.22301	4.45e-24	4.15e-23	0.1196	0.345833
comp44692_c0_m.23520	10.051	2.44997	4.17e-25	4.14e-24	0.0952977	0.308703	*	*	*	*	*	*	*	*	*	*
CUFF_47692_m.52262	10.0313	5.81139	2.65e-65	3.19e-63	0.154709	0.393331	*	*	*	*	*	*	*	*	*	*
comp58505_c0_m.45269	10.0295	2.3131	2.65e-28	3.22e-27	0.148616	0.385508	*	*	*	*	*	*	*	*	*	*
CUFF_11567_m.280404	10.0295	2.27705	9.92e-25	9.57e-24	0.121405	0.348433	*	*	*	*	*	*	*	*	*	*
CUFF_44240_m.211373	10.0263	6.79674	7.06e-60	5.13e-58	0.113365	0.336697	*	*	*	*	*	*	*	*	*	*
CUFF_40517_m.193977	10.0222	2.41308	1.4e-24	1.34e-23	0.159185	0.39898
comp82362_c1_m.241490	10.0213	10.4304	8.23e-79	6.73e-76	0.115796	0.340289
comp76088_c0_m.130293	10.0027	9.96678	8.08e-73	2.76e-70	0.114339	0.338141	*	*	Uncharacterized_protein_||GL831341.1|ENSFM00670001264060|10977|170622|-1|10977|170622	*	Uncharacterized_protein_||scaffold_2676|ENSFM00670001270142|4010|6883|-1|4010|6883	*	*	*	*	*
comp81992_c0_m.232933	9.99278	2.21348	2.83e-28	3.44e-27	0.199388	0.446529
CUFF_1271_m.9376	9.99275	6.38825	1.09e-63	1.08e-61	0.116014	0.340608	coiled-coil_domain_containing_164_|CCDC164|JH556902.1|ENSFM00250000004555|585297|592875|1|585297|592875	*	*	coiled-coil_domain_containing_164_|CCDC164|groupXIII|ENSFM00250000004555|6541675|6546223|-1|6541675|6546223	*	*	*	*	*	*
CUFF_1558_m.11816	9.9758	8.49788	3.82e-67	5.64e-65	0.131296	0.362347	*	*	*	leucine_rich_repeat_containing_23_|LRRC23|groupXII|ENSFM00250000006641|12422572|12425118|1|12422572|12425118	Uncharacterized_protein_|LRRC23|scaffold_93|ENSFM00250000006641|520296|521697|-1|520296|521697	*	leucine_rich_repeat_containing_23_|lrrc23|23|ENSFM00250000006641|20416433|20422544|-1|20416433|20422544	leucine_rich_repeat_containing_23_|LRRC23|GeneScaffold_2185|ENSFM00250000006641|461293|463187|1|461293|463187	leucine_rich_repeat_containing_23_|LRRC23|HG344_PATCH|ENSFM00250000006641|6982733|7023407|1|7014070|7023407,leucine_rich_repeat_containing_23_|LRRC23|12|ENSFM00250000006641|6982733|7023407|1|7013897|7023407	leucine_rich_repeat_containing_23_|Lrrc23|6|ENSFM00250000006641|124769863|124779727|-1|124769863|124779718
CUFF_33424_m.33150	9.96689	4.29895	9.75e-45	2.69e-43	0.129985	0.360534
comp64440_c0_m.62398	9.95626	5.20696	2.83e-54	1.32e-52	0.16273	0.403398	||JH556805.1|ENSFM00500000361250|981466|983391|-1|981466|983391	*	*	*	*	*	*	*	*	*
comp62931_c0_m.56678	9.94768	7.34788	1.07e-63	1.06e-61	0.216765	0.46558	*	*	*	*	*	*	*	*	*	*
CUFF_26222_m.120993	9.947	6.40303	1.93e-59	1.35e-57	0.180977	0.425414
comp23810_c0_m.11822	9.94305	8.04173	1.57e-75	9e-73	0.115884	0.340417	rhabdoid_tumor_deletion_region_gene_1_|RTDR1|JH558472.1|ENSFM00250000008555|3696|6515|1|3696|6515	*	Uncharacterized_protein_|RTDR1|GL831312.1|ENSFM00250000008555|66763|69647|1|66763|69647	rhabdoid_tumor_deletion_region_gene_1_|RTDR1|scaffold_150|ENSFM00250000008555|112809|115746|-1|112809|115746	Uncharacterized_protein_|RTDR1|scaffold_114|ENSFM00250000008555|604297|606415|1|604551|606415	*	rhabdoid_tumor_deletion_region_gene_1_|rtdr1|8|ENSFM00250000008555|46954004|46974281|1|46954008|46974281	rhabdoid_tumor_deletion_region_gene_1_|RTDR1|GeneScaffold_228|ENSFM00250000008555|616|13020|-1|616|13020	rhabdoid_tumor_deletion_region_gene_1_|RTDR1|22|ENSFM00250000008555|23401593|23487208|-1|23401593|23484280	rhabdoid_tumor_deletion_region_gene_1_|Rtdr1|10|ENSFM00250000008555|74957477|75032586|-1|74957477|75032586
CUFF_43805_m.208824	9.93801	4.27381	7.44e-49	2.58e-47	0.18035	0.424676
comp70558_c0_m.88521	9.93209	2.15569	5.57e-26	5.86e-25	0.134115	0.366217
comp76845_c0_m.139032	9.92432	2.02983	2.89e-24	2.72e-23	0.148257	0.385041
comp66802_c0_m.69799	9.91781	4.28789	1.84e-43	4.78e-42	0.141574	0.376263	||JH556808.1|ENSFM00250000000564|534407|548351|-1|534407|548351	Alkaline_phosphatase_||13|ENSFM00250000000564|18335139|18354464|1|18337006|18354464	Alkaline_phosphatase_||GL831338.1|ENSFM00250000000564|82924|102877|1|82924|102877	*	Alkaline_phosphatase_||scaffold_123|ENSFM00250000000564|791453|797567|1|791453|797567	Alkaline_phosphatase_||16|ENSFM00250000000564|7089940|7094558|-1|7089940|7094558	alkaline_phosphatase_3_|alp3|Zv9_NA903|ENSFM00250000000564|29242|50744|-1|29242|50744	*	*	*
comp77406_c1_m.146301	9.91651	2.08376	2.93e-27	3.33e-26	0.145245	0.38111
comp44880_c0_m.24276	9.91586	5.59232	2.9e-67	4.33e-65	0.102672	0.320425	*	Uncharacterized_protein_||24|ENSFM00500000277849|15544196|15546241|1|15545268|15546241	Uncharacterized_protein_||GL831143.1|ENSFM00500000277849|1558265|1559747|1|1558695|1559747	*	*	*	*	*	*	*
comp63080_c0_m.57191	9.91401	6.37477	1.33e-61	1.1e-59	0.16994	0.412238
comp80377_c0_m.198552	9.90114	5.86581	1.21e-63	1.19e-61	0.214987	0.463667	sperm_associated_antigen_17_|SPAG17|AGAJ01043127.1|ENSFM00250000006192|21|22407|1|21|22407	*	Uncharacterized_protein_|SPAG17|GL831249.1|ENSFM00250000006192|1125441|1143880|1|1125441|1143880	sperm_associated_antigen_17_|SPAG17|groupVII|ENSFM00250000006192|7175723|7192633|1|7175723|7192633	*	*	*	*	*	*
CUFF_10996_m.277122	9.89617	7.3697	4.17e-71	1.04e-68	0.14239	0.377345	radial_spoke_head_10_homolog_B2_(Chlamydomonas)_|RSPH10B2|JH557054.1|ENSFM00430000230196|341334|350404|-1|341334|350404	*	*	*	*	*	radial_spoke_head_10_homolog_B2_(Chlamydomonas)_|RSPH10B2|12|ENSFM00430000230196|18687616|18701276|1|18687616|18701276	*	radial_spoke_head_10_homolog_B2_(Chlamydomonas)_|RSPH10B2|7|ENSFM00430000230196|6793740|6838996|1|6796986|6838396,radial_spoke_head_10_homolog_B_(Chlamydomonas)_|RSPH10B|7|ENSFM00430000230196|5965181|6010314|-1|5965777|6007070	radial_spoke_head_10_homolog_B_(Chlamydomonas)_|Rsph10b2|5|ENSFM00430000230196|143933035|143985719|1|143933062|143985719
comp58505_c0_m.45271	9.89282	2.07306	2.6e-29	3.37e-28	0.74006	0.860267
CUFF_38521_m.180306	9.88483	2.06131	1.03e-27	1.21e-26	0.115812	0.340311	*	*	*	*	*	*	*	*	*	*
comp81295_c0_m.217442	9.88448	7.08889	1.55e-73	6.83e-71	0.179114	0.423219	*	*	Uncharacterized_protein_||GL831187.1|ENSFM00670001276707|3587724|3594966|1|3587724|3594966	*	*	*	*	*	*	*
CUFF_17850_m.96473	9.88287	8.42945	1.12e-72	3.73e-70	0.197383	0.444278	adenylate_kinase_7_|AK7_(2_of_2)|JH556793.1|ENSFM00250000003887|424928|449942|-1|424928|449942	adenylate_kinase_7_|AK7_(2_of_2)|24|ENSFM00250000003887|20181082|20193253|-1|20181082|20193253	adenylate_kinase_7_|AK7_(2_of_2)|GL831178.1|ENSFM00250000003887|1105366|1115596|-1|1105366|1115596	adenylate_kinase_7_|AK7_(2_of_2)|groupXVIII|ENSFM00250000003887|6537438|6542551|-1|6537438|6542551	adenylate_kinase_7_|AK7_(2_of_2)|scaffold_78|ENSFM00250000003887|216877|221923|1|216877|221673	adenylate_kinase_7_|AK7_(2_of_2)|14|ENSFM00250000003887|2456736|2460932|-1|2456736|2460932	adenylate_kinase_7a_|ak7a|20|ENSFM00250000003887|4784120|4808391|-1|4784123|4808391	adenylate_kinase_7_|AK7_(2_of_2)|GeneScaffold_1426|ENSFM00250000003887|174|11448|-1|174|11448	*	*
CUFF_2725_m.62161	9.8819	5.07899	6.63e-56	3.44e-54	0.124627	0.353026	*	*	*	*	*	*	*	*	*	*
CUFF_32225_m.151057	9.88161	6.58131	2.14e-61	1.73e-59	0.129167	0.359398
comp66489_c0_m.68584	9.87681	2.10162	1.2e-26	1.31e-25	0.133348	0.365168
CUFF_20367_m.102380	9.87681	2.04845	2.71e-25	2.73e-24	0.159266	0.399082	*	*	*	*	*	*	*	*	*	*
CUFF_27116_m.125954	9.87431	8.0069	6.74e-68	1.09e-65	0.124474	0.352809	dynein,_axonemal,_intermediate_chain_1_|DNAI1|JH556682.1|ENSFM00260000050907|1458426|1480050|1|1458426|1480050	*	Uncharacterized_protein_|DNAI1|GL831146.1|ENSFM00260000050907|7020423|7037625|-1|7020423|7037625	dynein_axonemal_intermediate_chain_1_|DNAI1|groupXVII|ENSFM00260000050907|8082894|8101555|-1|8082894|8101555	Uncharacterized_protein_|DNAI1|scaffold_116|ENSFM00260000050907|649406|656699|1|649949|656699	*	dynein,_axonemal,_intermediate_chain_1_|DNAI1_(1_of_2)|21|ENSFM00260000050907|16467609|16494430|1|16468441|16494430	dynein_axonemal_intermediate_chain_1_|DNAI1|GeneScaffold_1936|ENSFM00260000050907|943906|965796|-1|943906|965796	dynein_axonemal_intermediate_chain_1_|DNAI1|9|ENSFM00260000050907|34457412|34520982|1|34458833|34520982	dynein_axonemal_intermediate_chain_1_|Dnaic1|4|ENSFM00260000050907|41569775|41638158|1|41569775|41638158
CUFF_14103_m.88687	9.86873	2.06633	1.69e-25	1.73e-24	0.141455	0.376106	*	*	*	*	*	*	*	*	*	RIKEN_cDNA_1600029I14_gene_|1600029I14Rik|9|ENSFM00560000771294|99456243|99474751|1|99456243|99470931
CUFF_33294_m.32270	9.86873	2.03255	4.15e-25	4.12e-24	0.102547	0.32023
CUFF_44984_m.49294	9.86873	2.07982	4.44e-23	3.91e-22	0.118925	0.344855	*	*	*	*	*	*	*	*	*	*
comp80894_c0_m.208816	9.85375	8.51047	4.01e-67	5.81e-65	0.173754	0.416838
comp81328_c0_m.218225	9.85245	2.06756	3.11e-29	4.02e-28	0.0921012	0.303482
comp58340_c0_m.44667	9.84702	8.34152	2.55e-67	3.84e-65	0.153121	0.391307
comp64144_c0_m.61301	9.82827	5.61124	3.76e-68	6.36e-66	0.105522	0.324842
CUFF_28316_m.26666	9.82671	5.63035	1.83e-53	8.1e-52	0.223575	0.472837	*	*	*	*	*	*	*	*	*	*
CUFF_46508_m.220346	9.81998	7.00579	4.8e-58	3.03e-56	0.11071	0.332732
comp90223_c0_m.251985	9.81855	6.24868	2.75e-65	3.29e-63	0.143824	0.379242	*	*	*	*	*	Uncharacterized_protein_||15|ENSFM00500000449721|3985602|3986336|-1|3985602|3986336	*	*	*	*
CUFF_25434_m.329288	9.81816	4.97648	5.12e-54	2.34e-52	0.128615	0.358629
comp80974_c2_m.210420	9.81632	4.13169	2.95e-44	7.97e-43	0.126102	0.355108
CUFF_27821_m.321789	9.80462	5.00866	3.48e-57	2.04e-55	0.496893	0.704906
CUFF_5681_m.258316	9.80256	8.34241	8.27e-76	5.11e-73	0.130638	0.361438
CUFF_37779_m.37813	9.79835	4.20731	7.74e-43	1.95e-41	0.127492	0.35706	*	*	*	*	*	*	*	*	*	*
comp74879_c0_m.119108	9.79572	7.60947	1.11e-67	1.74e-65	0.128649	0.358676	resistance_to_inhibitors_of_cholinesterase_8_homolog_A_(C._elegans)_|RIC8A|JH556957.1|ENSFM00250000001722|356221|381583|1|356221|381583	Uncharacterized_protein_|RIC8A|ultracontig72|ENSFM00250000001722|450234|465486|-1|450234|465486	Uncharacterized_protein_|RIC8A|GL831206.1|ENSFM00250000001722|2835807|2854437|-1|2835807|2854437	resistance_to_inhibitors_of_cholinesterase_8_homolog_A_(C._elegans)_|RIC8A|groupXIX|ENSFM00250000001722|1479298|1489794|-1|1479298|1489794	resistance_to_inhibitors_of_cholinesterase_8_homolog_A_(C._elegans)_|RIC8A_(1_of_2)|scaffold_616|ENSFM00250000001722|41309|47782|-1|41309|47782	resistance_to_inhibitors_of_cholinesterase_8_homolog_A_(C._elegans)_|RIC8A|Un_random|ENSFM00250000001722|21889704|21898508|-1|21889704|21898508	resistance_to_inhibitors_of_cholinesterase_8_homolog_A_|ric8a|25|ENSFM00250000001722|10670168|10694369|1|10670294|10694368	*	resistance_to_inhibitors_of_cholinesterase_8_homolog_A_(C._elegans)_|RIC8A|11|ENSFM00250000001722|207511|215113|1|208530|215113	resistance_to_inhibitors_of_cholinesterase_8_homolog_(C._elegans)_|Ric8|7|ENSFM00250000001722|140856957|140863730|1|140856957|140863730
comp82706_c1_m.248331	9.78078	5.46699	1.38e-69	2.8e-67	0.129503	0.359865
CUFF_251_m.1614	9.77755	9.75893	1.71e-70	3.86e-68	0.126561	0.355753	||JH556717.1|ENSFM00260000050566|1289785|1304721|1|1289785|1304721	Uncharacterized_protein_||9|ENSFM00260000050566|2948515|2955080|1|2948515|2955080	Uncharacterized_protein_||GL831307.1|ENSFM00260000050566|130934|142548|-1|130934|142548	||groupXIII|ENSFM00260000050566|17328859|17335770|1|17328859|17335770,||groupXIII|ENSFM00260000050566|17319364|17325641|1|17319364|17325641	Uncharacterized_protein_||scaffold_4|ENSFM00260000050566|3238870|3242935|1|3238870|3242792,Uncharacterized_protein_||scaffold_4|ENSFM00260000050566|3244692|3248799|-1|3244692|3248281	Uncharacterized_protein_||12|ENSFM00260000050566|5118705|5122275|-1|5118736|5122275,Uncharacterized_protein_||12|ENSFM00260000050566|5111912|5117588|1|5111912|5117588	*	*	*	*
CUFF_22009_m.311330	9.7768	1.87258	4.83e-24	4.5e-23	0.167	0.408657
comp45103_c0_m.25293	9.77163	7.31269	1.11e-61	9.2e-60	0.146302	0.382495
CUFF_35489_m.167004	9.7682	6.60364	4.79e-66	6.3e-64	0.132718	0.364304	coiled-coil_domain_containing_42B_|CCDC42B|JH556913.1|ENSFM00670001270414|512441|516600|1|512441|516600	*	*	*	*	*	*	*	*	*
CUFF_38299_m.178721	9.7666	5.81587	3.52e-63	3.29e-61	0.131541	0.362686	enolase_family_member_4_|ENO4|JH558331.1|ENSFM00250000008638|977|7505|1|977|7505	*	Uncharacterized_protein_|ENO4|GL831300.1|ENSFM00250000008638|860619|891618|1|860619|891618	enolase_family_member_4_|ENO4|scaffold_76|ENSFM00250000008638|418799|431775|1|418799|431775	*	*	enolase_family_member_4_|eno4|17|ENSFM00250000008638|21125147|21141421|1|21125147|21141421	enolase_family_member_4_|ENO4|GeneScaffold_723|ENSFM00250000008638|10587|24509|1|10587|24509	enolase_family_member_4_|ENO4|10|ENSFM00250000008638|118609023|118671297|1|118609023|118642017	enolase_4_|Eno4|19|ENSFM00250000008638|58943425|58971419|1|58943425|58971419
CUFF_20158_m.100928	9.76392	7.05586	4.33e-62	3.75e-60	0.133396	0.365234	*	*	*	*	*	*	*	*	*	*
CUFF_237_m.1446	9.76118	6.96685	2.14e-57	1.28e-55	0.105074	0.324151	ST8_alpha-N-acetyl-neuraminide_alpha-2,8-sialyltransferase_3_|ST8SIA3_(1_of_2)|JH556717.1|ENSFM00600000921256|1410645|1419445|1|1410645|1419445	alpha_28_sialyltransferase_|SIAT8C2|9|ENSFM00600000921256|705346|711641|1|705361|711635	ST8_alpha-N-acetyl-neuraminide_alpha-2,8-sialyltransferase_3_|ST8SIA3_(1_of_2)|GL831307.1|ENSFM00600000921256|35656|42868|-1|35656|42868	ST8_alpha-N-acetyl-neuraminide_alpha-28-sialyltransferase_3_|ST8SIA3_(1_of_2)|groupXIII|ENSFM00600000921256|17393747|17397221|1|17393747|17397221	Uncharacterized_protein_|TRU.2022|scaffold_4|ENSFM00600000921256|3187280|3198487|-1|3187280|3198487	ST8_alpha-N-acetyl-neuraminide_alpha-2,8-sialyltransferase_3_|ST8SIA3|Un_random|ENSFM00600000921256|66622816|66624757|1|66622831|66624751	*	ST8_alpha-N-acetyl-neuraminide_alpha-28-sialyltransferase_3_|ST8SIA3_(2_of_2)|GeneScaffold_1580|ENSFM00600000921256|2015|4588|1|2015|4588	ST8_alpha-N-acetyl-neuraminide_alpha-28-sialyltransferase_3_|ST8SIA3|18|ENSFM00600000921256|55018044|55038962|1|55018044|55036164	ST8_alpha-N-acetyl-neuraminide_alpha-28-sialyltransferase_3_|St8sia3|18|ENSFM00600000921256|64254359|64276146|1|64254359|64276146
CUFF_49075_m.232462	9.76087	4.92244	5.72e-57	3.28e-55	0.482393	0.694545	cholinergic_receptor,_nicotinic,_alpha_9_(neuronal)_|CHRNA9_(1_of_2)|JH556863.1|ENSFM00710001441590|211128|215810|1|211128|215810	cholinergic_receptor_nicotinic_alpha_9_(neuronal)_|CHRNA9_(1_of_2)|1|ENSFM00710001441590|17005970|17013654|1|17005970|17013654	cholinergic_receptor,_nicotinic,_alpha_9_(neuronal)_|CHRNA9_(1_of_2)|GL831245.1|ENSFM00710001441590|1873090|1882916|1|1873090|1882916	cholinergic_receptor_nicotinic_alpha_9_(neuronal)_|CHRNA9_(2_of_2)|groupIX|ENSFM00710001441590|1782128|1785348|1|1782128|1785348	cholinergic_receptor,_nicotinic,_alpha_9_(neuronal)_|CHRNA9_(2_of_2)|scaffold_261|ENSFM00710001441590|134011|139275|1|136007|139275	cholinergic_receptor,_nicotinic,_alpha_9_(neuronal)_|CHRNA9_(2_of_2)|18|ENSFM00710001441590|259668|263807|-1|259668|263807	*	*	cholinergic_receptor_nicotinic_alpha_9_(neuronal)_|CHRNA9|4|ENSFM00710001441590|40337346|40357234|1|40337346|40357234	*
CUFF_21833_m.328808	9.75944	2.24876	1.48e-21	1.18e-20	0.147675	0.384285	*	*	*	*	*	*	*	*	*	*
CUFF_27876_m.321818	9.75944	1.89886	8.26e-26	8.61e-25	0.17894	0.423013	*	*	*	*	*	*	*	*	*	*
CUFF_6294_m.262042	9.75818	8.40735	1.24e-68	2.3e-66	0.0950989	0.308381
comp82353_c2_m.241309	9.75068	1.95238	2.18e-23	1.95e-22	0.125165	0.353786
CUFF_34929_m.323986	9.75015	8.40378	2.19e-71	5.7e-69	0.177706	0.421551	||JH556782.1|ENSFM00690001365051|125513|128064|1|125513|128064	Uncharacterized_protein_||11|ENSFM00670001238299|14796205|14799793|1|14796205|14799793	||GL831254.1|ENSFM00670001238299|774612|780996|-1|774612|780996	*	*	*	*	*	*	*
comp77007_c1_m.141025	9.74142	5.86291	7.16e-59	4.74e-57	0.146176	0.382329	*	*	Uncharacterized_protein_||GL831368.1|ENSFM00670001281484|901425|903718|1|901425|903718	*	*	*	*	*	*	*
CUFF_16852_m.95425	9.733	1.88493	4.13e-25	4.11e-24	0.13574	0.368429
CUFF_37846_m.38292	9.73204	8.36031	9.63e-75	4.79e-72	0.116768	0.341714
comp15927_c0_m.8061	9.71455	4.90885	1.12e-52	4.71e-51	0.281464	0.530532	*	*	*	*	*	*	*	*	*	*
comp77964_c0_m.154962	9.70607	2.02316	2.12e-22	1.79e-21	0.59002	0.768128
comp81521_c0_m.222275	9.70286	4.21218	5.04e-43	1.28e-41	0.243551	0.493509
CUFF_2181_m.16474	9.67214	6.12094	1.89e-57	1.14e-55	0.119838	0.346177	||JH556691.1|ENSFM00250000013414|1230917|1236023|-1|1230917|1236023	*	Uncharacterized_protein_||GL831137.1|ENSFM00250000013414|2028155|2031061|1|2028155|2031061	||groupXII|ENSFM00250000013414|13933220|13936223|-1|13933220|13936223	Uncharacterized_protein_||scaffold_325|ENSFM00250000013414|3210|5242|-1|3210|5242	Uncharacterized_protein_||9|ENSFM00250000013414|9350650|9352530|-1|9350650|9352530	si:ch211-226m16.3_|si:ch211-226m16.3|23|ENSFM00250000013414|33508304|33523293|1|33510259|33523293	||GeneScaffold_1600|ENSFM00250000013414|400259|403197|-1|400259|403197	*	*
CUFF_45910_m.217185	9.66935	1.96607	7e-23	6.08e-22	0.1203	0.346844
comp45578_c0_m.27266	9.66643	8.19774	3.56e-58	2.26e-56	0.161374	0.401713	fatty_acid_desaturase_6_|FADS6|JH556661.1|ENSFM00250000007327|4493409|4501353|-1|4493409|4501353	Uncharacterized_protein_|FADS6|19|ENSFM00250000007327|20795185|20799281|-1|20795185|20799281	Uncharacterized_protein_|FADS6|GL831200.1|ENSFM00250000007327|783029|793886|-1|783029|793886	fatty_acid_desaturase_6_|FADS6|scaffold_112|ENSFM00250000007327|313960|317474|-1|313960|317380	Uncharacterized_protein_|FADS6|scaffold_130|ENSFM00250000007327|138569|141761|-1|138569|141761	fatty_acid_desaturase_6_|FADS6|2|ENSFM00250000007327|2173414|2176895|1|2173414|2176895	Uncharacterized_protein_|CABZ01073954.1|12|ENSFM00250000007327|47683812|47706837|1|47683812|47706837	fatty_acid_desaturase_6_|FADS6|GeneScaffold_1961|ENSFM00250000007327|50231|58502|-1|50231|58502	fatty_acid_desaturase_6_|FADS6|17|ENSFM00250000007327|72873428|72889708|-1|72873428|72889708	fatty_acid_desaturase_domain_family_member_6_|Fads6|11|ENSFM00250000007327|115279622|115297663|-1|115279622|115297514
comp35927_c0_m.16840	9.66049	9.23847	5.56e-63	5.11e-61	0.148663	0.385568	solute_carrier_family_34_(sodium_phosphate),_member_1_|SLC34A1_(1_of_2)|JH556895.1|ENSFM00250000001230|231925|236618|1|231925|236618	*	*	*	*	*	*	*	*	*
CUFF_46187_m.218764	9.65064	1.8039	2.37e-27	2.71e-26	0.173864	0.41697
CUFF_32225_m.151058	9.64147	3.99681	6.85e-46	2.02e-44	0.122925	0.350606
CUFF_33189_m.31469	9.63229	6.52593	5.04e-65	5.82e-63	0.170252	0.412616	ubiquitin_specific_peptidase_50_|USP50|JH556701.1|ENSFM00670001235339|1417405|1421610|-1|1417405|1421610	Ubiquitin_carboxyl-terminal_hydrolase_|USP50|3|ENSFM00670001235339|12182671|12186700|1|12182671|12186700	Ubiquitin_carboxyl-terminal_hydrolase_|USP50|GL831420.1|ENSFM00670001235339|500391|505534|1|500391|505534	ubiquitin_specific_peptidase_50_|USP50|groupII|ENSFM00670001235339|5767821|5769856|1|5767821|5769856	Uncharacterized_protein_|USP50|scaffold_1|ENSFM00670001235339|4049880|4051445|1|4049889|4051445	ubiquitin_specific_peptidase_50_|USP50|5|ENSFM00670001235339|9803636|9805146|-1|9803636|9805146	*	*	ubiquitin_specific_peptidase_50_|USP50|15|ENSFM00670001235339|50792759|50838905|-1|50792759|50838896	ubiquitin_specific_peptidase_50_|Usp50|2|ENSFM00670001235339|126709096|126783458|-1|126761421|126783444
CUFF_39276_m.185316	9.63069	9.26153	3.91e-72	1.19e-69	0.185991	0.431267	*	*	*	*	*	*	*	*	*	*
CUFF_25706_m.119164	9.62211	1.78465	2.44e-23	2.18e-22	0.121845	0.349063	*	*	*	*	*	*	*	*	*	*
CUFF_23808_m.315583	9.61528	6.35475	3.37e-57	1.98e-55	0.172706	0.415579	chromosome_9_open_reading_frame_116_|C9orf116|JH557869.1|ENSFM00690001368747|18913|19658|1|18913|19658	*	*	*	*	*	chromosome_9_open_reading_frame_116_|C8H9orf116|8|ENSFM00500000338603|12060384|12067805|-1|12060384|12063707	*	chromosome_9_open_reading_frame_116_|C9orf116|9|ENSFM00500000277069|138387027|138393580|-1|138387027|138391718	RIKEN_cDNA_1700007K13_gene_|1700007K13Rik|2|ENSFM00500000277069|28462001|28466332|-1|28462001|28466332
CUFF_51073_m.239896	9.61247	1.75706	9.07e-25	8.77e-24	0.155454	0.394277
comp80839_c0_m.207829	9.60276	1.72049	1.78e-23	1.61e-22	0.146852	0.383212
CUFF_7373_m.264498	9.58717	4.76149	1.25e-54	5.96e-53	0.15687	0.396068	*	*	*	*	*	*	*	*	*	*
CUFF_2701_m.62027	9.58316	1.81474	1.78e-21	1.41e-20	0.114785	0.3388
CUFF_52263_m.246397	9.58316	1.76104	1.47e-25	1.5e-24	0.162107	0.402626	*	*	*	*	*	spermatogenesis_associated_17_|SPATA17|5|ENSFM00500000489129|3065303|3068749|-1|3065303|3068749	*	*	*	*
CUFF_16228_m.296942	9.57905	5.15738	8.1e-61	6.24e-59	0.121489	0.348553
CUFF_49975_m.237618	9.57112	5.6362	1.02e-62	9.19e-61	0.165499	0.406815	dyslexia_susceptibility_1_candidate_1_|DYX1C1|JH556666.1|ENSFM00250000004032|3722141|3737215|-1|3722141|3737215	Uncharacterized_protein_|DYX1C1-CCPG1|6|ENSFM00250000004032|22374722|22379707|-1|22374722|22379707	Uncharacterized_protein_|DYX1C1-CCPG1|GL831271.1|ENSFM00250000004032|1947311|1960948|1|1948338|1958996	dyslexia_susceptibility_1_candidate_1_|DYX1C1|groupXIX|ENSFM00250000004032|20197178|20207874|-1|20197178|20207874	*	dyslexia_susceptibility_1_candidate_1_|DYX1C1|Un_random|ENSFM00250000004032|89057755|89069767|-1|89057755|89069767	dyslexia_susceptibility_1_candidate_1_|dyx1c1|13|ENSFM00250000004032|52285611|52297590|1|52285611|52297590	dyslexia_susceptibility_1_candidate_1_|DYX1C1|GeneScaffold_502|ENSFM00250000004032|19663|22667|1|19663|22183	dyslexia_susceptibility_1_candidate_1_|DYX1C1|15|ENSFM00250000004032|55702723|55800432|-1|55722506|55800432	dyslexia_susceptibility_1_candidate_1_homolog_(human)_|Dyx1c1|9|ENSFM00250000004032|72958785|72973064|1|72958785|72973064
comp112873_c0_m.253046	9.56329	2.06281	1.81e-19	1.25e-18	0.105198	0.324343
comp58340_c0_m.44668	9.55857	7.55494	1.04e-56	5.83e-55	0.202862	0.450402	*	*	*	*	*	*	*	*	*	*
CUFF_51868_m.326772	9.55325	1.66494	3.53e-22	2.94e-21	0.127848	0.357559	*	*	*	*	*	*	*	*	*	*
comp67678_c0_m.74301	9.55097	5.63658	2.58e-58	1.66e-56	0.126843	0.35615
CUFF_4620_m.65381	9.54314	1.69897	6.02e-24	5.58e-23	0.111415	0.333789	||JH556826.1|ENSFM00500000288518|385370|397993|1|385370|397993	Uncharacterized_protein_|OLA.6767|scaffold571|ENSFM00500000288518|161809|169113|-1|161809|169113	Uncharacterized_protein_||GL831216.1|ENSFM00500000288518|1152079|1159848|1|1152079|1159848	||groupIX|ENSFM00500000288518|13779114|13785464|1|13779114|13785464	*	*	calcyon_neuron-specific_vesicular_protein_|caly|1|ENSFM00500000288518|49773285|49802847|1|49777660|49802847	||GeneScaffold_3373|ENSFM00500000288518|2750|89774|1|2750|89774	*	*
CUFF_6625_m.70234	9.53295	1.7604	6.96e-24	6.43e-23	0.321933	0.567391	Fer3-like_(Drosophila)_|FERD3L|JH556743.1|ENSFM00690001365651|208695|208901|1|208695|208901	Uncharacterized_protein_|FERD3L|11|ENSFM00500000393721|8931095|8931472|1|8931095|8931472	*	Fer3-like_(Drosophila)_|FERD3L|groupX|ENSFM00500000375510|9120079|9120495|-1|9120079|9120495	Nephew_of_atonal_3;_Uncharacterized_protein_|NATO3|scaffold_37|ENSFM00670001266482|1337614|1338069|1|1337614|1338069	Fer3-like_(Drosophila)_|FERD3L|21_random|ENSFM00670001266482|1538310|1538714|-1|1538310|1538714	Fer3-like_(Drosophila)_|ferd3l|19|ENSFM00610000960453|2463510|2463753|-1|2463510|2463753	Fer3-like_(Drosophila)_|FERD3L|GeneScaffold_1364|ENSFM00650001145697|6763|7302|-1|6763|7302	Fer3-like_(Drosophila)_|FERD3L|7|ENSFM00500000275108|19184405|19185044|-1|19184405|19185044	Fer3-like_(Drosophila)_|Ferd3l|12|ENSFM00500000275108|33928425|33929310|1|33928425|33929310
CUFF_41177_m.197739	9.52734	3.85797	1.42e-39	3.13e-38	0.104755	0.323659
CUFF_20280_m.101807	9.51772	8.65643	3.16e-68	5.43e-66	0.176628	0.420271	*	*	*	*	*	*	*	*	Uncharacterized_protein_|RP11-503N18.3|4|ENSFM00540000718848|2451700|2464668|1|2451700|2464668	*
CUFF_27733_m.129435	9.5162	9.16475	2e-69	3.99e-67	0.185335	0.430506	||JH556694.1|ENSFM00250000000311|4290|9894|1|4290|9894	*	*	*	*	*	*	*	*	*
CUFF_39056_m.183967	9.51237	1.62357	8.47e-25	8.21e-24	0.319544	0.565282
comp45270_c0_m.26034	9.50361	7.94021	2.79e-66	3.75e-64	0.126604	0.355815	*	*	*	*	*	*	*	*	*	*
CUFF_3994_m.252836	9.50251	6.85438	4.73e-65	5.53e-63	0.134892	0.367277	armadillo_repeat_containing_3_|ARMC3|JH556752.1|ENSFM00250000005861|150130|160903|1|150130|160903	Uncharacterized_protein_|ARMC3|1|ENSFM00250000005861|1366598|1374252|-1|1366598|1374252	Uncharacterized_protein_|ARMC3|GL831157.1|ENSFM00250000005861|3328139|3338137|1|3328139|3338137	armadillo_repeat_containing_3_|ARMC3|groupXXI|ENSFM00250000005861|5574282|5581150|-1|5574282|5581150	Uncharacterized_protein_|ARMC3|scaffold_152|ENSFM00250000005861|107187|113208|-1|107187|113208	armadillo_repeat_containing_3_|ARMC3|6|ENSFM00250000005861|2035295|2040256|-1|2035295|2040256	Uncharacterized_protein_|BX469922.1|24|ENSFM00250000005861|17597325|17616270|-1|17597325|17616270	armadillo_repeat_containing_3_|ARMC3|GeneScaffold_648|ENSFM00250000005861|487537|499964|-1|487537|499964	armadillo_repeat_containing_3_|ARMC3|10|ENSFM00250000005861|23216953|23326518|1|23216953|23326516	armadillo_repeat_containing_3_|Armc3|2|ENSFM00250000005861|19199302|19310241|1|19199302|19310241
CUFF_28066_m.24631	9.49426	5.24015	1.89e-52	7.7e-51	0.160618	0.400772	*	*	*	*	*	Uncharacterized_protein_||Un_random|ENSFM00500000486710|69082143|69083313|-1|69082143|69083313,Uncharacterized_protein_||Un_random|ENSFM00500000486710|53807220|53846101|-1|53807220|53846101	*	*	*	*
CUFF_35969_m.169435	9.49149	1.60036	1.22e-21	9.78e-21	0.128882	0.359002	*	*	*	*	*	*	*	*	*	*
comp78757_c4_m.168172	9.48313	7.7785	6.98e-72	2.05e-69	0.360804	0.600669
CUFF_49428_m.234395	9.48048	4.63653	1.4e-65	1.77e-63	0.20673	0.454676	DMC1_dosage_suppressor_of_mck1_homolog,_meiosis-specific_homologous_recombination_(yeast)_|DMC1|JH557048.1|ENSFM00250000002091|115227|120604|1|115227|120604	DMC1_dosage_suppressor_of_mck1_homolog_meiosis-specific_homologous_recombination_|OLA.27079|19|ENSFM00250000002091|835739|840629|1|835739|840629	RecA_homolog_Dmc1;_Uncharacterized_protein_|TILDMC1|GL831136.1|ENSFM00250000002091|5494188|5498312|1|5494188|5498312	DMC1_dosage_suppressor_of_mck1_homolog_meiosis-specific_homologous_recombination_(yeast)_|DMC1|groupV|ENSFM00250000002091|5602319|5607260|-1|5602319|5607260	Uncharacterized_protein_|DMC1|scaffold_3|ENSFM00250000002091|2815885|2818852|-1|2815885|2818852	DMC1_dosage_suppressor_of_mck1_homolog,_meiosis-specific_homologous_recombination_(yeast)_|DMC1|2|ENSFM00250000002091|5641429|5644113|1|5641429|5644113	DMC1_dosage_suppressor_of_mck1_homolog,_meiosis-specific_homologous_recombination_(yeast)_|dmc1|12|ENSFM00250000002091|20452905|20458468|1|20452905|20458468	DMC1_dosage_suppressor_of_mck1_homolog_meiosis-specific_homologous_recombination_(yeast)_|DMC1|GeneScaffold_1991|ENSFM00250000002091|20845|24182|-1|20845|24182	DMC1_dosage_suppressor_of_mck1_homolog_meiosis-specific_homologous_recombination_(yeast)_|DMC1|22|ENSFM00250000002091|38914954|38966291|-1|38914954|38966291	DMC1_dosage_suppressor_of_mck1_homolog_meiosis-specific_homologous_recombination_|Dmc1|15|ENSFM00250000002091|79561500|79605084|-1|79561500|79605084
comp86701_c0_m.251189	9.47908	6.37773	6.2e-61	4.83e-59	0.264405	0.514203	*	*	*	*	*	*	*	*	*	*
CUFF_41413_m.41403	9.47802	3.9335	6.73e-38	1.37e-36	0.169958	0.41226	*	*	*	*	*	*	*	*	*	*
CUFF_31560_m.147158	9.47031	1.58305	2.97e-21	2.32e-20	0.138589	0.372275	*	*	*	*	*	*	*	*	*	*
CUFF_51470_m.242478	9.47031	1.49304	4.17e-21	3.21e-20	0.137344	0.370599
comp44948_c0_m.24549	9.46975	5.59948	6.64e-58	4.17e-56	0.419376	0.647593	*	*	*	*	*	*	*	*	*	*
CUFF_6622_m.70215	9.46477	4.65259	4.86e-56	2.56e-54	0.168209	0.410132	family_with_sequence_similarity_221,_member_A_|FAM221A|JH556743.1|ENSFM00250000008264|1057299|1061788|-1|1057299|1061788	*	Uncharacterized_protein_|C7ORF46|GL831202.1|ENSFM00250000008264|57023|58177|-1|57023|58177	family_with_sequence_similarity_221_member_A_|FAM221A|groupX|ENSFM00250000008264|9535582|9538537|-1|9535582|9538537	Uncharacterized_protein_|C7ORF46|scaffold_292|ENSFM00250000008264|247637|248858|1|247637|248858	family_with_sequence_similarity_221,_member_A_|FAM221A|21_random|ENSFM00250000008264|1118589|1119885|1|1118589|1119885	family_with_sequence_similarity_221,_member_A_|fam221a|19|ENSFM00250000008264|20640954|20645530|-1|20640954|20645352	family_with_sequence_similarity_221_member_A_|FAM221A|GeneScaffold_1366|ENSFM00250000008264|405265|412652|-1|405265|412652	family_with_sequence_similarity_221_member_A_|FAM221A|7|ENSFM00250000008264|23719749|23742868|1|23719749|23742269	RIKEN_cDNA_D330028D13_gene_|D330028D13Rik|6|ENSFM00250000008264|49367739|49389905|1|49367739|49389905
CUFF_4421_m.255537	9.46416	6.48779	2.53e-55	1.25e-53	0.164427	0.405496	*	*	*	*	*	*	*	*	*	*
CUFF_43344_m.206202	9.45959	1.61911	4.91e-24	4.56e-23	0.464228	0.681343
CUFF_30130_m.138090	9.45831	8.26351	6.81e-69	1.28e-66	0.160655	0.400818	*	Uncharacterized_protein_|SYCE2|scaffold2620|ENSFM00500000427693|2495|6709|1|2495|6709	*	*	*	synaptonemal_complex_central_element_protein_2_|SYCE2|18|ENSFM00500000484461|5320945|5322049|1|5320945|5322049	synaptonemal_complex_central_element_protein_2_|syce2|3|ENSFM00410000138672|456026|461955|1|456026|461955	*	*	*
CUFF_8389_m.74530	9.45474	6.17556	9.91e-61	7.6e-59	0.15695	0.396169	MORN_repeat_containing_5_|MORN5|JH556952.1|ENSFM00250000006915|170285|183984|-1|170285|183984	Uncharacterized_protein_|MORN5|12|ENSFM00250000006915|14671101|14694990|1|14671101|14694990	Uncharacterized_protein_|MORN5|GL831163.1|ENSFM00250000006915|1071184|1086162|1|1071184|1086162	MORN_repeat_containing_5_|MORN5|groupXIV|ENSFM00250000006915|7369083|7377751|1|7369083|7377751	Uncharacterized_protein_|MORN5|scaffold_2121|ENSFM00250000006915|14721|19900|1|14721|19900	MORN_repeat_containing_5_|MORN5|4|ENSFM00250000006915|1332432|1338000|-1|1332432|1338000	MORN_repeat_containing_5_|morn5|10|ENSFM00250000006915|9487790|9503002|-1|9488831|9503002	MORN_repeat_containing_5_|MORN5|GeneScaffold_3571|ENSFM00250000006915|638732|652088|1|638732|652088	MORN_repeat_containing_5_|MORN5|9|ENSFM00250000006915|124922190|124962367|1|124922214|124937972	MORN_repeat_containing_5_|Morn5|2|ENSFM00250000006915|36049458|36079718|1|36049458|36079718
comp96113_c0_m.252446	9.45017	3.80715	4.63e-39	9.92e-38	0.1154	0.339706	||JH556820.1|ENSFM00250000010195|1100278|1106824|-1|1100278|1106824	*	Uncharacterized_protein_||GL831198.1|ENSFM00250000010195|2704474|2709166|1|2704474|2708970	||groupIII|ENSFM00250000010195|12163075|12167369|1|12163075|12167369	Uncharacterized_protein_||scaffold_90|ENSFM00250000010195|441612|444960|-1|441612|444960	Uncharacterized_protein_||15_random|ENSFM00250000010195|2646258|2649308|1|2646258|2649308	im:7138239_|im:7138239|2|ENSFM00250000010195|54088548|54112518|-1|54088548|54112518	||GeneScaffold_2105|ENSFM00250000010195|1721079|1726423|1|1721079|1726423	*	*
CUFF_18460_m.302466	9.4488	1.54965	2.56e-22	2.15e-21	0.169226	0.41137
CUFF_2846_m.62861	9.4488	1.64414	5.6e-23	4.9e-22	0.10698	0.327079	*	*	*	*	*	*	*	*	*	*
CUFF_8964_m.270301	9.44289	7.90312	1.31e-71	3.53e-69	0.14051	0.374847	solute_carrier_family_13_(sodium-dependent_citrate_transporter),_member_5_|SLC13A5_(1_of_2)|JH556757.1|ENSFM00250000000477|1727744|1739080|1|1727744|1739080	Uncharacterized_protein_|SLC13A5|14|ENSFM00250000000477|24554187|24566949|1|24554187|24566949	Uncharacterized_protein_|SLC13A5|GL831389.1|ENSFM00250000000477|362331|378195|1|362331|378195	solute_carrier_family_13_(sodium-dependent_citrate_transporter)_member_5_|SLC13A5_(2_of_2)|scaffold_132|ENSFM00250000000477|188483|197401|1|188483|197401	solute_carrier_family_13_(sodium-dependent_citrate_transporter),_member_5_|SLC13A5_(2_of_2)|scaffold_417|ENSFM00250000000477|108051|114110|-1|108051|114107	solute_carrier_family_13_(sodium-dependent_citrate_transporter),_member_5_|SLC13A5_(2_of_2)|7|ENSFM00250000000477|10462903|10467929|-1|10462903|10467929	*	*	*	*
comp81289_c0_m.217276	9.44163	4.4896	9.71e-53	4.1e-51	0.739196	0.859765
comp63471_c0_m.58572	9.41594	1.60755	1.13e-24	1.09e-23	0.118245	0.343868	*	*	*	*	*	*	*	*	*	*
CUFF_37366_m.34787	9.40481	1.68851	1.45e-22	1.24e-21	0.244268	0.494235
CUFF_45154_m.213048	9.40481	1.65602	1.23e-21	9.87e-21	0.349266	0.590987
CUFF_19914_m.23354	9.40339	3.69862	2.77e-46	8.32e-45	0.091236	0.302053	*	*	*	*	*	*	*	*	*	*
CUFF_20280_m.101809	9.4017	4.53911	2.28e-55	1.13e-53	0.114312	0.3381	*	*	*	*	*	*	*	*	*	*
comp71687_c0_m.95492	9.3936	1.52107	1.96e-22	1.65e-21	0.160206	0.400257	||JH556727.1|ENSFM00500000269653|2077453|2082849|1|2077453|2082849	*	Uncharacterized_protein_||GL831137.1|ENSFM00710001445065|5654988|5661729|1|5654988|5661729	*	*	*	*	*	*	*
comp72696_c0_m.102108	9.3936	1.52171	4.89e-22	4.03e-21	0.162562	0.40319	*	*	*	*	*	*	*	*	*	*
CUFF_26311_m.121728	9.38511	4.49281	1.46e-53	6.52e-52	0.161971	0.402457	phospholipase_C,_zeta_1_|PLCZ1|JH556666.1|ENSFM00710001441726|4707376|4727500|1|4707376|4727500	Uncharacterized_protein_|PLCZ1|6|ENSFM00710001441726|9288113|9304190|1|9288113|9304190	Uncharacterized_protein_|PLCZ1|GL831160.1|ENSFM00710001441726|1579599|1619484|-1|1599523|1617077	phospholipase_C_zeta_1_|PLCZ1|groupXIX|ENSFM00710001441726|11492395|11502287|-1|11492395|11502287	Uncharacterized_protein_|PLCZ1|scaffold_2|ENSFM00710001441726|4115728|4121281|1|4115728|4121281	phospholipase_C,_zeta_1_|PLCZ1|13|ENSFM00710001441726|10694078|10699646|1|10694078|10699646	*	*	*	*
CUFF_29594_m.134599	9.3823	1.46023	2.09e-21	1.65e-20	0.103766	0.322128
CUFF_246_m.1608	9.37446	4.63489	2.32e-53	1.02e-51	0.321724	0.567207
comp81918_c0_m.231064	9.37329	10.1705	4.25e-68	7.1e-66	0.189908	0.435784	calmodulin_regulated_spectrin-associated_protein_1_|CAMSAP1_(2_of_2)|JH556689.1|ENSFM00600000921199|1721567|1740906|1|1721567|1740906	calmodulin_regulated_spectrin-associated_protein_1_|CAMSAP1_(2_of_2)|12|ENSFM00600000921199|8050389|8071299|1|8050389|8070728	*	*	calmodulin_regulated_spectrin-associated_protein_1_|CAMSAP1_(2_of_2)|scaffold_49|ENSFM00600000921199|203335|215012|1|203335|214915	calmodulin_regulated_spectrin-associated_protein_1_|CAMSAP1_(2_of_2)|4|ENSFM00600000921199|7188435|7198975|1|7188435|7198975	*	*	*	*
CUFF_512_m.3162	9.3703	7.58384	8.67e-65	9.82e-63	0.202068	0.449519
CUFF_32440_m.152245	9.36829	6.96029	4.12e-64	4.3e-62	0.104157	0.322733	*	*	*	*	*	*	*	*	*	*
CUFF_22195_m.107244	9.36729	11.4007	5.22e-84	1.49e-80	0.536292	0.73232	*	*	*	*	*	tubulin,_alpha_1c_|TUBA1C_(2_of_3)|9|ENSFM00250000000217|8589779|8591693|1|8589779|8591693	*	*	*	*
CUFF_30638_m.141431	9.36392	4.95228	3.32e-63	3.11e-61	0.268341	0.518017	leucine-rich_repeats_and_guanylate_kinase_domain_containing_|LRGUK|JH556850.1|ENSFM00250000009981|277328|288849|1|277328|288849	*	Uncharacterized_protein_|LRGUK|GL831167.1|ENSFM00250000009981|2346993|2362479|-1|2346993|2362479	*	*	leucine-rich_repeats_and_guanylate_kinase_domain_containing_|LRGUK|19|ENSFM00250000009981|3026716|3033081|-1|3026716|3033081	leucine-rich_repeats_and_guanylate_kinase_domain_containing_|lrguk|4|ENSFM00250000009981|14885120|14906191|1|14885120|14906191	*	leucine-rich_repeats_and_guanylate_kinase_domain_containing_|LRGUK|7|ENSFM00250000009981|133812052|133949343|1|133812052|133949343	leucine-rich_repeats_and_guanylate_kinase_domain_containing_|Lrguk|6|ENSFM00250000009981|34029448|34134034|1|34029448|34134034
comp45547_c0_m.27164	9.35953	6.85307	8.72e-62	7.36e-60	0.149452	0.38659	coiled-coil_domain_containing_13_|CCDC13|JH556923.1|ENSFM00250000006272|298504|303571|1|298504|303571	*	Uncharacterized_protein_|CCDC13|GL831134.1|ENSFM00250000006272|2937350|2943993|-1|2937350|2943993	*	*	*	coiled-coil_domain_containing_13_|CCDC13|2|ENSFM00250000006272|1983827|2009351|1|1986920|2009178	*	coiled-coil_domain_containing_13_|CCDC13|3|ENSFM00250000006272|42734155|42814745|-1|42749761|42814745	coiled-coil_domain_containing_13_|Ccdc13|9|ENSFM00250000006272|121797627|121839461|-1|121797627|121839461
CUFF_1342_m.9987	9.35231	3.82118	5.46e-41	1.27e-39	0.138353	0.371959
CUFF_12073_m.82955	9.34787	1.44494	8.12e-22	6.58e-21	0.133966	0.366013	solute_carrier_family_17_(sodium-dependent_inorganic_phosphate_cotransporter),_member_8_|SLC17A8|JH556735.1|ENSFM00710001441675|1749715|1763515|-1|1749715|1763515	Uncharacterized_protein_|SLC17A8|6|ENSFM00710001441675|16604706|16617040|1|16604706|16617040	Uncharacterized_protein_|SLC17A8|GL831142.1|ENSFM00710001441675|2305064|2316108|1|2305064|2316108	solute_carrier_family_17_(sodium-dependent_inorganic_phosphate_cotransporter)_member_8_|SLC17A8|groupXIX|ENSFM00710001441675|15012557|15020598|-1|15012557|15020598	Uncharacterized_protein_|SLC17A8|scaffold_105|ENSFM00710001441675|325058|331236|-1|325058|331206	solute_carrier_family_17_(sodium-dependent_inorganic_phosphate_cotransporter),_member_8_|SLC17A8|13|ENSFM00710001441675|5138212|5143971|1|5138212|5143971	solute_carrier_family_17_(sodium-dependent_inorganic_phosphate_cotransporter),_member_8_|slc17a8|18|ENSFM00710001441675|15295243|15314483|1|15295243|15314483	solute_carrier_family_17_(sodium-dependent_inorganic_phosphate_cotransporter)_member_8_|SLC17A8|GeneScaffold_1479|ENSFM00710001441675|220411|228118|-1|220411|228118	solute_carrier_family_17_(sodium-dependent_inorganic_phosphate_cotransporter)_member_8_|SLC17A8|12|ENSFM00710001441675|100750857|100815837|1|100750857|100815837	solute_carrier_family_17_(sodium-dependent_inorganic_phosphate_cotransporter)_member_8_|Slc17a8|10|ENSFM00710001441675|89574020|89621253|-1|89574020|89621253
CUFF_37443_m.35217	9.34787	1.66028	1.7e-21	1.34e-20	0.173048	0.41599
CUFF_6294_m.262045	9.33487	5.44966	6.8e-61	5.26e-59	0.114758	0.33876	*	*	*	*	*	*	*	*	*	*
CUFF_12066_m.82944	9.33047	8.22121	1.22e-58	7.95e-57	0.126878	0.356199
CUFF_32232_m.151102	9.32803	4.97413	5.92e-56	3.08e-54	0.431631	0.656986
CUFF_11572_m.280407	9.32749	5.72675	7.71e-62	6.53e-60	0.196583	0.443377
comp71673_c0_m.95440	9.32444	1.41587	6.94e-22	5.65e-21	0.167535	0.409311
comp58857_c0_m.46729	9.32152	8.7879	7.33e-72	2.12e-69	0.176131	0.41968	adenylate_kinase_domain_containing_1_|AKD1|JH556930.1|ENSFM00690001356656|259794|275019|-1|259794|275019	*	Uncharacterized_protein_|AKD1|GL831215.1|ENSFM00690001356656|1950531|1963405|1|1950712|1963405	*	*	*	*	*	adenylate_kinase_domain_containing_1_|AKD1|6|ENSFM00690001356656|109814059|110012420|-1|109814059|110012415	*
comp62397_c0_m.54745	9.3203	5.0023	1.77e-59	1.25e-57	0.133128	0.364867	||JH557319.1|ENSFM00710001441803|8052|18272|1|8052|18272	Uncharacterized_protein_||1|ENSFM00710001441803|26000669|26009051|-1|26000669|26009051	*	||groupIX|ENSFM00710001441803|4792552|4798269|1|4792552|4798269	Uncharacterized_protein_||scaffold_40|ENSFM00710001441803|815465|819463|-1|815465|819463	Uncharacterized_protein_||Un_random|ENSFM00710001441803|103178780|103181600|1|103178780|103181600	ATP-binding_cassette,_sub-family_G_(WHITE),_member_2b_|abcg2b|1|ENSFM00710001441803|7749145|7768053|-1|7749150|7768053	||GeneScaffold_4029|ENSFM00710001441803|305827|314096|1|305827|314096	*	*
CUFF_1771_m.13592	9.31158	8.10238	1.34e-64	1.47e-62	0.366567	0.605448	protein_tyrosine_phosphatase_domain_containing_1_|PTPDC1_(2_of_2)|JH556804.1|ENSFM00250000003432|782325|786843|1|782325|786843	protein_tyrosine_phosphatase_domain_containing_1_|PTPDC1_(2_of_2)|7|ENSFM00250000003432|17688340|17691279|1|17688340|17691279	protein_tyrosine_phosphatase_domain_containing_1_|PTPDC1_(2_of_2)|GL831137.1|ENSFM00250000003432|6892585|6896594|-1|6892585|6896594	protein_tyrosine_phosphatase_domain_containing_1_|PTPDC1_(2_of_2)|scaffold_99|ENSFM00250000003432|194118|198622|-1|194118|198622	Uncharacterized_protein_|PTPDC1|scaffold_180|ENSFM00250000003432|284598|287098|-1|284598|287077	protein_tyrosine_phosphatase_domain_containing_1_|PTPDC1|9|ENSFM00250000003432|6867979|6870447|1|6867979|6870447	protein_tyrosine_phosphatase_domain_containing_1_|PTPDC1_(2_of_2)|23|ENSFM00250000003432|4424411|4441393|1|4428912|4441392	protein_tyrosine_phosphatase_domain_containing_1_|PTPDC1_(2_of_2)|GeneScaffold_747|ENSFM00250000003432|243567|250300|-1|243567|250300	*	*
CUFF_7102_m.73272	9.30785	3.67647	4.03e-34	6.8e-33	0.115012	0.339134	ribosomal_protein_S19_|RPS19_(1_of_2)|JH556670.1|ENSFM00670001235598|2739435|2773978|-1|2739435|2773978	*	ribosomal_protein_S19_|RPS19_(2_of_2)|GL831250.1|ENSFM00670001235598|1870165|1879458|-1|1870165|1879458	*	*	*	*	ribosomal_protein_S19_|RPS19_(2_of_2)|GeneScaffold_802|ENSFM00670001235598|193014|195161|1|193023|194958	*	*
comp76139_c2_m.130835	9.30253	5.43223	1.9e-78	1.5e-75	0.146279	0.382465	*	*	Uncharacterized_protein_||AERX01074501.2|ENSFM00610000953007|374|1933|1|374|1933,Uncharacterized_protein_||AERX01074340.2|ENSFM00610000953007|374|1933|1|374|1933	*	*	*	si:ch211-193k19.2_|si:ch211-193k19.2|19|ENSFM00610000953007|44923873|44929414|1|44926184|44929414	||scaffold12573|ENSFM00610000953007|29934|30863|1|29934|30863	*	*
CUFF_411_m.2487	9.29435	4.36393	2.02e-50	7.53e-49	0.117727	0.343113	*	*	*	*	*	*	*	*	*	*
CUFF_12778_m.284380	9.28858	1.39119	2.32e-22	1.95e-21	0.284264	0.533164	*	*	*	*	*	*	*	*	*	*
CUFF_51948_m.244487	9.28858	1.37555	2.23e-20	1.65e-19	0.104499	0.323264	||JH556787.1|ENSFM00500000276041|106800|110564|1|106800|110564	*	*	*	*	*	*	||GeneScaffold_2759|ENSFM00500000276041|859236|860340|1|859236|860340	*	*
comp44926_c0_m.24457	9.2668	5.25121	4.69e-43	1.19e-41	0.153058	0.391227	*	forkhead_box_J1_|OLA.27052|8|ENSFM00360000109984|2490061|2492478|1|2490061|2492478	Uncharacterized_protein_|FOXJ1|GL831151.1|ENSFM00360000109984|2133895|2140523|-1|2135513|2139262	forkhead_box_J1_|FOXJ1|groupXI|ENSFM00360000109984|16214055|16217034|-1|16214055|16217034	Uncharacterized_protein_|FOXJ1|scaffold_514|ENSFM00360000109984|44219|47397|-1|45558|47397	forkhead_box_J1_|FOXJ1|3|ENSFM00360000109984|14428025|14429914|-1|14428025|14429914	forkhead_box_J1a_|foxj1a|3|ENSFM00360000109984|61262545|61278874|-1|61262545|61278874	*	forkhead_box_J1_|FOXJ1|17|ENSFM00360000109984|74132414|74137380|-1|74132414|74137380	forkhead_box_J1_|Foxj1|11|ENSFM00360000109984|116330704|116335399|-1|116330704|116335399
CUFF_13437_m.287377	9.26345	10.4448	1.54e-76	1.01e-73	0.130075	0.360659	glutamine_rich_2_|QRICH2|JH557306.1|ENSFM00500000273231|93961|99643|-1|93961|99643	Uncharacterized_protein_|QRICH2|8|ENSFM00500000273231|2470267|2474031|1|2470267|2474031	Uncharacterized_protein_|QRICH2|GL831151.1|ENSFM00500000273231|2160647|2167202|-1|2160647|2167202	*	*	*	*	*	*	glutamine_rich_2_|Qrich2|11|ENSFM00500000273231|116441329|116455237|-1|116441329|116455237
comp82603_c0_m.246796	9.2518	1.42224	1.5e-21	1.2e-20	0.135773	0.368474
CUFF_4456_m.255661	9.24623	5.93914	7.48e-60	5.41e-58	0.12738	0.356904
CUFF_44538_m.45744	9.24607	7.05643	8.2e-60	5.9e-58	0.150196	0.387552	*	*	*	*	*	Uncharacterized_protein_||18|ENSFM00250000001568|7460475|7464519|-1|7460475|7464519	*	*	*	*
CUFF_39158_m.184659	9.24367	5.2956	1.3e-54	6.19e-53	0.113459	0.336836	*	*	*	*	*	*	*	*	*	*
CUFF_34712_m.162593	9.24143	3.44144	4.09e-37	8.03e-36	0.18168	0.42624
CUFF_25129_m.117358	9.23918	5.2316	2.36e-64	2.5e-62	0.262244	0.512097	*	*	*	*	*	*	*	*	*	*
CUFF_4603_m.65457	9.23836	4.48739	1.22e-49	4.36e-48	0.138228	0.37179	*	*	*	*	*	*	*	*	*	*
CUFF_49980_m.237658	9.22789	7.0467	1.14e-79	1.04e-76	0.147136	0.383583	synaptonemal_complex_protein_3_|SYCP3|JH556666.1|ENSFM00500000271407|3855339|3860217|1|3855339|3860217	synaptonemal_complex_protein_3_|OLA.8601|18|ENSFM00500000271407|22167698|22171826|-1|22167698|22171826	Uncharacterized_protein_|SYCP3|GL831139.1|ENSFM00500000271407|87965|92717|-1|87965|92717	*	Uncharacterized_protein_|SYCP3|scaffold_105|ENSFM00500000271407|852361|854113|1|852361|854113	*	synaptonemal_complex_protein_3_|sycp3|25|ENSFM00500000271407|20068120|20075082|-1|20068120|20075082	*	synaptonemal_complex_protein_3_|SYCP3|12|ENSFM00500000271407|102122426|102133250|-1|102122426|102133204	synaptonemal_complex_protein_3_|Sycp3|10|ENSFM00500000271407|88459569|88473236|1|88459569|88473235
CUFF_19918_m.23360	9.22675	1.31821	1.4e-20	1.04e-19	0.140502	0.374836
CUFF_33418_m.33128	9.22359	3.57175	2.65e-43	6.82e-42	0.142046	0.37689
CUFF_38110_m.177435	9.21759	3.45512	1.39e-37	2.78e-36	0.174512	0.417746
comp93108_c0_m.252240	9.2147	5.27818	1.37e-57	8.34e-56	0.186616	0.43199
CUFF_52343_m.246801	9.21406	1.46052	2.91e-21	2.27e-20	0.121302	0.348285
CUFF_39580_m.187347	9.20126	1.3701	1.92e-21	1.52e-20	0.156591	0.395716
CUFF_3242_m.248353	9.19628	5.19352	3.27e-57	1.93e-55	0.215928	0.46468	*	*	*	*	*	*	*	*	*	*
CUFF_20751_m.306741	9.19217	7.32379	1.93e-63	1.86e-61	0.203087	0.450652	*	*	*	*	*	*	*	*	*	*
comp79130_c0_m.174420	9.19087	7.99483	2.99e-71	7.6e-69	0.188353	0.433996	||JH556669.1|ENSFM00250000001993|98817|170107|-1|98817|170107	*	Uncharacterized_protein_||GL831699.1|ENSFM00250000001993|78114|131028|1|78114|131028	*	*	*	si:ch211-245p7.3_|si:ch211-245p7.3|18|ENSFM00250000001993|21054460|21182112|1|21054460|21182112	*	HYDIN_axonemal_central_pair_apparatus_protein_|HYDIN|16|ENSFM00250000001993|70841281|71264625|-1|70841281|71264592	HYDIN_axonemal_central_pair_apparatus_protein_|Hydin|8|ENSFM00250000001993|110266977|110610253|1|110266977|110610253
CUFF_4125_m.253691	9.18723	3.55233	1.27e-38	2.65e-37	0.126391	0.355515	||JH557064.1|ENSFM00250000000925|5984|27789|-1|5984|27789	*	*	*	*	*	*	*	*	*
CUFF_44231_m.211334	9.17531	1.39662	2.56e-21	2.01e-20	0.114023	0.337673
CUFF_47000_m.224164	9.17115	4.93453	1.93e-52	7.84e-51	0.123497	0.351421	*	*	*	||groupXXI|ENSFM00400000136118|6662481|6665187|1|6662481|6665187	*	*	*	||GeneScaffold_660|ENSFM00650001147737|257166|259127|1|257166|259127	*	*
comp88547_c0_m.251580	9.15133	5.96449	1.72e-54	8.11e-53	0.236192	0.485996
comp79707_c0_m.185315	9.14889	1.21913	9.62e-19	6.34e-18	0.121865	0.349092
CUFF_37781_m.37806	9.14678	3.66614	1.86e-37	3.69e-36	0.139146	0.373023	*	*	Uncharacterized_protein_||GL831355.1|ENSFM00670001277013|705897|706905|-1|705897|706905	*	*	Uncharacterized_protein_||Un_random|ENSFM00500000485293|52062615|52063407|1|52062615|52063407	*	*	*	*
CUFF_30638_m.141430	9.14005	5.42881	2.61e-68	4.56e-66	0.731801	0.855454
comp72337_c0_m.99734	9.13944	6.02126	6.73e-60	4.91e-58	0.165129	0.40636
CUFF_33213_m.31618	9.13549	1.2955	6.87e-20	4.92e-19	0.196744	0.443558
CUFF_6864_m.72121	9.13493	8.09391	2.36e-72	7.39e-70	0.171557	0.414194	||JH556677.1|ENSFM00690001372672|2189732|2193224|-1|2189732|2193224	*	*	*	*	*	si:ch211-199g17.9_|si:ch211-199g17.9|19|ENSFM00520000544992|44971772|44979396|-1|44971772|44979395	*	*	*
CUFF_49236_m.233421	9.1341	3.35126	7.52e-36	1.37e-34	0.0926753	0.304426
comp81683_c4_m.225747	9.1319	8.03066	1.16e-70	2.68e-68	0.130926	0.361837	*	*	*	||scaffold_120|ENSFM00500000406421|42991|44582|-1|42991|44582	*	*	*	*	*	*
comp78941_c0_m.171373	9.1304	7.76363	4.17e-68	7.01e-66	0.118947	0.344887	*	*	*	*	*	DC-STAMP_domain_containing_1_|DCST1|Un_random|ENSFM00250000005986|36884167|36887655|1|36884167|36887655	DC-STAMP_domain_containing_1_|dcst1|16|ENSFM00250000005986|30939795|30956002|-1|30939795|30956002	*	DC-STAMP_domain_containing_1_|DCST1|1|ENSFM00250000005986|155006300|155023406|1|155006300|155023406	DC-STAMP_domain_containing_1_|Dcst1|3|ENSFM00250000005986|89350219|89365253|-1|89350219|89365253
CUFF_10730_m.81894	9.10105	4.37379	1.7e-42	4.2e-41	0.169374	0.411551	||JH557220.1|ENSFM00440000236860|204397|206766|1|204397|206766	Gap_junction_protein_|OLA.6731|2|ENSFM00440000236860|23318083|23336057|-1|23318083|23336057	Gap_junction_protein_||GL831144.1|ENSFM00440000236860|1116697|1122911|-1|1116697|1122911	*	gap_junction_protein,_alpha_3,_46kDa_|GJA3_(2_of_2)|scaffold_64|ENSFM00670001235281|159968|166880|-1|160694|166880	Gap_junction_protein_||3|ENSFM00440000236860|3840475|3842263|-1|3840475|3842263	*	*	*	*
CUFF_25449_m.318487	9.09454	1.1723	9.25e-20	6.54e-19	0.203306	0.450894
CUFF_45110_m.212720	9.09369	6.90154	1.89e-59	1.34e-57	0.225201	0.474554	*	*	||GL831344.1|ENSFM00250000006002|678068|685852|-1|678068|685852	*	Uncharacterized_protein_||scaffold_102|ENSFM00250000006002|450496|453452|-1|450496|453452	||Un_random|ENSFM00250000006002|54291214|54293506|-1|54291214|54293506	growth_arrest-specific_8_|gas8|11|ENSFM00250000006002|11206954|11225647|1|11206954|11225647	growth_arrest-specific_8_|GAS8|GeneScaffold_3327|ENSFM00250000006002|86542|88990|1|86542|88990	growth_arrest-specific_8_|GAS8|16|ENSFM00250000006002|90086037|90111383|1|90089008|90111379	growth_arrest_specific_8_|Gas8|8|ENSFM00250000006002|123518835|123536649|1|123518835|123536649
CUFF_31211_m.145118	9.06657	1.19151	1.86e-20	1.38e-19	0.118871	0.344777
CUFF_2840_m.62852	9.06139	5.16047	4.6e-51	1.76e-49	0.61725	0.785653	*	*	*	*	*	*	*	*	*	*
CUFF_49975_m.237619	9.0556	3.34666	1.62e-36	3.07e-35	0.173305	0.416299	*	*	*	*	*	*	*	*	*	*
CUFF_42715_m.202958	9.04535	7.44588	3.33e-57	1.96e-55	0.191847	0.438004	*	*	*	*	*	*	*	*	*	*
comp57841_c0_m.43029	9.03141	7.60747	3.97e-61	3.14e-59	0.156241	0.395273	*	*	*	*	*	*	zinc_finger,_SWIM-type_containing_2_|ZSWIM2|6|ENSFM00250000013555|11671696|11675285|1|11671696|11675285	*	zinc_finger_SWIM-type_containing_2_|ZSWIM2|2|ENSFM00250000013555|187692562|187713935|-1|187692562|187713897	zinc_finger_SWIM_domain_containing_2_|Zswim2|2|ENSFM00250000013555|83915079|83941228|-1|83915079|83941226
comp81126_c0_m.214004	9.02159	3.28253	4.99e-34	8.39e-33	0.145126	0.380954	*	*	*	*	*	*	*	*	*	*
comp82144_c3_m.236415	9.01163	7.23894	1.23e-61	1.02e-59	0.230695	0.480307	||JH556766.1|ENSFM00500000270587|947049|950843|-1|947049|950843	Uncharacterized_protein_||12|ENSFM00500000270587|18011209|18017591|1|18011209|18017591	Uncharacterized_protein_||GL831163.1|ENSFM00500000270587|3942907|3967422|1|3942907|3967422	||groupXIV|ENSFM00500000270587|9183685|9187036|1|9183685|9187036	Uncharacterized_protein_||scaffold_409|ENSFM00500000270587|23959|25985|1|23992|25985	Uncharacterized_protein_||4|ENSFM00500000270587|852507|854455|1|852507|854455	si:dkey-247m21.3_|si:dkey-247m21.3|21|ENSFM00500000270587|19064881|19073351|1|19064939|19073351	||GeneScaffold_3624|ENSFM00500000270587|67157|71750|1|67157|71750	*	*
comp102725_c0_m.252762	9.00897	1.13742	1.5e-21	1.19e-20	0.120173	0.34666
CUFF_31203_m.145043	9.00753	4.88187	1.07e-50	4.06e-49	0.120278	0.346812
CUFF_51554_m.242659	9.00539	7.28116	1.04e-58	6.81e-57	0.130676	0.361491
CUFF_52096_m.245206	9.00079	3.398	3.7e-34	6.28e-33	0.167882	0.409734
CUFF_2042_m.15676	8.99771	4.1242	5.56e-49	1.94e-47	0.117153	0.342277
CUFF_26959_m.124757	8.98565	7.79882	2.74e-69	5.35e-67	0.0908074	0.301343	solute_carrier_family_6_(amino_acid_transporter),_member_14_|SLC6A14|JH556773.1|ENSFM00710001441580|559880|564485|-1|559880|564485	Transporter_|SLC6A14|5|ENSFM00710001441580|28489778|28498951|-1|28489778|28498951	Transporter_|SLC6A14|GL831146.1|ENSFM00710001441580|4176707|4182150|-1|4176707|4182150	solute_carrier_family_6_(amino_acid_transporter)_member_14_|SLC6A14|scaffold_27|ENSFM00710001441580|804815|808949|1|804815|808949	Transporter_|SLC6A14|scaffold_79|ENSFM00710001441580|365082|375599|1|366480|375434	solute_carrier_family_6_(amino_acid_transporter),_member_14_|SLC6A14_(1_of_2)|11|ENSFM00710001441580|9791757|9795371|1|9791757|9795371	solute_carrier_family_6_(amino_acid_transporter),_member_14_|SLC6A14|11|ENSFM00710001441580|21827228|21847773|-1|21827228|21847773	solute_carrier_family_6_(amino_acid_transporter)_member_14_|SLC6A14|GeneScaffold_906|ENSFM00710001441580|253499|258565|1|253499|258565	|SLC6A14|HG1463_PATCH|ENSFM00710001441580|115552912|115575288|1|115552912|115575288,solute_carrier_family_6_(amino_acid_transporter)_member_14_|SLC6A14|X|ENSFM00710001441580|115567790|115592625|1|115567790|115592625	solute_carrier_family_6_(neurotransmitter_transporter)_member_14_|Slc6a14|X|ENSFM00710001441580|21714896|21742355|1|21714896|21742355
comp65086_c0_m.64434	8.97928	1.10176	2.43e-19	1.66e-18	0.1525	0.390512
comp76684_c3_m.137007	8.96946	5.66165	1.11e-59	7.95e-58	0.140467	0.374789
CUFF_35119_m.165099	8.94822	5.11976	1.35e-53	6.03e-52	0.145807	0.381847
comp91210_c0_m.252073	8.94716	4.6099	3.28e-53	1.42e-51	0.13281	0.364431	||JH556858.1|ENSFM00500000271079|269122|273621|1|269122|273621	Uncharacterized_protein_||15|ENSFM00500000271079|23915208|23918842|1|23915208|23918842	Uncharacterized_protein_||GL831145.1|ENSFM00500000271079|1655275|1662312|1|1655275|1662312	||groupVI|ENSFM00500000271079|7506301|7511026|-1|7506301|7511026	Uncharacterized_protein_|TRU.6|scaffold_24|ENSFM00500000271079|1301761|1305113|1|1302929|1304861,Uncharacterized_protein_||scaffold_24|ENSFM00500000271079|1296987|1298871|1|1296987|1298871	Uncharacterized_protein_||17|ENSFM00500000271079|4314108|4315732|-1|4314108|4315732	si:dkey-103j14.5_|si:dkey-103j14.5|13|ENSFM00500000271079|23458791|23488614|-1|23458794|23488614	||GeneScaffold_1260|ENSFM00500000271079|730412|735143|-1|730412|735143	*	*
CUFF_36908_m.324391	8.9427	5.07094	6.37e-50	2.29e-48	0.127444	0.356992
CUFF_32695_m.154113	8.93847	7.50664	1.54e-53	6.85e-52	0.124497	0.352841	*	*	*	*	*	*	*	*	*	*
CUFF_29643_m.135018	8.92872	6.78131	4.39e-48	1.45e-46	0.167796	0.409629	||JH556674.1|ENSFM00710001441627|1439576|1450678|1|1439576|1450678	Uncharacterized_protein_||5|ENSFM00710001441627|6704281|6710753|1|6704281|6710753	Uncharacterized_protein_||GL831197.1|ENSFM00710001441627|478309|482851|-1|478309|482851	||scaffold_27|ENSFM00710001441627|3529522|3534482|-1|3529522|3534482	Uncharacterized_protein_||scaffold_56|ENSFM00710001441627|858614|861964|1|858614|861964	Uncharacterized_protein_||11|ENSFM00710001441627|5205357|5207609|-1|5205357|5207609	Uncharacterized_protein_|CR933820.2|11|ENSFM00710001441627|26669783|26683618|1|26669783|26683618	||GeneScaffold_258|ENSFM00710001441627|145069|149326|-1|145069|149326	*	*
comp77764_c9_m.152031	8.92236	6.91622	1.03e-58	6.77e-57	0.161076	0.401343	IQ_motif_containing_H_|IQCH|JH556839.1|ENSFM00250000003726|304071|327531|1|304071|327531	*	Uncharacterized_protein_|IQCH|GL831142.1|ENSFM00250000003726|8194251|8212971|1|8194251|8212971	IQ_motif_containing_H_|IQCH|groupXIX|ENSFM00250000003726|6655896|6675702|1|6655896|6675702	*	*	IQ_motif_containing_H_|iqch|18|ENSFM00250000003726|19600719|19661645|1|19600719|19661645	IQ_motif_containing_H_|IQCH|GeneScaffold_2130|ENSFM00250000003726|505675|530785|1|505675|530785	IQ_motif_containing_H_|IQCH|15|ENSFM00250000003726|67547138|67794598|1|67547169|67794142	IQ_motif_containing_H_|Iqch|9|ENSFM00250000003726|63421455|63602493|-1|63421455|63602493
comp80435_c7_m.199781	8.91819	4.11377	9.43e-47	2.93e-45	0.162741	0.403411	chloride_channel,_voltage-sensitive_1_|CLCN1_(2_of_2)|JH556782.1|ENSFM00250000000612|169539|195696|1|169539|195696	chloride_channel_voltage-sensitive_1_|CLCN1_(1_of_2)|11|ENSFM00250000000612|14862312|14884610|1|14862312|14884610	chloride_channel,_voltage-sensitive_1_|CLCN1_(1_of_2)|GL831254.1|ENSFM00250000000612|669040|721141|-1|669040|721141	chloride_channel_voltage-sensitive_1_|CLCN1_(2_of_2)|scaffold_149|ENSFM00250000000612|25527|39216|-1|25527|39216	*	*	chloride_channel_1a_|clcn1a|19|ENSFM00250000000612|10234699|10285494|-1|10234699|10285494	*	*	*
comp78698_c1_m.167162	8.918	1.10654	3.26e-19	2.21e-18	0.130131	0.360737
comp70149_c0_m.86371	8.89012	5.78886	4.25e-60	3.13e-58	0.204096	0.451769	||JH556674.1|ENSFM00250000000429|1927234|1932074|-1|1927234|1932074	Uncharacterized_protein_||5|ENSFM00250000000429|7130282|7132175|-1|7130282|7132175	Uncharacterized_protein_||GL831197.1|ENSFM00250000000429|47694|55329|1|47694|55329	||groupXVII|ENSFM00250000000429|6294895|6297552|-1|6295125|6297080	Uncharacterized_protein_||scaffold_56|ENSFM00250000000429|1062627|1065945|-1|1062627|1065945	*	*	||GeneScaffold_259|ENSFM00250000000429|514159|515858|-1|514159|515858	*	*
CUFF_316_m.1968	8.88636	0.97706	4.97e-20	3.58e-19	0.139866	0.373986
comp73332_c0_m.106582	8.88398	6.37968	1.36e-60	1.03e-58	0.148759	0.385693	sperm_flagellar_2_|SPEF2|JH556662.1|ENSFM00250000004710|4775150|4793510|1|4775150|4793510	*	*	sperm_flagellar_2_|SPEF2|groupXIII|ENSFM00250000004710|4583143|4594893|-1|4583143|4594893	*	*	*	sperm_flagellar_2_|SPEF2|GeneScaffold_1288|ENSFM00250000004710|292826|314939|-1|292826|314939	*	sperm_flagellar_2_|Spef2|15|ENSFM00250000004710|9578193|9748868|-1|9578250|9748838
CUFF_47042_m.224518	8.8836	6.61618	1.9e-59	1.34e-57	0.150316	0.387706	||JH558109.1|ENSFM00570000851286|24939|29689|-1|24939|29689	Uncharacterized_protein_|OLA.28148|3|ENSFM00570000851286|27678104|27680858|1|27678104|27680858	*	*	*	*	*	*	*	*
comp74967_c0_m.120052	8.88071	3.10165	3.72e-29	4.78e-28	0.111552	0.333994	*	*	*	*	*	*	*	||GeneScaffold_1424|ENSFM00420000140522|22215|24220|-1|22215|24220	*	*
CUFF_48356_m.228338	8.87027	1.07146	4.01e-19	2.7e-18	0.164352	0.405404
comp67486_c0_m.73128	8.86962	10.9046	8.11e-64	8.21e-62	0.170801	0.413281	*	*	*	*	*	*	*	*	*	*
CUFF_32790_m.154650	8.8615	4.50712	2.19e-49	7.72e-48	0.13328	0.365075	septin_4_|SEPT4_(2_of_2)|JH557352.1|ENSFM00710001441649|68152|77168|-1|68152|77168	Uncharacterized_protein_|SEPT4|14|ENSFM00710001441649|8659692|8664917|-1|8659692|8664917	Uncharacterized_protein_|SEPT4|GL831184.1|ENSFM00710001441649|3513513|3517421|-1|3513513|3517421	septin_4_|SEPT4_(2_of_2)|groupVII|ENSFM00710001441649|19185257|19189106|-1|19185383|19189106	Uncharacterized_protein_|SEPT4|scaffold_71|ENSFM00710001441649|816740|823724|1|816740|822538	septin_4_|SEPT4_(2_of_2)|Un_random|ENSFM00710001441649|58204017|58207877|1|58204017|58207877	septin_4a_|sept4a|21|ENSFM00710001441649|38347300|38381600|-1|38347300|38381600	septin_4_|SEPT4_(2_of_2)|GeneScaffold_4258|ENSFM00710001441649|171857|178383|-1|171857|178383	*	*
CUFF_33437_m.33259	8.83755	0.964806	2.94e-18	1.88e-17	0.195252	0.441874	*	*	*	*	*	*	*	*	*	*
comp45493_c0_m.26899	8.83117	6.95263	6.47e-66	8.45e-64	0.318687	0.564524
CUFF_16634_m.93961	8.8251	3.95362	2.79e-44	7.56e-43	0.0942026	0.306924	*	*	*	*	*	*	*	*	*	*
CUFF_47829_m.53449	8.82452	4.60554	8.95e-47	2.79e-45	0.10129	0.318261	sialidase_4_|NEU4|JH557399.1|ENSFM00250000002795|61405|64180|1|61405|64180	Uncharacterized_protein_|NEU4|13|ENSFM00250000002795|13359722|13363849|1|13359722|13363849	Uncharacterized_protein_|NEU4|GL831295.1|ENSFM00250000002795|1372618|1376309|-1|1372618|1376309	sialidase_4_|NEU4|groupI|ENSFM00250000002795|9829619|9832706|-1|9829619|9832706	sialidase_4_|NEU4|scaffold_9|ENSFM00250000002795|686654|690897|1|686877|690897	sialidase_4_|NEU4|16|ENSFM00250000002795|1837556|1839051|-1|1837568|1839048	sialidase_4_|neu4|15|ENSFM00250000002795|2481270|2488634|-1|2481270|2488634	sialidase_4_|NEU4|GeneScaffold_1881|ENSFM00250000002795|1867|3801|-1|1867|3801	sialidase_4_|NEU4|2|ENSFM00250000002795|242749920|242758739|1|242752095|242758739	sialidase_4_|Neu4|1|ENSFM00250000002795|94020493|94028326|1|94020493|94028326
comp58805_c0_m.46522	8.8173	8.03884	9.55e-56	4.9e-54	0.31105	0.557718	adenylate_kinase_7_|AK7_(1_of_2)|JH556680.1|ENSFM00250000003887|3006351|3014153|-1|3006351|3014153	*	*	*	*	*	*	*	*	*
comp68611_c0_m.78528	8.80675	3.21723	8.31e-36	1.51e-34	0.346338	0.588505
comp15784_c0_m.7994	8.80275	3.16333	9.58e-37	1.83e-35	0.155411	0.394222
comp45048_c0_m.25015	8.79749	5.20065	3.67e-56	1.96e-54	0.0968586	0.311221
comp45046_c0_m.25008	8.79647	7.30827	4.23e-57	2.45e-55	1.05087	1.02512	zinc_finger,_MYND-type_containing_12_|ZMYND12|JH556901.1|ENSFM00250000009428|379439|387470|-1|379439|387470	Uncharacterized_protein_|ZMYND12|7|ENSFM00250000009428|8785299|8792757|-1|8785299|8792757	Uncharacterized_protein_|ZMYND12|GL831166.1|ENSFM00250000009428|2623205|2631427|-1|2623205|2631427	zinc_finger_MYND-type_containing_12_|ZMYND12|groupXII|ENSFM00250000009428|8617096|8624193|-1|8617096|8624193	*	*	zinc_finger,_MYND-type_containing_12_|zymnd12|8|ENSFM00250000009428|27755301|27771459|-1|27755301|27771459	zinc_finger_MYND-type_containing_12_|ZMYND12|GeneScaffold_1269|ENSFM00250000009428|1231970|1245106|-1|1231970|1245106	zinc_finger_MYND-type_containing_12_|ZMYND12|1|ENSFM00250000009428|42896000|42921938|-1|42896000|42921938	zinc_finger_MYND_domain_containing_12_|Zmynd12|4|ENSFM00250000009428|119422814|119467444|1|119422814|119453988
CUFF_40522_m.193992	8.78704	0.888196	1.71e-17	1.03e-16	0.163853	0.404788
CUFF_31763_m.148269	8.78169	6.67754	1e-55	5.12e-54	0.123084	0.350834	chromosome_15_open_reading_frame_43_|C15orf43|JH556802.1|ENSFM00690001359363|1143520|1147017|-1|1143520|1147017	*	Uncharacterized_protein_|C15ORF43|GL831150.1|ENSFM00690001359363|6005408|6009285|-1|6005408|6009285	*	*	*	chromosome_15_open_reading_frame_43_|C7H15orf43|7|ENSFM00670001255275|32264207|32266609|-1|32264207|32266609	chromosome_15_open_reading_frame_43_|C15orf43|GeneScaffold_3813|ENSFM00670001255275|50010|53554|1|50010|53554	chromosome_15_open_reading_frame_43_|C15orf43|15|ENSFM00250000011728|45248900|45271427|1|45248900|45271427	RIKEN_cDNA_4933406J08_gene_|4933406J08Rik|2|ENSFM00250000011728|122186272|122206397|1|122186272|122206397
CUFF_34161_m.159414	8.77922	8.15132	1.42e-69	2.85e-67	0.171438	0.414051	tetratricopeptide_repeat_domain_18_|TTC18|JH556801.1|ENSFM00250000003080|531656|544744|-1|531656|544744	Uncharacterized_protein_|TTC18|3|ENSFM00250000003080|8552857|8579957|-1|8552857|8579957	Uncharacterized_protein_|TTC18|GL831227.1|ENSFM00250000003080|1225142|1244797|1|1225142|1244797	tetratricopeptide_repeat_domain_18_|TTC18|groupII|ENSFM00250000003080|21247379|21256019|-1|21247379|21256019	Uncharacterized_protein_|TTC18|scaffold_1|ENSFM00250000003080|2517232|2524636|-1|2517437|2524636	*	tetratricopeptide_repeat_domain_18_|TTC18|3|ENSFM00250000003080|13004743|13055345|-1|13004743|13055345	tetratricopeptide_repeat_domain_18_|TTC18|GeneScaffold_3532|ENSFM00250000003080|555|13279|-1|555|13279	tetratricopeptide_repeat_domain_18_|TTC18|10|ENSFM00250000003080|75013517|75118617|-1|75013517|75118617	tetratricopeptide_repeat_domain_18_|Ttc18|14|ENSFM00250000003080|20394190|20452226|-1|20394193|20452222
CUFF_10259_m.78321	8.77505	3.91911	2.43e-46	7.33e-45	0.221503	0.470641	deafness,_autosomal_recessive_59_|DFNB59|JH556740.1|ENSFM00500000275834|1293318|1296718|1|1293318|1296718	Uncharacterized_protein_|DFNB59|2|ENSFM00690001358176|5026818|5036054|-1|5026818|5036054	Uncharacterized_protein_|DFNB59|GL831689.1|ENSFM00500000275834|32754|38172|-1|32754|38172	*	Uncharacterized_protein_|DFNB59|scaffold_164|ENSFM00500000275834|609348|612424|1|609348|612424	deafness,_autosomal_recessive_59_|DFNB59_(1_of_2)|3|ENSFM00500000275834|104064|106102|1|104064|106102	deafness,_autosomal_recessive_59_|DFNB59|6|ENSFM00500000275834|11332991|11342577|-1|11333021|11342577	*	deafness_autosomal_recessive_59_|DFNB59|2|ENSFM00500000275834|179316163|179326117|1|179317994|179326001	deafness_autosomal_recessive_59_(human)_|Dfnb59|2|ENSFM00500000275834|76648476|76658556|1|76650273|76658556
comp80216_c0_m.195354	8.77443	3.12467	7.04e-33	1.12e-31	0.111933	0.334564
comp76793_c0_m.138415	8.75905	4.38316	1.04e-54	5e-53	0.102417	0.320026
CUFF_51051_m.239846	8.75086	4.48306	5.95e-54	2.72e-52	0.177114	0.420849
CUFF_6330_m.262508	8.74673	9.29071	1.79e-65	2.19e-63	0.117617	0.342953	heat_shock_70kDa_protein_8_|HSPA8_(2_of_2)|JH556716.1|ENSFM00710001441581|2334868|2343810|1|2334868|2343810	Uncharacterized_protein_|OLA.9651|13|ENSFM00710001441581|11454284|11458643|-1|11454284|11458643	heat_shock_70kDa_protein_8_|HSPA8_(2_of_2)|GL831303.1|ENSFM00710001441581|853203|859507|-1|853203|859507	heat_shock_70kDa_protein_8_|HSPA8_(2_of_2)|groupI|ENSFM00710001441581|10989308|10993656|1|10989308|10993656	Uncharacterized_protein_|HSPA8|scaffold_312|ENSFM00710001441581|224597|228143|1|224597|228143	*	*	*	*	*
comp73433_c0_m.107272	8.7347	0.850012	7.55e-19	5.01e-18	0.100262	0.316642
CUFF_33437_m.33258	8.72878	3.09667	1.17e-28	1.46e-27	0.109318	0.330633	*	*	*	*	*	*	*	*	*	*
comp58397_c0_m.44893	8.72619	6.09345	4.55e-41	1.06e-39	0.144019	0.379498
comp77016_c0_m.141112	8.70411	4.44504	8.15e-47	2.54e-45	0.204488	0.452203
comp63825_c0_m.59981	8.69973	6.75196	3.14e-56	1.7e-54	0.300373	0.548063
comp46424_c0_m.28779	8.69477	7.95965	1.52e-59	1.09e-57	0.122092	0.349416	solute_carrier_family_2_(facilitated_glucose_transporter),_member_7_|SLC2A7|JH557023.1|ENSFM00710001441641|480150|488040|-1|480150|488040	Uncharacterized_protein_|SLC2A7|7|ENSFM00710001441641|10577750|10588427|-1|10577750|10585867	Uncharacterized_protein_|SLC2A7|GL831166.1|ENSFM00710001441641|4385244|4391843|-1|4385244|4391843	solute_carrier_family_2_(facilitated_glucose_transporter)_member_7_|SLC2A7|groupXII|ENSFM00710001441641|9912811|9923316|-1|9912811|9923139	Uncharacterized_protein_|SLC2A7|scaffold_20|ENSFM00710001441641|275348|279745|1|275783|279116	||9|ENSFM00710001441641|2818876|2821775|-1|2818876|2821775,||20|ENSFM00710001441641|510057|512980|1|510057|512980	solute_carrier_family_2_(facilitated_glucose/fructose_transporter),_member_5_|slc2a5|23|ENSFM00710001441641|22910205|22927278|1|22910205|22927278	solute_carrier_family_2_(facilitated_glucose_transporter)_member_7_|SLC2A7|GeneScaffold_4582|ENSFM00710001441641|161481|166707|-1|161481|166707	solute_carrier_family_2_(facilitated_glucose/fructose_transporter)_member_5_|SLC2A5|1|ENSFM00710001441641|9095166|9148537|-1|9095166|9129775	solute_carrier_family_2_(facilitated_glucose_transporter)_member_5_|Slc2a5|4|ENSFM00710001441641|150119283|150144169|1|150119283|150144169
CUFF_29765_m.135927	8.69247	4.71957	4.18e-57	2.43e-55	0.12412	0.352307	*	*	Uncharacterized_protein_|C3ORF67|GL831197.1|ENSFM00710001442064|1627914|1662380|-1|1627914|1662380	*	*	*	*	*	*	*
comp14505_c0_m.7483	8.68921	3.89862	5.49e-42	1.33e-40	0.131945	0.363243	testis-specific_serine_kinase_1B_|TSSK1B|JH556737.1|ENSFM00500000270220|1853417|1856191|1|1853417|1856191	*	Uncharacterized_protein_|TSSK1B|GL831133.1|ENSFM00500000270220|11848146|11852574|1|11848146|11852574	testis-specific_serine_kinase_1B_|TSSK1B|groupII|ENSFM00500000270220|3160112|3161598|-1|3160112|3161598	*	*	*	*	testis-specific_serine_kinase_2_|TSSK2|22|ENSFM00500000270220|19118321|19120134|1|19118321|19120134,testis-specific_serine_kinase_1B_|TSSK1B|5|ENSFM00500000270220|112768251|112770728|-1|112768251|112770728	testis-specific_serine_kinase_1_|Tssk1|16|ENSFM00500000270220|17894203|17895651|1|17894203|17895651,testis-specific_serine_kinase_2_|Tssk2|16|ENSFM00500000270220|17898637|17900023|1|17898637|17900023
comp82071_c0_m.234671	8.67947	6.07011	6.03e-56	3.14e-54	0.400188	0.632604	solute_carrier_family_45,_member_1_|SLC45A1|JH556674.1|ENSFM00500000271895|2111057|2117934|1|2111057|2117934	*	*	*	*	solute_carrier_family_45,_member_1_|SLC45A1|11|ENSFM00500000270588|4958938|4961879|-1|4958938|4961879	*	*	*	*
CUFF_52275_m.246093	8.67738	7.55173	9.53e-65	1.07e-62	0.120453	0.347064	*	*	*	||groupII|ENSFM00400000135220|12278671|12279967|1|12278671|12279967	*	Uncharacterized_protein_||5|ENSFM00500000448376|4722623|4723958|-1|4722623|4723958	*	*	*	*
CUFF_32949_m.155979	8.67291	2.84147	1.23e-30	1.72e-29	0.131306	0.362362	5-hydroxytryptamine_(serotonin)_receptor_3A,_ionotropic_|HTR3A|JH556945.1|ENSFM00600000921183|140619|146879|1|140619|146879	Uncharacterized_protein_|HTR3A|14|ENSFM00600000921183|29083780|29091109|1|29083780|29091109	Uncharacterized_protein_|HTR3A|GL831273.1|ENSFM00600000921183|222092|229200|1|222092|229200	5-hydroxytryptamine_(serotonin)_receptor_3A_ionotropic_|HTR3A|groupVII|ENSFM00600000921183|24240056|24244002|1|24240056|24244002	Uncharacterized_protein_|HTR3A|scaffold_51|ENSFM00600000921183|1399323|1403178|1|1399408|1403178	5-hydroxytryptamine_(serotonin)_receptor_3A,_ionotropic_|HTR3A|Un_random|ENSFM00600000921183|27523990|27526561|1|27523990|27526561	5-hydroxytryptamine_(serotonin)_receptor_3A_|htr3a|21|ENSFM00600000921183|22427245|22439987|1|22427245|22439987	5-hydroxytryptamine_(serotonin)_receptor_3A_ionotropic_|HTR3A|GeneScaffold_4377|ENSFM00600000921183|37219|42515|1|37219|42515	5-hydroxytryptamine_(serotonin)_receptor_3A_ionotropic_|HTR3A|11|ENSFM00600000921183|113845603|113861035|1|113845797|113861032	5-hydroxytryptamine_(serotonin)_receptor_3A_|Htr3a|9|ENSFM00600000921183|48899214|48911099|-1|48899214|48911099
CUFF_51497_m.242514	8.66089	8.69615	3.08e-59	2.11e-57	0.225283	0.47464
comp82691_c0_m.248141	8.6597	2.90623	1.49e-34	2.57e-33	0.115202	0.339415	*	*	*	*	*	*	*	*	*	*
CUFF_1819_m.13954	8.64947	7.77878	4.13e-60	3.05e-58	0.204587	0.452313	*	*	Uncharacterized_protein_||GL831137.1|ENSFM00670001273902|5473562|5477386|1|5473562|5477386	*	*	*	*	*	*	*
CUFF_45757_m.215469	8.643	0.753633	3.21e-18	2.05e-17	0.123914	0.352014
CUFF_5777_m.258790	8.643	0.709844	6.75e-17	3.94e-16	0.146356	0.382565
CUFF_17808_m.301456	8.63791	5.23005	5.86e-64	6.03e-62	0.103158	0.321182	chromosome_20_open_reading_frame_26_|C20orf26|JH558432.1|ENSFM00250000003880|274|15144|-1|274|15144	*	Uncharacterized_protein_|C20ORF26|GL831182.1|ENSFM00250000003880|1419252|1461517|-1|1421766|1461517	chromosome_20_open_reading_frame_26_|C20orf26|groupXVIII|ENSFM00250000003880|12591023|12605907|-1|12591023|12605907	Uncharacterized_protein_|C20ORF26|scaffold_120|ENSFM00250000003880|493350|510162|1|493865|510162	chromosome_20_open_reading_frame_26_|C20orf26|14|ENSFM00250000003880|9804961|9818243|1|9804961|9818243	*	*	chromosome_20_open_reading_frame_26_|C20orf26|20|ENSFM00250000003880|20033158|20341346|1|20033196|20341346	RIKEN_cDNA_4930529M08_gene_|4930529M08Rik|2|ENSFM00250000003880|145934784|146215039|1|145934814|146215039
CUFF_41138_m.197668	8.63741	2.89863	4.81e-27	5.4e-26	0.111563	0.33401
CUFF_4451_m.255651	8.63383	5.73952	2.02e-66	2.77e-64	0.10468	0.323543
CUFF_4629_m.65471	8.62644	3.78776	5.03e-41	1.17e-39	0.148541	0.38541	*	*	*	*	*	*	*	*	*	*
CUFF_4614_m.65353	8.62387	3.65147	1.02e-41	2.45e-40	0.171208	0.413772
CUFF_816_m.5534	8.61593	8.13551	3.5e-55	1.71e-53	0.906641	0.952177	chemokine-like_receptor_1_|CMKLR1_(1_of_3)|JH556662.1|ENSFM00670001235371|7414863|7415915|-1|7414863|7415915	chemokine-like_receptor_1_|CMKLR1_(1_of_2)|9|ENSFM00670001235371|12448896|12450094|-1|12448896|12450094	chemokine-like_receptor_1_|CMKLR1_(3_of_4)|GL832179.1|ENSFM00670001235371|2959|3984|-1|2959|3984	chemokine-like_receptor_1_|CMKLR1_(1_of_2)|groupXIII|ENSFM00670001235371|8874134|8875837|-1|8874134|8875837	chemokine-like_receptor_1_|CMKLR1_(1_of_2)|scaffold_50|ENSFM00670001235371|664511|667150|-1|665726|667150	chemokine-like_receptor_1_|CMKLR1_(1_of_2)|12|ENSFM00670001235371|6497977|6498903|1|6497977|6498903	chemokine-like_receptor_1_|cmklr1|5|ENSFM00670001235371|22353901|22374123|1|22372800|22374123	chemokine-like_receptor_1_|CMKLR1_(1_of_2)|GeneScaffold_2536|ENSFM00670001235371|44333|45298|-1|44333|45298	*	*
CUFF_22117_m.106721	8.61136	11.5852	6.7e-72	2.02e-69	0.174348	0.41755
comp44815_c0_m.23990	8.58172	7.60657	2.63e-57	1.56e-55	0.124846	0.353336	*	*	Uncharacterized_protein_|AGBL2|GL831185.1|ENSFM00250000001021|3627043|3633786|1|3627043|3633786	*	Uncharacterized_protein_|AGBL2|scaffold_119|ENSFM00250000001021|69006|72452|1|69006|71994	ATP/GTP_binding_protein-like_2_|AGBL2|13|ENSFM00250000001021|6790308|6793029|-1|6790308|6793029	zebrafish_testis-expressed_25_|zte25|25|ENSFM00250000001021|29463693|29504802|-1|29463693|29504756	ATP/GTP_binding_protein-like_2_|AGBL2|GeneScaffold_498|ENSFM00250000001021|83026|86993|1|83026|86993	ATP/GTP_binding_protein-like_2_|AGBL2|11|ENSFM00250000001021|47681143|47736941|-1|47681145|47736302	ATP/GTP_binding_protein-like_2_|Agbl2|2|ENSFM00250000001021|90782727|90834437|1|90782744|90816231
comp55995_c1_m.39229	8.57274	4.21035	6.94e-46	2.04e-44	0.128619	0.358635	*	*	*	*	*	*	*	*	*	*
CUFF_4491_m.255715	8.56841	2.80772	3.38e-31	4.87e-30	0.184519	0.429556
CUFF_32450_m.152311	8.56077	5.45399	3.12e-55	1.53e-53	0.191068	0.437113	*	Uncharacterized_protein_|OLA.6896|14|ENSFM00400000131714|13718495|13725745|1|13718495|13725745	solute_carrier_family_22_(organic_anion_transporter),_member_8_|SLC22A8|GL831183.1|ENSFM00400000131714|2316789|2320695|1|2316789|2320695	solute_carrier_family_22_(organic_anion_transporter)_member_8_|SLC22A8|groupVII|ENSFM00400000131714|21876769|21881377|1|21876769|21881377	solute_carrier_family_22_(organic_anion_transporter),_member_8_|SLC22A8|scaffold_6|ENSFM00400000131714|3040966|3044752|-1|3042150|3044749	solute_carrier_family_22_(organic_anion_transporter),_member_8_|SLC22A8|7|ENSFM00400000131714|4638823|4641531|1|4638823|4641531	solute_carrier_family_22_(organic_anion_transporter),_member_6,_like_|slc22a6l|21|ENSFM00400000131714|27873057|27888716|1|27873057|27888716	*	solute_carrier_family_22_(organic_anion_transporter)_member_6_|SLC22A6|11|ENSFM00400000131714|62703857|62752455|-1|62744074|62752429	solute_carrier_family_22_(organic_anion_transporter)_member_6_|Slc22a6|19|ENSFM00400000131714|8617996|8628299|1|8617996|8628299,solute_carrier_family_22_(organic_anion_transporter)_member_20_|Slc22a20|19|ENSFM00400000131714|5970234|5986143|-1|5970234|5986143
CUFF_19290_m.19395	8.54799	5.38343	2.33e-73	9.2e-71	0.131899	0.363179
CUFF_18079_m.97930	8.54466	2.88588	6.9e-32	1.03e-30	0.185028	0.430148	*	*	*	*	*	*	*	*	*	*
comp76401_c0_m.133548	8.53741	7.85932	6.67e-70	1.4e-67	0.203112	0.450679	dynein,_axonemal,_heavy_chain_10_|DNAH10|JH556662.1|ENSFM00710001441583|7229909|7262950|-1|7229909|7262950	*	Uncharacterized_protein_|DNAH10|GL831238.1|ENSFM00710001441583|1136906|1165892|-1|1136906|1165892	dynein_axonemal_heavy_chain_10_|DNAH10|groupXIII|ENSFM00710001441583|8740929|8758235|-1|8740929|8758235	dynein,_axonemal,_heavy_chain_10_|DNAH10_(1_of_2)|scaffold_50|ENSFM00710001441583|550030|566959|-1|550030|566959,dynein,_axonemal,_heavy_chain_10_|DNAH10_(2_of_2)|scaffold_410|ENSFM00710001441583|93588|117158|1|93588|117158	dynein,_axonemal,_heavy_chain_10_|DNAH10_(1_of_2)|12|ENSFM00710001441583|6581103|6596168|1|6581103|6596168	dynein,_axonemal,_heavy_chain_10_|DNAH10|5|ENSFM00710001441583|29958373|30023884|1|29958373|30023884	dynein_axonemal_heavy_chain_10_|DNAH10|GeneScaffold_2875|ENSFM00710001441583|60942|102863|-1|60942|102863	dynein_axonemal_heavy_chain_10_|DNAH10|12|ENSFM00710001441583|124247042|124420753|1|124247042|124420753	dynein_axonemal_heavy_chain_10_|Dnahc10|5|ENSFM00710001441583|124725085|124834308|1|124725085|124834308
CUFF_20677_m.306349	8.52741	9.25327	1.46e-53	6.53e-52	0.176056	0.41959	*	*	*	*	*	*	*	*	*	*
comp77406_c1_m.146300	8.52405	4.66456	1.3e-57	7.98e-56	0.166054	0.407497	NME/NM23_family_member_9_|NME9|JH556713.1|ENSFM00560000771090|399636|408574|1|399636|408574	Uncharacterized_protein_|NME9|21|ENSFM00560000771090|22030361|22038307|-1|22030361|22038307	Uncharacterized_protein_|NME9|GL831187.1|ENSFM00560000771090|3468759|3480157|1|3468759|3480157	NME/NM23_family_member_9_|NME9|groupXVI|ENSFM00560000771090|11682650|11688299|1|11682650|11688299	Uncharacterized_protein_|NME9|scaffold_46|ENSFM00560000771090|902376|907182|1|902376|907179	NME/NM23_family_member_9_|NME9|2|ENSFM00560000771090|14973997|14979390|1|14973997|14979390	NME/NM23_family_member_8_|nme8|9|ENSFM00560000771090|54049364|54120095|-1|54049364|54120095	NME/NM23_family_member_9_|NME9|GeneScaffold_1319|ENSFM00560000771090|5716|18709|1|5716|18709	NME/NM23_family_member_8_|NME8|7|ENSFM00560000771090|37888199|37940003|1|37888199|37940003	NME/NM23_family_member_8_|Nme8|13|ENSFM00560000771090|19645078|19697794|-1|19645078|19697794
CUFF_33437_m.33252	8.51563	2.80923	1.04e-32	1.63e-31	0.159836	0.399795	*	*	*	*	*	*	*	*	*	*
CUFF_48430_m.228607	8.51006	4.17364	1.96e-44	5.34e-43	0.28004	0.529188	fibroblast_growth_factor_11_|FGF11_(1_of_2)|JH556974.1|ENSFM00500000269773|450430|528881|1|450430|528881	fibroblast_growth_factor_11_|FGF11_(1_of_2)|18|ENSFM00500000269773|4986765|5079998|-1|4986765|5079998	fibroblast_growth_factor_11_|FGF11_(1_of_2)|GL831222.1|ENSFM00500000269773|2345981|2438938|-1|2345981|2438938	fibroblast_growth_factor_11_|FGF11_(1_of_2)|groupVII|ENSFM00500000269773|8870275|8920981|1|8870275|8920981	fibroblast_growth_factor_11_|FGF11_(1_of_2)|scaffold_276|ENSFM00500000269773|193528|252744|1|193528|252744	*	fibroblast_growth_factor_11a_|fgf11a|7|ENSFM00500000269773|23566760|23692647|1|23566855|23692565	fibroblast_growth_factor_11_|FGF11_(1_of_2)|GeneScaffold_4177|ENSFM00500000269773|55|64330|1|55|64330	*	fibroblast_growth_factor_11_|Fgf11|11|ENSFM00500000269773|69796068|69801857|-1|69796073|69801857
CUFF_42137_m.199283	8.50897	7.5802	6.46e-71	1.57e-68	0.17451	0.417744	||JH556690.1|ENSFM00710001441641|1991922|2006008|-1|1991922|2006008	Uncharacterized_protein_||16|ENSFM00710001441641|16894851|16899958|1|16894851|16899958	Uncharacterized_protein_||GL831225.1|ENSFM00710001441641|696292|700748|1|696292|700748	||groupXX|ENSFM00710001441641|11997359|12005729|-1|11997359|12003034	Uncharacterized_protein_||scaffold_202|ENSFM00710001441641|333209|338532|1|333209|338532	Uncharacterized_protein_||8|ENSFM00710001441641|8331555|8334369|-1|8331555|8334369	*	||GeneScaffold_1960|ENSFM00710001441641|152430|159954|-1|152430|159954	*	*
comp63462_c0_m.58541	8.50582	2.93943	2.34e-28	2.87e-27	0.421326	0.649097
CUFF_43623_m.207832	8.49041	8.20367	1.74e-65	2.15e-63	0.0966898	0.31095	chromosome_1_open_reading_frame_114_|C1orf114|JH556710.1|ENSFM00250000007536|1210041|1214580|-1|1210041|1214580	Uncharacterized_protein_|C1ORF114|4|ENSFM00250000007536|9330305|9332975|1|9330305|9332975	*	*	Uncharacterized_protein_|C1ORF114|scaffold_137|ENSFM00250000007536|710203|712382|-1|710203|712382	*	chromosome_1_open_reading_frame_114_|C8H1orf114|8|ENSFM00250000007536|19141484|19147170|1|19141484|19147170	chromosome_1_open_reading_frame_114_|C1orf114|GeneScaffold_2726|ENSFM00650001144941|3974|7687|-1|3974|7687	chromosome_1_open_reading_frame_114_|C1orf114|1|ENSFM00250000007536|169364108|169429907|-1|169364108|169396655	RIKEN_cDNA_4930455F23_gene_|4930455F23Rik|1|ENSFM00250000007536|164275585|164287847|1|164275585|164287847
comp79369_c0_m.178764	8.48476	8.70982	3.41e-40	7.7e-39	0.147491	0.384046	||JH556690.1|ENSFM00690001372799|1662970|1664184|-1|1662970|1664184	*	*	*	*	*	*	*	*	*
comp76461_c6_m.134360	8.47506	3.56991	1.75e-37	3.49e-36	0.551491	0.742625	*	Uncharacterized_protein_|WDR65|5|ENSFM00250000004830|25940983|25945951|1|25940983|25945951	*	*	Uncharacterized_protein_|WDR65|scaffold_467|ENSFM00250000004830|86453|89477|-1|86453|89477	WD_repeat_domain_65_|WDR65|11|ENSFM00250000004830|11594659|11597527|-1|11594659|11597527	*	*	*	*
comp82376_c0_m.241764	8.46704	5.66154	2.37e-68	4.17e-66	0.0980639	0.313152
CUFF_4417_m.255518	8.46591	2.84891	2.56e-28	3.12e-27	0.134975	0.36739
CUFF_17919_m.301744	8.46375	4.51862	1.57e-51	6.1e-50	0.227389	0.476853	*	*	*	*	*	*	*	*	*	*
comp78922_c0_m.171075	8.4628	7.56157	2.05e-70	4.5e-68	0.173331	0.41633	synaptonemal_complex_protein_2-like_|SYCP2L|JH556901.1|ENSFM00690001368414|688109|697628|-1|688109|697628	*	*	*	*	*	*	*	*	*
CUFF_38061_m.39967	8.45564	4.8644	1.13e-47	3.68e-46	0.105997	0.325572	*	*	*	||groupIII|ENSFM00500000434083|1769089|1770342|-1|1769089|1770342	*	*	*	*	*	*
comp64832_c0_m.63797	8.44039	2.7472	8.47e-29	1.07e-27	0.125156	0.353773	*	Uncharacterized_protein_||15|ENSFM00250000038852|27157979|27170379|-1|27157979|27170379	*	*	*	*	*	*	*	*
CUFF_894_m.6167	8.43774	7.33564	7.88e-57	4.45e-55	0.17106	0.413594	IQ_motif_containing_D_|IQCD|AGAJ01044202.1|ENSFM00670001274108|18210|22706|-1|18210|22706	*	Uncharacterized_protein_|IQCD|GL831238.1|ENSFM00670001274108|1990117|1992532|1|1990117|1992532	*	*	*	*	*	*	*
CUFF_2764_m.62453	8.43702	6.87906	5.96e-53	2.56e-51	0.124773	0.353232
CUFF_35684_m.168100	8.43524	2.79547	1.86e-32	2.88e-31	0.127261	0.356736	||JH556792.1|ENSFM00690001368996|822389|823362|1|822389|823362	*	*	||groupVIII|ENSFM00400000135153|7217966|7219226|1|7217966|7219226	*	*	*	*	*	*
CUFF_4519_m.255750	8.43336	7.33949	5.91e-65	6.75e-63	0.108046	0.328703
comp57963_c0_m.43483	8.42374	7.2484	1.52e-52	6.26e-51	0.136059	0.368862
comp84323_c0_m.250168	8.41919	8.48508	3.01e-64	3.17e-62	0.171392	0.413995	||JH556944.1|ENSFM00690001363610|251864|252493|-1|251864|252493	Uncharacterized_protein_|WDR88|20|ENSFM00500000318571|13284045|13284758|-1|13284045|13284758	*	*	*	*	*	*	*	*
CUFF_14321_m.289507	8.41841	4.46971	7.14e-50	2.56e-48	0.115065	0.339212	*	*	*	*	*	*	*	*	*	*
comp44524_c0_m.23126	8.4169	3.52747	9.62e-41	2.22e-39	0.128242	0.358109
CUFF_38012_m.39608	8.41374	8.03278	6.33e-48	2.08e-46	0.120363	0.346934	tubulin_polymerization_promoting_protein_|TPPP|JH556781.1|ENSFM00250000003009|726840|734354|1|726840|734354	Uncharacterized_protein_|TPPP|16|ENSFM00250000003009|13588266|13591910|1|13588266|13591910	Uncharacterized_protein_|TPPP|GL831286.1|ENSFM00250000003009|1523890|1537196|1|1523890|1537196	tubulin_polymerization_promoting_protein_|TPPP|groupXX|ENSFM00250000003009|9970041|9978775|1|9970041|9978775	Uncharacterized_protein_|TPPP|scaffold_48|ENSFM00250000003009|842691|846214|-1|842691|846214	tubulin_polymerization_promoting_protein_|TPPP|8|ENSFM00250000003009|6994214|6997492|1|6994214|6997492	*	tubulin_polymerization_promoting_protein_|TPPP|GeneScaffold_1646|ENSFM00250000003009|138765|143811|1|138765|143811	tubulin_polymerization_promoting_protein_|TPPP|5|ENSFM00250000003009|660883|693510|-1|660883|693510	tubulin_polymerization_promoting_protein_|Tppp|13|ENSFM00250000003009|74009407|74035753|1|74009419|74035753
CUFF_15615_m.293533	8.41259	9.60611	1.04e-61	8.69e-60	0.117674	0.343037	||JH556893.1|ENSFM00700001390320|648187|651749|1|648187|651749	*	*	*	*	*	*	*	*	*
CUFF_41658_m.43146	8.40624	12.1347	2.2e-73	9e-71	0.124447	0.35277
CUFF_22788_m.328946	8.40389	2.75513	1.34e-30	1.87e-29	0.168504	0.410492
comp59643_c0_m.48823	8.39329	2.66995	1.96e-30	2.71e-29	0.244584	0.494554	*	*	*	*	*	*	*	*	*	*
CUFF_2562_m.61047	8.39225	7.92866	3.81e-63	3.54e-61	0.209239	0.457426
comp83587_c0_m.249705	8.39089	7.48994	5.2e-55	2.53e-53	0.122995	0.350707
CUFF_40517_m.193967	8.3881	9.6454	3.8e-69	7.23e-67	0.101021	0.317838	GLI_pathogenesis-related_1_|GLIPR1|JH556720.1|ENSFM00670001235821|1023742|1025535|-1|1023742|1025535	*	Uncharacterized_protein_|GLIPR1L2|GL831213.1|ENSFM00670001235821|1403036|1412899|1|1403036|1412899	GLI_pathogenesis-related_1_|GLIPR1|groupIV|ENSFM00670001235821|24835584|24838359|1|24836113|24838359	Uncharacterized_protein_|GLIPR1L2|scaffold_374|ENSFM00670001235821|131271|132937|1|131271|132937	*	GLI_pathogenesis-related_1_|GLIPR1_(1_of_2)|4|ENSFM00670001235821|2112690|2119781|1|2112690|2119781	*	GLI_pathogenesis-related_1_|GLIPR1|12|ENSFM00670001235821|75874460|75897633|1|75874460|75897633	GLI_pathogenesis-related_1_(glioma)_|Glipr1|10|ENSFM00670001235821|111985448|112002631|-1|111985448|111997264
CUFF_27361_m.321234	8.38796	2.73393	5.3e-28	6.32e-27	0.112965	0.336103	*	*	*	*	*	*	*	*	*	*
comp80845_c0_m.207923	8.3865	3.97896	3.16e-42	7.74e-41	0.114357	0.338167	*	*	*	*	*	*	*	*	*	*
CUFF_2561_m.61042	8.37949	7.25447	1.47e-59	1.05e-57	0.123705	0.351718
CUFF_46480_m.220227	8.37157	4.73249	1.65e-51	6.41e-50	0.117342	0.342553	regulating_synaptic_membrane_exocytosis_4_|RIMS4|JH556987.1|ENSFM00250000000629|276888|310273|1|276888|310273	Uncharacterized_protein_|RIMS4|5|ENSFM00250000000629|17428314|17439858|1|17428314|17439858	Uncharacterized_protein_|RIMS4|GL831191.1|ENSFM00250000000629|117457|159865|1|117457|159865	regulating_synaptic_membrane_exocytosis_4_|RIMS4|groupXVII|ENSFM00250000000629|772640|787599|-1|772640|787599	Uncharacterized_protein_|RIMS4|scaffold_389|ENSFM00250000000629|25494|32724|1|25494|32724	regulating_synaptic_membrane_exocytosis_4_|RIMS4|11|ENSFM00250000000629|11804776|11814995|-1|11804776|11814995	Uncharacterized_protein_|BX465851.1|6|ENSFM00250000000629|52033531|52106624|-1|52033531|52106624	regulating_synaptic_membrane_exocytosis_4_|RIMS4|GeneScaffold_1934|ENSFM00250000000629|33521|57727|-1|33521|57727	regulating_synaptic_membrane_exocytosis_4_|RIMS4|20|ENSFM00250000000629|43380449|43438979|-1|43380451|43438912	regulating_synaptic_membrane_exocytosis_4_|Rims4|2|ENSFM00250000000629|163859751|163918683|-1|163859751|163918683
comp74350_c0_m.114286	8.3501	5.05577	2.01e-55	9.98e-54	0.152912	0.39104	*	*	*	*	*	*	*	*	*	*
CUFF_15600_m.293450	8.3446	2.55705	2.79e-28	3.4e-27	0.0987926	0.314313
comp72199_c0_m.98754	8.34437	5.85051	6.07e-68	9.92e-66	0.113954	0.33757	chromosome_11_open_reading_frame_70_|C11orf70|AGAJ01052346.1|ENSFM00440000236972|24|2219|-1|24|2219	Uncharacterized_protein_|C11ORF70|11|ENSFM00440000236972|21946632|21950002|-1|21946632|21950002	Uncharacterized_protein_|C11ORF70|GL831161.1|ENSFM00440000236972|1636052|1638515|-1|1636052|1638515	chromosome_11_open_reading_frame_70_|C11orf70|groupX|ENSFM00440000236972|7434258|7435905|-1|7434258|7435905	Uncharacterized_protein_|C11ORF70|scaffold_45|ENSFM00440000236972|1214222|1215977|-1|1214222|1215977	chromosome_11_open_reading_frame_70_|C11orf70|21|ENSFM00440000236972|1424531|1426112|-1|1424531|1426112	chromosome_11_open_reading_frame_70_|C21H11orf70|21|ENSFM00440000236972|21943482|21947697|1|21943482|21947697	chromosome_11_open_reading_frame_70_|C11orf70|GeneScaffold_1086|ENSFM00440000236972|2451|10114|-1|2451|10114	chromosome_11_open_reading_frame_70_|C11orf70|11|ENSFM00440000236972|101918174|101955291|1|101918174|101955291	RIKEN_cDNA_9230110C19_gene_|9230110C19Rik|9|ENSFM00440000236972|8021672|8042823|-1|8021672|8042823
CUFF_28432_m.27476	8.34272	8.43701	4.13e-60	3.05e-58	0.207298	0.4553	*	*	*	*	*	*	*	*	*	*
CUFF_1674_m.12617	8.33284	8.091	1.77e-63	1.72e-61	0.173841	0.416942	||JH556726.1|ENSFM00710001441583|1343400|1369732|1|1343400|1369732	Uncharacterized_protein_|DNAH3|7|ENSFM00710001441583|16350892|16367714|1|16350892|16367714	Uncharacterized_protein_|DNAH3|GL831137.1|ENSFM00710001441583|8315399|8338558|-1|8315399|8338558	||groupXII|ENSFM00710001441583|323656|343662|1|323656|343662	dynein,_axonemal,_heavy_chain_7_|DNAH7|scaffold_75|ENSFM00710001441583|732832|752141|1|732832|752141	dynein,_axonemal,_heavy_chain_7_|DNAH7|9|ENSFM00710001441583|6016085|6034890|1|6016085|6034890	dynein,_axonemal,_heavy_chain_12_|dnah12|23|ENSFM00710001441583|19794573|19844987|-1|19794573|19844987	||GeneScaffold_1610|ENSFM00710001441583|130608|164089|1|130608|164089	*	*
CUFF_49077_m.232474	8.32591	7.70393	9.86e-47	3.06e-45	0.143808	0.37922	serpin_peptidase_inhibitor,_clade_G_(C1_inhibitor),_member_1_|SERPING1|JH556863.1|ENSFM00260000051123|793719|802790|1|793719|802790	Uncharacterized_protein_|SERPING1|1|ENSFM00260000051123|17580620|17583938|1|17580620|17583938	Uncharacterized_protein_|SERPING1|GL831282.1|ENSFM00260000051123|1898376|1907880|-1|1898376|1907880	serpin_peptidase_inhibitor_clade_G_(C1_inhibitor)_member_1_|SERPING1|groupIX|ENSFM00260000051123|9801277|9804719|-1|9801277|9804719	Uncharacterized_protein_|SERPING1|scaffold_281|ENSFM00260000051123|58894|62749|1|58894|62749	serpin_peptidase_inhibitor,_clade_G_(C1_inhibitor),_member_1_|SERPING1|Un_random|ENSFM00260000051123|76122516|76126438|-1|76122516|76126438	serpin_peptidase_inhibitor,_clade_G_(C1_inhibitor),_member_1_|serping1|8|ENSFM00260000051123|14477606|14489577|-1|14477711|14488879	serpin_peptidase_inhibitor_clade_G_(C1_inhibitor)_member_1_|SERPING1|GeneScaffold_3668|ENSFM00260000051123|128|20371|-1|128|20371	serpin_peptidase_inhibitor_clade_G_(C1_inhibitor)_member_1_|SERPING1|LRG_105||5001|22300|1|5001|22300,serpin_peptidase_inhibitor_clade_G_(C1_inhibitor)_member_1_|SERPING1|11|ENSFM00260000051123|57364860|57382326|1|57365276|57382287	serine_(or_cysteine)_peptidase_inhibitor_clade_G_member_1_|Serping1|2|ENSFM00260000051123|84765387|84775444|-1|84765387|84775404
comp73716_c0_m.109452	8.32501	3.3863	4.09e-41	9.56e-40	0.257004	0.506956
CUFF_23223_m.110885	8.32162	3.91256	2.87e-47	9.14e-46	0.200386	0.447645
CUFF_42751_m.203127	8.30767	6.29216	1.57e-68	2.82e-66	0.17661	0.420249	*	*	*	*	*	*	*	*	*	*
comp82654_c0_m.247636	8.30478	4.57782	4.22e-49	1.48e-47	0.146962	0.383357
CUFF_50982_m.239660	8.2999	2.48614	1.47e-28	1.83e-27	0.0962671	0.310269	prokineticin_1_|PROK1|JH556723.1|ENSFM00690001365046|465194|466149|1|465194|466149	*	*	prokineticin_1_|PROK1|groupXII|ENSFM00500000361391|10223602|10225325|1|10223602|10225325	Uncharacterized_protein_|PROK1|scaffold_20|ENSFM00670001267580|30265|31691|-1|30265|31691	prokineticin_1_|PROK1|9|ENSFM00500000501289|3064695|3066079|1|3064695|3066079	prokineticin_1_|prok1|8|ENSFM00670001267580|25567676|25583128|-1|25567676|25583128	prokineticin_1_|PROK1|GeneScaffold_1597|ENSFM00650001145527|267419|273473|1|267419|273473	prokineticin_1_|PROK1|1|ENSFM00670001236739|110993822|110999976|1|110993822|110999976	prokineticin_1_|Prok1|3|ENSFM00670001236739|107235531|107239707|-1|107235531|107239707
CUFF_43556_m.207607	8.29421	2.65924	6.76e-29	8.56e-28	0.10368	0.321994	HRAS-like_suppressor_|HRASLS|JH556710.1|ENSFM00500000272576|890827|895894|-1|890827|895894	Uncharacterized_protein_|HRASLS|4|ENSFM00500000272576|9790609|9796033|1|9790609|9796033	Uncharacterized_protein_|HRASLS|GL831140.1|ENSFM00500000272576|46190|50120|-1|46190|50120	HRAS-like_suppressor_|HRASLS|groupVIII|ENSFM00500000272576|12586609|12588386|-1|12586609|12588386	Uncharacterized_protein_|HRASLS|scaffold_137|ENSFM00500000272576|523638|524641|-1|523638|524641	*	HRAS-like_suppressor_|HRASLS|11|ENSFM00500000272576|46227073|46231615|1|46227827|46231480	HRAS-like_suppressor_|HRASLS|GeneScaffold_1780|ENSFM00500000272576|1398728|1399948|-1|1398728|1399948	HRAS-like_suppressor_|HRASLS|3|ENSFM00500000272576|192958914|192995527|1|192958914|192988644	HRAS-like_suppressor_|Hrasls|16|ENSFM00500000272576|29209695|29230531|1|29209695|29230531
comp72920_c0_m.103700	8.2938	5.82373	2.33e-54	1.09e-52	0.178916	0.422984	tetratricopeptide_repeat_domain_16_|TTC16|JH557113.1|ENSFM00250000007329|134053|139836|1|134053|139836	*	Uncharacterized_protein_|TTC16|GL831164.1|ENSFM00250000007329|1163914|1173579|1|1163914|1173579	*	*	*	*	tetratricopeptide_repeat_domain_16_|TTC16|GeneScaffold_3036|ENSFM00250000007329|21587|26313|-1|21587|26310	tetratricopeptide_repeat_domain_16_|TTC16|9|ENSFM00250000007329|130478345|130493879|1|130478345|130493879	tetratricopeptide_repeat_domain_16_|Ttc16|2|ENSFM00250000007329|32757026|32775633|-1|32762178|32775584
CUFF_10909_m.276575	8.28956	7.74595	1.51e-67	2.32e-65	0.18764	0.433174	*	*	*	*	coiled-coil_domain_containing_135_|CCDC135_(2_of_2)|scaffold_215|ENSFM00250000002760|239570|246142|1|239570|246133	*	coiled-coil_domain_containing_135_|CCDC135|25|ENSFM00250000002760|5039423|5052122|-1|5039423|5052122	*	*	*
comp81201_c0_m.215433	8.2837	4.6958	1.37e-66	1.91e-64	0.13577	0.36847	*	*	*	*	*	*	*	*	*	*
CUFF_21467_m.308109	8.28229	4.5816	1.89e-43	4.88e-42	0.1004	0.31686	*	*	*	*	*	*	*	*	*	*
comp63803_c0_m.59890	8.276	7.26959	1.2e-50	4.55e-49	0.181432	0.425949	t-complex-associated-testis-expressed_1_|TCTE1|JH556749.1|ENSFM00250000008307|1011391|1017684|-1|1011391|1017684	Uncharacterized_protein_|TCTE1|24|ENSFM00250000008307|5462575|5463968|-1|5462575|5463968	Uncharacterized_protein_|TCTE1|GL831178.1|ENSFM00250000008307|3523120|3532065|-1|3523120|3532065	t-complex-associated-testis-expressed_1_|TCTE1|groupXVIII|ENSFM00250000008307|15773590|15776151|1|15773590|15776151	Uncharacterized_protein_|TCTE1|scaffold_287|ENSFM00250000008307|217788|220754|-1|217788|220754	t-complex-associated-testis-expressed_1_|TCTE1|14|ENSFM00250000008307|4984288|4985946|1|4984288|4985946	t-complex-associated-testis-expressed_1_|tcte1|20|ENSFM00250000008307|51681555|51692710|-1|51681555|51692710	t-complex-associated-testis-expressed_1_|TCTE1|GeneScaffold_2709|ENSFM00250000008307|17972|20481|1|17972|20481	t-complex-associated-testis-expressed_1_|TCTE1|6|ENSFM00250000008307|44246480|44265458|-1|44246480|44265425	t-complex-associated_testis_expressed_1_|Tcte1|17|ENSFM00250000008307|45523434|45542679|1|45523434|45542679
comp44844_c0_m.24113	8.26225	7.06224	2.41e-60	1.81e-58	0.0977533	0.312655
CUFF_6294_m.262043	8.24902	6.79554	9.42e-55	4.54e-53	0.147769	0.384407	*	Uncharacterized_protein_||scaffold1118|ENSFM00670001269026|39909|48011|1|39909|48011	*	*	*	*	*	*	*	*
comp82603_c2_m.246801	8.24653	4.32131	1.19e-52	4.96e-51	0.120099	0.346553
comp79552_c0_m.182389	8.24055	6.18272	3.69e-61	2.93e-59	0.121749	0.348926	||JH558089.1|ENSFM00690001366506|406|996|1|406|996	*	*	*	*	*	*	*	*	*
comp81573_c0_m.223385	8.23177	5.75129	6.07e-63	5.54e-61	0.0922972	0.303804
CUFF_30107_m.138152	8.23041	6.7707	6.99e-57	3.99e-55	0.132168	0.363549	*	*	*	*	Uncharacterized_protein_||scaffold_26|ENSFM00710001441583|1657196|1659540|1|1657196|1659540	*	*	*	*	*
comp85101_c0_m.250570	8.22447	6.97751	8.86e-58	5.48e-56	0.17179	0.414475	protein_phosphatase_1,_regulatory_subunit_42_|PPP1R42|JH556681.1|ENSFM00250000007205|1282159|1287690|1|1282159|1287690	Uncharacterized_protein_|PPP1R42|20|ENSFM00250000007205|15217749|15223156|1|15217749|15223156	Uncharacterized_protein_|PPP1R42|GL831157.1|ENSFM00250000007205|934812|940260|-1|934812|940260	protein_phosphatase_1_regulatory_subunit_42_|PPP1R42|groupXXI|ENSFM00250000007205|7247243|7250822|1|7247243|7250822	Uncharacterized_protein_|PPP1R42|scaffold_95|ENSFM00250000007205|470166|472725|-1|470166|472725	protein_phosphatase_1,_regulatory_subunit_42_|PPP1R42|6|ENSFM00250000007205|3352944|3355592|1|3352944|3355592	protein_phosphatase_1,_regulatory_subunit_42_|ppp1r42|24|ENSFM00250000007205|24338009|24348847|1|24338009|24348847	protein_phosphatase_1_regulatory_subunit_42_|PPP1R42|GeneScaffold_2509|ENSFM00250000007205|145428|153916|1|145428|153916	protein_phosphatase_1_regulatory_subunit_42_|PPP1R42|8|ENSFM00250000007205|67876334|67968839|-1|67876435|67933580	protein_phosphatase_1_regulatory_subunit_42_|Ppp1r42|1|ENSFM00250000007205|9968624|10009136|-1|9968624|10009136
CUFF_3696_m.251129	8.22308	4.36568	3.55e-45	1e-43	0.154472	0.393029	G_protein-coupled_receptor_25_|GPR25|JH556773.1|ENSFM00500000270702|186390|187505|1|186390|187505	*	Uncharacterized_protein_|GPR25|GL831146.1|ENSFM00500000270702|3828467|3831564|1|3829836|3831525	G_protein-coupled_receptor_25_|GPR25|scaffold_27|ENSFM00500000270702|1064227|1066161|-1|1064227|1065992	*	G_protein-coupled_receptor_25_|GPR25|11|ENSFM00500000270702|8037024|8038023|1|8037024|8038023	*	*	G_protein-coupled_receptor_15_|GPR15|3|ENSFM00500000270702|98250743|98251960|1|98250743|98251960	G_protein-coupled_receptor_15_|Gpr15|16|ENSFM00500000270702|58717435|58718724|-1|58717435|58718724
CUFF_44386_m.212021	8.21944	4.42412	1.27e-50	4.79e-49	0.102693	0.320457	*	*	*	*	*	*	*	*	*	*
CUFF_37200_m.176485	8.20857	6.59209	1.03e-57	6.35e-56	0.159602	0.399503	||JH556724.1|ENSFM00710001441732|1561853|1565538|1|1561853|1565538	Uncharacterized_protein_||8|ENSFM00710001441732|9719180|9720967|-1|9719180|9720967	Uncharacterized_protein_||GL831149.1|ENSFM00710001441732|6304883|6306925|-1|6304883|6306925	||groupXI|ENSFM00710001441732|8343445|8345191|-1|8343445|8345191	Uncharacterized_protein_||scaffold_139|ENSFM00710001441732|328027|329689|1|328027|329689	Uncharacterized_protein_||3|ENSFM00710001441732|11248603|11250317|1|11248603|11250317	bloodthirsty-related_gene_family,_member_2_|btr02|3|ENSFM00710001441732|47625625|47637219|1|47625625|47637004	||GeneScaffold_2428|ENSFM00710001441732|518010|519823|-1|518010|519823	*	*
CUFF_36717_m.173629	8.20558	5.98613	1.2e-55	6.07e-54	0.140417	0.374722	dynein,_axonemal,_assembly_factor_3_|DNAAF3|JH556998.1|ENSFM00250000007811|107025|112316|1|107025|112316	Uncharacterized_protein_|DNAAF3|19|ENSFM00250000007811|7132596|7136063|-1|7132596|7136063	Uncharacterized_protein_|DNAAF3|GL831136.1|ENSFM00250000007811|9268032|9276904|1|9268032|9276904	dynein_axonemal_assembly_factor_3_|DNAAF3|groupV|ENSFM00250000007811|9903254|9905822|-1|9903254|9905822	Uncharacterized_protein_|DNAAF3|scaffold_3|ENSFM00250000007811|571870|574703|-1|571870|574703	dynein,_axonemal,_assembly_factor_3_|DNAAF3|15|ENSFM00250000007811|7296816|7299417|-1|7296816|7299417	dynein,_axonemal,_assembly_factor_3_|dnaaf3|24|ENSFM00250000007811|38507869|38516372|-1|38507869|38516372,Uncharacterized_protein_|CABZ01055343.1|24|ENSFM00250000007811|38407252|38414250|-1|38407252|38414250	dynein_axonemal_assembly_factor_3_|DNAAF3|GeneScaffold_1918|ENSFM00250000007811|161503|170194|-1|161503|170194	dynein_axonemal_assembly_factor_3_|DNAAF3|19|ENSFM00250000007811|55670031|55678090|-1|55670031|55678018	dynein_axonemal_assembly_factor_3_|Dnaaf3|7|ENSFM00250000007811|4522933|4532453|-1|4522933|4532453
CUFF_47932_m.226454	8.20511	6.1003	2.27e-53	9.99e-52	0.152011	0.389886	*	Uncharacterized_protein_|OLA.26152|12|ENSFM00410000140474|25312428|25319444|1|25312428|25319444	*	*	*	*	*	*	*	*
comp79625_c0_m.183572	8.19394	2.49629	5.25e-29	6.69e-28	0.106419	0.326219	*	*	*	*	*	*	*	*	*	*
CUFF_35701_m.168178	8.17549	2.45419	9.58e-28	1.12e-26	0.146625	0.382916
CUFF_12839_m.284631	8.17446	6.6802	9.88e-52	3.88e-50	0.133978	0.366029	leucine_rich_repeat_containing_34_|LRRC34|JH557137.1|ENSFM00250000005436|70509|74410|-1|70509|74410	Uncharacterized_protein_|LRRC34|20|ENSFM00250000005436|782835|786728|-1|782835|786728	Uncharacterized_protein_|LRRC34|GL831336.1|ENSFM00250000005436|608112|612464|-1|608112|612464	leucine_rich_repeat_containing_34_|LRRC34|scaffold_126|ENSFM00250000005436|122430|125649|1|122430|125649	leucine_rich_repeat_containing_34_|LRRC34_(2_of_4)|scaffold_4047|ENSFM00250000005436|287|2694|-1|287|2694	leucine_rich_repeat_containing_34_|LRRC34_(1_of_3)|Un_random|ENSFM00250000005436|10962451|10964512|-1|10962451|10964512	leucine_rich_repeat_containing_34_|lrrc34|24|ENSFM00250000005436|27142029|27148652|1|27142029|27148652	leucine_rich_repeat_containing_34_|LRRC34|GeneScaffold_2461|ENSFM00250000005436|7671|25763|1|7671|25763	leucine_rich_repeat_containing_34_|LRRC34|3|ENSFM00250000005436|169511216|169530774|-1|169511216|169530452	*
CUFF_44584_m.46154	8.15782	3.88867	4.33e-50	1.58e-48	0.0954827	0.309003
CUFF_19168_m.18444	8.15681	2.44077	5.42e-27	6.07e-26	0.315872	0.562025	*	*	*	*	*	*	*	*	*	*
CUFF_51548_m.242769	8.15421	7.15534	1.82e-56	9.99e-55	0.121724	0.34889
CUFF_14589_m.290695	8.15382	7.90003	6.26e-54	2.86e-52	0.107398	0.327716	||JH556672.1|ENSFM00250000003806|2312336|2316008|-1|2312336|2316008	Uncharacterized_protein_||8|ENSFM00250000003806|5971965|5974664|-1|5971965|5974664	Uncharacterized_protein_||GL831149.1|ENSFM00250000003806|2136952|2144499|-1|2138311|2144300	||groupXI|ENSFM00250000003806|6006856|6010095|1|6006856|6010095	Uncharacterized_protein_||scaffold_15|ENSFM00250000003806|1564049|1566527|1|1564049|1566527	Uncharacterized_protein_||Un_random|ENSFM00250000003806|92575330|92577782|1|92575330|92577782	tetratricopeptide_repeat_domain_25_|ttc25|3|ENSFM00250000003806|17640086|17656333|1|17640086|17656333,tetratricopeptide_repeat_domain_25_|ttc25|3|ENSFM00250000003806|17392883|17410541|-1|17392883|17410541	||GeneScaffold_2466|ENSFM00250000003806|18161|21696|1|18161|21696	tetratricopeptide_repeat_domain_25_|TTC25|HG185_PATCH|ENSFM00250000003806|40086887|40121903|1|40086908|40121903	tetratricopeptide_repeat_domain_25_|Ttc25|11|ENSFM00250000003806|100545607|100572568|1|100545607|100571963
CUFF_46648_m.221195	8.15053	2.38831	1.05e-25	1.08e-24	0.125666	0.354494
CUFF_43623_m.207833	8.14987	7.51368	6.16e-64	6.32e-62	0.163228	0.404015	*	*	Uncharacterized_protein_|C1ORF114|GL831140.1|ENSFM00250000007536|492432|494922|-1|492432|494922	chromosome_1_open_reading_frame_114_|C1orf114|groupVIII|ENSFM00250000007536|12822398|12825221|-1|12822398|12825221	*	*	*	*	*	*
CUFF_15940_m.295405	8.14422	2.47321	7.1e-28	8.43e-27	0.234947	0.484713
CUFF_8259_m.73588	8.14318	6.16202	5.53e-59	3.71e-57	0.113487	0.336878	katanin_p60_subunit_A-like_2_|KATNAL2|JH556766.1|ENSFM00710001441739|201171|214865|1|201171|214865	Uncharacterized_protein_|KATNAL2|12|ENSFM00710001441739|19215916|19225178|-1|19215916|19225178	*	katanin_p60_subunit_A-like_2_|KATNAL2|groupXIV|ENSFM00710001441739|9732816|9739850|-1|9732816|9739850	katanin_p60_subunit_A-like_2_|KATNAL2_(2_of_2)|scaffold_648|ENSFM00710001441739|3|3555|-1|3|3555	katanin_p60_subunit_A-like_2_|KATNAL2|Un_random|ENSFM00710001441739|71442351|71446687|-1|71442351|71446687	katanin_p60_subunit_A-like_2_|katnal2|10|ENSFM00710001441739|14462991|14484980|1|14462991|14484980	katanin_p60_subunit_A-like_2_|KATNAL2|GeneScaffold_3704|ENSFM00710001441739|66435|78830|-1|66435|78830	katanin_p60_subunit_A-like_2_|KATNAL2|18|ENSFM00710001441739|44497455|44627658|1|44526818|44627376	katanin_p60_subunit_A-like_2_|Katnal2|18|ENSFM00710001441739|76977148|77047308|-1|76977148|77047308
CUFF_12683_m.283698	8.14098	7.43433	4.87e-41	1.13e-39	0.139029	0.372867
CUFF_41697_m.43357	8.13789	2.39491	9.5e-31	1.34e-29	0.724731	0.851311
CUFF_35381_m.166496	8.12157	3.23295	9.79e-36	1.78e-34	0.161882	0.402345
CUFF_5859_m.259487	8.11893	4.57389	2.06e-38	4.26e-37	0.242442	0.492384
comp80309_c2_m.197279	8.11871	2.44171	5.44e-25	5.36e-24	0.141252	0.375835
CUFF_39084_m.184214	8.11226	2.2691	1.25e-25	1.29e-24	0.146387	0.382606	*	*	*	*	*	*	*	*	*	*
comp45192_c0_m.25679	8.10549	8.30331	2.4e-62	2.1e-60	0.149124	0.386166	radial_spoke_head_4_homolog_A_(Chlamydomonas)_|RSPH4A|JH557159.1|ENSFM00250000006024|220358|226422|-1|220358|226422	*	Uncharacterized_protein_|RSPH4A|GL831201.1|ENSFM00250000006024|2102310|2109417|1|2102310|2109417	*	radial_spoke_head_4_homolog_A_(Chlamydomonas)_|RSPH4A_(2_of_2)|scaffold_67|ENSFM00250000006024|239436|254536|-1|239442|254536,radial_spoke_head_4_homolog_A_(Chlamydomonas)_|RSPH4A_(1_of_2)|scaffold_3868|ENSFM00250000006024|3265|6928|1|3265|6928	*	radial_spoke_head_4_homolog_A_(Chlamydomonas)_|rsph4a|5|ENSFM00250000006024|64980990|64992633|1|64980990|64992633	radial_spoke_head_4_homolog_A_(Chlamydomonas)_|RSPH4A|GeneScaffold_2176|ENSFM00250000006024|5389|7335|-1|5389|7335	radial_spoke_head_4_homolog_A_(Chlamydomonas)_|RSPH4A|6|ENSFM00250000006024|116937642|116954148|1|116937650|116954141	radial_spoke_head_4_homolog_A_(Chlamydomonas)_|Rsph4a|10|ENSFM00250000006024|33905111|33916021|1|33905111|33916021
CUFF_15959_m.295419	8.09709	3.82591	7.67e-37	1.48e-35	0.129187	0.359427	*	*	*	*	*	*	*	*	*	*
comp81275_c0_m.216992	8.09332	4.51584	1.38e-54	6.55e-53	0.143695	0.379072
CUFF_1949_m.15090	8.08297	6.4888	4.73e-55	2.3e-53	0.233968	0.483702	*	*	*	*	*	*	*	*	*	*
comp58361_c0_m.44768	8.07385	4.75573	7.5e-60	5.41e-58	0.09499	0.308205
CUFF_23276_m.111381	8.06543	6.34222	1.41e-56	7.8e-55	0.135231	0.367738	solute_carrier_family_16,_member_6_(monocarboxylic_acid_transporter_7)_|SLC16A6_(2_of_2)|JH557098.1|ENSFM00500000271937|237603|240197|1|237603|240197	solute_carrier_family_16_member_6_(monocarboxylic_acid_transporter_7)_|SLC16A6_(1_of_2)|19|ENSFM00500000271937|2567302|2572360|-1|2567302|2572360	solute_carrier_family_16,_member_6_(monocarboxylic_acid_transporter_7)_|SLC16A6_(2_of_2)|GL831136.1|ENSFM00500000271937|7084229|7087653|-1|7084229|7087653	solute_carrier_family_16_member_6_(monocarboxylic_acid_transporter_7)_|SLC16A6_(2_of_2)|groupV|ENSFM00500000271937|11520659|11524884|-1|11520659|11524884	Uncharacterized_protein_|MCT7B|scaffold_3|ENSFM00500000269721|1935615|1940175|1|1937395|1939915	solute_carrier_family_16,_member_6_(monocarboxylic_acid_transporter_7)_|SLC16A6_(2_of_2)|2|ENSFM00500000271937|6479000|6481730|-1|6479000|6481730	solute_carrier_family_16_(monocarboxylic_acid_transporters),_member_6a_|slc16a6a|12|ENSFM00500000271937|21914893|21925154|-1|21914893|21925154	solute_carrier_family_16_member_6_(monocarboxylic_acid_transporter_7)_|SLC16A6_(1_of_2)|GeneScaffold_1187|ENSFM00500000271937|84753|87984|-1|84753|87984	*	*
CUFF_31696_m.147682	8.06041	8.59325	2.5e-65	3.02e-63	0.186743	0.432138	transmembrane_protein_254_|TMEM254|JH556663.1|ENSFM00690001367850|4655635|4662952|1|4655635|4662952	Uncharacterized_protein_|C10ORF57|15|ENSFM00670001239438|320538|325577|1|320538|325577	Uncharacterized_protein_|C10ORF57|GL831454.1|ENSFM00500000321714|575723|581961|-1|575723|581961	transmembrane_protein_254_|TMEM254|groupVI|ENSFM00670001239438|4064626|4068205|1|4064626|4068205	Uncharacterized_protein_|C10ORF57|scaffold_52|ENSFM00670001239438|710151|712045|1|710151|712045	transmembrane_protein_254_|TMEM254|Un_random|ENSFM00670001239438|95174618|95176692|-1|95174618|95176692	transmembrane_protein_254_|TMEM254|13|ENSFM00670001239438|53843824|53850156|1|53843824|53850156	transmembrane_protein_254_|TMEM254|GeneScaffold_680|ENSFM00670001239438|14660|16795|1|14660|16795	transmembrane_protein_254_|TMEM254|10|ENSFM00670001236392|81838402|81852313|1|81838792|81852313	DNA_segment_Chr_14_ERATO_Doi_449_expressed_|D14Ertd449e|14|ENSFM00670001236392|26063051|26067137|-1|26063051|26066902
CUFF_38976_m.183413	8.05229	5.22322	4.01e-54	1.85e-52	0.119983	0.346386	coiled-coil_domain_containing_92_|CCDC92|JH557059.1|ENSFM00250000009967|60892|69360|1|60892|69360	Uncharacterized_protein_|CCDC92|9|ENSFM00250000009967|20404383|20410924|1|20404383|20410924	Uncharacterized_protein_|CCDC92|GL831172.1|ENSFM00250000009967|2786789|2793796|1|2786789|2793796	coiled-coil_domain_containing_92_|CCDC92|groupXIII|ENSFM00250000009967|14419170|14421960|1|14419170|14421960	Uncharacterized_protein_|CCDC92|scaffold_7|ENSFM00250000009967|2749147|2750999|-1|2749147|2750999	coiled-coil_domain_containing_92_|CCDC92|12|ENSFM00250000009967|11988854|11990337|-1|11988854|11990337	coiled-coil_domain_containing_92_|CCDC92|8|ENSFM00250000009967|45136576|45198917|-1|45136576|45160668	*	coiled-coil_domain_containing_92_|CCDC92|12|ENSFM00250000009967|124403207|124457378|-1|124420956|124457371	coiled-coil_domain_containing_92_|Ccdc92|5|ENSFM00250000009967|124834418|124862424|-1|124834418|124862424
CUFF_37927_m.38792	8.04933	4.24429	1.02e-53	4.61e-52	0.187777	0.433332
CUFF_16696_m.94336	8.04521	8.61375	2.74e-57	1.62e-55	0.12785	0.357561	||JH557008.1|ENSFM00460000244950|351953|365659|1|351953|365659	Uncharacterized_protein_||17|ENSFM00460000244950|16215721|16225099|1|16215721|16225099	*	||groupIII|ENSFM00460000244950|9896928|9903499|-1|9896928|9903499	Uncharacterized_protein_||scaffold_451|ENSFM00460000244950|31546|35538|1|31546|35538	Uncharacterized_protein_||15|ENSFM00460000244950|2978344|2982766|1|2978344|2982766	*	||GeneScaffold_4457|ENSFM00460000244950|112781|121932|-1|112781|121932	*	*
CUFF_48886_m.231276	8.04505	7.15128	4.36e-59	2.94e-57	0.112451	0.335337	PIH1_domain_containing_3_|PIH1D3|JH556671.1|ENSFM00500000273811|1182282|1188170|-1|1182282|1188170	*	*	PIH1_domain_containing_3_|PIH1D3|groupIII|ENSFM00500000273811|15171428|15174314|1|15171428|15174314	*	*	PIH1_domain_containing_3_|pih1d3|2|ENSFM00500000273811|44462271|44467626|-1|44462271|44467626	*	*	*
CUFF_23184_m.110725	8.04181	4.6403	1.17e-58	7.64e-57	0.0872886	0.295446
CUFF_31071_m.143995	8.03974	8.04103	3.17e-61	2.54e-59	0.111352	0.333694	*	*	*	*	*	*	*	*	heat_shock_transcription_factor_family_member_5_|HSF5|17|ENSFM00250000009959|56497528|56565745|-1|56497528|56565745	heat_shock_transcription_factor_family_member_5_|Hsf5|11|ENSFM00250000009959|87617164|87659542|1|87617164|87659542
comp74715_c0_m.117602	8.03935	2.39606	7.47e-27	8.32e-26	0.0965333	0.310698	*	Uncharacterized_protein_||ultracontig62|ENSFM00690001356793|36813|37870|-1|36813|37870	*	*	*	*	*	*	*	*
CUFF_49154_m.232890	8.03935	2.447	5.05e-26	5.32e-25	0.222319	0.471507
comp68558_c0_m.78273	8.03311	5.98725	1.52e-55	7.67e-54	0.0936632	0.306045
CUFF_1850_m.14296	8.03009	6.75411	2.12e-59	1.48e-57	0.159651	0.399564	glutaminase_2_(liver,_mitochondrial)_|GLS2_(2_of_2)|JH556727.1|ENSFM00250000001281|1780217|1791622|1|1780217|1791622	Uncharacterized_protein_|GLS2|7|ENSFM00250000001281|19701528|19711841|-1|19701528|19711841	glutaminase_2_(liver,_mitochondrial)_|GLS2_(1_of_2)|GL831137.1|ENSFM00250000001281|5352997|5368369|1|5352997|5368369	glutaminase_2_(liver_mitochondrial)_|GLS2_(2_of_2)|groupXII|ENSFM00250000001281|1454651|1462946|-1|1454651|1462946	Uncharacterized_protein_|GLS2|scaffold_60|ENSFM00250000001281|107196|111631|-1|107196|111631	glutaminase_2_(liver,_mitochondrial)_|GLS2|9|ENSFM00250000001281|7647688|7651797|-1|7647688|7651797	glutaminase_2_(liver,_mitochondrial)_|GLS2_(2_of_2)|22|ENSFM00250000001281|10208596|10221138|-1|10208596|10221138,glutaminase_2_(liver,_mitochondrial)_|gls2|8|ENSFM00250000001281|21704045|21722777|-1|21704045|21722735	glutaminase_2_(liver_mitochondrial)_|GLS2_(2_of_2)|GeneScaffold_748|ENSFM00250000001281|140332|150194|-1|140332|150194	glutaminase_2_(liver_mitochondrial)_|GLS2|12|ENSFM00250000001281|56864736|56882198|-1|56864736|56882181	glutaminase_2_(liver_mitochondrial)_|Gls2|10|ENSFM00250000001281|128194457|128210004|1|128194457|128209939
CUFF_42232_m.200201	8.01874	4.44618	2.46e-56	1.34e-54	0.104572	0.323376	cytochrome_P450,_family_11,_subfamily_B,_polypeptide_2_|CYP11B2|JH556968.1|ENSFM00710001441765|579282|591899|1|579282|591899	*	Uncharacterized_protein_|CYP11B2|GL831229.1|ENSFM00710001441765|2442394|2453328|1|2442394|2453328	cytochrome_P450_family_11_subfamily_B_polypeptide_2_|CYP11B2|groupXX|ENSFM00710001441765|12630689|12639183|-1|12630689|12639183	Uncharacterized_protein_|CYP11B2|scaffold_288|ENSFM00710001441765|78286|82903|1|78286|82903	*	cytochrome_P450,_family_11,_subfamily_C,_polypeptide_1_|cyp11c1|16|ENSFM00710001441765|57904611|57917200|-1|57904611|57917200	cytochrome_P450_family_11_subfamily_B_polypeptide_2_|CYP11B2|GeneScaffold_1960|ENSFM00710001441765|995448|1005428|-1|995448|1005428	*	*
comp85999_c0_m.250950	8.01489	5.96879	1.27e-52	5.28e-51	0.13166	0.362849
CUFF_34448_m.161007	8.0141	5.02933	7.51e-71	1.75e-68	0.20418	0.451863	HORMA_domain_containing_1_|HORMAD1|JH557368.1|ENSFM00250000003454|63345|70084|-1|63345|70084	Uncharacterized_protein_|HORMAD1|16|ENSFM00250000003454|24543707|24550395|-1|24543707|24550395	Uncharacterized_protein_|HORMAD1|GL831220.1|ENSFM00250000003454|2093569|2102974|1|2093947|2101317	HORMA_domain_containing_1_|HORMAD1|groupXX|ENSFM00250000003454|16295857|16300154|-1|16295857|16300154	Uncharacterized_protein_|HORMAD1|scaffold_175|ENSFM00250000003454|285071|288587|-1|285071|288587	HORMA_domain_containing_1_|HORMAD1|Un_random|ENSFM00250000003454|34230509|34233724|1|34230509|34233724	HORMA_domain_containing_1_|hormad1|16|ENSFM00250000003454|31811314|31817629|-1|31811314|31817629	HORMA_domain_containing_1_|HORMAD1|GeneScaffold_417|ENSFM00250000003454|106838|120174|-1|106838|120174	HORMA_domain_containing_1_|HORMAD1|1|ENSFM00250000003454|150670536|150693364|-1|150670729|150693352	HORMA_domain_containing_1_|Hormad1|3|ENSFM00250000003454|95559677|95587671|1|95559678|95587592
CUFF_11067_m.277562	8.01399	6.71672	3.58e-53	1.55e-51	0.137916	0.37137
CUFF_43635_m.207881	8.01383	5.8104	3.7e-60	2.75e-58	0.106045	0.325645	tubulin_tyrosine_ligase-like_family,_member_7_|TTLL7|JH556710.1|ENSFM00500000269968|638120|708140|-1|638120|708140	Uncharacterized_protein_|TTLL7|4|ENSFM00500000269968|10040082|10098120|1|10040082|10098120	tubulin_tyrosine_ligase-like_family,_member_7_|TTLL7_(1_of_2)|GL831309.1|ENSFM00500000269968|1536897|1577355|-1|1536897|1577355	tubulin_tyrosine_ligase-like_family_member_7_|TTLL7|groupVIII|ENSFM00500000269968|12379136|12431134|-1|12379136|12431134	Uncharacterized_protein_|TTLL7|scaffold_43|ENSFM00500000269968|470150|508285|-1|470150|508285	tubulin_tyrosine_ligase-like_family,_member_7_|TTLL7|1|ENSFM00500000269968|17620847|17682131|-1|17620847|17682131	tubulin_tyrosine_ligase-like_family,_member_7_|ttll7|11|ENSFM00500000269968|8127302|8272281|-1|8127302|8261265	tubulin_tyrosine_ligase-like_family_member_7_|TTLL7|GeneScaffold_1780|ENSFM00500000269968|1144056|1224711|-1|1144056|1224711	tubulin_tyrosine_ligase-like_family_member_7_|TTLL7|1|ENSFM00500000269968|84330711|84464833|-1|84330711|84464815	tubulin_tyrosine_ligase-like_family_member_7_|Ttll7|3|ENSFM00500000269968|146852367|146984009|1|146852367|146982750
comp80671_c4_m.204519	8.00739	9.2775	1.39e-52	5.75e-51	0.131965	0.36327
CUFF_3992_m.252808	8.00608	7.69343	4.33e-59	2.93e-57	0.116296	0.341021	*	Uncharacterized_protein_|SPAG6|20|ENSFM00250000004434|12938253|12950232|1|12938253|12950232	Uncharacterized_protein_|SPAG6|GL831157.1|ENSFM00250000004434|3290663|3296352|1|3290663|3296352	sperm_associated_antigen_6_|SPAG6|groupXXI|ENSFM00250000004434|5609584|5615358|-1|5609584|5615358	sperm_associated_antigen_6_|SPAG6_(1_of_2)|scaffold_152|ENSFM00250000004434|135817|139093|-1|135817|139093	sperm_associated_antigen_6_|SPAG6_(2_of_2)|6|ENSFM00250000004434|4034473|4036853|1|4034473|4036853,sperm_associated_antigen_6_|SPAG6_(1_of_2)|6|ENSFM00250000004434|2063147|2066942|-1|2063147|2066942	sperm_associated_antigen_6_|spag6|24|ENSFM00250000004434|17818954|17825875|1|17818954|17825875	sperm_associated_antigen_6_|SPAG6|GeneScaffold_648|ENSFM00660001158635|533264|539936|-1|533264|539936	sperm_associated_antigen_6_|SPAG6|10|ENSFM00250000004434|22634399|22743153|1|22634399|22706525	sperm_associated_antigen_6_|Spag6|16|ENSFM00250000004434|16753016|16829456|-1|16753016|16829313
CUFF_42296_m.200641	7.99523	5.96098	3.09e-53	1.35e-51	0.110891	0.333003	cannabinoid_receptor_2_(macrophage)_|CNR2|JH556825.1|ENSFM00250000000847|407423|411010|-1|407423|411010	Uncharacterized_protein_|CNR2|16|ENSFM00250000000847|21352104|21353350|-1|21352104|21353350	*	cannabinoid_receptor_2_(macrophage)_|CNR2|groupXX|ENSFM00250000000847|16941429|16942391|1|16941429|16942391	Uncharacterized_protein_|CNR2|scaffold_35|ENSFM00250000000847|668177|671537|1|668177|670631	*	cannabinoid_receptor_2_|cnr2|16|ENSFM00250000000847|35425608|35428895|1|35425608|35428895	*	*	*
comp81642_c0_m.224836	7.99465	6.54348	8.79e-58	5.45e-56	0.15754	0.396913
CUFF_39676_m.188027	7.9839	2.30631	1.21e-29	1.6e-28	0.575216	0.75843	5-hydroxytryptamine_(serotonin)_receptor_2A,_G_protein-coupled_|HTR2A|JH557219.1|ENSFM00250000000857|103987|176540|1|103987|176540	*	Uncharacterized_protein_|HTR2A|GL831210.1|ENSFM00250000000857|957465|1036113|-1|957465|1036113	*	*	*	5-hydroxytryptamine_(serotonin)_receptor_2A,_G_protein-coupled_|HTR2A_(1_of_2)|6|ENSFM00250000000857|9988410|9999117|1|9988410|9999117	5-hydroxytryptamine_(serotonin)_receptor_2A_G_protein-coupled_|HTR2A|GeneScaffold_2286|ENSFM00250000000857|86994|100065|-1|86994|100065	5-hydroxytryptamine_(serotonin)_receptor_2A_G_protein-coupled_|HTR2A|13|ENSFM00250000000857|47407513|47471169|-1|47407513|47470173	5-hydroxytryptamine_(serotonin)_receptor_2A_|Htr2a|14|ENSFM00250000000857|74640840|74706859|1|74640840|74706859
CUFF_48624_m.229642	7.98257	4.42223	1.26e-48	4.27e-47	0.113	0.336155	IQ_motif_containing_K_|IQCK|JH556899.1|ENSFM00250000008289|44430|60506|1|44430|60506	*	*	*	*	IQ_motif_containing_K_|IQCK|3|ENSFM00250000008289|9983810|9992292|-1|9983810|9992292	IQ_motif_containing_K_|IQCK|3|ENSFM00520000526859|63015915|63022904|1|63015915|63022904	*	IQ_motif_containing_K_|IQCK|16|ENSFM00250000008289|19727778|19868907|1|19727778|19868907	IQ_motif_containing_K_|Iqck|7|ENSFM00250000008289|118855760|118972652|1|118855775|118972120
CUFF_33189_m.31471	7.97682	2.3693	8.97e-27	9.93e-26	0.145365	0.381268
comp77016_c0_m.141115	7.9761	3.1867	9.89e-37	1.89e-35	0.104396	0.323104
comp58796_c0_m.46488	7.96369	6.76448	1.44e-45	4.17e-44	0.205762	0.45361	*	*	*	*	*	*	*	*	*	*
CUFF_35746_m.168378	7.96128	5.66949	9.97e-57	5.59e-55	0.149352	0.38646	*	*	*	*	*	*	*	*	*	*
CUFF_40202_m.189291	7.9599	3.04657	2.59e-37	5.12e-36	0.0985759	0.313968
CUFF_39594_m.187514	7.95853	5.01959	2.79e-48	9.28e-47	0.248379	0.498376	G_protein-coupled_receptor_82_|GPR82|JH556763.1|ENSFM00260000051557|243727|251995|1|243727|251995	*	Uncharacterized_protein_|GPR82|GL831210.1|ENSFM00260000051557|2152592|2154144|1|2152610|2153920	G_protein-coupled_receptor_82_|GPR82|groupXVI|ENSFM00260000051557|16122412|16123767|1|16122412|16123767	*	*	*	G_protein-coupled_receptor_82_|GPR82|GeneScaffold_2292|ENSFM00260000051557|86174|87554|1|86174|87554	G_protein-coupled_receptor_82_|GPR82|X|ENSFM00260000051557|41583408|41589388|1|41583408|41589388	G_protein-coupled_receptor_82_|Gpr82|X|ENSFM00260000051557|13661363|13667433|1|13661363|13667433
comp76570_c1_m.135625	7.9563	5.19641	1.29e-56	7.14e-55	0.137593	0.370935	ankyrin_repeat_and_MYND_domain_containing_1_|ANKMY1|JH556794.1|ENSFM00250000005889|316061|323727|1|316061|323727	Uncharacterized_protein_|ANKMY1|4|ENSFM00250000005889|19442165|19453138|1|19442165|19453138	Uncharacterized_protein_|ANKMY1|GL831476.1|ENSFM00250000005889|464762|479271|-1|464762|479271	ankyrin_repeat_and_MYND_domain_containing_1_|ANKMY1|groupVIII|ENSFM00250000005889|6764117|6771667|1|6764117|6771667	Uncharacterized_protein_|ANKMY1|scaffold_347|ENSFM00250000005889|136645|140504|-1|136645|140453	ankyrin_repeat_and_MYND_domain_containing_1_|ANKMY1|1|ENSFM00250000005889|21501173|21504911|1|21501173|21504911	ankyrin_repeat_and_MYND_domain_containing_1_|ANKMY1|22|ENSFM00250000005889|15697633|15715344|-1|15697847|15715249	ankyrin_repeat_and_MYND_domain_containing_1_|ANKMY1|GeneScaffold_468|ENSFM00250000005889|194016|209773|1|194016|209773	ankyrin_repeat_and_MYND_domain_containing_1_|ANKMY1|2|ENSFM00250000005889|241418839|241508626|-1|241419026|241497419	ankyrin_repeat_and_MYND_domain_containing_1_|Ankmy1|1|ENSFM00250000005889|92870129|92902906|-1|92870129|92902906
CUFF_9747_m.274123	7.95601	3.70801	4.07e-34	6.86e-33	0.217988	0.466892
comp82287_c5_m.239798	7.95536	2.25349	1.05e-29	1.4e-28	0.141098	0.375631
CUFF_33437_m.33261	7.95536	2.19396	1.44e-26	1.58e-25	0.117268	0.342444
CUFF_45241_m.213466	7.94743	3.57773	6.45e-44	1.72e-42	0.135431	0.368009
comp44391_c0_m.22767	7.94029	5.0035	2.02e-46	6.16e-45	0.129493	0.359852	*	*	*	*	*	Uncharacterized_protein_||12|ENSFM00500000496613|3421700|3423349|1|3421700|3423349	*	*	*	*
CUFF_16288_m.297110	7.93385	6.59523	7.93e-54	3.6e-52	0.15377	0.392135	*	*	*	*	*	Uncharacterized_protein_||1|ENSFM00570000861038|12601652|12604205|1|12601652|12604205	*	family_with_sequence_similarity_179_member_B_|FAM179B_(3_of_3)|GeneScaffold_2102|ENSFM00250000003760|350623|353536|-1|350623|353536	*	*
comp104221_c0_m.252810	7.93358	2.22507	1.13e-25	1.17e-24	0.125397	0.354114
CUFF_32179_m.150773	7.93252	6.54247	8.53e-44	2.25e-42	0.118268	0.343901
comp80187_c1_m.194845	7.9214	3.69707	1.35e-40	3.09e-39	0.163167	0.40394
CUFF_15615_m.293536	7.91988	4.53257	2.99e-50	1.1e-48	0.144773	0.380491	*	*	*	*	*	*	*	*	*	*
CUFF_103_m.550	7.91435	4.85683	3.51e-49	1.23e-47	0.101077	0.317926	*	sushi_domain_containing_2_|SUSD2_(2_of_2)|9|ENSFM00250000004169|450153|459058|1|450153|459058	sushi_domain_containing_2_|SUSD2_(2_of_2)|GL831281.1|ENSFM00250000004169|17216|40975|1|17730|24490	*	*	*	*	*	*	*
CUFF_16017_m.295626	7.91146	2.12112	6.09e-24	5.65e-23	0.108855	0.329931	*	*	*	*	*	*	*	*	*	*
CUFF_29376_m.133674	7.90732	5.64821	6.23e-62	5.34e-60	0.477683	0.691146
CUFF_10887_m.276471	7.90672	3.75872	3.74e-41	8.75e-40	0.183222	0.428045
CUFF_9484_m.273150	7.90369	4.82449	2.16e-50	8.04e-49	0.152452	0.390451	||JH557069.1|ENSFM00250000001319|271523|275319|1|271523|275319	Uncharacterized_protein_|HOXB13A|8|ENSFM00250000001319|24280190|24281764|1|24280190|24281764	||GL831179.1|ENSFM00250000001319|56549|59250|1|56549|59250	||groupXI|ENSFM00250000001319|1524174|1526036|1|1524174|1526036,||groupXVII|ENSFM00250000001319|612703|614501|1|612703|614501	Uncharacterized_protein_||scaffold_41|ENSFM00250000001319|501809|503553|1|501809|503553,Homeobox_protein_Hox-B13a_|HOXB13A|scaffold_3110|ENSFM00250000001319|2081|3820|1|2081|3820	||Un_random|ENSFM00250000001319|5596687|5598429|-1|5596687|5598429	homeo_box_B13a_|hoxb13a|3|ENSFM00250000001319|23945474|23948441|1|23945568|23948441	||GeneScaffold_1236|ENSFM00250000001319|14053|15576|-1|14053|15576	homeobox_B13_|HOXB13|17|ENSFM00250000001319|46802125|46806540|-1|46802125|46806540	homeobox_B13_|Hoxb13|11|ENSFM00250000001319|96194316|96197447|1|96194316|96197447
comp80874_c0_m.208434	7.89652	2.11891	3.73e-27	4.21e-26	0.147275	0.383764
comp60149_c1_m.50207	7.89609	5.5662	6.02e-57	3.45e-55	0.173615	0.416671
CUFF_34904_m.163933	7.89375	6.51665	1.31e-52	5.45e-51	0.094644	0.307643	kelch-like_family_member_10_|KLHL10_(1_of_3)|JH556712.1|ENSFM00570000851286|1053238|1062033|-1|1053238|1062033	*	*	kelch-like_family_member_10_|KLHL10_(3_of_4)|groupVII|ENSFM00570000851286|26287744|26291180|1|26287744|26291180	kelch-like_family_member_10_|KLHL10_(1_of_2)|scaffold_1|ENSFM00570000851286|4227686|4230612|1|4227686|4230612	kelch-like_family_member_10_|KLHL10_(1_of_2)|5|ENSFM00570000851286|9656247|9658798|-1|9656247|9658365	kelch-like_family_member_10_|KLHL10_(2_of_2)|17|ENSFM00570000851286|4153722|4162357|-1|4153722|4162357	*	*	*
CUFF_27826_m.321792	7.88542	5.99138	3.89e-43	9.95e-42	0.17732	0.421094	*	*	*	*	Uncharacterized_protein_||scaffold_407|ENSFM00500000479015|23312|29466|-1|23312|29466	*	*	*	*	*
CUFF_6829_m.71782	7.8827	6.99436	1.77e-56	9.73e-55	0.108972	0.33011	mitogen-activated_protein_kinase_15_|MAPK15|JH558742.1|ENSFM00710001441673|4669|17145|1|4669|17145	Uncharacterized_protein_|MAPK15|11|ENSFM00710001441673|22679311|22686607|1|22679311|22686607	Uncharacterized_protein_|MAPK15|GL831161.1|ENSFM00710001441673|2312702|2320868|-1|2312702|2320868	mitogen-activated_protein_kinase_15_|MAPK15|groupX|ENSFM00710001441673|7905408|7912519|-1|7905408|7912504	Uncharacterized_protein_|MAPK15|scaffold_138|ENSFM00710001441673|339602|344692|-1|339602|344692	mitogen-activated_protein_kinase_15_|MAPK15|21|ENSFM00710001441673|1933415|1937928|-1|1933415|1937928	mitogen-activated_protein_kinase_15_|mapk15|19|ENSFM00710001441673|48348930|48389690|-1|48348930|48389354	mitogen-activated_protein_kinase_15_|MAPK15|GeneScaffold_1601|ENSFM00710001441673|52768|61020|-1|52768|61020	mitogen-activated_protein_kinase_15_|MAPK15|HG104_HG975_PATCH|ENSFM00710001441673|144798429|144804628|1|144798429|144804628,mitogen-activated_protein_kinase_15_|MAPK15|8|ENSFM00710001441673|144798429|144804628|1|144798429|144804628	mitogen-activated_protein_kinase_15_|Mapk15|15|ENSFM00710001441673|75993769|75999152|1|75993769|75999152
CUFF_16133_m.296518	7.88143	2.15674	1.51e-27	1.75e-26	0.119743	0.346039	*	*	*	*	*	*	*	*	*	*
CUFF_17929_m.96804	7.87605	3.13177	1.24e-38	2.59e-37	0.131662	0.362853	solute_carrier_family_10_(sodium/bile_acid_cotransporter_family),_member_1_|SLC10A1_(1_of_2)|JH556793.1|ENSFM00670001235464|920509|925750|-1|920509|925750	*	solute_carrier_family_10_(sodium/bile_acid_cotransporter_family),_member_1_|SLC10A1_(1_of_3)|GL831178.1|ENSFM00670001235464|1711634|1719353|-1|1711634|1719353	solute_carrier_family_10_(sodium/bile_acid_cotransporter_family)_member_1_|SLC10A1_(2_of_2)|groupXVIII|ENSFM00670001235464|6662680|6667663|1|6662680|6667663	*	*	solute_carrier_family_10_(sodium/bile_acid_cotransporter_family),_member_1_|slc10a1|20|ENSFM00670001235464|28887566|28893348|1|28887566|28893348	*	*	*
CUFF_33297_m.32282	7.86618	2.16303	4.78e-25	4.72e-24	0.128257	0.35813	*	*	*	*	*	*	*	*	*	*
comp79133_c0_m.174480	7.86419	7.53125	4.4e-53	1.89e-51	0.113065	0.336251	*	*	*	*	*	*	*	*	*	*
CUFF_34681_m.162419	7.86386	6.32239	1.24e-55	6.24e-54	0.101089	0.317946	solute_carrier_family_41,_member_1_|SLC41A1|JH556693.1|ENSFM00250000001027|189107|222140|-1|189107|222140	Uncharacterized_protein_|SLC41A1|5|ENSFM00250000001027|24368834|24387838|-1|24368834|24387838	Uncharacterized_protein_|SLC41A1|GL831180.1|ENSFM00250000001027|3360019|3382258|-1|3360019|3382258	solute_carrier_family_41_member_1_|SLC41A1|groupXVII|ENSFM00250000001027|11275195|11289498|-1|11275195|11289498	Uncharacterized_protein_|SLC41A1|scaffold_150|ENSFM00250000001027|198048|208532|1|198048|208532	solute_carrier_family_41,_member_1_|SLC41A1|11|ENSFM00250000001027|11349175|11358520|-1|11349175|11358520	solute_carrier_family_41,_member_1_|slc41a1|11|ENSFM00250000001027|39115699|39161277|-1|39115699|39161277	solute_carrier_family_41_member_1_|SLC41A1|GeneScaffold_2153|ENSFM00250000001027|86051|105524|-1|86051|105524	solute_carrier_family_41_member_1_|SLC41A1|1|ENSFM00250000001027|205758221|205782876|-1|205758221|205782304	solute_carrier_family_41_member_1_|Slc41a1|1|ENSFM00250000001027|131827493|131848865|1|131827977|131848865
CUFF_20193_m.101207	7.86205	6.32465	1.32e-61	1.09e-59	0.115984	0.340565	dynein,_axonemal,_assembly_factor_2_|DNAAF2|JH558179.1|ENSFM00270000056559|15893|18829|1|15893|18829	Uncharacterized_protein_|DNAAF2|22|ENSFM00270000056559|11134492|11136416|-1|11134492|11136416	Uncharacterized_protein_|DNAAF2|GL831263.1|ENSFM00270000056559|2077930|2080170|-1|2077930|2080170	*	*	dynein,_axonemal,_assembly_factor_2_|DNAAF2|10|ENSFM00270000056559|6311293|6312345|-1|6311293|6312345	*	dynein_axonemal_assembly_factor_2_|DNAAF2|GeneScaffold_2004|ENSFM00270000056559|1221308|1222540|-1|1221308|1222540	dynein_axonemal_assembly_factor_2_|DNAAF2|14|ENSFM00270000056559|50091892|50101948|-1|50091892|50101948	dynein_axonemal_assembly_factor_2_|Dnaaf2|12|ENSFM00270000056559|69189087|69198429|-1|69189087|69198429
comp33578_c0_m.15796	7.86202	6.16888	8.93e-51	3.39e-49	0.130505	0.361255	*	*	*	*	*	*	solute_carrier_family_5_(iodide_transporter),_member_8-like_|slc5a8l|6|ENSFM00250000000525|49003889|49019302|-1|49003889|49018863	*	solute_carrier_family_5_(iodide_transporter)_member_8_|SLC5A8|12|ENSFM00250000000525|101549271|101604185|-1|101549271|101604185,solute_carrier_family_5_(iodide_transporter)_member_8_|SLC5A8|HSCHR12_3_CTG2_1|ENSFM00250000000525|101555447|101610166|-1|101555447|101610166	solute_carrier_family_5_(iodide_transporter)_member_8_|Slc5a8|10|ENSFM00250000000525|88885992|88929505|1|88885992|88929505
comp80187_c1_m.194844	7.84551	2.82474	2.59e-32	3.97e-31	0.112208	0.334975
CUFF_6564_m.69713	7.8423	3.71877	2.62e-34	4.49e-33	0.22227	0.471456
CUFF_5883_m.259594	7.84187	7.96646	1.05e-55	5.36e-54	0.156618	0.39575
CUFF_13575_m.288122	7.84034	3.56942	4.71e-38	9.62e-37	0.101583	0.318721
CUFF_18229_m.99094	7.83799	4.58631	4.17e-50	1.53e-48	0.115926	0.340479	*	Uncharacterized_protein_|AKD1|24|ENSFM00690001356656|7541773|7545438|-1|7541773|7545438	*	adenylate_kinase_domain_containing_1_|AKD1_(2_of_2)|groupXVIII|ENSFM00690001356656|11714407|11717006|-1|11714407|11717006	*	adenylate_kinase_domain_containing_1_|AKD1_(2_of_2)|14|ENSFM00690001356656|2861766|2866735|-1|2861766|2866735	*	adenylate_kinase_domain_containing_1_|AKD1_(2_of_2)|GeneScaffold_2232|ENSFM00690001356656|13567|16769|-1|13567|16769	*	*
CUFF_6984_m.72938	7.82481	7.40286	2.13e-63	2.04e-61	0.321831	0.567302
comp45102_c0_m.25285	7.81888	8.84951	2.58e-61	2.08e-59	0.0974297	0.312137
CUFF_25651_m.118768	7.81149	2.13483	2.29e-25	2.32e-24	0.214432	0.463068	F-box_protein_16_|FBXO16|JH557016.1|ENSFM00250000007005|398612|402459|-1|398612|402459	Uncharacterized_protein_|FBXO16|24|ENSFM00250000007005|12904393|12908155|-1|12904393|12908155	Uncharacterized_protein_|FBXO16|GL831143.1|ENSFM00250000007005|7417115|7422409|-1|7417115|7422409	F-box_protein_16_|FBXO16|groupXVIII|ENSFM00250000007005|1360381|1363216|1|1360381|1363216	*	*	F-box_protein_16_|FBXO16_(1_of_2)|Zv9_scaffold3564|ENSFM00250000007005|130269|137112|-1|130269|137112,F-box_protein_16_|fbxo16|20|ENSFM00250000007005|35272020|35279249|1|35272020|35279249	F-box_protein_16_|FBXO16|GeneScaffold_344|ENSFM00250000007005|217|5060|1|217|5060	F-box_protein_16_|FBXO16|8|ENSFM00250000007005|28205804|28347835|-1|28205804|28347773	F-box_protein_16_|Fbxo16|14|ENSFM00250000007005|65266701|65321501|1|65266701|65321501
comp75587_c0_m.125342	7.80351	2.20962	4.04e-25	4.03e-24	0.108452	0.329321
comp90064_c0_m.251924	7.80351	2.10119	2.73e-25	2.74e-24	0.177068	0.420795	*	*	*	*	*	*	*	*	*	*
CUFF_31843_m.148786	7.79966	7.60845	8.38e-53	3.57e-51	0.109101	0.330304	adenosine_monophosphate_deaminase_3_|AMPD3_(2_of_2)|JH557085.1|ENSFM00250000001063|68256|73518|-1|68256|73518	*	*	*	*	*	*	*	*	*
CUFF_25320_m.329242	7.79565	7.0013	2.46e-66	3.36e-64	0.530416	0.728297
comp46045_c0_m.28058	7.79548	2.00744	7.11e-27	7.93e-26	0.161108	0.401382	*	*	*	*	*	*	*	*	*	*
CUFF_977_m.7061	7.79179	7.19811	6.08e-63	5.54e-61	0.110021	0.331694	*	*	*	*	*	Chromosome_12_SCAF14993,_whole_genome_shotgun_sequence;_Uncharacterized_protein_||12|ENSFM00500000493724|2721163|2722588|1|2721163|2722588	*	*	*	*
comp82022_c0_m.233636	7.77179	5.8943	7.62e-62	6.48e-60	0.15183	0.389654	double_zinc_ribbon_and_ankyrin_repeat_domains_1_|DZANK1|JH557781.1|ENSFM00250000004649|27|3822|1|27|3822	*	*	*	*	*	double_zinc_ribbon_and_ankyrin_repeat_domains_1_|dzank1|22|ENSFM00250000004649|25522033|25536468|1|25522033|25536468	*	*	*
CUFF_38761_m.181962	7.76923	6.1421	6.75e-44	1.79e-42	0.128237	0.358101	*	*	*	*	*	*	*	*	*	*
CUFF_52306_m.246690	7.76871	6.99948	4.97e-39	1.07e-37	0.246564	0.496552	*	*	*	*	*	*	*	*	*	*
comp81012_c0_m.211190	7.76777	7.99186	1.6e-59	1.13e-57	0.107418	0.327747	*	*	Uncharacterized_protein_|C9ORF174|GL831480.1|ENSFM00250000007018|160703|184239|1|160703|184239	*	*	*	*	*	*	*
CUFF_14496_m.290337	7.76291	1.89984	9.12e-23	7.87e-22	0.0954857	0.309008	*	*	*	*	*	*	*	*	*	*
CUFF_34739_m.162738	7.7592	3.03136	3.79e-35	6.68e-34	0.115081	0.339235
CUFF_15128_m.293259	7.75441	4.15958	1.25e-47	4.03e-46	0.119109	0.345121
comp74498_c1_m.115738	7.74911	6.87214	3.79e-59	2.58e-57	0.169522	0.41173
CUFF_15443_m.91379	7.74459	3.30736	2.96e-33	4.79e-32	0.121683	0.348831
CUFF_6526_m.69441	7.74129	3.38124	6.59e-31	9.39e-30	0.125326	0.354014	regulating_synaptic_membrane_exocytosis_3_|RIMS3|JH556783.1|ENSFM00250000000629|1450863|1472747|-1|1450863|1472747	Uncharacterized_protein_|RIMS3|11|ENSFM00250000000629|10799588|10804252|1|10799588|10804252	Uncharacterized_protein_|RIMS3|GL831202.1|ENSFM00250000000629|798348|839304|1|798348|839304	regulating_synaptic_membrane_exocytosis_3_|RIMS3|groupX|ENSFM00250000000629|10064896|10077129|1|10064896|10077129	Uncharacterized_protein_|RIMS3|scaffold_346|ENSFM00250000000629|68499|79892|-1|68499|79892	regulating_synaptic_membrane_exocytosis_3_|RIMS3|21|ENSFM00250000000629|2886875|2895770|-1|2886875|2895770	regulating_synaptic_membrane_exocytosis_3_|rims3|19|ENSFM00250000000629|25649205|25756820|-1|25649205|25756820	regulating_synaptic_membrane_exocytosis_3_|RIMS3|GeneScaffold_1730|ENSFM00250000000629|313523|332393|1|313523|332393	regulating_synaptic_membrane_exocytosis_3_|RIMS3|1|ENSFM00250000000629|41086351|41131329|-1|41086351|41131329	regulating_synaptic_membrane_exocytosis_3_|Rims3|4|ENSFM00250000000629|120854816|120896579|1|120854819|120896579
CUFF_20478_m.103171	7.73798	3.50376	4.41e-35	7.76e-34	0.159466	0.399332	*	*	*	*	*	*	Uncharacterized_protein_|CU695222.1|17|ENSFM00250000010683|45321802|45331093|-1|45321811|45331087	*	NADP-dependent_oxidoreductase_domain_containing_1_|NOXRED1|14|ENSFM00250000010683|77860364|77889860|-1|77860364|77889399	NADP+_dependent_oxidoreductase_domain_containing_1_|Noxred1|12|ENSFM00250000010683|87221255|87233556|-1|87221255|87233556
CUFF_27171_m.126331	7.73467	5.33785	1.38e-52	5.71e-51	0.129118	0.35933	proprotein_convertase_subtilisin/kexin_type_1_|PCSK1|JH557303.1|ENSFM00250000000295|33311|44760|-1|33311|44760	Uncharacterized_protein_|PCSK1|5|ENSFM00250000000295|16221349|16230771|1|16221349|16230771	proprotein_convertase_subtilisin/kexin_type_1_|PCSK1|GL831152.1|ENSFM00250000000295|5888488|5900371|1|5888488|5900371	proprotein_convertase_subtilisin/kexin_type_1_|PCSK1|groupXVII|ENSFM00250000000295|8529588|8540152|-1|8529588|8540152	Uncharacterized_protein_|PCSK1|scaffold_116|ENSFM00250000000295|297644|304721|1|297706|304721	proprotein_convertase_subtilisin/kexin_type_1_|PCSK1|11|ENSFM00250000000295|1696336|1703576|-1|1696336|1703576	proprotein_convertase_subtilisin/kexin_type_1_|pcsk1|21|ENSFM00250000000295|10108839|10146352|1|10109018|10146283	proprotein_convertase_subtilisin/kexin_type_1_|PCSK1|GeneScaffold_1681|ENSFM00250000000295|194746|213347|-1|194746|213347	proprotein_convertase_subtilisin/kexin_type_1_|PCSK1|5|ENSFM00250000000295|95726119|95769847|-1|95726119|95768984	proprotein_convertase_subtilisin/kexin_type_1_|Pcsk1|13|ENSFM00250000000295|75089826|75132498|1|75089826|75132498
CUFF_33420_m.33135	7.73159	3.76958	2.34e-40	5.33e-39	0.227504	0.476973
CUFF_10420_m.79520	7.73034	5.85243	1.55e-51	6.03e-50	0.116699	0.341612	glycoprotein_M6B_|GPM6B_(1_of_2)|JH557092.1|ENSFM00250000000909|11459|41611|1|11459|41611	glycoprotein_M6B_|GPM6B_(2_of_2)|2|ENSFM00250000000909|31052191|31056411|1|31052191|31056411	glycoprotein_M6B_|GPM6B_(1_of_2)|GL831414.1|ENSFM00250000000909|273589|281674|-1|273589|281674	glycoprotein_M6B_|GPM6B_(1_of_2)|groupI|ENSFM00250000000909|22269225|22284819|-1|22270974|22284819	glycoprotein_M6B_|GPM6B_(2_of_2)|scaffold_36|ENSFM00250000000909|1343964|1356733|1|1343964|1356733	glycoprotein_M6B_|GPM6B_(2_of_2)|3|ENSFM00250000000909|2503887|2506311|-1|2503887|2506311	glycoprotein_M6Ba_|gpm6ba|1|ENSFM00250000000909|27892263|27976036|-1|27892263|27976036	glycoprotein_M6B_|GPM6B_(2_of_2)|GeneScaffold_2993|ENSFM00250000000909|19848|71301|-1|19848|71301	*	*
CUFF_32477_m.152517	7.72114	1.93167	1.4e-24	1.34e-23	0.14899	0.385992	*	*	*	*	Uncharacterized_protein_||scaffold_6|ENSFM00400000132080|3334977|3338254|-1|3334977|3338254	Uncharacterized_protein_||7|ENSFM00400000132080|4351598|4354399|1|4351598|4354399	uncharacterized_serine/threonine-protein_kinase_SgK494b_|sgk494b|21|ENSFM00400000132080|38480625|38505084|-1|38480625|38505084	*	uncharacterized_serine/threonine-protein_kinase_SgK494_|SGK494|17|ENSFM00400000132080|26934982|26941218|-1|26937496|26941179	*
CUFF_3640_m.250896	7.72114	2.00619	6.19e-26	6.49e-25	0.129129	0.359346	*	*	*	*	*	*	*	*	*	*
CUFF_22276_m.107632	7.71972	5.39926	1.49e-61	1.22e-59	0.145984	0.382078
comp79552_c0_m.182388	7.70657	5.71712	6.93e-59	4.62e-57	0.134859	0.367232	*	Uncharacterized_protein_|C20ORF26|24|ENSFM00250000003880|16353170|16364967|-1|16353170|16364967	*	*	*	*	si:zfos-223e1.2_|si:zfos-223e1.2|20|ENSFM00250000003880|48792736|48838348|-1|48792897|48838348	*	*	*
CUFF_46185_m.218761	7.70408	2.01506	7.02e-23	6.09e-22	0.139561	0.373578
comp62797_c0_m.56196	7.70228	7.08803	6.76e-59	4.52e-57	0.165139	0.406372	chromosome_9_open_reading_frame_171_|C9orf171|AGAJ01045835.1|ENSFM00600000936810|2040|5496|-1|2040|5496	*	*	*	*	*	chromosome_9_open_reading_frame_171_|C5H9orf171|5|ENSFM00600000936810|31391094|31419251|-1|31391094|31419242	*	chromosome_9_open_reading_frame_171_|C9orf171|9|ENSFM00250000008966|135285430|135448704|1|135285611|135448704	RIKEN_cDNA_1700101E01_gene_|1700101E01Rik|2|ENSFM00250000008966|28955373|29055064|-1|28955373|29055064
comp62659_c1_m.55689	7.69764	3.24449	1.66e-35	2.98e-34	0.147157	0.383611
CUFF_51095_m.240138	7.69138	7.93751	1.2e-57	7.35e-56	0.207441	0.455457	||JH556878.1|ENSFM00250000000311|373826|382946|1|373826|382946	*	*	*	*	*	*	*	*	*
CUFF_18853_m.304573	7.68099	5.07189	2.82e-46	8.47e-45	0.130671	0.361484	*	Uncharacterized_protein_|OLA.28136|6|ENSFM00500000429797|23202457|23202789|1|23202457|23202789	*	*	*	*	*	*	uncharacterized_protein_LOC145788_|FLJ27352|15|ENSFM00670001242116|55700746|55710962|1|55700746|55710910	*
CUFF_33230_m.31788	7.67994	6.76506	3.82e-56	2.03e-54	0.111263	0.333561	*	*	*	*	*	*	*	*	chromosome_15_open_reading_frame_48_|C15orf48|15|ENSFM00670001243149|45722727|45740959|1|45722777|45740959	expressed_sequence_AA467197_|AA467197|2|ENSFM00570000888006|122636986|122641191|1|122637850|122641191
CUFF_45578_m.215351	7.67687	3.37709	1.84e-25	1.87e-24	0.144427	0.380036
CUFF_4050_m.253209	7.67305	7.96805	4.38e-53	1.89e-51	0.163229	0.404016	ganglioside_induced_differentiation_associated_protein_1_|GDAP1|JH556681.1|ENSFM00250000004188|3163805|3167837|1|3163805|3167837	Uncharacterized_protein_|GDAP1|20|ENSFM00250000004188|14232774|14236916|-1|14232774|14236916	Uncharacterized_protein_|GDAP1|GL831157.1|ENSFM00250000004188|1934545|1940650|1|1934545|1940650	ganglioside_induced_differentiation_associated_protein_1_|GDAP1|groupXXI|ENSFM00250000004188|6530309|6533659|-1|6530336|6533659	Uncharacterized_protein_|GDAP1|scaffold_234|ENSFM00250000004188|167617|174305|1|167617|173202	ganglioside_induced_differentiation_associated_protein_1_|GDAP1_(2_of_2)|6|ENSFM00250000004188|2777199|2780018|-1|2777199|2780018	ganglioside-induced_differentiation-associated_protein_1_|gdap1|24|ENSFM00250000004188|14617909|14629906|1|14617909|14629896	ganglioside_induced_differentiation_associated_protein_1_|GDAP1|GeneScaffold_660|ENSFM00250000004188|29192|36052|-1|29192|36052	ganglioside_induced_differentiation_associated_protein_1_|GDAP1|8|ENSFM00250000004188|75233365|75401107|1|75262617|75279111	ganglioside-induced_differentiation-associated-protein_1_|Gdap1|1|ENSFM00250000004188|17145362|17164271|1|17145362|17164271
CUFF_14150_m.89081	7.66936	1.8583	1.5e-23	1.36e-22	0.122439	0.349913
CUFF_31142_m.144568	7.66054	1.86408	2.09e-23	1.88e-22	0.1476	0.384188	*	*	*	*	*	*	*	*	*	*
CUFF_14452_m.290163	7.66038	8.28034	1.07e-48	3.65e-47	0.0996606	0.315691	apolipoprotein_E_|APOE_(2_of_2)|JH556745.1|ENSFM00500000275143|34308|38206|1|34308|38206	apolipoprotein_E_|APOE_(1_of_2)|11|ENSFM00500000275143|18830409|18834242|1|18830409|18834242	*	apolipoprotein_E_|APOE_(2_of_2)|groupX|ENSFM00500000275143|2070461|2073621|1|2070461|2073621	*	apolipoprotein_E_|APOE|8|ENSFM00500000275143|745825|747446|-1|745825|747446	apolipoprotein_Ea_|apoea|19|ENSFM00500000275143|11954418|11958954|-1|11954418|11958954	*	*	*
comp80108_c0_m.193436	7.65998	4.68301	3.76e-40	8.48e-39	0.550561	0.741998	||JH556666.1|ENSFM00670001235682|4317290|4321327|-1|4317290|4321327	*	Uncharacterized_protein_||GL831389.1|ENSFM00670001235682|348254|350997|1|348254|350997	*	*	*	*	*	*	*
CUFF_8335_m.74088	7.64944	6.93485	1.85e-56	1.01e-54	0.10302	0.320967	*	*	*	*	*	*	coiled-coil_domain_containing_74A_|CCDC74A|21|ENSFM00610000962343|17740430|17744520|1|17740430|17744520	*	*	*
CUFF_50324_m.56211	7.64696	7.96437	1.14e-50	4.32e-49	0.114623	0.33856
CUFF_31243_m.145291	7.64557	3.19491	7.66e-32	1.14e-30	0.170613	0.413053
comp73933_c0_m.111162	7.63944	7.60662	8.17e-53	3.48e-51	0.191178	0.437239	*	*	*	*	*	*	transmembrane_protease,_serine_2_|tmprss2|10|ENSFM00500000269719|39993732|40016124|-1|39993732|40016124	*	transmembrane_protease_serine_2_|TMPRSS2|21|ENSFM00500000269719|42836478|42903043|-1|42836480|42879992	transmembrane_protease_serine_2_|Tmprss2|16|ENSFM00500000269719|97564684|97611195|-1|97564684|97611195
CUFF_4033_m.253157	7.63921	5.46168	5.47e-52	2.19e-50	0.357309	0.597754	phosphate_cytidylyltransferase_1,_choline,_beta_|PCYT1B_(1_of_2)|JH556944.1|ENSFM00250000002167|359586|367981|1|359586|367981	phosphate_cytidylyltransferase_1_choline_beta_|PCYT1B_(1_of_2)|20|ENSFM00250000002167|13381342|13390400|1|13381342|13390400	phosphate_cytidylyltransferase_1,_choline,_beta_|PCYT1B_(1_of_2)|GL831157.1|ENSFM00250000002167|2817088|2824559|-1|2817088|2824559	phosphate_cytidylyltransferase_1_choline_beta_|PCYT1B_(1_of_2)|groupXXI|ENSFM00250000002167|5965675|5971025|1|5965675|5970664	phosphate_cytidylyltransferase_1,_choline,_beta_|PCYT1B_(1_of_2)|scaffold_152|ENSFM00250000002167|435517|441019|1|435517|441019	phosphate_cytidylyltransferase_1,_choline,_beta_|PCYT1B_(2_of_2)|6|ENSFM00250000002167|2334927|2338521|1|2334927|2338521	phosphate_cytidylyltransferase_1,_choline,_beta_a_|pcyt1ba|24|ENSFM00250000002167|25531114|25543797|1|25531114|25543797	phosphate_cytidylyltransferase_1_choline_beta_|PCYT1B_(1_of_2)|GeneScaffold_633|ENSFM00250000002167|154188|160306|1|154188|160306	phosphate_cytidylyltransferase_1_choline_beta_|PCYT1B|X|ENSFM00250000002167|24576204|24690794|-1|24579959|24665353	phosphate_cytidylyltransferase_1_choline_beta_isoform_|Pcyt1b|X|ENSFM00250000002167|93654863|93749951|1|93675102|93749951
comp82132_c2_m.236156	7.63837	6.19364	4.4e-56	2.32e-54	0.178437	0.422418
CUFF_2477_m.60526	7.63377	1.86338	1.13e-25	1.17e-24	0.161286	0.401605	||JH557123.1|ENSFM00500000270106|32583|52173|-1|32583|52173	Uncharacterized_protein_||12|ENSFM00500000270106|114046|116562|1|114046|116562	Uncharacterized_protein_||GL831271.1|ENSFM00500000270106|1164394|1184975|-1|1164394|1184975	*	neuropeptide_Y/peptide_YY_receptor_|NPY8AR|scaffold_27|ENSFM00500000270106|1311004|1314848|1|1311004|1314848	Uncharacterized_protein_||4|ENSFM00500000270106|3223874|3228183|-1|3223874|3227072	neuropeptide_Y_receptor_Y8a_|npy8ar|10|ENSFM00500000270106|43788443|43828984|1|43827702|43828984	pancreatic_polypeptide_receptor_1_|PPYR1|GeneScaffold_708|ENSFM00500000270106|20529|24082|-1|20529|24082	*	*
comp48979_c0_m.31568	7.6126	4.62225	1.41e-43	3.67e-42	0.237839	0.487687	*	*	*	*	*	*	*	*	*	*
comp73991_c0_m.111598	7.60889	3.57087	8.92e-37	1.71e-35	0.113292	0.336589
CUFF_31138_m.144543	7.60328	5.3812	6.17e-50	2.23e-48	0.113052	0.336232	*	*	*	*	*	*	*	*	*	*
comp31246_c0_m.14703	7.59888	3.23889	8.3e-34	1.38e-32	0.516286	0.71853	coagulation_factor_IX_|F9_(1_of_2)|JH556812.1|ENSFM00250000000442|830062|837150|-1|830062|837150	*	coagulation_factor_IX_|F9_(1_of_2)|GL831184.1|ENSFM00250000000442|2647461|2652682|-1|2647461|2652682	coagulation_factor_IX_|F9_(2_of_2)|groupVII|ENSFM00250000000442|18693247|18697244|-1|18693247|18697244	coagulation_factor_IX_precursor_|TRU.1886|scaffold_219|ENSFM00250000000442|157454|163052|-1|158761|161649	coagulation_factor_IX_|F9_(1_of_2)|7|ENSFM00250000000442|10294499|10297100|1|10294499|10297100	coagulation_factor_IXb_|f9b|10|ENSFM00250000000442|27383248|27392979|1|27383248|27392979	*	*	*
CUFF_20466_m.103103	7.59841	5.44898	1.64e-52	6.72e-51	0.158327	0.397903	family_with_sequence_similarity_161,_member_B_|FAM161B|JH556680.1|ENSFM00250000007488|1337254|1346414|1|1337254|1346414	*	*	*	*	*	Uncharacterized_protein_|BX936443.2|17|ENSFM00250000007488|45147543|45175883|-1|45147543|45175883	family_with_sequence_similarity_161_member_B_|FAM161B|GeneScaffold_1262|ENSFM00250000007488|532813|534962|1|532828|534962	family_with_sequence_similarity_161_member_B_|FAM161B|14|ENSFM00250000007488|74398204|74417117|-1|74399213|74417117	family_with_sequence_similarity_161_member_B_|Fam161b|12|ENSFM00250000007488|84345309|84361833|-1|84345317|84361821
CUFF_48639_m.229706	7.59683	7.04769	2.39e-50	8.89e-49	0.194114	0.440584	G_protein-coupled_receptor,_family_C,_group_5,_member_B_|GPRC5B_(1_of_2)|JH556899.1|ENSFM00670001235445|61234|77710|-1|61234|77710	G_protein-coupled_receptor_family_C_group_5_member_B_|GPRC5B_(1_of_2)|8|ENSFM00670001235445|11767042|11771129|-1|11767042|11771129	G_protein-coupled_receptor,_family_C,_group_5,_member_B_|GPRC5B_(1_of_2)|GL831339.1|ENSFM00670001235445|193545|206977|-1|193860|198144	G_protein-coupled_receptor_family_C_group_5_member_B_|GPRC5B_(1_of_2)|groupXI|ENSFM00670001235445|10322229|10324713|-1|10322229|10324713	G_protein-coupled_receptor,_family_C,_group_5,_member_B_|GPRC5B_(1_of_2)|scaffold_255|ENSFM00670001235445|78950|82642|-1|78950|82642	G_protein-coupled_receptor,_family_C,_group_5,_member_B_|GPRC5B_(1_of_2)|3|ENSFM00670001235445|9980960|9982842|1|9980960|9982842	G_protein-coupled_receptor,_family_C,_group_5,_member_B_|GPRC5B_(1_of_2)|3|ENSFM00670001235445|63030006|63032932|-1|63030006|63032932	*	G_protein-coupled_receptor_family_C_group_5_member_B_|GPRC5B|16|ENSFM00670001235445|19868616|19897489|-1|19871730|19896832	G_protein-coupled_receptor_family_C_group_5_member_B_|Gprc5b|7|ENSFM00670001235445|118972040|118995211|-1|118972040|118995211
comp56147_c0_m.39552	7.59116	4.47414	7.94e-47	2.48e-45	0.70959	0.842372	tektin_5_|TEKT5|JH556661.1|ENSFM00250000000822|6030153|6034041|1|6030153|6034041	Uncharacterized_protein_|TEKT5|19|ENSFM00250000000822|14610846|14615761|1|14610846|14615761	Uncharacterized_protein_|TEKT5|GL831265.1|ENSFM00250000000822|1035950|1042255|-1|1035950|1042255	tektin_5_|TEKT5|groupV|ENSFM00250000000822|3140169|3144355|1|3140169|3144355	Uncharacterized_protein_||scaffold_134|ENSFM00250000000822|523323|526211|-1|523323|526211	tektin_5_|TEKT5|2|ENSFM00250000000822|693501|696598|1|693501|696598	tektin_3_|tekt3|12|ENSFM00250000000822|38865946|38880343|-1|38865946|38880343	tektin_5_|TEKT5|GeneScaffold_1965|ENSFM00250000000822|23336|29016|1|23336|29016	tektin_3_|TEKT3|17|ENSFM00250000000822|15207128|15244958|-1|15207131|15244899	tektin_3_|Tekt3|11|ENSFM00250000000822|63061654|63094964|1|63061654|63094964
CUFF_31231_m.145194	7.58832	6.16899	9.18e-49	3.15e-47	0.11518	0.339381	*	microtubule-associated_protein_6_|MAP6_(2_of_2)|14|ENSFM00250000004498|23463215|23471967|-1|23463215|23471967	microtubule-associated_protein_6_|MAP6_(1_of_2)|GL831477.1|ENSFM00250000004498|419327|434613|1|419327|434613	*	*	*	microtubule-associated_protein_6_|map6|10|ENSFM00250000004498|33516108|33556171|1|33516108|33556171	*	*	*
comp79077_c0_m.173730	7.58494	5.99598	2.32e-53	1.02e-51	0.134492	0.366732	chromosome_9_open_reading_frame_117_|C9orf117|JH557037.1|ENSFM00500000444433|181229|187484|-1|181229|187484	*	*	*	*	chromosome_9_open_reading_frame_117_|C9orf117|12|ENSFM00500000444433|3975290|3977197|1|3975290|3977197	*	*	*	*
comp78585_c1_m.165193	7.58051	3.22758	7.17e-31	1.02e-29	0.146302	0.382494
CUFF_8156_m.73311	7.57417	8.36611	1.6e-47	5.12e-46	0.314877	0.561139	||JH557314.1|ENSFM00690001361326|45452|46900|-1|45452|46900	Uncharacterized_protein_|OLA.8291|12|ENSFM00500000345417|20357844|20361904|1|20357844|20361904	*	||groupXIV|ENSFM00670001248127|13008252|13011915|-1|13008252|13011915	Uncharacterized_protein_||scaffold_690|ENSFM00670001248127|36370|43261|1|36370|43261	Uncharacterized_protein_||4|ENSFM00670001248127|523855|524871|1|523855|524871	si:busm1-57f23.1_|si:busm1-57f23.1|10|ENSFM00500000303535|13199890|13203157|-1|13199890|13203157	||GeneScaffold_3638|ENSFM00650001146231|20119|22301|-1|20119|22301	*	*
comp80022_c12_m.191799	7.57154	5.67212	2.54e-32	3.9e-31	0.162318	0.402888	hedgehog_acyltransferase-like_|HHATL_(1_of_2)|JH556913.1|ENSFM00260000051120|116007|125529|1|116007|125529	hedgehog_acyltransferase-like_|HHATL_(1_of_2)|17|ENSFM00260000051120|17810817|17818205|1|17810817|17818205	hedgehog_acyltransferase-like_|HHATL_(1_of_2)|GL831380.1|ENSFM00260000051120|522900|532345|-1|524310|530994	hedgehog_acyltransferase-like_|HHATL_(1_of_2)|groupIII|ENSFM00260000051120|264160|269480|1|264160|269480	hedgehog_acyltransferase-like_|HHATL_(1_of_2)|scaffold_296|ENSFM00260000051120|248020|252364|-1|248020|252364	hedgehog_acyltransferase-like_|HHATL_(1_of_2)|15|ENSFM00260000051120|2338887|2342218|-1|2338887|2342218	hedgehog_acyltransferase-like,_a_|hhatla|2|ENSFM00260000051120|21133813|21148101|-1|21133813|21148101	hedgehog_acyltransferase-like_|HHATL_(1_of_2)|GeneScaffold_3167|ENSFM00260000051120|78129|86348|1|78129|86348	hedgehog_acyltransferase-like_|HHATL|3|ENSFM00260000051120|42734155|42744319|-1|42734155|42743013	hedgehog_acyltransferase-like_|Hhatl|9|ENSFM00260000051120|121784016|121792507|-1|121784016|121792507
comp57688_c0_m.42630	7.56642	4.51387	4.59e-54	2.11e-52	0.106223	0.325919	*	*	*	*	*	*	*	*	*	*
CUFF_11067_m.277560	7.56223	8.99305	5.1e-54	2.34e-52	0.146955	0.383347
CUFF_9913_m.274927	7.55843	5.98378	1.28e-45	3.73e-44	0.109477	0.330873
CUFF_4504_m.64581	7.55519	5.71986	1.76e-57	1.06e-55	0.117675	0.343037	MYCBP_associated_protein_|MYCBPAP|JH556791.1|ENSFM00250000007356|759312|778181|1|759312|778181	*	Uncharacterized_protein_|MYCBPAP|GL831216.1|ENSFM00250000007356|2704585|2717749|1|2704585|2717749	*	*	*	mycbp_associated_protein_|mycbpap|1|ENSFM00500000290767|57700573|57748929|-1|57700714|57736496	*	MYCBP_associated_protein_|MYCBPAP|17|ENSFM00250000007356|48585745|48608862|1|48585745|48608858	MYCBP_associated_protein_|Mycbpap|11|ENSFM00250000007356|94501347|94521742|-1|94501347|94521742
comp81152_c0_m.214541	7.55325	2.61068	1.01e-32	1.59e-31	0.155549	0.394397	*	*	*	*	*	*	*	*	*	*
comp82681_c0_m.247996	7.55244	9.60074	5.26e-36	9.68e-35	0.119434	0.345592
comp56532_c0_m.40403	7.54078	1.86711	4.41e-21	3.39e-20	0.0915923	0.302642	*	*	*	*	*	*	*	*	*	*
CUFF_40508_m.193933	7.54078	1.87553	4.63e-25	4.57e-24	0.124353	0.352637
CUFF_22541_m.311876	7.53809	5.78362	8.36e-57	4.71e-55	0.193369	0.439737	*	*	*	*	*	*	*	*	*	*
CUFF_23225_m.110894	7.52232	5.33353	1.68e-39	3.7e-38	0.0974629	0.312191	peptide_YY_|PYY_(2_of_2)|JH557046.1|ENSFM00690001364300|197613|201103|-1|197613|201103	*	peptide_YY_|PYY_(2_of_2)|GL831136.1|ENSFM00670001244791|7407455|7409669|-1|7407455|7409669	peptide_YY_|PYY_(2_of_2)|groupV|ENSFM00670001244791|11717449|11718728|-1|11717449|11718728	peptide_YY_|PYY_(2_of_2)|scaffold_3|ENSFM00670001247115|1726534|1729081|1|1726534|1727800	peptide_YY_|PYY_(2_of_2)|2|ENSFM00670001247115|6671760|6672887|-1|6671760|6672887	peptide_YY_|PYY_(2_of_2)|12|ENSFM00500000333798|11383521|11394125|-1|11383810|11392494	peptide_YY_|PYY_(2_of_2)|GeneScaffold_1187|ENSFM00650001145091|463951|466030|-1|463951|466030	*	*
comp78941_c0_m.171374	7.52063	6.33622	1.88e-45	5.4e-44	0.1627	0.403361
comp80408_c0_m.199232	7.51496	3.81734	2.79e-42	6.86e-41	0.169261	0.411414
CUFF_22009_m.311328	7.51086	4.3809	7.54e-48	2.47e-46	0.123321	0.351171	*	*	*	tau_tubulin_kinase_2_|TTBK2_(1_of_2)|groupXV|ENSFM00670001235358|10534004|10539009|-1|10534004|10539009	*	*	*	tau_tubulin_kinase_2_|TTBK2_(1_of_2)|GeneScaffold_1775|ENSFM00670001235358|96900|109401|-1|96900|109401	*	*
CUFF_38226_m.178181	7.51028	6.27729	1.67e-58	1.08e-56	0.111149	0.33339	*	*	*	*	*	*	*	*	*	*
CUFF_36247_m.170227	7.50878	4.56032	6.09e-51	2.32e-49	0.126426	0.355565	*	*	*	*	*	*	*	*	*	*
CUFF_52254_m.246345	7.5077	3.77799	3.84e-40	8.65e-39	0.183089	0.427889	*	*	*	*	*	*	*	*	*	*
CUFF_11542_m.280337	7.50528	3.83319	1.97e-39	4.33e-38	0.143956	0.379416
CUFF_22777_m.312897	7.50028	4.29268	1.44e-48	4.89e-47	0.113277	0.336566
CUFF_25593_m.118477	7.49193	2.03451	7.63e-20	5.44e-19	0.214524	0.463168
CUFF_989_m.7128	7.48484	4.64357	1.95e-43	5.05e-42	0.120749	0.34749
comp79849_c1_m.188272	7.48196	1.76139	2.27e-25	2.3e-24	0.211811	0.46023
comp80008_c0_m.191488	7.4756	2.44661	6.76e-27	7.54e-26	0.184491	0.429524
CUFF_45651_m.215895	7.47489	5.50176	5.67e-51	2.17e-49	0.138301	0.371888	tachykinin_receptor_1_|TACR1_(2_of_2)|JH556829.1|ENSFM00500000269828|82805|128629|-1|82805|128629	Uncharacterized_protein_|TACR1A|9|ENSFM00500000269828|25974672|26034120|-1|25974672|26034120	Uncharacterized_protein_|TACR1|GL831199.1|ENSFM00500000269828|2291008|2342206|-1|2291008|2342206	tachykinin_receptor_1_|TACR1|groupXIII|ENSFM00500000269828|16687978|16706979|-1|16687978|16706979	Uncharacterized_protein_|TACR1A|scaffold_114|ENSFM00500000269828|396571|415081|1|396649|415081	tachykinin_receptor_1_|TACR1_(1_of_2)|12|ENSFM00500000269828|12183104|12197066|1|12183104|12197066	tachykinin_receptor_1a_|tacr1a|5|ENSFM00500000269828|29805608|29858176|1|29805608|29858170,tachykinin_receptor_1b_|tacr1b|11|ENSFM00500000269828|21483915|21503182|1|21483915|21503182	tachykinin_receptor_1_|TACR1|GeneScaffold_1140|ENSFM00500000269828|170|37656|-1|170|37656	tachykinin_receptor_1_|TACR1|2|ENSFM00500000269828|75276231|75426826|-1|75276231|75426826	tachykinin_receptor_1_|Tacr1|6|ENSFM00500000269828|82402475|82560103|1|82402475|82560103
CUFF_35104_m.165078	7.46989	2.58298	3.44e-30	4.69e-29	0.102763	0.320566
CUFF_38521_m.180297	7.46748	9.01368	1.2e-30	1.68e-29	0.153578	0.39189	aldo-keto_reductase_family_1,_member_D1_|AKR1D1_(1_of_2)|JH556676.1|ENSFM00710001441611|776700|782337|1|776700|782337	aldo-keto_reductase_family_1_member_D1_|AKR1D1_(1_of_2)|23|ENSFM00710001441611|6300378|6309841|1|6300871|6309841	aldo-keto_reductase_family_1,_member_D1_|AKR1D1_(1_of_2)|GL831168.1|ENSFM00710001441611|9155|21577|1|9456|20793	aldo-keto_reductase_family_1_member_D1_|AKR1D1_(1_of_2)|groupIV|ENSFM00710001441611|20000831|20003316|1|20000831|20003316	*	*	*	*	aldo-keto_reductase_family_1_member_D1_|AKR1D1|7|ENSFM00710001441611|137687070|137802732|1|137761223|137802732	*
CUFF_28734_m.129938	7.46181	1.64715	3.75e-23	3.31e-22	0.166906	0.408541
CUFF_10454_m.79755	7.46081	4.29023	3.19e-44	8.59e-43	0.117232	0.342392
CUFF_6977_m.72967	7.45792	5.69274	1.43e-54	6.76e-53	0.104771	0.323684	*	*	*	*	*	*	*	*	*	*
comp82636_c0_m.247354	7.45234	4.8296	1.94e-64	2.09e-62	0.172825	0.415723
comp81178_c0_m.215011	7.44737	10.8218	2.36e-57	1.41e-55	0.191574	0.437691
CUFF_9140_m.270091	7.44137	1.5959	1.28e-21	1.02e-20	0.333314	0.577334	potassium_voltage-gated_channel,_shaker-related_subfamily,_member_5_|KCNA5|JH557305.1|ENSFM00290000065519|87970|89706|1|87970|89706	*	Uncharacterized_protein_|KCNA5|GL831201.1|ENSFM00290000065519|703263|704975|1|703263|704975	potassium_voltage-gated_channel_shaker-related_subfamily_member_5_|KCNA5|scaffold_439|ENSFM00290000065519|7575|9338|-1|7575|9338	Uncharacterized_protein_|KCNA5|scaffold_708|ENSFM00290000065519|8690|10366|1|8690|10366	potassium_voltage-gated_channel,_shaker-related_subfamily,_member_5_|KCNA5|Un_random|ENSFM00290000065519|23053284|23054981|1|23053284|23054981	Uncharacterized_protein_|CABZ01083827.1|4|ENSFM00290000065519|59850835|59852472|-1|59850835|59852472	potassium_voltage-gated_channel_shaker-related_subfamily_member_5_|KCNA5|GeneScaffold_116|ENSFM00290000065519|64912|66693|-1|64912|66693	potassium_voltage-gated_channel_shaker-related_subfamily_member_5_|KCNA5|12|ENSFM00290000065519|5153085|5155949|1|5153085|5155949	potassium_voltage-gated_channel_shaker-related_subfamily_member_5_|Kcna5|6|ENSFM00290000065519|126532553|126698192|-1|126532553|126698192
CUFF_40645_m.194873	7.40993	3.50949	7.14e-32	1.07e-30	0.102434	0.320053
CUFF_36907_m.324385	7.40789	3.00486	1.51e-34	2.61e-33	0.135871	0.368607
comp80096_c0_m.193222	7.39951	3.91234	4.98e-36	9.2e-35	0.136892	0.36999
CUFF_31020_m.143700	7.39756	5.22193	7.96e-63	7.19e-61	0.130992	0.361928	cyclin_B1_interacting_protein_1,_E3_ubiquitin_protein_ligase_|CCNB1IP1|JH556845.1|ENSFM00250000008540|12865|13755|-1|12865|13755	Uncharacterized_protein_|CCNB1IP1|18|ENSFM00250000008540|17808612|17809249|-1|17808612|17809249	*	cyclin_B1_interacting_protein_1_E3_ubiquitin_protein_ligase_|CCNB1IP1|groupVII|ENSFM00250000008540|3057216|3058542|1|3057216|3058542	*	cyclin_B1_interacting_protein_1,_E3_ubiquitin_protein_ligase_|CCNB1IP1|20|ENSFM00250000008540|1425759|1426515|-1|1425759|1426515	*	cyclin_B1_interacting_protein_1_E3_ubiquitin_protein_ligase_|CCNB1IP1|GeneScaffold_3949|ENSFM00250000008540|41700|45227|1|41700|45227	cyclin_B1_interacting_protein_1_E3_ubiquitin_protein_ligase_|CCNB1IP1|14|ENSFM00250000008540|20779527|20801471|-1|20779530|20801457	cyclin_B1_interacting_protein_1_|Ccnb1ip1|14|ENSFM00250000008540|50789249|50795728|-1|50789249|50795728
CUFF_30149_m.138271	7.39594	7.77856	3.68e-56	1.96e-54	0.0987598	0.314261	coiled-coil_domain_containing_151_|CCDC151|JH556676.1|ENSFM00250000007223|2578125|2588425|-1|2578125|2588425	*	coiled-coil_domain_containing_151_|CCDC151_(1_of_2)|GL831639.1|ENSFM00250000007223|192489|214512|-1|192489|214512	coiled-coil_domain_containing_151_|CCDC151|groupIX|ENSFM00250000007223|15476587|15482215|1|15476587|15482215	Uncharacterized_protein_|CCDC151|scaffold_62|ENSFM00250000007223|279922|283475|1|279922|283475	*	coiled-coil_domain_containing_151_|ccdc151|6|ENSFM00250000007223|9531450|9545819|1|9531450|9545819	coiled-coil_domain_containing_151_|CCDC151|GeneScaffold_3939|ENSFM00250000007223|366|11820|1|366|11820	coiled-coil_domain_containing_151_|CCDC151|19|ENSFM00250000007223|11531272|11546603|-1|11531272|11545925	coiled-coil_domain_containing_151_|Ccdc151|9|ENSFM00250000007223|21989871|22002634|-1|21989871|22002634
CUFF_758_m.4977	7.39146	6.7658	1.05e-54	5.04e-53	0.631655	0.794767	WD_repeat_domain_66_|WDR66|JH556662.1|ENSFM00250000005605|6392273|6400898|1|6392273|6400898	Uncharacterized_protein_|WDR66|9|ENSFM00250000005605|11436334|11443028|1|11436334|11443028	Uncharacterized_protein_|WDR66|GL831238.1|ENSFM00250000005605|275749|285737|1|275749|285737	WD_repeat_domain_66_|WDR66|groupXIII|ENSFM00250000005605|8188211|8193374|1|8188211|8193374	Uncharacterized_protein_|WDR66|scaffold_50|ENSFM00250000005605|85845|92035|1|85845|92035	WD_repeat_domain_66_|WDR66|12|ENSFM00250000005605|7034124|7038905|-1|7034124|7038905	WD_repeat_domain_66_|wdr66|5|ENSFM00250000005605|43392948|43411245|1|43392948|43405836	WD_repeat_domain_66_|WDR66|GeneScaffold_3797|ENSFM00250000005605|64259|134031|1|64259|134031	WD_repeat_domain_66_|WDR66|12|ENSFM00250000005605|122355768|122441833|1|122355768|122441833	WD_repeat_domain_66_|Wdr66|5|ENSFM00250000005605|123252102|123327484|1|123252102|123327484
CUFF_52097_m.245209	7.39005	4.75214	2.23e-46	6.78e-45	0.100914	0.317669	||JH557014.1|ENSFM00480000262744|437169|439529|1|437169|439529	Uncharacterized_protein_||10|ENSFM00480000262744|22769819|22771090|-1|22769819|22771090	Uncharacterized_protein_||AERX01075328.2|ENSFM00480000262744|114|1274|-1|114|1274	||groupIV|ENSFM00480000262744|16291664|16292815|1|16291664|16292815	*	*	Uncharacterized_protein_|CR407701.1|14|ENSFM00480000262744|8418142|8419521|1|8418142|8419521	||GeneScaffold_4069|ENSFM00480000262744|104247|105374|1|104247|105374	*	*
CUFF_23360_m.112026	7.38898	1.55758	5.55e-22	4.56e-21	0.178923	0.422993	*	*	*	*	*	*	*	*	*	*
CUFF_5805_m.259012	7.38061	5.12858	7.4e-57	4.2e-55	0.177587	0.42141	||JH556702.1|ENSFM00250000001580|66720|71125|-1|66720|71125	Uncharacterized_protein_||5|ENSFM00250000001580|531708|537774|-1|531708|537774	||GL831146.1|ENSFM00250000001580|1095909|1100058|-1|1095909|1100058	||scaffold_27|ENSFM00250000001580|3038713|3040832|1|3038713|3040832	Uncharacterized_protein_||scaffold_87|ENSFM00250000001580|247805|251536|1|249198|250958	||11|ENSFM00250000001580|6734858|6736414|-1|6734858|6736414	cyclin_D3_|ccnd3|22|ENSFM00250000001580|512886|522929|-1|512886|522917	||GeneScaffold_168|ENSFM00250000001580|1370038|1371627|1|1370038|1371627	*	*
CUFF_7782_m.266659	7.37827	1.6631	1.72e-22	1.46e-21	0.118381	0.344065	*	*	*	*	*	*	*	*	*	*
comp62337_c0_m.54529	7.37762	6.33564	2.89e-53	1.26e-51	0.126488	0.355651	*	*	*	*	*	*	*	*	metallothionein-like_5_testis-specific_(tesmin)_|MTL5|11|ENSFM00500000270747|68474908|68519032|-1|68474908|68519032	metallothionein-like_5_testis-specific_(tesmin)_|Mtl5|19|ENSFM00500000270747|3388857|3407823|1|3388857|3407823
comp85334_c0_m.250710	7.37608	5.77582	4.23e-55	2.06e-53	0.158004	0.397497
CUFF_47639_m.51880	7.37342	8.62606	8.34e-52	3.29e-50	0.207974	0.456041	Rab_interacting_lysosomal_protein_|RILP|JH556718.1|ENSFM00500000311874|896299|906535|-1|896299|906535	Uncharacterized_protein_|RILP|13|ENSFM00500000311874|16391956|16401342|1|16391956|16401342	*	Rab_interacting_lysosomal_protein_|RILP|groupI|ENSFM00500000311874|7548475|7555673|1|7548475|7555673	Uncharacterized_protein_|RILP|scaffold_9|ENSFM00500000311874|2448460|2452968|1|2448478|2452965	Rab_interacting_lysosomal_protein_|RILP|10|ENSFM00500000311874|10566094|10569266|-1|10566094|10569266	Rab_interacting_lysosomal_protein_|RILP|15|ENSFM00500000311874|27572989|27596084|-1|27572989|27596084	Rab_interacting_lysosomal_protein_|RILP|GeneScaffold_1627|ENSFM00500000311874|58153|65961|1|58153|65961	*	*
CUFF_45621_m.215355	7.36921	2.1927	6.69e-20	4.79e-19	0.156766	0.395937
CUFF_12422_m.85714	7.36639	9.65807	9.79e-47	3.04e-45	0.140655	0.375041	*	*	*	*	*	*	*	*	*	*
comp67262_c0_m.71894	7.36396	7.22056	6.69e-57	3.83e-55	0.143829	0.379248
CUFF_31018_m.143741	7.36306	2.43999	1.56e-31	2.28e-30	0.112317	0.335137
CUFF_43799_m.208756	7.3624	6.27336	2.76e-50	1.02e-48	0.101968	0.319324	microtubule-associated_protein,_RP/EB_family,_member_3_|MAPRE3_(2_of_2)|JH557630.1|ENSFM00250000000867|38356|43152|1|38356|43152	Uncharacterized_protein_|MAPRE3|24|ENSFM00250000000867|18177702|18187388|1|18177732|18187388	microtubule-associated_protein,_RP/EB_family,_member_3_|MAPRE3_(2_of_2)|GL831178.1|ENSFM00250000000867|75669|80656|-1|75669|80656	microtubule-associated_protein_RP/EB_family_member_3_|MAPRE3_(2_of_2)|groupXVIII|ENSFM00250000000867|5850895|5858810|-1|5852085|5858775	*	*	*	microtubule-associated_protein_RP/EB_family_member_3_|MAPRE3_(2_of_2)|GeneScaffold_1427|ENSFM00250000000867|17859|22056|-1|17859|22056	*	*
CUFF_51819_m.243789	7.35268	2.96943	5.61e-29	7.14e-28	0.243971	0.493934
CUFF_1126_m.8097	7.34317	5.06045	2.56e-43	6.62e-42	0.171904	0.414613	early_growth_response_3_|EGR3|JH556886.1|ENSFM00700001390193|160894|169275|-1|160894|169275	early_growth_response_3_|OLA.27109|9|ENSFM00700001390193|16729943|16733650|1|16729943|16733650	Uncharacterized_protein_|EGR3|GL831253.1|ENSFM00700001390193|627830|631692|-1|627830|631692	early_growth_response_3_|EGR3|groupXIII|ENSFM00700001390193|11980729|11985643|1|11980729|11985643	Uncharacterized_protein_|EGR3|scaffold_637|ENSFM00700001390193|41647|45268|1|41647|45268	early_growth_response_3_|EGR3|12|ENSFM00700001390193|723391|727082|-1|723391|727082	early_growth_response_3_|EGR3|8|ENSFM00700001390193|52992686|52998956|1|52992686|52998956	early_growth_response_3_|EGR3|GeneScaffold_2102|ENSFM00700001390193|160040|163894|1|160040|163894	early_growth_response_3_|EGR3|8|ENSFM00700001390193|22545172|22550815|-1|22545172|22550815	early_growth_response_3_|Egr3|14|ENSFM00700001390193|70077445|70080157|1|70077445|70080157
comp79774_c1_m.186731	7.3324	4.52226	1.84e-48	6.2e-47	0.136008	0.368793	*	*	*	*	*	Uncharacterized_protein_||Un_random|ENSFM00710001441807|17114651|17133284|-1|17114651|17133284	Uncharacterized_protein_|BX950859.1|11|ENSFM00710001441807|27369934|27400547|1|27369934|27400547	*	*	*
comp82526_c1_m.245131	7.32969	3.86091	1.96e-42	4.84e-41	0.161914	0.402385
comp81187_c0_m.215190	7.32919	4.61078	1.71e-50	6.42e-49	0.0953592	0.308803	*	*	*	*	*	*	*	*	*	*
CUFF_20589_m.328621	7.32349	1.62366	2.72e-23	2.42e-22	0.159238	0.399046	*	*	Uncharacterized_protein_||GL831214.1|ENSFM00400000131728|2707405|2753020|1|2707405|2711513	*	*	matrix_metallopeptidase_1_(interstitial_collagenase)_|MMP1|2|ENSFM00400000131728|3759438|3762015|-1|3759438|3762015	*	*	*	*
CUFF_30869_m.142541	7.31175	4.3902	4.06e-45	1.14e-43	0.165904	0.407313	galactose-3-O-sulfotransferase_3_|GAL3ST3|JH557044.1|ENSFM00600000921201|28303|57400|-1|28303|57400	Uncharacterized_protein_|GAL3ST3|18|ENSFM00600000921201|19313451|19316853|-1|19313451|19316853	Uncharacterized_protein_|GAL3ST3|GL831189.1|ENSFM00600000921201|3467089|3506920|-1|3467089|3506920	galactose-3-O-sulfotransferase_3_|GAL3ST3|groupVII|ENSFM00600000921201|2346844|2363295|1|2346844|2363295	Uncharacterized_protein_|GAL3ST3|scaffold_330|ENSFM00600000921201|108657|113803|-1|110884|112767	galactose-3-O-sulfotransferase_3_|GAL3ST3|Un_random|ENSFM00600000921201|1402579|1404123|-1|1402579|1404123	Uncharacterized_protein_|CABZ01088238.1|7|ENSFM00600000921201|8066739|8070091|1|8066739|8070091	galactose-3-O-sulfotransferase_3_|GAL3ST3|GeneScaffold_3995|ENSFM00600000921201|88592|100164|1|88592|100164	galactose-3-O-sulfotransferase_3_|GAL3ST3|11|ENSFM00600000921201|65809423|65816651|-1|65809423|65816651	galactose-3-O-sulfotransferase_3_|Gal3st3|19|ENSFM00600000921201|5298331|5308738|1|5298331|5308738
CUFF_14406_m.289899	7.31163	7.11331	1.19e-57	7.34e-56	0.126324	0.355421	chromosome_7_open_reading_frame_63_|C7orf63|JH556745.1|ENSFM00250000004955|334802|345738|1|334802|345738	Uncharacterized_protein_|C7ORF63|11|ENSFM00250000004955|16731531|16738677|-1|16731531|16738677	Uncharacterized_protein_|C7ORF63|GL831186.1|ENSFM00250000004955|3762243|3776163|1|3762243|3776163	chromosome_7_open_reading_frame_63_|C7orf63|groupX|ENSFM00250000004955|1612368|1619817|-1|1612368|1619817	Uncharacterized_protein_|C7ORF63|scaffold_2192|ENSFM00250000004955|935|7529|-1|2659|7529	chromosome_7_open_reading_frame_63_|C7orf63|21|ENSFM00250000004955|561218|566096|-1|561218|566096	*	chromosome_7_open_reading_frame_63_|C7orf63|GeneScaffold_4591|ENSFM00250000004955|165686|181000|-1|165686|181000	chromosome_7_open_reading_frame_63_|C7orf63|7|ENSFM00250000004955|89874488|89940377|1|89874488|89940377	RIKEN_cDNA_A330021E22_gene_|A330021E22Rik|5|ENSFM00250000004955|5579278|5664239|-1|5579278|5664239
CUFF_51558_m.242731	7.29991	8.17277	1.24e-56	6.87e-55	0.0969562	0.311378	*	*	*	*	*	*	*	*	*	*
CUFF_46733_m.221930	7.29547	5.62753	7.64e-29	9.64e-28	0.483771	0.695537	neuronal_tyrosine-phosphorylated_phosphoinositide-3-kinase_adaptor_1_|NYAP1|JH556746.1|ENSFM00250000007087|252|32967|1|252|32967	*	*	*	*	*	*	*	*	*
CUFF_16629_m.93841	7.28279	3.82638	1.94e-32	3.01e-31	0.139351	0.373297	*	*	*	*	*	*	*	*	*	*
CUFF_35337_m.166250	7.27413	2.43074	9.51e-30	1.27e-28	0.119973	0.346372	t-SNARE_domain_containing_1_|TSNARE1|JH557052.1|ENSFM00260000052226|173579|226297|1|173579|226297	*	Uncharacterized_protein_|TSNARE1|GL831177.1|ENSFM00260000052226|564479|740032|1|564479|740032	t-SNARE_domain_containing_1_|TSNARE1|groupXX|ENSFM00260000052226|19167782|19281861|-1|19167782|19281861	Uncharacterized_protein_|TSNARE1|scaffold_245|ENSFM00260000052226|187541|219825|1|187541|219825	*	*	t-SNARE_domain_containing_1_|TSNARE1|GeneScaffold_1342|ENSFM00260000052226|49439|93709|-1|49439|93709	t-SNARE_domain_containing_1_|TSNARE1|8|ENSFM00260000052226|143293441|143484601|-1|143293442|143484543	*
CUFF_16237_m.296955	7.27188	5.38793	1.32e-53	5.92e-52	0.17295	0.415873
CUFF_49437_m.234405	7.261	7.6503	3.2e-58	2.05e-56	0.165448	0.406753	*	transmembrane_protein_184B_|TMEM184B_(1_of_2)|19|ENSFM00500000270427|816048|822219|1|816075|822219	*	transmembrane_protein_184B_|TMEM184B_(1_of_2)|groupV|ENSFM00500000270427|5619682|5624540|-1|5619682|5624540	transmembrane_protein_184B_|TMEM184B_(1_of_2)|scaffold_3|ENSFM00500000270427|2830458|2834059|-1|2830458|2834035	transmembrane_protein_184B_|TMEM184B_(2_of_3)|2|ENSFM00500000270427|5627774|5630549|1|5627774|5630549	*	transmembrane_protein_184B_|TMEM184B_(1_of_2)|GeneScaffold_1991|ENSFM00500000270427|36038|43648|-1|36038|43648	*	*
CUFF_11542_m.280338	7.25531	5.49216	2.03e-52	8.2e-51	0.139575	0.373597
CUFF_44157_m.325669	7.25389	3.8838	1.71e-39	3.75e-38	0.100675	0.317293
CUFF_37337_m.34591	7.25055	6.72667	1.19e-49	4.25e-48	0.150497	0.38794	*	*	*	*	*	*	*	*	*	*
CUFF_33437_m.33257	7.24768	2.36212	8.32e-29	1.05e-27	0.298315	0.546182	*	*	*	*	*	*	*	*	*	*
CUFF_49560_m.235131	7.24271	4.29644	1.2e-47	3.88e-46	0.148611	0.385501	chromosome_16_open_reading_frame_93_|C16orf93|JH556751.1|ENSFM00500000369032|385933|388411|-1|385933|388411	*	*	chromosome_16_open_reading_frame_93_|C16orf93|groupV|ENSFM00500000369032|10827206|10836666|-1|10827206|10836666	*	chromosome_16_open_reading_frame_93_|C16orf93|2|ENSFM00500000369032|7014956|7017301|-1|7014956|7017301	*	chromosome_16_open_reading_frame_93_|C16orf93|GeneScaffold_1680|ENSFM00500000369032|108910|112860|-1|108910|112860	*	predicted_gene_166_|Gm166|7|ENSFM00250000019830|127582384|127588595|-1|127582384|127588595
comp82675_c0_m.247969	7.24125	4.76407	7.09e-54	3.23e-52	0.183069	0.427866	*	*	*	*	*	*	*	*	*	*
comp20964_c0_m.10100	7.24099	2.47996	2.42e-24	2.29e-23	0.0902976	0.300496	*	*	*	*	*	*	*	*	*	*
comp74881_c0_m.119123	7.23578	7.97118	4.73e-57	2.74e-55	0.170283	0.412654	tescalcin_|TESC_(2_of_2)|JH556956.1|ENSFM00250000006459|130601|137967|-1|130601|137967	tescalcin_|TESC_(2_of_2)|12|ENSFM00250000006459|13212538|13217495|1|13212538|13217495	tescalcin_|TESC_(1_of_2)|GL831275.1|ENSFM00250000006459|1077793|1081170|-1|1077793|1081170	*	tescalcin_|TESC_(2_of_2)|scaffold_84|ENSFM00250000006459|354099|356331|-1|354530|356002	tescalcin_|TESC_(1_of_2)|4|ENSFM00250000006459|2003047|2005276|-1|2003047|2005276	tescalcin_b_|tescb|5|ENSFM00250000006459|33779405|33786144|1|33779405|33786144	*	tescalcin_|TESC|12|ENSFM00250000006459|117476728|117537284|-1|117476730|117537251	tescalcin_|Tesc|5|ENSFM00250000006459|118027743|118061878|1|118027743|118061878
comp82029_c1_m.233794	7.2298	5.81247	1.74e-60	1.32e-58	0.216284	0.465064
comp33576_c0_m.15793	7.22621	7.284	8.11e-51	3.09e-49	0.150994	0.38858	proenkephalin_|PENK|JH556912.1|ENSFM00500000353322|535541|555193|1|535541|555193	*	Uncharacterized_protein_|PENK|GL831354.1|ENSFM00500000353322|273944|278322|-1|273944|278322	proenkephalin_|PENK|groupIII|ENSFM00500000353322|5563926|5567787|1|5563926|5567787	Uncharacterized_protein_|PENK|scaffold_74|ENSFM00500000353322|708434|711332|1|708573|711332	proenkephalin_|PENK|Un_random|ENSFM00500000353322|22603691|22606474|1|22603691|22606474	proenkephalin_a_|penka|2|ENSFM00250000002448|11299996|11304124|-1|11299996|11304124	*	proenkephalin_|PENK|8|ENSFM00250000002448|57349233|57359293|-1|57353513|57358589	preproenkephalin_|Penk|4|ENSFM00250000002448|4133531|4138819|-1|4133531|4138477
comp79969_c5_m.190768	7.21715	4.90012	3.17e-41	7.46e-40	0.14823	0.385007	*	Uncharacterized_protein_||ultracontig72|ENSFM00250000000925|3062746|3120742|1|3062746|3120742	Uncharacterized_protein_||GL831206.1|ENSFM00250000000925|647419|699936|-1|647419|699936	||groupXIX|ENSFM00250000000925|10488401|10510480|1|10488401|10510480	Uncharacterized_protein_||scaffold_198|ENSFM00250000000925|61326|73125|-1|61326|73125	Uncharacterized_protein_||13|ENSFM00250000000925|11863609|11871801|1|11863609|11871801	Uncharacterized_protein_|BX323796.1|25|ENSFM00250000000925|18671410|18728734|-1|18671410|18728734	||GeneScaffold_1813|ENSFM00250000000925|48081|74697|1|48081|74697	*	*
comp80635_c4_m.203661	7.20328	10.0123	8.93e-24	8.22e-23	0.109609	0.331073	dynein,_axonemal,_heavy_chain_8_|DNAH8|JH556665.1|ENSFM00710001441583|1625758|1668279|1|1625758|1668279	*	Uncharacterized_protein_|DNAH8|GL831198.1|ENSFM00710001441583|2845552|2878414|1|2845552|2878414	dynein_axonemal_heavy_chain_8_|DNAH8|groupXVII|ENSFM00710001441583|8584724|8615636|-1|8584724|8615636	*	*	*	*	dynein_axonemal_heavy_chain_8_|DNAH8|6|ENSFM00710001441583|38683117|38998301|1|38690622|38998295	dynein_axonemal_heavy_chain_8_|Dnahc8|17|ENSFM00710001441583|30624354|30875264|1|30624354|30875264
CUFF_27117_m.125947	7.20221	5.97253	8.48e-56	4.36e-54	0.125892	0.354813	aquaporin_7_|AQP7|JH556682.1|ENSFM00250000001065|961951|968521|1|961951|968521	Uncharacterized_protein_|AQP7|5|ENSFM00250000001065|16382812|16388416|1|16382812|16388416	Uncharacterized_protein_|AQP7|GL831146.1|ENSFM00250000001065|7469032|7473640|-1|7469032|7473640	aquaporin_7_|AQP7|groupXVII|ENSFM00250000001065|8419146|8423775|-1|8419146|8423775	Uncharacterized_protein_|AQP7|scaffold_116|ENSFM00250000001065|384102|386888|1|384890|386888	aquaporin_7_|AQP7|11|ENSFM00250000001065|1616999|1618925|-1|1616999|1618925	aquaporin_7_|aqp7|21|ENSFM00250000001065|10434512|10445602|1|10434514|10445602	aquaporin_7_|AQP7|GeneScaffold_1681|ENSFM00250000001065|69914|73047|-1|69914|73047	aquaporin_7_|AQP7|9|ENSFM00250000001065|33384765|33402643|-1|33384948|33402517	aquaporin_7_|Aqp7|4|ENSFM00250000001065|41033074|41048139|-1|41033074|41048139
CUFF_51111_m.240189	7.19739	2.80422	1.08e-29	1.43e-28	0.111217	0.333492	tubulin_tyrosine_ligase-like_family,_member_9_|TTLL9|JH556901.1|ENSFM00570000851073|716412|721302|-1|716412|721302	Uncharacterized_protein_|TTLL9|7|ENSFM00570000851073|9143418|9147343|-1|9143418|9147343	*	*	*	*	*	*	*	*
CUFF_34513_m.161420	7.19491	6.02033	1.19e-42	2.97e-41	0.164099	0.405092
CUFF_26025_m.319423	7.19384	4.0113	3.33e-36	6.21e-35	0.148226	0.385001	*	transmembrane_protein_100_|TMEM100_(2_of_2)|8|ENSFM00670001263032|11173651|11174037|-1|11173651|11174037	*	*	transmembrane_protein_100_|TMEM100_(4_of_4)|scaffold_115|ENSFM00670001263032|265219|265608|1|265219|265608	*	*	*	*	*
comp62605_c0_m.55462	7.19289	10.3433	2.03e-51	7.85e-50	0.177764	0.421621
comp77129_c1_m.142719	7.19256	2.79689	2.48e-30	3.41e-29	0.178797	0.422844	*	*	*	*	*	*	*	*	*	*
comp78229_c0_m.159374	7.18809	6.25505	1.5e-48	5.07e-47	0.192693	0.438968	monoglyceride_lipase_|MGLL|JH557579.1|ENSFM00250000006453|34260|64905|-1|34260|64905	Uncharacterized_protein_|MGLL|7|ENSFM00250000006453|6745948|6776220|1|6745948|6776220	Uncharacterized_protein_|MGLL|GL831166.1|ENSFM00250000006453|575581|606072|1|575581|606072	monoglyceride_lipase_|MGLL|groupXII|ENSFM00250000006453|7098597|7111787|1|7098597|7111787	monoglyceride_lipase_|MGLL|scaffold_54|ENSFM00250000006453|323740|331415|-1|323740|331415	monoglyceride_lipase_|MGLL|9|ENSFM00250000006453|768573|780417|1|768573|780417	monoglyceride_lipase_|mgll|8|ENSFM00250000006453|27145503|27179444|1|27145503|27179444	monoglyceride_lipase_|MGLL|GeneScaffold_1272|ENSFM00250000006453|6029|26339|1|6029|26339	monoglyceride_lipase_|MGLL|3|ENSFM00250000006453|127407909|127542051|-1|127407911|127541701	monoglyceride_lipase_|Mgll|6|ENSFM00250000006453|88724412|88828360|1|88724494|88825919
CUFF_13850_m.87051	7.18787	8.30897	3.89e-50	1.43e-48	0.123931	0.352038	*	Uncharacterized_protein_|CCDC108|21|ENSFM00360000109952|31174270|31181686|-1|31174270|31181686	Uncharacterized_protein_|CCDC108|GL831155.1|ENSFM00360000109952|1234349|1243878|1|1234349|1243878	*	*	coiled-coil_domain_containing_108_|CCDC108|2|ENSFM00360000109952|17598943|17606754|1|17598943|17606754	coiled-coil_domain_containing_108_|CCDC108|9|ENSFM00360000109952|7774230|7814695|1|7774958|7814695	*	coiled-coil_domain_containing_108_|CCDC108|2|ENSFM00360000109952|219867568|219906249|-1|219867568|219906245	coiled-coil_domain_containing_108_|Ccdc108|1|ENSFM00360000109952|74902071|74935599|-1|74902071|74935599
CUFF_52296_m.246628	7.18634	2.38926	2.57e-23	2.29e-22	0.184715	0.429785
CUFF_9043_m.270737	7.18634	2.28933	4.64e-27	5.22e-26	0.0971635	0.311711
CUFF_40439_m.193361	7.17958	4.83843	6.99e-44	1.85e-42	0.159525	0.399406	*	*	*	*	*	*	*	*	*	*
comp75407_c2_m.123685	7.17936	2.22714	1.16e-29	1.53e-28	0.506491	0.711682	transmembrane_protein_86B_|TMEM86B|JH556840.1|ENSFM00500000287691|222087|225231|1|222087|225231	Uncharacterized_protein_|TMEM86B|8|ENSFM00500000287691|14989397|14991844|1|14989397|14991844	Uncharacterized_protein_|TMEM86B|GL831278.1|ENSFM00500000287691|122185|126885|1|122185|126885	transmembrane_protein_86B_|TMEM86B|groupXI|ENSFM00500000287691|12591975|12593838|1|12591975|12593838	*	transmembrane_protein_86B_|TMEM86B|Un_random|ENSFM00500000287691|7778828|7779791|-1|7778828|7779791	transmembrane_protein_86B_|tmem86b|3|ENSFM00500000287691|16382464|16390299|1|16382464|16390294	transmembrane_protein_86B_|TMEM86B|GeneScaffold_2463|ENSFM00500000287691|189427|191597|1|189427|191597	*	*
CUFF_16745_m.94656	7.17665	5.1172	3.75e-53	1.62e-51	0.155917	0.394863
CUFF_13729_m.86453	7.17401	3.97074	1.44e-44	3.94e-43	0.163335	0.404147
CUFF_13090_m.285375	7.16945	8.93893	1.8e-48	6.06e-47	0.119504	0.345693	hyaluronoglucosaminidase_3_|HYAL3|JH556705.1|ENSFM00250000000550|1183701|1187657|-1|1183701|1187657	*	*	*	Uncharacterized_protein_|HYAL3|scaffold_54|ENSFM00250000000550|285987|288718|-1|285987|288718	hyaluronoglucosaminidase_3_|HYAL3|Un_random|ENSFM00250000000550|74486452|74488254|-1|74486452|74488254	hyaluronoglucosaminidase_3_|hyal3|8|ENSFM00250000000550|27226092|27234248|1|27229708|27233984	*	hyaluronoglucosaminidase_3_|HYAL3|3|ENSFM00250000000550|50330262|50336899|-1|50330262|50336899,hyaluronoglucosaminidase_3_|HYAL3|HG325_PATCH|ENSFM00250000000550|50330263|50336900|-1|50330263|50336900	hyaluronoglucosaminidase_3_|Hyal3|9|ENSFM00250000000550|107580818|107587359|1|107581296|107587359
CUFF_27121_m.125965	7.1664	4.82832	2.78e-43	7.15e-42	0.128182	0.358026	family_with_sequence_similarity_219,_member_A_|FAM219A_(1_of_2)|JH556682.1|ENSFM00250000007224|1440995|1458055|-1|1440995|1458055	family_with_sequence_similarity_219_member_A_|FAM219A_(1_of_2)|5|ENSFM00250000007224|16990191|17003834|-1|16990191|17003748	family_with_sequence_similarity_219,_member_A_|FAM219A_(1_of_2)|GL831146.1|ENSFM00250000007224|7038534|7046954|1|7038534|7046954	family_with_sequence_similarity_219_member_A_|FAM219A_(1_of_2)|groupXVII|ENSFM00250000007224|8101612|8108737|1|8101617|8108737	Uncharacterized_protein_|FAM219A|scaffold_116|ENSFM00250000007224|644410|649407|-1|644410|649407	family_with_sequence_similarity_219,_member_A_|FAM219A_(2_of_2)|11|ENSFM00250000007224|1360149|1364542|1|1360149|1364542	family_with_sequence_similarity_219,_member_A_|fam219a|21|ENSFM00250000007224|11294783|11324832|-1|11294783|11324832	family_with_sequence_similarity_219_member_A_|FAM219A_(1_of_2)|GeneScaffold_1936|ENSFM00250000007224|965995|974358|1|965995|974358	*	*
CUFF_8543_m.75680	7.16529	2.25449	2e-27	2.3e-26	0.137912	0.371365	||JH556956.1|ENSFM00540000721542|103965|105773|1|103965|105773	Uncharacterized_protein_|OLA.21243|12|ENSFM00540000721542|13237928|13238990|-1|13237928|13238990	Uncharacterized_protein_||GL831275.1|ENSFM00540000721542|1057316|1061428|1|1057316|1061428	||groupXIV|ENSFM00540000721542|6508337|6510005|-1|6508337|6510005	*	*	Uncharacterized_protein_|BX649391.1|5|ENSFM00540000721542|17620290|17625607|-1|17620290|17625607	||GeneScaffold_3569|ENSFM00540000721542|6190|7101|-1|6190|7101	*	*
CUFF_44781_m.48000	7.16208	8.39575	1.24e-49	4.39e-48	0.109617	0.331084	*	centrosomal_protein_55kDa_|CEP55_(2_of_2)|15|ENSFM00500000330036|21285605|21289523|1|21285605|21289523	centrosomal_protein_55kDa_|CEP55_(2_of_2)|GL831242.1|ENSFM00500000330036|1279902|1286809|-1|1280695|1285389	*	*	*	*	*	*	*
comp82132_c2_m.236155	7.15987	4.42635	1.01e-37	2.02e-36	0.139154	0.373033
comp74517_c0_m.115909	7.15801	1.38052	7.47e-21	5.68e-20	0.150382	0.387791	*	*	*	*	*	*	*	*	*	*
comp77997_c1_m.155662	7.15801	1.61199	4.15e-20	3.01e-19	0.155651	0.394527	*	*	*	*	*	*	*	*	*	*
comp82526_c1_m.245129	7.15317	3.66282	3.99e-34	6.73e-33	0.114999	0.339115
CUFF_32098_m.150291	7.14881	7.7397	8.25e-56	4.25e-54	0.101626	0.318788	||JH557351.1|ENSFM00670001263605|42078|45158|1|42078|45158	*	Uncharacterized_protein_||GL831221.1|ENSFM00670001263605|110813|115365|1|110813|115365	*	*	*	si:dkey-117m1.3_|si:dkey-117m1.3|1|ENSFM00540000739788|40487641|40495354|-1|40488011|40495091	*	*	*
CUFF_5798_m.259000	7.14688	3.22414	3.76e-32	5.71e-31	0.172398	0.415208
comp70576_c0_m.88612	7.1466	6.19308	3.28e-52	1.32e-50	0.155452	0.394274	coiled-coil_domain_containing_148_|CCDC148|JH556797.1|ENSFM00250000005676|447374|479440|-1|447374|479440	Uncharacterized_protein_|CCDC148|21|ENSFM00250000005676|22728062|22746767|-1|22728062|22746767	Uncharacterized_protein_|CCDC148|GL831187.1|ENSFM00250000005676|2741160|2766157|1|2741160|2766157	coiled-coil_domain_containing_148_|CCDC148|groupXVI|ENSFM00250000005676|11150518|11168601|1|11150518|11168601	*	coiled-coil_domain_containing_148_|CCDC148|2|ENSFM00250000005676|14487285|14501215|1|14487285|14501215	*	coiled-coil_domain_containing_148_|CCDC148|GeneScaffold_2045|ENSFM00250000005676|23864|51332|1|23864|51332	coiled-coil_domain_containing_148_|CCDC148|2|ENSFM00250000005676|159027593|159313265|-1|159028056|159237472	coiled-coil_domain_containing_148_|Ccdc148|2|ENSFM00250000005676|58821697|59160683|-1|58821697|59160683
CUFF_4614_m.65364	7.14543	1.37463	3.92e-22	3.25e-21	0.118076	0.343622	*	*	*	*	*	*	*	*	*	*
CUFF_2561_m.61041	7.14322	8.4269	1.16e-54	5.52e-53	0.123756	0.35179
CUFF_14354_m.289614	7.14253	4.10298	1.24e-48	4.21e-47	0.115069	0.339218	doublesex_and_mab-3_related_transcription_factor_1_|DMRT1|JH557037.1|ENSFM00670001235555|189286|220589|1|189286|220589	Uncharacterized_protein_|DMRT1|scaffold1535|ENSFM00670001235555|24472|26791|1|24477|26582	doublesex_and_mab-3_related_transcription_factor_1_|DMRT1|GL831164.1|ENSFM00670001235555|4436691|4473916|-1|4436691|4473916	doublesex-_and_mab-3-related_transcription_factor_1_|dmrt1|groupXIII|ENSFM00670001235555|19251513|19268686|-1|19251513|19268686	doublesex_and_mab-3_related_transcription_factor_1_|TRU.3528|scaffold_4|ENSFM00670001235555|1955623|1968118|-1|1955623|1968118	doublesex_and_mab-3_related_transcription_factor_1_|DMRT1|12|ENSFM00670001235555|3962606|3974310|-1|3962606|3974298	doublesex_and_mab-3_related_transcription_factor_1_|dmrt1|5|ENSFM00670001235555|46563399|46609926|1|46563399|46609922	doublesex_and_mab-3_related_transcription_factor_1_|DMRT1|GeneScaffold_3001|ENSFM00670001235555|502107|515614|-1|502107|515614	doublesex_and_mab-3_related_transcription_factor_1_|DMRT1|9|ENSFM00670001235555|841690|969090|1|841690|969090	doublesex_and_mab-3_related_transcription_factor_1_|Dmrt1|19|ENSFM00670001235555|25505618|25604329|1|25505618|25604329
CUFF_641_m.4100	7.14227	5.15294	1.05e-40	2.41e-39	0.180791	0.425195	mitogen-activated_protein_kinase_4_|MAPK4|JH556662.1|ENSFM00710001441673|2046169|2059438|1|2046169|2059438	Uncharacterized_protein_|MAPK4|9|ENSFM00710001441673|8907773|8917943|-1|8907773|8917943	Uncharacterized_protein_|MAPK4|GL831176.1|ENSFM00710001441673|2382521|2395128|1|2382521|2395128	mitogen-activated_protein_kinase_4_|MAPK4|groupXIII|ENSFM00710001441673|6495513|6503900|-1|6495513|6503900	Uncharacterized_protein_|MAPK4|scaffold_11|ENSFM00710001441673|1217758|1224284|1|1217761|1223743	mitogen-activated_protein_kinase_4_|MAPK4|12|ENSFM00710001441673|8182341|8188931|1|8182341|8188931	mitogen-activated_protein_kinase_4_|mapk4|8|ENSFM00710001441673|30590279|30612509|1|30590422|30612509	mitogen-activated_protein_kinase_4_|MAPK4|GeneScaffold_1288|ENSFM00710001441673|2643155|2652248|-1|2643155|2652248	mitogen-activated_protein_kinase_4_|MAPK4|HSCHR18_1_CTG1_1|ENSFM00710001441673|48093680|48265426|1|48093680|48265426,mitogen-activated_protein_kinase_4_|MAPK4|18|ENSFM00710001441673|48086448|48258194|1|48086448|48258194	mitogen-activated_protein_kinase_4_|Mapk4|18|ENSFM00710001441673|73928486|74065359|-1|73928486|74064929
comp78308_c3_m.160733	7.12138	6.90861	1.57e-52	6.45e-51	0.160252	0.400315
comp82217_c0_m.238131	7.11978	3.06763	1.12e-32	1.75e-31	0.121783	0.348974
CUFF_35620_m.167692	7.11853	7.55828	2.4e-46	7.24e-45	0.212449	0.460922	*	*	*	*	*	*	*	*	*	*
comp92421_c0_m.252188	7.11555	5.95162	1.41e-50	5.33e-49	0.311684	0.558287	||JH556851.1|ENSFM00500000271616|107491|108710|1|107491|108710	Uncharacterized_protein_||6|ENSFM00500000271616|6633258|6634981|1|6633258|6634981	Uncharacterized_protein_||GL831160.1|ENSFM00500000271616|3864451|3865722|-1|3864451|3865722	||groupXIX|ENSFM00500000271616|5063430|5064581|1|5063430|5064581	Uncharacterized_protein_||scaffold_2|ENSFM00500000271616|2814061|2816193|1|2814907|2816193	Uncharacterized_protein_||13|ENSFM00500000271616|9463475|9464768|1|9463475|9464768	Uncharacterized_protein_|BX957297.1|7|ENSFM00500000271616|40077021|40079454|-1|40077021|40079454	||GeneScaffold_885|ENSFM00500000271616|269632|271409|1|269632|271409	*	*
comp58661_c0_m.45879	7.11274	7.30472	2.48e-50	9.19e-49	0.133273	0.365065
comp67549_c0_m.73525	7.10999	9.46182	1.63e-54	7.71e-53	0.13666	0.369676	interferon_stimulated_exonuclease_gene_20kDa-like_2_|ISG20L2|JH556709.1|ENSFM00500000270590|38243|43235|1|38243|43235	*	Uncharacterized_protein_|ISG20L2|GL831341.1|ENSFM00500000270590|919322|922129|1|919522|922129	*	Uncharacterized_protein_|ISG20L2|scaffold_290|ENSFM00500000270590|174950|175804|-1|174950|175804	interferon_stimulated_exonuclease_gene_20kDa-like_2_|ISG20L2|Un_random|ENSFM00500000270590|34438890|34440061|1|34438890|34440061	interferon_stimulated_exonuclease_gene_20-like_2_|isg20l2|16|ENSFM00500000270590|31590554|31636265|-1|31590778|31636265,interferon_stimulated_exonuclease_gene_20-like_2_|isg20l2|16|ENSFM00500000270590|31631150|31636277|-1|31631150|31636277	*	interferon_stimulated_exonuclease_gene_20kDa-like_2_|ISG20L2|1|ENSFM00500000270590|156691683|156698591|-1|156691683|156698227	interferon_stimulated_exonuclease_gene_20-like_2_|Isg20l2|3|ENSFM00500000270590|87930314|87940686|1|87930314|87940686
comp73120_c1_m.105125	7.10406	3.25341	7.12e-32	1.07e-30	0.135222	0.367725	stress-associated_endoplasmic_reticulum_protein_family_member_2_|SERP2|JH556860.1|ENSFM00500000282908|360182|363467|-1|360182|363467	*	*	stress-associated_endoplasmic_reticulum_protein_family_member_2_|SERP2|groupXVI|ENSFM00500000282908|13745431|13747811|-1|13745431|13747811	Uncharacterized_protein_|SERP2|scaffold_492|ENSFM00500000480391|61485|63138|-1|61485|63138	stress-associated_endoplasmic_reticulum_protein_family_member_2_|SERP2_(1_of_2)|2|ENSFM00500000491018|16679786|16681071|-1|16679786|16681071	stress-associated_endoplasmic_reticulum_protein_family_member_2_|serp2|9|ENSFM00500000282908|19334531|19339462|1|19334531|19339462	*	stress-associated_endoplasmic_reticulum_protein_family_member_2_|SERP2|13|ENSFM00670001257959|44947801|44971850|1|44948018|44971846	stress-associated_endoplasmic_reticulum_protein_family_member_2_|Serp2|14|ENSFM00500000282908|76532814|76556687|-1|76532814|76556687
comp82526_c1_m.245128	7.10333	6.74278	2.06e-59	1.44e-57	0.132239	0.363647	*	*	Uncharacterized_protein_||AERX01076886.2|ENSFM00680001304661|21|1177|-1|21|1177	*	*	*	*	*	*	*
CUFF_45461_m.214720	7.10207	4.29724	3.44e-38	7.05e-37	0.105136	0.324247	centriole,_cilia_and_spindle-associated_protein_|CCSAP_(2_of_2)|JH557025.1|ENSFM00600000930125|28647|31027|1|28647|31027	*	*	*	centriole,_cilia_and_spindle-associated_protein_|CCSAP_(2_of_2)|scaffold_327|ENSFM00600000930125|50233|51655|1|50233|51655	*	centriole,_cilia_and_spindle-associated_protein_|CCSAP_(2_of_2)|1|ENSFM00500000431481|54521738|54532906|1|54521738|54532906	*	*	*
comp60535_c0_m.50985	7.09758	2.71688	2.13e-35	3.79e-34	0.116289	0.341011	*	*	*	*	*	*	*	*	*	*
comp82707_c0_m.248340	7.09533	8.11334	3.79e-39	8.17e-38	0.184578	0.429625	*	*	*	*	*	*	*	*	*	*
CUFF_48985_m.231794	7.09352	6.46745	1.61e-36	3.06e-35	0.105591	0.324948	bestrophin_4_|BEST4|JH557788.1|ENSFM00250000000736|42839|49202|-1|42839|49202	*	*	*	*	*	*	*	*	*
CUFF_4643_m.65568	7.09285	2.25451	2.68e-28	3.26e-27	0.128811	0.358903
CUFF_758_m.4980	7.09285	2.25178	6.56e-28	7.79e-27	0.182543	0.42725
CUFF_44_m.189	7.08713	3.92025	6.37e-46	1.88e-44	0.12642	0.355556
comp71654_c0_m.95369	7.08591	5.32522	2.29e-46	6.91e-45	0.130669	0.361482
CUFF_20683_m.306369	7.08444	8.13959	6.85e-52	2.74e-50	0.111122	0.33335
CUFF_10226_m.78125	7.08062	4.32635	2.37e-38	4.9e-37	0.184129	0.429103
CUFF_20695_m.306396	7.08037	8.82544	1.39e-46	4.25e-45	0.177225	0.420981	*	*	*	*	*	*	*	*	*	*
CUFF_1674_m.12618	7.07792	2.22235	1.02e-27	1.2e-26	0.111769	0.334318	ankyrin_repeat_and_SOCS_box_containing_14_|ASB14_(2_of_2)|JH557966.1|ENSFM00260000050535|6754|11633|1|6754|11633	*	*	ankyrin_repeat_and_SOCS_box_containing_14_|ASB14_(2_of_2)|groupXII|ENSFM00260000050535|344733|348314|1|344733|348314	*	ankyrin_repeat_and_SOCS_box_containing_14_|ASB14_(1_of_2)|9|ENSFM00260000050535|6035830|6038226|1|6035830|6038226	ankyrin_repeat_and_SOCS_box_containing_14_|asb14|23|ENSFM00260000050535|19778933|19792080|-1|19778933|19789118	ankyrin_repeat_and_SOCS_box_containing_14_|ASB14_(2_of_2)|GeneScaffold_1610|ENSFM00260000050535|165382|169282|1|165382|169282	ankyrin_repeat_and_SOCS_box_containing_14_|ASB14|3|ENSFM00260000050535|57302375|57326710|-1|57302379|57326710	ankyrin_repeat_and_SOCS_box-containing_14_|Asb14|14|ENSFM00260000050535|26894557|26915258|1|26894557|26915257
comp66683_c4_m.69388	7.07151	2.74996	2.75e-34	4.68e-33	0.128486	0.358449
CUFF_6749_m.71276	7.07066	7.86074	6.93e-53	2.97e-51	0.120524	0.347166	cAMP-regulated_phosphoprotein,_21kDa_|ARPP21|JH556677.1|ENSFM00600000921181|991334|1004862|-1|991334|1004862	Uncharacterized_protein_|ARPP21|11|ENSFM00600000921181|21614939|21621471|-1|21614939|21621471	Uncharacterized_protein_|ARPP21|GL831161.1|ENSFM00600000921181|1265737|1271884|-1|1265737|1271884	cAMP-regulated_phosphoprotein_21kDa_|ARPP21|groupX|ENSFM00600000921181|8098839|8102813|1|8098839|8102813	Uncharacterized_protein_|ARPP21|scaffold_45|ENSFM00600000921181|1005885|1010077|-1|1005885|1010077	cAMP-regulated_phosphoprotein,_21kDa_|ARPP21|21|ENSFM00600000921181|1236740|1241246|-1|1237799|1241246	cyclic_AMP-regulated_phosphoprotein,_21_|arpp21|19|ENSFM00600000921181|44489208|44520022|1|44489208|44520021	cAMP-regulated_phosphoprotein_21kDa_|ARPP21|GeneScaffold_1083|ENSFM00600000921181|147377|161446|1|147377|161446	*	*
comp79026_c0_m.172774	7.0692	3.30802	3.78e-35	6.67e-34	0.172484	0.415311
CUFF_31220_m.145168	7.06756	1.4756	1.27e-19	8.88e-19	0.16737	0.409108	*	*	*	*	*	*	*	*	*	*
comp76151_c1_m.130921	7.06624	2.71409	4.06e-28	4.88e-27	0.149375	0.386491
comp82713_c0_m.248389	7.06416	6.55289	7.34e-52	2.93e-50	0.219482	0.468489
CUFF_18319_m.99770	7.06378	5.9656	1.17e-52	4.88e-51	0.107341	0.32763	*	*	*	*	*	*	*	*	*	*
CUFF_17524_m.299840	7.06304	5.56465	5.16e-50	1.88e-48	0.209061	0.457231
CUFF_18853_m.304574	7.05436	4.34008	1.09e-38	2.28e-37	0.129278	0.359552	*	*	*	*	*	*	*	*	*	*
comp81720_c2_m.226514	7.04053	4.72226	1.09e-46	3.36e-45	0.16909	0.411206	*	*	*	*	*	*	*	*	*	*
CUFF_15424_m.91276	7.03752	4.46182	8.32e-49	2.87e-47	0.176498	0.420117
CUFF_19191_m.18613	7.03216	2.13492	1.49e-27	1.73e-26	0.255454	0.505425	*	*	*	*	*	*	*	*	*	*
comp82706_c1_m.248330	7.03087	6.11811	3.65e-54	1.69e-52	0.119866	0.346217
comp77943_c0_m.154681	7.02526	7.24764	3.31e-37	6.51e-36	0.169819	0.412091
CUFF_35709_m.168248	7.01521	4.72463	2.65e-49	9.34e-48	0.191296	0.437373	WD_repeat_domain_63_|WDR63|JH556792.1|ENSFM00250000006155|450320|466347|1|450320|466347	Uncharacterized_protein_|WDR63|4|ENSFM00250000006155|18504726|18517957|-1|18504726|18517957	Uncharacterized_protein_|WDR63|GL831248.1|ENSFM00250000006155|1603101|1624191|-1|1603101|1624191	WD_repeat_domain_63_|WDR63|groupVIII|ENSFM00250000006155|6966044|6979032|1|6966044|6979032	Uncharacterized_protein_|WDR63|scaffold_55|ENSFM00250000006155|408114|419543|1|408114|419456	*	WD_repeat_domain_63_|WDR63|23|ENSFM00250000006155|44996474|45021498|1|44996474|45021498	WD_repeat_domain_63_|WDR63|GeneScaffold_3032|ENSFM00250000006155|174|88525|1|174|88525	WD_repeat_domain_63_|WDR63|1|ENSFM00250000006155|85464830|85598821|1|85528004|85598820	WD_repeat_domain_63_|Wdr63|3|ENSFM00250000006155|146040526|146108130|-1|146040526|146108130
CUFF_29661_m.135356	7.01321	1.1981	3.29e-21	2.56e-20	0.228889	0.478423
comp80309_c2_m.197271	7.01043	6.07335	1.81e-49	6.38e-48	0.289647	0.538188	*	*	*	*	Uncharacterized_protein_|TTBK1|scaffold_102|ENSFM00670001235358|861730|883655|1|861730|883655	*	tau_tubulin_kinase_1_|TTBK1_(1_of_2)|11|ENSFM00670001235358|31547781|31598352|1|31547781|31598352	tau_tubulin_kinase_1_|TTBK1|GeneScaffold_4051|ENSFM00670001235358|33511|53368|1|33511|53368	*	*
CUFF_32642_m.153671	7.00175	3.01534	3.96e-33	6.37e-32	0.107265	0.327514	*	Uncharacterized_protein_||14|ENSFM00250000006419|9159764|9161685|1|9159764|9161685	||GL831384.1|ENSFM00250000006419|352277|356541|1|352277|356541	*	Uncharacterized_protein_||scaffold_242|ENSFM00250000006419|50423|52122|1|50423|52122	*	Uncharacterized_protein_|CU929119.1|11|ENSFM00250000006419|6492761|6495395|-1|6492761|6495395	*	*	*
CUFF_16465_m.92830	7.00083	2.05144	4.05e-25	4.03e-24	0.112433	0.335311
CUFF_23730_m.315204	7.00011	6.13415	3.02e-46	9.03e-45	0.274875	0.524285	*	*	*	*	Uncharacterized_protein_|CCDC11|scaffold_590|ENSFM00250000009927|57922|62711|-1|57922|62711	*	*	*	*	*
CUFF_27117_m.125949	6.9992	3.67907	4.51e-34	7.6e-33	0.120821	0.347592
CUFF_39659_m.187881	6.99719	3.85201	2.65e-38	5.45e-37	0.175502	0.418929	*	*	*	*	*	*	*	*	*	*
comp58991_c0_m.47251	6.9959	2.6308	3.78e-24	3.55e-23	0.102252	0.319769
CUFF_35665_m.167730	6.99445	10.1414	9.31e-50	3.33e-48	0.334472	0.578336	*	*	*	*	*	*	ankyrin_repeat_domain_30B_|ANKRD30B|25|ENSFM00570000851034|3581527|3655709|1|3584230|3655088	*	*	*
CUFF_47652_m.51968	6.99291	6.97271	1.82e-50	6.83e-49	0.153079	0.391253	dynein,_axonemal,_assembly_factor_1_|DNAAF1|JH556753.1|ENSFM00250000005550|449718|451497|-1|449718|451497	Uncharacterized_protein_|DNAAF1|13|ENSFM00250000005550|22454098|22454895|1|22454098|22454895	Uncharacterized_protein_|DNAAF1|GL831147.1|ENSFM00250000005550|6495429|6497089|-1|6495432|6497089	*	*	*	dynein,_axonemal,_assembly_factor_1_|dnaaf1|7|ENSFM00250000005550|30348583|30353739|1|30348583|30353739	dynein_axonemal_assembly_factor_1_|DNAAF1|GeneScaffold_2692|ENSFM00250000005550|241985|243870|-1|241985|243870	dynein_axonemal_assembly_factor_1_|DNAAF1|16|ENSFM00250000005550|84178865|84212373|1|84178922|84211524	*
comp80117_c0_m.193644	6.99034	2.61989	1.15e-29	1.52e-28	0.26656	0.516294
CUFF_46003_m.325952	6.98895	6.40538	8.47e-44	2.24e-42	0.134976	0.367391
CUFF_31237_m.145264	6.98884	6.37653	2.15e-60	1.62e-58	0.140629	0.375005	||JH556831.1|ENSFM00250000000785|443505|453031|-1|443505|453031	*	Beta-galactosidase_||GL831477.1|ENSFM00250000000785|148891|161298|-1|148891|161298	||groupVII|ENSFM00250000000785|13266860|13275179|-1|13266860|13275179	Beta-galactosidase_||scaffold_536|ENSFM00250000000785|31134|37227|-1|31134|36494	*	*	||GeneScaffold_4340|ENSFM00250000000785|186569|195367|-1|186569|195367	*	*
CUFF_6564_m.69714	6.98713	6.93668	9.87e-53	4.17e-51	0.130619	0.361413	*	*	*	*	*	*	*	*	*	*
CUFF_29996_m.137136	6.97927	7.09258	2.02e-57	1.21e-55	0.118401	0.344094	coiled-coil_domain_containing_40_|CCDC40|JH556748.1|ENSFM00250000005069|905944|917543|1|905944|917543	Uncharacterized_protein_|CCDC40|1|ENSFM00250000005069|4418489|4429284|-1|4418489|4429284	*	*	*	*	coiled-coil_domain_containing_40_|ccdc40|6|ENSFM00250000005069|19617982|19659252|-1|19618359|19658907	coiled-coil_domain_containing_40_|CCDC40|GeneScaffold_3375|ENSFM00250000005069|75266|91162|-1|75266|91162	*	*
comp80668_c0_m.204425	6.97687	2.00439	3.24e-24	3.06e-23	0.401493	0.633635
CUFF_15973_m.295390	6.9734	4.0645	1.06e-41	2.53e-40	0.153013	0.391169	*	*	*	*	*	*	*	*	*	*
CUFF_5887_m.259631	6.97187	7.12882	2.72e-56	1.48e-54	0.0959431	0.309747	*	*	*	*	*	*	*	*	*	*
comp75367_c1_m.123268	6.9679	2.70727	4.77e-28	5.72e-27	0.0998881	0.316051	*	*	Uncharacterized_protein_||GL831453.1|ENSFM00560000819067|13453|16450|-1|13453|16450,Uncharacterized_protein_||GL831965.1|ENSFM00560000819067|16754|28644|1|16754|28644	*	Uncharacterized_protein_||scaffold_372|ENSFM00500000290192|12670|22221|1|13877|22221	*	*	*	*	*
CUFF_38783_m.182258	6.9626	4.85516	5.87e-50	2.12e-48	0.0992944	0.31511	FERM_and_PDZ_domain_containing_4_|FRMPD4_(1_of_2)|JH556696.1|ENSFM00250000001492|1173651|1192215|-1|1173651|1192215	*	FERM_and_PDZ_domain_containing_4_|FRMPD4_(1_of_2)|GL831311.1|ENSFM00250000001492|1123296|1149154|-1|1123296|1149154	FERM_and_PDZ_domain_containing_4_|FRMPD4_(1_of_2)|groupXVI|ENSFM00250000001492|8929582|8950765|-1|8929582|8950765	FERM_and_PDZ_domain_containing_4_|FRMPD4_(1_of_2)|scaffold_103|ENSFM00290000065531|419142|446072|1|419142|435515	*	toll-like_receptor_7_|tlr7|9|ENSFM00250000001492|56096420|56133921|1|56096420|56133921	FERM_and_PDZ_domain_containing_4_|FRMPD4_(1_of_2)|GeneScaffold_918|ENSFM00250000001492|75134|108980|-1|75134|108980	FERM_and_PDZ_domain_containing_4_|FRMPD4|X|ENSFM00250000001492|12156585|12742642|1|12156585|12742642	FERM_and_PDZ_domain_containing_4_|Frmpd4|X|ENSFM00250000001492|167471309|168577231|-1|167471309|168123330
CUFF_45628_m.215358	6.95915	5.84111	4.25e-35	7.48e-34	0.901847	0.949656
CUFF_26222_m.120992	6.95152	4.91778	1.47e-49	5.21e-48	0.204578	0.452303	||JH556666.1|ENSFM00670001275361|4404482|4410897|1|4404482|4410897	*	*	*	*	*	*	*	*	*
CUFF_42603_m.202425	6.94808	7.32432	1.13e-52	4.76e-51	0.764263	0.874221	chromosome_11_open_reading_frame_65_|C11orf65_(2_of_2)|JH556760.1|ENSFM00250000011695|719022|723102|1|719022|723102	*	Uncharacterized_protein_|C11ORF65|GL831564.1|ENSFM00250000011695|43693|47395|-1|43693|47395	chromosome_11_open_reading_frame_65_|C11orf65|groupXXI|ENSFM00250000011695|3021384|3022927|1|3021384|3022927	*	*	chromosome_11_open_reading_frame_65_|C11orf65|24|ENSFM00250000011695|24584136|24590265|-1|24584136|24590265	chromosome_11_open_reading_frame_65_|C11orf65|contig197073|ENSFM00250000011695|218|1952|-1|218|1952	chromosome_11_open_reading_frame_65_|C11orf65|11|ENSFM00250000011695|108179246|108338258|-1|108253727|108338258	RIKEN_cDNA_4930550C14_gene_|4930550C14Rik|9|ENSFM00250000011695|53405286|53432803|1|53405286|53432803
CUFF_3254_m.248622	6.94511	2.68061	1.84e-32	2.85e-31	0.112572	0.335517	*	*	*	*	*	*	*	*	*	*
comp80556_c3_m.202063	6.94457	5.65118	7.09e-54	3.23e-52	0.218395	0.467327	*	*	*	*	*	*	*	*	*	*
comp83673_c0_m.249776	6.9411	7.2079	1.47e-47	4.73e-46	0.127325	0.356827	c-myc_binding_protein_|MYCBP_(1_of_3)|JH556745.1|ENSFM00690001366539|368917|372324|-1|368917|372324	*	Uncharacterized_protein_|MYCBP|GL831441.1|ENSFM00670001274958|588281|591325|1|588281|591325	*	Uncharacterized_protein_|MYCBP|scaffold_45|ENSFM00500000453529|133725|133964|1|133725|133964	c-myc_binding_protein_|MYCBP|21|ENSFM00500000468803|538284|540014|1|538284|540014	c-myc_binding_protein_|mycbp|17|ENSFM00670001247791|53950901|53952316|-1|53950901|53952316	c-myc_binding_protein_|MYCBP|GeneScaffold_2729|ENSFM00650001144927|16946|17286|-1|16946|17286	c-myc_binding_protein_|MYCBP|1|ENSFM00670001236614|39328636|39347289|-1|39328636|39339777	c-myc_binding_protein_|Mycbp|4|ENSFM00670001236614|123904832|123912269|1|123904914|123911076
CUFF_18151_m.98438	6.93065	6.34992	1.28e-52	5.32e-51	0.174828	0.418124	dynein,_light_chain,_Tctex-type_1_|DYNLT1|JH556741.1|ENSFM00670001235911|799549|800992|1|799549|800992	*	*	*	*	dynein,_light_chain,_Tctex-type_1_|DYNLT1|14|ENSFM00670001235911|3480508|3481561|1|3480508|3481561	dynein,_light_chain,_Tctex-type_1_|dynlt1|4|ENSFM00670001235911|96710|100717|-1|97418|100706	dynein_light_chain_Tctex-type_1_|DYNLT1|GeneScaffold_4036|ENSFM00670001235911|129292|132467|1|129292|132467	*	dynein_light_chain_Tctex-type_1F_|Dynlt1f|17|ENSFM00670001235911|6648941|6655939|-1|6648941|6655939
comp81506_c1_m.221953	6.92797	10.344	1.77e-51	6.86e-50	0.128373	0.358291
comp82647_c0_m.247516	6.92778	2.58861	7.93e-32	1.18e-30	0.109429	0.3308
CUFF_23384_m.112038	6.92774	1.9748	1.01e-26	1.11e-25	0.102284	0.319819
comp82296_c13_m.240032	6.92764	1.19767	6.52e-20	4.68e-19	0.131545	0.362691
comp67818_c1_m.74945	6.91877	7.20609	8.8e-48	2.87e-46	0.341219	0.58414	||JH557468.1|ENSFM00250000006002|53236|60561|1|53236|60561	*	||GL831150.1|ENSFM00250000006002|2332551|2341111|-1|2332551|2341111	||groupII|ENSFM00250000006002|11746717|11749638|1|11746717|11749638	Uncharacterized_protein_||scaffold_14|ENSFM00250000006002|1645597|1648131|1|1645597|1648131	||5|ENSFM00250000006002|5179594|5182323|-1|5179594|5182323	*	*	*	*
CUFF_21210_m.104576	6.91098	2.05182	2.03e-27	2.33e-26	0.100186	0.316522	||JH556763.1|ENSFM00710001441935|23502|51383|1|23502|51383	Uncharacterized_protein_||2|ENSFM00710001441935|7292703|7306469|1|7292703|7306469	*	*	*	*	*	*	*	*
comp81223_c0_m.215861	6.90958	3.22909	2.27e-38	4.68e-37	0.131673	0.362868
comp82398_c1_m.242352	6.90919	3.85496	6.99e-37	1.35e-35	0.165954	0.407374
CUFF_46262_m.219072	6.90253	2.05086	8.22e-26	8.58e-25	0.135192	0.367685	*	*	*	*	*	*	*	*	*	*
CUFF_46621_m.220933	6.90217	6.36805	4.42e-47	1.4e-45	0.126363	0.355475	*	*	*	*	*	*	*	DnaJ_(Hsp40)_homolog_subfamily_B_member_13_|DNAJB13|GeneScaffold_4303|ENSFM00440000236855|31067|37680|-1|31067|37680	*	*
comp82145_c0_m.236419	6.897	3.52404	7.1e-35	1.24e-33	0.142624	0.377656
CUFF_5223_m.255784	6.88543	5.61221	1.02e-42	2.55e-41	0.130149	0.360762	fatty_acid_binding_protein_7,_brain_|FABP7_(2_of_3)|JH556686.1|ENSFM00670001235367|2049385|2051457|-1|2049385|2051457	*	*	*	*	*	*	*	*	*
CUFF_32179_m.150775	6.88245	2.99569	1.9e-29	2.48e-28	0.109761	0.331303	*	*	*	*	*	*	*	*	*	*
comp87718_c0_m.251409	6.8698	6.38454	7.6e-53	3.25e-51	0.127223	0.356683	*	*	*	*	*	*	*	||GeneScaffold_4075|ENSFM00650001142513|154295|160334|-1|154295|160334	*	*
comp84759_c0_m.250445	6.86954	8.31821	2.13e-50	7.94e-49	0.402838	0.634695	ankyrin_repeat_and_EF-hand_domain_containing_1_|ANKEF1|JH557122.1|ENSFM00250000006656|71846|84719|-1|71846|84719	Uncharacterized_protein_|ANKRD5|24|ENSFM00250000006656|13257393|13264659|-1|13257393|13264659	Uncharacterized_protein_|ANKRD5|GL831143.1|ENSFM00250000006656|7689763|7701874|-1|7689763|7701874	ankyrin_repeat_and_EF-hand_domain_containing_1_|ANKEF1|groupXVIII|ENSFM00250000006656|1174254|1183588|1|1175015|1183588	ankyrin_repeat_and_EF-hand_domain_containing_1_|ANKEF1_(2_of_2)|scaffold_143|ENSFM00250000006656|27723|35799|-1|27723|35799	ankyrin_repeat_and_EF-hand_domain_containing_1_|ANKEF1|14|ENSFM00250000006656|1124046|1127410|-1|1124046|1127410	ankyrin_repeat_and_EF-hand_domain_containing_1a_|ankef1a|20|ENSFM00250000006656|34895125|34910710|1|34895125|34910710	ankyrin_repeat_and_EF-hand_domain_containing_1_|ANKEF1_(1_of_2)|GeneScaffold_504|ENSFM00250000006656|12553|16409|-1|12553|16409	ankyrin_repeat_and_EF-hand_domain_containing_1_|ANKEF1|20|ENSFM00250000006656|10015689|10037410|1|10015697|10037410	ankyrin_repeat_domain_5_|Ankrd5|2|ENSFM00250000006656|136501910|136562091|1|136532212|136562091
CUFF_27892_m.321824	6.86824	6.70803	9.02e-53	3.83e-51	0.266039	0.51579	DC-STAMP_domain_containing_2_|DCST2|JH557276.1|ENSFM00250000005098|125516|133900|1|125516|133900	*	Uncharacterized_protein_|DCST2|GL831233.1|ENSFM00250000005098|892677|909002|-1|892677|909002	*	Uncharacterized_protein_|DCST2|scaffold_377|ENSFM00250000005098|104055|105905|-1|104055|105905	DC-STAMP_domain_containing_2_|DCST2|16|ENSFM00250000005098|8853121|8855007|-1|8853121|8855007	DC-STAMP_domain_containing_2_|dcst2|16|ENSFM00250000005098|30955622|30982310|1|30955622|30982310	*	DC-STAMP_domain_containing_2_|DCST2|1|ENSFM00250000005098|154990996|155006257|-1|154991009|155006236	*
comp81071_c0_m.212589	6.86237	2.45558	4.74e-28	5.69e-27	0.176922	0.420621	*	*	*	*	*	*	*	*	*	*
CUFF_12548_m.283051	6.85988	5.48032	5.69e-46	1.68e-44	0.181423	0.425938	||JH556849.1|ENSFM00250000001412|589559|643461|1|589559|643461	Uncharacterized_protein_||9|ENSFM00250000001412|32097723|32140924|-1|32097723|32140924	||GL831302.1|ENSFM00250000001412|161508|311363|-1|161508|311363	||groupXIII|ENSFM00250000001412|49489|103794|-1|49489|103794	*	*	*	*	*	*
comp76684_c10_m.137040	6.85898	5.24332	7.64e-44	2.02e-42	0.133321	0.365131
comp82034_c0_m.233887	6.85628	2.79013	1.12e-24	1.07e-23	0.146688	0.382999	*	*	*	*	*	*	*	*	*	*
CUFF_47691_m.52257	6.85224	1.03613	7.38e-20	5.27e-19	0.271319	0.520883
CUFF_48536_m.229135	6.85224	0.99492	1.83e-19	1.26e-18	0.0942997	0.307083
comp79648_c0_m.184099	6.85101	7.78695	5.19e-50	1.89e-48	0.117169	0.342299	KIAA0895_|KIAA0895|JH558447.1|ENSFM00250000003446|1882|10698|-1|1882|10698	Uncharacterized_protein_|KIAA0895|11|ENSFM00250000003446|18579003|18584530|-1|18579003|18583871	*	KIAA0895_|KIAA0895|groupX|ENSFM00250000003446|12463557|12468594|-1|12463557|12468594	Uncharacterized_protein_|KIAA0895|scaffold_274|ENSFM00250000003446|288495|294068|1|288495|293021	KIAA0895_|KIAA0895_(1_of_2)|Un_random|ENSFM00250000003446|16183127|16185612|1|16183127|16185612	si:dkey-222b8.4_|si:dkey-222b8.4|19|ENSFM00250000003446|24275979|24380673|-1|24363147|24380673	*	KIAA0895_|KIAA0895|7|ENSFM00250000003446|36363830|36429734|-1|36363830|36429734	RIKEN_cDNA_9530077C05_gene_|9530077C05Rik|9|ENSFM00250000003446|22411577|22444677|1|22411577|22444677
CUFF_16438_m.92689	6.85016	2.44797	3.25e-30	4.43e-29	0.156047	0.395027	||JH556913.1|ENSFM00400000131714|56774|59916|-1|56774|59916	*	*	||groupIII|ENSFM00400000131714|231069|233725|-1|231069|233725	*	*	*	*	*	*
comp77538_c0_m.148505	6.84991	5.24881	6.19e-35	1.09e-33	0.186416	0.431759	potassium_inwardly-rectifying_channel,_subfamily_J,_member_9_|KCNJ9|JH556671.1|ENSFM00710001441617|1202292|1208693|1|1202292|1208693	Uncharacterized_protein_|KCNJ9|17|ENSFM00710001441617|2336951|2354201|-1|2336951|2354201	Uncharacterized_protein_|KCNJ9|GL831188.1|ENSFM00710001441617|2774303|2790551|-1|2774303|2790551	potassium_inwardly-rectifying_channel_subfamily_J_member_9_|KCNJ9|groupIII|ENSFM00710001441617|15159182|15165063|-1|15159182|15165063	Uncharacterized_protein_|KCNJ9|scaffold_546|ENSFM00710001441617|11019|15177|1|11019|14651	potassium_inwardly-rectifying_channel,_subfamily_J,_member_9_|KCNJ9|Un_random|ENSFM00710001441617|19934017|19938210|1|19934017|19938210	potassium_inwardly-rectifying_channel,_subfamily_J,_member_9_|KCNJ9|2|ENSFM00710001441617|49512969|49528843|-1|49512969|49528843	potassium_inwardly-rectifying_channel_subfamily_J_member_9_|KCNJ9|GeneScaffold_3609|ENSFM00710001441617|176051|185583|-1|176051|185583	potassium_inwardly-rectifying_channel_subfamily_J_member_9_|KCNJ9|1|ENSFM00710001441617|160051360|160060353|1|160051360|160060353	potassium_inwardly-rectifying_channel_subfamily_J_member_9_|Kcnj9|1|ENSFM00710001441617|172321033|172329263|-1|172321033|172329263
comp76506_c0_m.134828	6.84751	4.4713	1.67e-37	3.32e-36	0.15221	0.390141	*	*	v-erb-a_erythroblastic_leukemia_viral_oncogene_homolog_4_(avian)_|ERBB4_(2_of_2)|GL831262.1|ENSFM00410000138465|772578|1115793|1|772578|1115793	v-erb-a_erythroblastic_leukemia_viral_oncogene_homolog_4_(avian)_|ERBB4_(2_of_2)|groupI|ENSFM00410000138465|22618498|22686322|1|22618498|22686322	v-erb-a_erythroblastic_leukemia_viral_oncogene_homolog_4_(avian)_|ERBB4_(2_of_2)|scaffold_36|ENSFM00410000138465|1576050|1652705|1|1576572|1652648	v-erb-a_erythroblastic_leukemia_viral_oncogene_homolog_4_(avian)_|ERBB4_(1_of_2)|3|ENSFM00410000138465|2235385|2279090|-1|2235385|2279090	*	*	*	*
CUFF_40961_m.196489	6.84194	1.94298	1.04e-26	1.14e-25	0.38	0.616441	*	*	*	*	*	*	*	*	*	*
CUFF_38716_m.181794	6.83784	2.48564	1.13e-31	1.68e-30	0.18831	0.433947	coiled-coil_domain_containing_173_|CCDC173|JH558218.1|ENSFM00420000140686|22563|29013|-1|22563|29013	Uncharacterized_protein_|C2ORF77|21|ENSFM00420000140686|23772013|23773991|-1|23772013|23773991	Uncharacterized_protein_|C2ORF77|GL831187.1|ENSFM00420000140686|1675775|1679834|1|1676145|1678896	coiled-coil_domain_containing_173_|CCDC173|groupXVI|ENSFM00420000140686|10427406|10429718|1|10427406|10429718	Uncharacterized_protein_|C2ORF77|scaffold_100|ENSFM00420000140686|890443|892511|1|890443|892511	*	coiled-coil_domain_containing_173_|ccdc173|9|ENSFM00420000140686|49206675|49218483|1|49206845|49218483	coiled-coil_domain_containing_173_|CCDC173|GeneScaffold_2046|ENSFM00420000140686|570226|572945|1|570226|572945	coiled-coil_domain_containing_173_|CCDC173|2|ENSFM00420000140686|170501935|170550943|-1|170501935|170550943	coiled-coil_domain_containing_173_|Ccdc173|2|ENSFM00420000140686|69758033|69789575|-1|69758033|69789575
comp18425_c0_m.9040	6.83637	7.26506	6.86e-49	2.38e-47	0.125591	0.354389	*	*	*	*	*	*	*	*	*	*
CUFF_11650_m.281027	6.83564	2.99738	2.27e-34	3.9e-33	0.18997	0.435856	aspartate_dehydrogenase_domain_containing_|ASPDH|JH556840.1|ENSFM00250000009558|217222|221243|-1|217222|221243	Uncharacterized_protein_|ASPDH|8|ENSFM00250000009558|14986197|14988557|-1|14986197|14988557	Uncharacterized_protein_|ASPDH|GL831278.1|ENSFM00250000009558|118262|121289|-1|118262|121289	aspartate_dehydrogenase_domain_containing_|ASPDH|groupXI|ENSFM00250000009558|12589142|12591085|-1|12589142|12591085	Uncharacterized_protein_|ASPDH|scaffold_112|ENSFM00250000009558|134279|135874|-1|134279|135874	aspartate_dehydrogenase_domain_containing_|ASPDH|Un_random|ENSFM00250000009558|7780887|7782354|1|7780887|7782269	aspartate_dehydrogenase_domain_containing_|aspdh|3|ENSFM00250000009558|16367298|16380904|-1|16367298|16380904	aspartate_dehydrogenase_domain_containing_|ASPDH|contig54667|ENSFM00250000009558|4|2381|-1|4|2381	aspartate_dehydrogenase_domain_containing_|ASPDH|19|ENSFM00250000009558|51014857|51017947|-1|51014861|51017142	aspartate_dehydrogenase_domain_containing_|Aspdh|7|ENSFM00250000009558|44465391|44467757|1|44465391|44467757
CUFF_29749_m.135827	6.8346	8.70563	2.6e-43	6.72e-42	0.10503	0.324083	prostaglandin_I2_(prostacyclin)_synthase_|PTGIS_(1_of_2)|JH556674.1|ENSFM00250000001362|206542|214511|-1|206542|214511	*	prostaglandin_I2_(prostacyclin)_synthase_|PTGIS_(1_of_2)|GL831197.1|ENSFM00250000001362|1506021|1512726|1|1506021|1512726	prostaglandin_I2_(prostacyclin)_synthase_|PTGIS_(2_of_2)|scaffold_27|ENSFM00250000001362|3833603|3840073|1|3833603|3839908	prostaglandin_I2_(prostacyclin)_synthase_|PTGIS_(2_of_2)|scaffold_56|ENSFM00250000001362|293176|297560|-1|293176|297560	prostaglandin_I2_(prostacyclin)_synthase_|PTGIS_(2_of_3)|11|ENSFM00250000001362|5722177|5726596|1|5722177|5726596	*	prostaglandin_I2_(prostacyclin)_synthase_|PTGIS_(2_of_2)|GeneScaffold_169|ENSFM00250000001362|401365|410407|1|401365|410407	*	*
comp82296_c13_m.240027	6.83006	3.3998	6.24e-42	1.51e-40	0.145201	0.381052	meiosis_1_associated_protein_|M1AP|JH556699.1|ENSFM00250000006190|2160997|2193518|-1|2160997|2193518	Uncharacterized_protein_|C2ORF65|18|ENSFM00250000006190|12735595|12785451|-1|12735595|12785451	Uncharacterized_protein_|C2ORF65|GL831249.1|ENSFM00250000006190|2135276|2217878|-1|2135276|2217878	meiosis_1_associated_protein_|M1AP|groupVII|ENSFM00250000006190|7888611|7907687|-1|7888611|7907687	Uncharacterized_protein_|C2ORF65|scaffold_186|ENSFM00250000006190|514522|529857|-1|514522|529857	meiosis_1_associated_protein_|M1AP|Un_random|ENSFM00250000006190|671337|684964|-1|671337|684964	meiosis_1_associated_protein_|M1AP|7|ENSFM00250000006190|65763277|65826995|-1|65763277|65826995	meiosis_1_associated_protein_|M1AP|GeneScaffold_3893|ENSFM00250000006190|599|31710|-1|599|31710	meiosis_1_associated_protein_|M1AP|2|ENSFM00250000006190|74785010|74875465|-1|74785010|74875164	DNA_segment_Chr_6_Miriam_Meisler_5_expressed_|D6Mm5e|6|ENSFM00250000006190|82946902|83030183|1|82946902|83030183
CUFF_23089_m.109975	6.82671	7.86501	9.56e-45	2.64e-43	0.158183	0.397722	radial_spoke_head_1_homolog_(Chlamydomonas)_|RSPH1|JH557017.1|ENSFM00430000230202|47432|50791|-1|47432|50791	*	Uncharacterized_protein_|RSPH1|GL831136.1|ENSFM00430000230202|1250092|1254075|-1|1250092|1254075	radial_spoke_head_1_homolog_(Chlamydomonas)_|RSPH1|scaffold_54|ENSFM00430000230202|742061|744597|-1|742061|744597	Uncharacterized_protein_|RSPH1|scaffold_355|ENSFM00430000230202|186404|189609|-1|186404|189609	radial_spoke_head_1_homolog_(Chlamydomonas)_|RSPH1_(2_of_2)|2|ENSFM00430000230202|3922361|3924715|-1|3922361|3924715	radial_spoke_head_1_homolog_(Chlamydomonas)_|RSPH1|9|ENSFM00430000230202|17127997|17289317|-1|17127997|17289317	*	radial_spoke_head_1_homolog_(Chlamydomonas)_|RSPH1|21|ENSFM00430000230202|43892596|43916464|-1|43892596|43916464	*
CUFF_25593_m.118473	6.82262	3.26401	1.71e-28	2.12e-27	0.111853	0.334444	*	*	*	*	*	*	*	*	*	*
comp70523_c0_m.88364	6.82094	1.06557	8.07e-20	5.74e-19	0.0919923	0.303302
CUFF_27647_m.128780	6.81283	3.48257	2.24e-31	3.27e-30	0.110658	0.332653
comp80238_c0_m.195829	6.81281	4.32946	4.33e-41	1.01e-39	0.48942	0.699586	*	*	Uncharacterized_protein_|KATNAL2|GL831163.1|ENSFM00710001441739|4816365|4823130|-1|4816365|4823130	*	katanin_p60_subunit_A-like_2_|KATNAL2_(1_of_2)|scaffold_3981|ENSFM00710001441739|4649|6576|1|4649|6576	*	*	*	*	*
CUFF_10454_m.79754	6.81062	6.82017	9.19e-45	2.54e-43	0.145075	0.380887	bol,_boule-like_(Drosophila)_|BOLL|JH558074.1|ENSFM00320000100173|25362|26723|-1|25362|26723	*	bol,_boule-like_(Drosophila)_|BOLL|GL831324.1|ENSFM00320000100173|858734|865052|-1|858734|865052	bol_boule-like_(Drosophila)_|BOLL|groupI|ENSFM00320000100173|22111889|22114279|1|22111889|22114279	*	*	*	*	bol_boule-like_(Drosophila)_|BOLL|2|ENSFM00320000100173|198591603|198651486|-1|198591603|198649734	bol_boule-like_(Drosophila)_|Boll|1|ENSFM00320000100173|55248658|55363469|-1|55300069|55363319
CUFF_10302_m.78733	6.81053	6.41644	2.98e-45	8.45e-44	0.119009	0.344977	chromosome_X_open_reading_frame_30_|CXorf30|JH556740.1|ENSFM00550000743190|1894902|1903829|-1|1894902|1903829	*	*	*	*	*	*	*	*	*
CUFF_18983_m.305009	6.80046	4.10482	1.85e-37	3.68e-36	0.580821	0.762116
CUFF_15600_m.293449	6.79614	4.25302	1.8e-40	4.1e-39	0.12368	0.351682
CUFF_23311_m.111597	6.79508	3.07545	5.88e-36	1.08e-34	0.154111	0.392569	*	*	*	*	*	*	*	*	*	*
CUFF_31391_m.146013	6.79176	7.15259	4.38e-47	1.38e-45	0.163965	0.404926	*	*	Uncharacterized_protein_|C1ORF65|GL831145.1|ENSFM00260000052939|3931738|3933414|1|3931738|3933414	*	*	*	chromosome_1_open_reading_frame_65_|C1orf65|13|ENSFM00260000052939|47229746|47231404|1|47229746|47231404	*	*	*
CUFF_2764_m.62460	6.78895	1.12513	5.47e-19	3.66e-18	0.12767	0.35731
comp63462_c0_m.58538	6.78028	3.40814	2.48e-31	3.61e-30	0.146891	0.383264	coiled-coil_domain_containing_24_|CCDC24|JH556703.1|ENSFM00690001368310|1082550|1092219|-1|1082550|1092219	*	Uncharacterized_protein_|CCDC24|GL831134.1|ENSFM00500000340594|1705850|1722224|-1|1705850|1722224	*	*	*	*	coiled-coil_domain_containing_24_|CCDC24|GeneScaffold_393|ENSFM00650001144477|215|1665|-1|215|1665	*	*
CUFF_12753_m.284184	6.78028	3.3742	2.92e-35	5.17e-34	0.120021	0.346441
CUFF_20838_m.306813	6.77934	5.01913	3.69e-37	7.25e-36	0.130064	0.360644
CUFF_46745_m.222126	6.77771	4.10376	1.48e-36	2.81e-35	0.11842	0.344122
CUFF_44538_m.45745	6.77555	4.49838	2.42e-45	6.92e-44	0.138937	0.372742	*	*	*	*	*	*	*	family_with_sequence_similarity_13_member_C_|FAM13C_(2_of_2)|GeneScaffold_119|ENSFM00250000001568|756548|780436|1|756548|780436	*	*
comp57831_c1_m.42993	6.77303	7.50647	1.57e-55	7.88e-54	0.165743	0.407115	*	*	*	*	*	*	*	*	*	*
CUFF_32719_m.154298	6.76962	6.23186	1.88e-36	3.54e-35	0.0907511	0.301249	clathrin_interactor_1_|CLINT1_(2_of_2)|JH556812.1|ENSFM00500000270815|1277391|1290407|-1|1277391|1290407	clathrin_interactor_1_|CLINT1_(1_of_2)|14|ENSFM00500000270815|8404221|8413630|-1|8404221|8413630	clathrin_interactor_1_|CLINT1_(1_of_2)|GL831184.1|ENSFM00500000270815|3126841|3135714|-1|3126841|3135714	clathrin_interactor_1_|CLINT1_(1_of_2)|groupVII|ENSFM00500000270815|19001195|19008154|-1|19001195|19008154	clathrin_interactor_1_|CLINT1_(1_of_2)|scaffold_71|ENSFM00500000270815|996258|1000570|-1|996258|1000570	clathrin_interactor_1_|CLINT1_(1_of_2)|7|ENSFM00500000270815|8182863|8187041|1|8182863|8187041	clathrin_interactor_1_|CLINT1_(1_of_2)|21|ENSFM00500000270815|32470757|32515785|1|32470757|32515785	clathrin_interactor_1_|CLINT1_(1_of_2)|GeneScaffold_4321|ENSFM00500000270815|72625|81125|-1|72625|81125	*	*
CUFF_43233_m.205663	6.76813	2.48296	1.59e-25	1.62e-24	0.135894	0.368638	calcium/calmodulin-dependent_protein_kinase_kinase_1,_alpha_|CAMKK1_(1_of_2)|JH557005.1|ENSFM00250000001201|456475|465946|-1|456475|465946	calcium/calmodulin-dependent_protein_kinase_kinase_1_alpha_|CAMKK1_(2_of_2)|13|ENSFM00250000001201|9206141|9218013|1|9206141|9218013	calcium/calmodulin-dependent_protein_kinase_kinase_1,_alpha_|CAMKK1_(2_of_2)|GL831141.1|ENSFM00250000001201|9220675|9235080|-1|9220675|9235080	calcium/calmodulin-dependent_protein_kinase_kinase_1_alpha_|CAMKK1_(2_of_2)|groupI|ENSFM00250000001201|12361944|12367073|-1|12361955|12367073	calcium/calmodulin-dependent_protein_kinase_kinase_1,_alpha_|CAMKK1_(1_of_2)|scaffold_271|ENSFM00250000001201|324747|328395|-1|324747|328390	calcium/calmodulin-dependent_protein_kinase_kinase_1,_alpha_|CAMKK1_(2_of_2)|16|ENSFM00250000001201|4015372|4018903|-1|4015372|4018903	calcium/calmodulin-dependent_protein_kinase_kinase_1,_alpha_|CAMKK1_(2_of_2)|15|ENSFM00250000001201|14335360|14350513|1|14335360|14350513	*	*	*
CUFF_28154_m.25343	6.76068	4.40242	8.44e-37	1.62e-35	0.264847	0.514633	zinc_finger_and_BTB_domain_containing_7A_|ZBTB7A|JH556665.1|ENSFM00500000273876|3481604|3499531|-1|3481604|3499531	*	Uncharacterized_protein_|ZBTB7A|GL831234.1|ENSFM00500000273876|1909732|1923570|1|1909732|1923570	*	Uncharacterized_protein_|ZBTB7A|scaffold_25|ENSFM00500000273876|638841|644003|1|638841|644003	*	zinc_finger_and_BTB_domain_containing_7a_|zbtb7a|22|ENSFM00500000273876|20686541|20707328|-1|20686541|20707328	*	*	*
comp70902_c0_m.90561	6.75442	5.53976	1.05e-52	4.44e-51	0.38878	0.623522
CUFF_11399_m.279479	6.7473	5.01087	4.33e-47	1.37e-45	0.125749	0.354612	otoancorin_|OTOA|JH556909.1|ENSFM00690001357846|267954|272160|-1|267954|272160	*	Uncharacterized_protein_|OTOA|GL831229.1|ENSFM00690001357846|1373616|1386229|-1|1373616|1386229	*	*	*	otoancorin_|OTOA|16|ENSFM00690001357846|24136379|24192557|-1|24136379|24192557	*	*	*
CUFF_33297_m.32278	6.74613	7.0864	1.83e-47	5.85e-46	0.18714	0.432597	casein_kinase_1,_gamma_1_|CSNK1G1|JH556842.1|ENSFM00710001441812|330428|356024|-1|330428|356024	Uncharacterized_protein_|CSNK1G1|3|ENSFM00710001441812|9116269|9145342|-1|9116269|9145342	Uncharacterized_protein_|CSNK1G1|GL831227.1|ENSFM00710001441812|836466|857794|1|836466|857794	casein_kinase_1_gamma_1_|CSNK1G1|groupII|ENSFM00710001441812|19586042|19601183|1|19586042|19601183	Uncharacterized_protein_|CSNK1G1|scaffold_1|ENSFM00710001441812|2875254|2888674|1|2875254|2888674	casein_kinase_1,_gamma_1_|CSNK1G1|5|ENSFM00710001441812|10835893|10845950|-1|10835893|10845950	casein_kinase_1,_gamma_1_|csnk1g1|7|ENSFM00710001441812|55106615|55218751|1|55106615|55218751	casein_kinase_1_gamma_1_|CSNK1G1|GeneScaffold_3547|ENSFM00710001441812|568721|589835|1|568721|589835	casein_kinase_1_gamma_1_|CSNK1G1|15|ENSFM00710001441812|64457716|64648442|-1|64457716|64648386	casein_kinase_1_gamma_1_|Csnk1g1|9|ENSFM00710001441812|65908974|66045009|1|65908986|66045009
CUFF_17524_m.299838	6.74553	7.39511	5.47e-31	7.85e-30	0.100793	0.317479	||JH557359.1|ENSFM00710001441654|27759|40485|-1|27759|40485	Uncharacterized_protein_||ultracontig140|ENSFM00710001441654|497746|543874|1|502351|543874	Uncharacterized_protein_||GL831141.1|ENSFM00710001441654|7193472|7278506|1|7264124|7276724	||groupXIV|ENSFM00710001441654|12852543|12864232|1|12852543|12864232	Uncharacterized_protein_||scaffold_228|ENSFM00710001441654|87601|94646|-1|87601|93878	Uncharacterized_protein_||4|ENSFM00710001441654|568382|574395|-1|568382|574371	ATPase,_class_I,_type_8B,_member_5b_|atp8b5b|10|ENSFM00710001441654|17087656|17119607|-1|17087656|17119607	*	*	ATPase_class_I_type_8B_member_5_|Atp8b5|4|ENSFM00710001441654|43267159|43373833|1|43267170|43373831
CUFF_35050_m.165878	6.74433	8.31443	1.65e-55	8.26e-54	0.0971472	0.311684
CUFF_47265_m.225669	6.73978	5.99246	5.56e-50	2.02e-48	0.117783	0.343195	solute_carrier_family_16,_member_13_(monocarboxylic_acid_transporter_13)_|SLC16A13|JH556784.1|ENSFM00500000269721|785368|791708|-1|785368|791708	Uncharacterized_protein_|SLC16A13|18|ENSFM00500000269721|14839661|14847263|1|14839661|14847263	Uncharacterized_protein_|SLC16A13|GL831469.1|ENSFM00500000269721|58924|70258|1|58924|70258	solute_carrier_family_16_member_13_(monocarboxylic_acid_transporter_13)_|SLC16A13|groupVII|ENSFM00500000269721|4193229|4195298|-1|4193229|4195298	Uncharacterized_protein_|SLC16A13|scaffold_63|ENSFM00500000269721|377691|381095|1|377691|381095	solute_carrier_family_16,_member_13_(monocarboxylic_acid_transporter_13)_|SLC16A13|20|ENSFM00500000269721|683492|685181|1|683492|685181	solute_carrier_family_16,_member_13_(monocarboxylic_acid_transporter_13)_|SLC16A13|7|ENSFM00500000269721|21199624|21213578|1|21199624|21213578	solute_carrier_family_16_member_13_(monocarboxylic_acid_transporter_13)_|SLC16A13|GeneScaffold_3997|ENSFM00500000269721|15|3079|-1|15|3079	solute_carrier_family_16_member_13_(monocarboxylic_acid_transporter_13)_|SLC16A13|17|ENSFM00500000269721|6939394|6943440|1|6939394|6943440	solute_carrier_family_16_(monocarboxylic_acid_transporters)_member_13_|Slc16a13|11|ENSFM00500000269721|70216789|70220994|-1|70216789|70220994
CUFF_31142_m.144564	6.73771	9.51924	2.42e-44	6.58e-43	0.127653	0.357286	||JH557012.1|ENSFM00570000851045|473191|502625|1|473191|502625	*	*	*	*	*	*	*	*	*
CUFF_1598_m.12089	6.73524	4.00156	6.43e-37	1.24e-35	0.129741	0.360195	*	*	*	*	*	*	*	*	*	*
CUFF_10857_m.276366	6.73512	5.34306	7.13e-48	2.34e-46	0.275288	0.524679	*	*	*	*	*	*	*	*	*	*
CUFF_31979_m.149735	6.73387	5.55894	9.7e-53	4.1e-51	0.18801	0.433601	||JH556861.1|ENSFM00410000138458|336843|346017|-1|336843|346017	Uncharacterized_protein_|GNAO1|3|ENSFM00410000138458|20450012|20454520|1|20450012|20454520	Uncharacterized_protein_||GL831150.1|ENSFM00410000138458|2469400|2491706|-1|2469400|2491706	||groupII|ENSFM00410000138458|11641947|11646959|1|11641947|11646959	Uncharacterized_protein_|GNAO|scaffold_14|ENSFM00410000138458|1560711|1564751|1|1560711|1564751	guanine_nucleotide_binding_protein_(G_protein),_alpha_activating_activity_polypeptide_O_|GNAO1|5|ENSFM00410000138458|5250973|5254819|-1|5250973|5254819	*	||GeneScaffold_3322|ENSFM00410000138458|186484|195966|1|186484|195966	*	*
CUFF_49259_m.233602	6.73317	4.50689	1.67e-35	2.98e-34	0.234304	0.484049	*	*	*	*	*	*	*	*	*	*
CUFF_6782_m.71583	6.72696	2.72353	1.83e-30	2.53e-29	0.424239	0.651337
CUFF_30138_m.138180	6.72488	4.46239	4.71e-38	9.62e-37	0.112748	0.335779	pannexin_1_|PANX1_(1_of_3)|JH556676.1|ENSFM00570000851190|2402333|2407169|-1|2402333|2407169	pannexin_1_|PANX1_(1_of_2)|1|ENSFM00570000851190|33404241|33407773|-1|33404241|33407566	pannexin_1_|PANX1_(1_of_2)|GL831274.1|ENSFM00570000851190|1349388|1385235|-1|1349388|1385235	pannexin_1_|PANX1_(1_of_2)|groupIX|ENSFM00570000851190|15595690|15599376|1|15595690|15599376	pannexin_1_|PANX1_(1_of_2)|scaffold_62|ENSFM00570000851190|375179|377889|1|375179|377886	pannexin_1_|PANX1_(3_of_3)|Un_random|ENSFM00570000851190|85722015|85724500|-1|85722015|85724500	pannexin_1b_|panx1b|5|ENSFM00570000851190|39441094|39449968|1|39441094|39449968,pannexin_1a_|panx1a|15|ENSFM00570000851190|2466960|2481000|1|2466960|2481000	pannexin_1_|PANX1_(1_of_2)|GeneScaffold_3945|ENSFM00570000851190|128839|133359|1|128839|133359	pannexin_1_|PANX1|11|ENSFM00570000851190|93862094|93915138|1|93862094|93915138	pannexin_1_|Panx1|9|ENSFM00570000851190|15005161|15045478|-1|15005161|15045478
CUFF_2364_m.59873	6.72182	2.7423	5.87e-27	6.56e-26	0.0996102	0.315611	chromosome_9_open_reading_frame_172_|C9orf172_(1_of_2)|JH556951.1|ENSFM00500000276193|114663|117932|1|114663|117932	chromosome_9_open_reading_frame_172_|C9orf172_(1_of_2)|12|ENSFM00500000276193|24368423|24371701|-1|24368423|24371701	chromosome_9_open_reading_frame_172_|C9orf172_(1_of_2)|GL831139.1|ENSFM00500000276193|7407581|7410859|-1|7407581|7410859	chromosome_9_open_reading_frame_172_|C9orf172_(1_of_2)|groupXIV|ENSFM00500000276193|13944811|13948083|-1|13944811|13948083	chromosome_9_open_reading_frame_172_|C9orf172_(1_of_2)|scaffold_106|ENSFM00500000276193|257779|261033|-1|257779|261033	chromosome_9_open_reading_frame_172_|C9orf172_(2_of_2)|Un_random|ENSFM00500000276193|33196057|33199311|1|33196057|33199311	chromosome_9_open_reading_frame_172_|C5H9orf172_(1_of_2)|5|ENSFM00500000276193|5493505|5496804|-1|5493505|5496804	chromosome_9_open_reading_frame_172_|C9orf172_(1_of_2)|GeneScaffold_3716|ENSFM00500000276193|29851|33114|-1|29851|33114	chromosome_9_open_reading_frame_172_|C9orf172|9|ENSFM00500000276193|139738867|139741797|1|139738867|139741797	predicted_gene_996_|Gm996|2|ENSFM00500000276193|25575416|25580099|-1|25575416|25580099
CUFF_257_m.1705	6.72165	3.64171	6e-34	1.01e-32	0.147852	0.384515
comp68304_c0_m.77157	6.7196	4.18773	3.6e-40	8.11e-39	0.139824	0.373931
CUFF_8698_m.77156	6.71727	4.11723	3.44e-39	7.41e-38	0.116573	0.341429	*	*	*	family_with_sequence_similarity_78_member_A_|FAM78A_(2_of_2)|scaffold_917|ENSFM00250000004685|171|1177|-1|171|1177	*	*	*	*	*	*
CUFF_16745_m.94654	6.71523	5.19298	2.13e-55	1.06e-53	0.102568	0.320262	*	*	Uncharacterized_protein_|TCTEX1D1|GL831264.1|ENSFM00500000272946|354806|355969|-1|354806|355969	Tctex1_domain_containing_1_|TCTEX1D1|groupIII|ENSFM00500000272946|9588129|9589138|-1|9588129|9589138	Uncharacterized_protein_|TCTEX1D1|scaffold_166|ENSFM00500000272946|545751|546762|-1|545751|546762	Tctex1_domain_containing_1_|TCTEX1D1|15|ENSFM00500000272946|3539828|3540650|-1|3539828|3540650	Tctex1_domain_containing_1_|tctex1d1|2|ENSFM00500000272946|14241524|14305449|-1|14241524|14305449	Tctex1_domain_containing_1_|TCTEX1D1|GeneScaffold_3080|ENSFM00500000272946|87042|89273|-1|87042|89273	Tctex1_domain_containing_1_|TCTEX1D1|1|ENSFM00500000272946|67218142|67244470|1|67218143|67244470	Tctex1_domain_containing_1_|Tctex1d1|4|ENSFM00500000272946|102986379|103005594|1|102986379|103004574
CUFF_43691_m.208412	6.71522	2.26802	2.35e-29	3.05e-28	0.10087	0.317601	||JH558986.1|ENSFM00690001367614|2496|5684|1|2496|5684	*	*	*	*	*	*	*	*	*
comp82624_c0_m.247128	6.71386	7.73212	4.62e-49	1.61e-47	0.0995057	0.315445
comp82022_c0_m.233640	6.70755	3.34076	1.73e-30	2.4e-29	0.120536	0.347182	*	*	*	*	*	*	*	*	*	*
comp62410_c0_m.54769	6.70515	7.64596	9.46e-37	1.81e-35	0.320748	0.566347	*	*	Uncharacterized_protein_|C17ORF105|GL831237.1|ENSFM00670001274196|1911478|1914241|1|1911478|1914241	*	*	*	*	*	*	*
comp59946_c0_m.49606	6.70283	1.77302	6.42e-24	5.94e-23	0.39075	0.6251
CUFF_37570_m.36125	6.70069	2.99441	7.4e-27	8.24e-26	0.101377	0.318398	ELOVL_fatty_acid_elongase_4_|ELOVL4_(1_of_2)|AGAJ01047746.1|ENSFM00500000269750|21|8964|1|21|8964	*	ELOVL_fatty_acid_elongase_4_|ELOVL4_(1_of_2)|GL831158.1|ENSFM00500000269750|3145785|3148939|1|3145785|3148939	ELOVL_fatty_acid_elongase_4_|ELOVL4_(1_of_2)|groupXX|ENSFM00500000269750|5602022|5606254|-1|5602495|5605184	ELOVL_fatty_acid_elongase_4_|ELOVL4_(1_of_2)|scaffold_153|ENSFM00500000269750|98640|100551|-1|98673|100551	ELOVL_fatty_acid_elongase_4_|ELOVL4_(1_of_2)|8|ENSFM00500000269750|3625448|3627205|-1|3625448|3627205	elongation_of_very_long_chain_fatty_acids_(FEN1/Elo2,_SUR4/Elo3,_yeast)-like_4a_|elovl4a|16|ENSFM00500000269750|6390539|6400908|1|6390539|6400908	ELOVL_fatty_acid_elongase_4_|ELOVL4_(1_of_2)|GeneScaffold_1396|ENSFM00500000269750|48986|53604|-1|48986|53604	*	*
CUFF_14563_m.290674	6.69487	5.5366	4.33e-62	3.75e-60	0.292254	0.540605	*	*	*	*	*	*	*	*	*	*
comp31493_c0_m.14847	6.69328	3.16939	1.25e-32	1.95e-31	0.167783	0.409614
CUFF_16629_m.93842	6.6901	5.27111	7.3e-45	2.03e-43	0.187628	0.433161	*	*	*	*	*	*	*	*	*	*
CUFF_44846_m.48362	6.68475	3.33278	1.15e-31	1.7e-30	0.126136	0.355157
CUFF_18422_m.302227	6.67851	3.58899	8.05e-35	1.4e-33	0.155075	0.393796
CUFF_1600_m.12090	6.67495	5.95162	9.66e-44	2.54e-42	0.142768	0.377847
comp77851_c1_m.153230	6.67427	9.74045	4.37e-23	3.85e-22	0.145504	0.38145	ATPase_family,_AAA_domain_containing_2_|ATAD2_(2_of_2)|JH556782.1|ENSFM00250000002450|1208889|1225912|-1|1208889|1225912	*	ATPase_family,_AAA_domain_containing_2_|ATAD2_(2_of_2)|GL831550.1|ENSFM00250000002450|281432|298789|-1|281432|298789	*	*	*	*	*	*	*
comp81990_c0_m.232888	6.67026	7.49058	7.62e-10	2.49e-09	0.136085	0.368897
CUFF_269_m.1713	6.66532	8.20634	6.35e-50	2.28e-48	0.125754	0.354619	coiled-coil_domain_containing_158_|CCDC158|JH556717.1|ENSFM00250000008071|1379701|1401012|-1|1379701|1401012	*	Uncharacterized_protein_|CCDC158|GL831307.1|ENSFM00250000008071|54740|64491|1|54740|64491	*	*	*	*	*	*	*
comp81163_c0_m.214742	6.66429	3.19086	7.53e-30	1.01e-28	0.141195	0.375759
CUFF_25839_m.120256	6.65648	6.37836	2.77e-56	1.5e-54	0.282273	0.531293
CUFF_33295_m.32271	6.65337	0.833345	2.56e-18	1.64e-17	0.115135	0.339315	*	*	*	*	*	*	*	*	*	*
CUFF_25307_m.329244	6.65331	1.61839	3.58e-22	2.98e-21	0.122447	0.349925
CUFF_10909_m.276591	6.64888	3.05996	3.88e-34	6.56e-33	0.198744	0.445807	*	*	*	*	*	*	*	*	*	*
CUFF_1850_m.14302	6.64888	2.99462	2.62e-32	4.02e-31	0.134359	0.36655
CUFF_24540_m.316621	6.64787	2.69652	1.17e-31	1.73e-30	0.196113	0.442846	*	*	*	*	*	*	*	*	*	*
CUFF_26979_m.321198	6.63749	7.56341	4.33e-46	1.29e-44	0.169925	0.41222	*	*	*	*	*	*	*	*	*	*
comp82614_c0_m.246964	6.63404	3.38227	1.7e-36	3.22e-35	0.112563	0.335504	*	*	*	*	*	*	*	*	*	*
CUFF_50534_m.57693	6.62847	4.49904	4.11e-24	3.84e-23	0.110577	0.332532	myozenin_1_|MYOZ1_(2_of_2)|JH556661.1|ENSFM00500000283213|2562401|2569268|1|2562401|2569268	myozenin_1_|MYOZ1_(2_of_2)|19|ENSFM00500000283213|11948533|11958414|-1|11948533|11958414	myozenin_1_|MYOZ1_(2_of_2)|GL831148.1|ENSFM00500000283213|505864|514710|1|505864|514710	myozenin_1_|MYOZ1_(2_of_2)|groupV|ENSFM00500000283213|2049656|2055822|-1|2049656|2055822	myozenin_1_|MYOZ1_(2_of_2)|scaffold_4304|ENSFM00500000283213|2307|5494|-1|2738|3984	myozenin_1_|MYOZ1_(2_of_2)|2|ENSFM00500000283213|129537|134095|-1|129537|134095	myozenin_1b_|myoz1b|12|ENSFM00500000283213|27956277|27979907|-1|27956277|27979907	myozenin_1_|MYOZ1_(2_of_2)|GeneScaffold_1972|ENSFM00500000283213|717|19100|-1|717|19100	*	*
CUFF_36782_m.173903	6.62467	6.97788	1.6e-45	4.62e-44	0.14026	0.374513	phosphatase,_orphan_1_|PHOSPHO1_(2_of_2)|JH557053.1|ENSFM00250000005255|90349|91080|1|90349|91080	phosphatase_orphan_1_|PHOSPHO1_(2_of_2)|19|ENSFM00250000005255|4171915|4173290|-1|4171915|4173290	phosphatase,_orphan_1_|PHOSPHO1_(2_of_2)|GL831148.1|ENSFM00250000005255|4397528|4398355|-1|4397528|4398355	phosphatase_orphan_1_|PHOSPHO1_(1_of_2)|groupV|ENSFM00250000005255|8247069|8248280|-1|8247069|8248280	phosphatase,_orphan_1_|PHOSPHO1_(2_of_2)|scaffold_29|ENSFM00250000005255|1126642|1128494|1|1126642|1128494	phosphatase,_orphan_1_|PHOSPHO1_(2_of_2)|2|ENSFM00250000005255|3443975|3444694|1|3443975|3444694	*	*	*	*
comp80096_c0_m.193221	6.61965	4.23612	4.09e-39	8.79e-38	0.113639	0.337104
comp73391_c0_m.106942	6.60708	5.7314	1.65e-43	4.28e-42	0.119432	0.34559	*	*	*	*	*	*	*	*	*	*
CUFF_52065_m.245044	6.60273	3.90504	1.92e-36	3.61e-35	0.0988979	0.31448	coiled-coil_domain_containing_37_|CCDC37|JH557408.1|ENSFM00680001303626|20829|31186|1|20829|31186	*	coiled-coil_domain_containing_37_|CCDC37_(1_of_2)|GL831239.1|ENSFM00680001303626|640094|644661|1|640094|644661	*	*	*	coiled-coil_domain_containing_37_|CCDC37_(2_of_2)|6|ENSFM00680001303626|21499610|21524180|1|21499610|21524180	coiled-coil_domain_containing_37_|CCDC37|GeneScaffold_2209|ENSFM00680001303626|8480|12158|1|8480|12158	*	*
comp71553_c0_m.94780	6.60007	5.54641	3.58e-56	1.92e-54	0.169913	0.412206	*	*	*	*	*	*	*	*	*	*
comp81516_c1_m.222137	6.59497	9.26428	5.39e-29	6.86e-28	0.241684	0.491614
CUFF_47077_m.224829	6.59422	4.80366	1.87e-45	5.39e-44	0.126582	0.355783	*	*	*	*	*	*	*	*	*	*
comp78585_c1_m.165196	6.58858	2.20671	1.88e-20	1.39e-19	0.110139	0.331872
comp56369_c1_m.40045	6.58699	2.61208	2.34e-29	3.04e-28	0.122065	0.349377
CUFF_27354_m.329534	6.58635	6.02806	6.75e-25	6.58e-24	0.153806	0.392181
comp76455_c0_m.134237	6.58608	4.5553	8.65e-48	2.83e-46	0.117983	0.343487	*	*	*	*	*	*	*	*	*	*
comp69552_c2_m.83199	6.58581	7.21951	6.65e-35	1.17e-33	0.173823	0.416921	||JH557165.1|ENSFM00250000010755|43167|60688|1|43167|60688	*	Uncharacterized_protein_||GL831144.1|ENSFM00250000010755|2666819|2692916|1|2666819|2692916	*	*	*	si:ch73-222h13.1_|si:ch73-222h13.1|1|ENSFM00250000010755|9959773|9982728|-1|9959773|9982728	*	Primary_ciliary_dyskinesia_protein_1_|PCDP1|2|ENSFM00250000010755|120302008|120419827|1|120302047|120414237	predicted_gene_101_|Gm101|1|ENSFM00250000010755|119923341|119997234|-1|119923519|119995210
CUFF_16179_m.296792	6.58531	3.19992	8.8e-37	1.69e-35	0.568181	0.753778
comp75178_c0_m.121789	6.57903	8.79092	2.21e-45	6.34e-44	0.185988	0.431264
CUFF_20523_m.103427	6.57795	7.51458	9.57e-46	2.8e-44	0.139715	0.373785	acylphosphatase_1,_erythrocyte_(common)_type_|ACYP1|JH556680.1|ENSFM00690001366197|1148158|1150034|-1|1148158|1150034	Acylphosphatase_|ACYP1|22|ENSFM00670001244213|12892668|12894562|1|12892668|12894562	Acylphosphatase_|ACYP1|GL831260.1|ENSFM00670001244213|1877948|1878715|1|1877948|1878715	acylphosphatase_2_muscle_type_|ACYP2|groupVI|ENSFM00500000411687|14449274|14452562|1|14449274|14452562	Acylphosphatase_|ACYP1|scaffold_193|ENSFM00670001244213|334125|334694|1|334125|334694	acylphosphatase_1,_erythrocyte_(common)_type_|ACYP1|10|ENSFM00670001244213|5251663|5252063|-1|5251663|5252063	Acylphosphatase_|CABZ01090073.1|11|ENSFM00600000941797|44256202|44258256|-1|44256202|44258256	acylphosphatase_1_erythrocyte_(common)_type_|ACYP1|GeneScaffold_1262|ENSFM00650001144083|357089|357561|-1|357089|357561	acylphosphatase_1_erythrocyte_(common)_type_|ACYP1|14|ENSFM00670001236427|75519924|75536186|-1|75519940|75536186	acylphosphatase_1_erythrocyte_(common)_type_|Acyp1|12|ENSFM00670001236427|85272398|85288438|-1|85272547|85288438
CUFF_27945_m.23831	6.56449	6.88076	2.12e-48	7.09e-47	0.154021	0.392455	*	*	*	spermatogenesis_associated_6_|SPATA6|groupVIII|ENSFM00500000333935|14269277|14274494|1|14269277|14274494	*	spermatogenesis_associated_6_|SPATA6|1|ENSFM00500000272165|15301248|15310377|-1|15301248|15310377	*	*	*	*
comp85999_c0_m.250955	6.55966	1.63433	2.55e-23	2.28e-22	0.121028	0.347891
CUFF_43700_m.208252	6.55787	6.65019	9.79e-49	3.35e-47	0.147426	0.383961
CUFF_11417_m.279591	6.5572	8.03487	3.3e-50	1.21e-48	0.195891	0.442596
CUFF_38179_m.177869	6.55566	9.38651	5e-47	1.57e-45	0.183664	0.42856	centrosomal_protein_170kDa_|CEP170_(1_of_2)|JH556771.1|ENSFM00570000851210|260495|301306|-1|260495|301306	centrosomal_protein_170kDa_|CEP170_(1_of_2)|15|ENSFM00570000851210|15781990|15806970|-1|15781990|15806970	*	*	centrosomal_protein_170kDa_|CEP170_(1_of_2)|scaffold_124|ENSFM00570000851210|683224|698931|-1|683278|698765	centrosomal_protein_170kDa_|CEP170_(1_of_3)|17|ENSFM00570000851210|11185955|11197951|-1|11185955|11197951	centrosomal_protein_170a_|cep170a|13|ENSFM00570000851210|10548463|10638162|-1|10548790|10568033	*	centrosomal_protein_170kDa_|CEP170|1|ENSFM00570000851210|243287730|243418650|-1|243287730|243418352	centrosomal_protein_170_|Cep170|1|ENSFM00570000851210|176733653|176807124|-1|176733653|176807124
comp82497_c0_m.244771	6.5552	3.87416	2.35e-45	6.74e-44	0.131752	0.362976
comp34951_c0_m.16510	6.55266	2.69698	3.22e-28	3.9e-27	0.0915948	0.302646	*	*	*	*	*	*	*	*	*	*
comp82010_c0_m.233417	6.55266	2.51379	1.7e-26	1.85e-25	0.122783	0.350403	*	*	*	*	*	*	*	*	*	*
CUFF_23530_m.314215	6.55266	2.65594	1.2e-31	1.77e-30	0.12309	0.350842	*	*	*	*	*	*	*	*	*	*
comp82553_c1_m.245738	6.54841	7.41314	1.78e-48	6.03e-47	0.116594	0.341459	*	*	*	*	*	*	si:ch73-30l9.1_|si:ch73-30l9.1|12|ENSFM00600000946147|12350958|12364448|-1|12350958|12364448	*	*	*
CUFF_35793_m.168643	6.53666	3.49728	1.91e-36	3.59e-35	0.124955	0.35349	*	Uncharacterized_protein_|LRRC7|4|ENSFM00500000269735|18989459|19022513|1|18989459|19022513	Uncharacterized_protein_|LRRC7|GL831248.1|ENSFM00500000269735|2078852|2123606|1|2078852|2123606	leucine_rich_repeat_containing_7_|LRRC7|groupVIII|ENSFM00500000269735|6448564|6475804|1|6448564|6475804	Uncharacterized_protein_|LRRC7|scaffold_55|ENSFM00500000269735|198130|217991|-1|198130|217961	*	*	leucine_rich_repeat_containing_7_|LRRC7|GeneScaffold_1323|ENSFM00500000269735|30942|82582|1|30942|82582	*	*
CUFF_5333_m.256522	6.5346	7.06113	1.44e-44	3.95e-43	0.0908235	0.301369	*	*	*	*	*	*	*	*	*	*
CUFF_12744_m.283907	6.53167	5.92587	4.26e-50	1.56e-48	0.142669	0.377715	*	*	*	*	*	*	*	*	*	*
CUFF_27523_m.127694	6.52852	2.03957	1.96e-22	1.65e-21	0.139371	0.373324
CUFF_42509_m.201881	6.52714	6.82176	3.47e-45	9.81e-44	0.251342	0.50134	||JH556761.1|ENSFM00690001368298|1682587|1690339|1|1682587|1690339	*	*	*	*	*	*	*	*	*
comp82611_c0_m.246936	6.52345	3.84954	7.83e-39	1.66e-37	0.113248	0.336523
comp81602_c2_m.223881	6.52209	3.17614	7.89e-36	1.44e-34	0.155069	0.393788
CUFF_35770_m.168489	6.52157	5.78105	9.94e-49	3.39e-47	0.118676	0.344494
comp75792_c0_m.127320	6.51862	4.17091	4.41e-42	1.07e-40	0.145844	0.381895	*	*	*	*	*	*	*	WD_repeat_domain_78_|WDR78|GeneScaffold_1483|ENSFM00260000050733|9263|19738|1|9263|19738	*	*
comp81473_c0_m.221215	6.51777	5.82876	1.07e-55	5.43e-54	0.0970506	0.31153	*	*	*	*	*	*	*	*	chromosome_9_open_reading_frame_84_|C9orf84|9|ENSFM00280000058923|114448453|114557288|-1|114448853|114545773	expressed_sequence_AI481877_|AI481877|4|ENSFM00280000058923|59043753|59138983|-1|59043753|59138983
comp85140_c0_m.250592	6.51274	6.43907	5.73e-45	1.6e-43	0.189734	0.435585	*	*	*	*	*	*	*	*	*	*
CUFF_51558_m.242727	6.50773	11.5638	2.17e-53	9.58e-52	0.191042	0.437084	importin_4_|IPO4|JH556760.1|ENSFM00660001157247|319593|331269|-1|319593|331269	Uncharacterized_protein_|IPO4|20|ENSFM00660001157247|10399577|10409031|1|10399577|10409031	Uncharacterized_protein_|IPO4|GL831157.1|ENSFM00660001157247|5516418|5529384|-1|5516418|5529384	importin_4_|IPO4|groupXXI|ENSFM00660001157247|3782069|3790368|1|3782069|3790368	Uncharacterized_protein_|IPO4|scaffold_95|ENSFM00660001157247|967441|978129|1|967441|978129	importin_4_|IPO4|6|ENSFM00660001157247|578575|591223|1|578575|591223	importin_4_|ipo4|24|ENSFM00660001157247|12655969|12734082|-1|12655969|12734082	importin_4_|IPO4|GeneScaffold_1975|ENSFM00660001157247|29514|44374|1|29514|44374	importin_4_|IPO4|14|ENSFM00660001157247|24649425|24658170|-1|24649425|24658170	importin_4_|Ipo4|14|ENSFM00660001157247|55625400|55637895|-1|55625400|55635684
comp74730_c0_m.117727	6.50609	3.95919	2.21e-32	3.4e-31	0.134951	0.367357
CUFF_5012_m.67953	6.50584	3.08725	2.09e-26	2.27e-25	0.140039	0.374218	*	*	*	*	*	*	*	*	*	*
comp60842_c0_m.51594	6.50088	2.75971	1.25e-28	1.55e-27	0.106149	0.325806
comp82272_c1_m.239536	6.4968	7.51293	3.05e-34	5.2e-33	0.791671	0.889759	anoctamin_7_|ANO7_(1_of_2)|JH556879.1|ENSFM00250000000240|376585|395373|-1|376585|395373	*	Anoctamin_|ANO7|GL831203.1|ENSFM00250000000240|26428|39755|-1|26428|39755	anoctamin_7_|ANO7|groupI|ENSFM00250000000240|184803|198423|1|184803|198423	*	*	Anoctamin_|ANO7|15|ENSFM00250000000240|3990979|4015001|-1|3990979|4015001	*	anoctamin_7_|ANO7|2|ENSFM00250000000240|242127924|242164792|1|242127924|242164791	anoctamin_7_|Ano7|1|ENSFM00250000000240|93373896|93403502|1|93373896|93403502
CUFF_27665_m.128850	6.49287	4.90754	4.28e-42	1.04e-40	0.143556	0.378888
CUFF_18135_m.98382	6.49175	3.30871	1.11e-29	1.47e-28	0.198627	0.445676	peptidylprolyl_isomerase_(cyclophilin)-like_6_|PPIL6|JH556741.1|ENSFM00500000272090|855665|860482|1|855665|860482	Uncharacterized_protein_|PPIL6|24|ENSFM00500000272090|8764242|8768979|1|8764242|8768979	Uncharacterized_protein_|PPIL6|GL831215.1|ENSFM00500000272090|562228|571941|-1|562228|571941	peptidylprolyl_isomerase_(cyclophilin)-like_6_|PPIL6|groupXVIII|ENSFM00500000272090|8440575|8443079|1|8440575|8443079	*	peptidylprolyl_isomerase_(cyclophilin)-like_6_|PPIL6|14|ENSFM00500000272090|3513724|3515388|1|3513724|3515388	peptidylprolyl_isomerase_(cyclophilin)-like_6_|ppil6|20|ENSFM00500000272090|33763667|33767903|1|33763667|33767754	peptidylprolyl_isomerase_(cyclophilin)-like_6_|PPIL6|GeneScaffold_4036|ENSFM00500000272090|203916|206292|1|203916|206292	peptidylprolyl_isomerase_(cyclophilin)-like_6_|PPIL6|6|ENSFM00500000272090|109711419|109762374|-1|109713931|109762374	peptidylprolyl_isomerase_(cyclophilin)-like_6_|Ppil6|10|ENSFM00500000272090|41490439|41514284|1|41490439|41514284
CUFF_50477_m.57158	6.49175	3.25198	8.15e-37	1.57e-35	0.283093	0.532064	Usher_syndrome_1G_(autosomal_recessive)_|USH1G_(1_of_2)|JH556661.1|ENSFM00250000003642|4503354|4510624|-1|4503354|4510624	Usher_syndrome_1G_(autosomal_recessive)_|USH1G_(1_of_2)|19|ENSFM00250000003642|20801644|20809463|-1|20801644|20809463	Usher_syndrome_1G_(autosomal_recessive)_|USH1G_(1_of_2)|GL831200.1|ENSFM00250000003642|797237|806916|-1|797237|806916	Usher_syndrome_1G_(autosomal_recessive)_|USH1G_(1_of_2)|scaffold_112|ENSFM00250000003642|319078|323478|-1|319078|323478	Usher_syndrome_1G_(autosomal_recessive)_|USH1G_(1_of_2)|scaffold_130|ENSFM00250000003642|179141|185268|-1|179141|185268	Usher_syndrome_1G_(autosomal_recessive)_|USH1G_(1_of_2)|2|ENSFM00250000003642|2169191|2171942|1|2169191|2171942	Usher_syndrome_1G_(autosomal_recessive)_|ush1g|12|ENSFM00250000003642|47652495|47673190|1|47652507|47673190	*	*	*
CUFF_44535_m.45718	6.49072	7.66007	8.83e-33	1.39e-31	0.151384	0.389081	phytanoyl-CoA_2-hydroxylase_interacting_protein-like_|PHYHIPL_(1_of_2)|JH557461.1|ENSFM00250000003309|41551|59121|-1|41551|59121	Uncharacterized_protein_|PHYHIPL|15|ENSFM00250000003309|17730828|17743227|1|17730828|17743227	phytanoyl-CoA_2-hydroxylase_interacting_protein-like_|PHYHIPL_(1_of_2)|GL831135.1|ENSFM00250000003309|2525404|2540893|-1|2525404|2540893	phytanoyl-CoA_2-hydroxylase_interacting_protein-like_|PHYHIPL_(1_of_2)|groupVI|ENSFM00250000003309|12151046|12161708|-1|12151046|12161708	phytanoyl-CoA_2-hydroxylase_interacting_protein-like_|PHYHIPL_(1_of_2)|scaffold_121|ENSFM00250000003309|373327|380973|1|373327|380279	phytanoyl-CoA_2-hydroxylase_interacting_protein-like_|PHYHIPL_(1_of_2)|17|ENSFM00250000003309|11908011|11912129|1|11908011|11912129	phytanoyl-CoA_2-hydroxylase_interacting_protein-like_b_|phyhiplb|12|ENSFM00250000003309|8116234|8184433|1|8116234|8183405	phytanoyl-CoA_2-hydroxylase_interacting_protein-like_|PHYHIPL_(1_of_2)|GeneScaffold_119|ENSFM00250000003309|782363|799897|-1|782363|799897	phytanoyl-CoA_2-hydroxylase_interacting_protein-like_|PHYHIPL|10|ENSFM00250000003309|60936350|61007534|1|60936350|61007534	phytanoyl-CoA_hydroxylase_interacting_protein-like_|Phyhipl|10|ENSFM00250000003309|70557682|70655965|-1|70557682|70599291
CUFF_520_m.3228	6.4878	8.83224	1.74e-52	7.09e-51	0.119545	0.345752	family_with_sequence_similarity_109,_member_B_|FAM109B|JH556662.1|ENSFM00500000276510|4305314|4306494|-1|4305314|4306494	Uncharacterized_protein_|FAM109B|9|ENSFM00500000275071|6706416|6707342|1|6706416|6707342	Uncharacterized_protein_|FAM109B|GL831230.1|ENSFM00500000275071|2583253|2584224|1|2583253|2584224	family_with_sequence_similarity_109_member_B_|FAM109B|groupXIII|ENSFM00500000275071|4902610|4904954|1|4903744|4904954	*	family_with_sequence_similarity_109,_member_B_|FAM109B|12|ENSFM00500000275071|9289653|9290528|-1|9289653|9290528	family_with_sequence_similarity_109,_member_B_|FAM109B|5|ENSFM00500000276510|10355356|10356126|-1|10355356|10356126	family_with_sequence_similarity_109_member_B_|FAM109B|GeneScaffold_1288|ENSFM00500000275071|675888|676757|1|675888|676757	*	family_with_sequence_similarity_109_member_A_|Fam109a|5|ENSFM00500000275071|121849028|121854599|1|121849028|121854599
CUFF_37201_m.176490	6.48725	3.42157	2.62e-35	4.65e-34	0.111927	0.334554
comp64544_c0_m.62804	6.48474	5.6992	1.42e-58	9.26e-57	0.111755	0.334298	zinc_finger,_MYND-type_containing_10_|ZMYND10|JH556674.1|ENSFM00250000005985|1331602|1337283|-1|1331602|1337283	Uncharacterized_protein_|ZMYND10|5|ENSFM00250000005985|6609622|6615739|-1|6609622|6615739	Uncharacterized_protein_|ZMYND10|GL831197.1|ENSFM00250000005985|562191|570908|1|562191|570908	zinc_finger_MYND-type_containing_10_|ZMYND10|scaffold_27|ENSFM00250000005985|3583742|3587136|1|3583742|3587136	Uncharacterized_protein_|ZMYND10|scaffold_56|ENSFM00250000005985|813748|816555|-1|813748|816555	zinc_finger,_MYND-type_containing_10_|ZMYND10|11|ENSFM00250000005985|5250549|5253254|1|5250549|5253254	zinc_finger,_MYND-type_containing_10_|zmynd10|1|ENSFM00250000005985|21465390|21477477|1|21465390|21477477	zinc_finger_MYND-type_containing_10_|ZMYND10|GeneScaffold_169|ENSFM00250000005985|31024|35554|1|31024|35554	zinc_finger_MYND-type_containing_10_|ZMYND10|3|ENSFM00250000005985|50378541|50384283|-1|50378541|50384283	zinc_finger_MYND_domain_containing_10_|Zmynd10|9|ENSFM00250000005985|107547310|107551319|1|107547310|107551319
CUFF_42870_m.203646	6.48387	0.672507	3.96e-17	2.35e-16	0.103975	0.322452	*	*	*	*	*	*	*	*	*	*
CUFF_40989_m.196682	6.48285	5.47221	1.05e-28	1.32e-27	0.113083	0.336277	myosin_binding_protein_C,_fast_type_|MYBPC2_(1_of_2)|JH556958.1|ENSFM00570000851063|37702|71029|1|37702|71029	*	*	*	*	*	*	*	*	*
comp76600_c0_m.136028	6.47635	4.56096	3.04e-40	6.88e-39	0.212094	0.460537
CUFF_2169_m.16406	6.47536	2.5353	1.02e-26	1.12e-25	0.136344	0.369247
CUFF_5512_m.257511	6.47063	3.87538	1.55e-36	2.95e-35	0.154142	0.39261	*	*	*	*	*	*	*	*	*	*
CUFF_28950_m.130951	6.46789	5.51046	1.79e-52	7.28e-51	0.148685	0.385597
CUFF_34255_m.159883	6.4595	1.63312	3.85e-21	2.98e-20	0.199269	0.446395
CUFF_37359_m.34753	6.45597	3.15577	3.3e-27	3.74e-26	0.230198	0.479789	*	*	*	*	*	*	*	*	*	*
CUFF_31018_m.143740	6.45211	4.90555	7.76e-55	3.75e-53	0.0968265	0.31117	*	*	Uncharacterized_protein_|SPATA22|GL831223.1|ENSFM00670001274389|302594|310553|-1|302594|310553	*	*	*	*	*	Spermatogenesis-associated_protein_22;_Uncharacterized_protein_|SPATA22|17|ENSFM00250000007655|3343316|3417146|-1|3343316|3417146	spermatogenesis_associated_22_|Spata22|11|ENSFM00250000007655|73329741|73355913|1|73329741|73346044
CUFF_4973_m.67788	6.45072	2.59536	1.87e-28	2.31e-27	0.0985206	0.31388	*	*	*	*	*	*	*	*	*	*
CUFF_43751_m.208570	6.44628	2.81213	7.51e-33	1.19e-31	0.129024	0.3592	*	*	*	||groupXVIII|ENSFM00500000269781|3122755|3129455|-1|3122755|3129455	*	*	*	*	solute_carrier_family_22_(extraneuronal_monoamine_transporter)_member_3_|SLC22A3|6|ENSFM00500000269781|160769300|160876014|1|160769425|160876014	solute_carrier_family_22_(organic_cation_transporter)_member_3_|Slc22a3|17|ENSFM00500000269781|12419972|12507704|-1|12419972|12507704
CUFF_25707_m.119167	6.44163	2.00565	7.51e-23	6.51e-22	0.200972	0.448298
comp83164_c0_m.249449	6.44042	9.57794	2.37e-48	7.9e-47	0.113356	0.336685	reticulocalbin_2,_EF-hand_calcium_binding_domain_|RCN2|JH556685.1|ENSFM00500000271265|1498463|1502188|-1|1498463|1502188	Uncharacterized_protein_|RCN2|6|ENSFM00500000271265|12602496|12608622|1|12602816|12608622	Uncharacterized_protein_|RCN2|GL831142.1|ENSFM00500000271265|6800307|6805008|-1|6800307|6805008	reticulocalbin_2_EF-hand_calcium_binding_domain_|RCN2|groupXIX|ENSFM00500000271265|12035050|12037041|-1|12035050|12037041	Uncharacterized_protein_|RCN2|scaffold_2|ENSFM00500000271265|408335|411074|-1|408335|410593	reticulocalbin_2,_EF-hand_calcium_binding_domain_|RCN2|13|ENSFM00500000271265|7216664|7218434|-1|7216664|7218434	reticulocalbin_2_|rcn2|18|ENSFM00500000271265|26911701|26922307|-1|26911781|26922307	reticulocalbin_2_EF-hand_calcium_binding_domain_|RCN2|GeneScaffold_2011|ENSFM00500000271265|54809|56525|-1|54809|56525	reticulocalbin_2_EF-hand_calcium_binding_domain_|RCN2|15|ENSFM00500000271265|77223960|77242601|1|77224079|77242201	reticulocalbin_2_|Rcn2|9|ENSFM00500000271265|56041845|56061882|1|56041857|56059077
comp66038_c0_m.66981	6.43432	3.75993	6.87e-41	1.59e-39	0.410873	0.640994	*	*	*	*	*	*	*	*	*	*
CUFF_467_m.2875	6.43282	4.13114	6.11e-13	2.62e-12	0.225792	0.475176	*	Uncharacterized_protein_||9|ENSFM00360000110129|5980442|5984542|-1|5980442|5984542	*	*	*	Chromosome_2_SCAF15004,_whole_genome_shotgun_sequence;_Uncharacterized_protein_||2|ENSFM00500000474554|15879138|15879928|1|15879138|15879928	*	*	*	*
comp77943_c0_m.154680	6.4261	7.65623	4.65e-21	3.57e-20	0.153247	0.391468	*	*	Uncharacterized_protein_|DNAH1|GL831152.1|ENSFM00710001441583|4026034|4056218|-1|4026034|4056218	*	*	*	dynein,_axonemal,_heavy_chain_1_|dnah1|11|ENSFM00710001441583|35478838|35534077|-1|35478838|35534077	*	dynein_axonemal_heavy_chain_1_|DNAH1|3|ENSFM00710001441583|52350335|52434507|1|52350335|52434507	dynein_axonemal_heavy_chain_1_|Dnahc1|14|ENSFM00710001441583|31260375|31323896|-1|31260375|31323896
CUFF_19669_m.21376	6.4259	2.80446	1.13e-21	9.09e-21	0.151433	0.389144	||JH556732.1|ENSFM00250000010639|820029|822633|-1|820029|822633	*	*	*	Uncharacterized_protein_||scaffold_5|ENSFM00250000010639|2009424|2010932|-1|2009424|2010932	*	*	*	*	*
comp80456_c0_m.200117	6.42451	1.55576	1.02e-20	7.66e-20	0.120083	0.346529	*	*	*	*	*	*	*	*	*	*
comp81222_c0_m.215856	6.42174	2.98873	2e-30	2.77e-29	0.160449	0.400561
CUFF_48619_m.229612	6.41717	4.549	4.65e-43	1.18e-41	0.955765	0.977632	*	Uncharacterized_protein_||8|ENSFM00410000140022|11727285|11728418|-1|11727285|11728418	Uncharacterized_protein_||GL831339.1|ENSFM00670001277554|137128|139635|-1|137128|139635	*	*	*	*	*	*	*
CUFF_25780_m.119702	6.40732	7.19987	9.48e-40	2.1e-38	0.122867	0.350524	interleukin-1_receptor-associated_kinase_1_binding_protein_1_|IRAK1BP1|JH556914.1|ENSFM00710001444460|13417|15110|-1|13417|15110	Uncharacterized_protein_|IRAK1BP1|24|ENSFM00250000007241|2584111|2585958|-1|2584111|2585958	Uncharacterized_protein_|IRAK1BP1|GL831143.1|ENSFM00250000007241|5011188|5013975|-1|5011188|5013975	*	Uncharacterized_protein_|IRAK1BP1|scaffold_465|ENSFM00710001444460|56501|58066|-1|56501|58066	interleukin-1_receptor-associated_kinase_1_binding_protein_1_|IRAK1BP1|14|ENSFM00710001444460|8100853|8102296|-1|8100853|8102296	interleukin-1_receptor-associated_kinase_1_binding_protein_1_|irak1bp1|23|ENSFM00250000007241|31483974|31487531|1|31483974|31487531	*	interleukin-1_receptor-associated_kinase_1_binding_protein_1_|IRAK1BP1|6|ENSFM00250000007241|79577189|79608320|1|79577189|79608320	interleukin-1_receptor-associated_kinase_1_binding_protein_1_|Irak1bp1|9|ENSFM00250000007241|82829806|82847688|1|82829806|82847688
comp75410_c0_m.123714	6.40366	3.24418	4.51e-30	6.11e-29	0.159758	0.399698	epithelial_cell_transforming_sequence_2_oncogene-like_|ECT2L|JH556865.1|ENSFM00500000274178|839686|852564|-1|839686|852564	*	Uncharacterized_protein_|ECT2L|GL831181.1|ENSFM00500000274178|3902312|3915681|1|3902312|3915681	*	Uncharacterized_protein_|ECT2L|scaffold_57|ENSFM00500000274178|1011299|1016132|-1|1011299|1015449	epithelial_cell_transforming_sequence_2_oncogene-like_|ECT2L|3|ENSFM00500000274178|1626802|1631095|-1|1626802|1630739	epithelial_cell_transforming_sequence_2_oncogene-like_|ECT2L|17|ENSFM00500000274178|33595513|33613466|-1|33595513|33613466	*	epithelial_cell_transforming_sequence_2_oncogene-like_|ECT2L|6|ENSFM00500000274178|139117063|139225207|1|139134309|139225207	epithelial_cell_transforming_sequence_2_oncogene-like_|Ect2l|10|ENSFM00500000274178|18129022|18210890|-1|18129022|18210890
CUFF_29376_m.133675	6.40198	4.99777	1.34e-46	4.12e-45	0.16112	0.401398	lectin,_galactoside-binding,_soluble,_2_|LGALS2|JH556752.1|ENSFM00670001240997|1435886|1438316|1|1435886|1438316	Uncharacterized_protein_|LGALS2|8|ENSFM00670001240997|19500976|19503222|1|19501095|19503222	Uncharacterized_protein_|LGALS2|GL831154.1|ENSFM00670001240997|2589492|2592638|-1|2589492|2592638	*	lectin,_galactoside-binding,_soluble,_2_|LGALS2_(2_of_5)|scaffold_8949|ENSFM00670001240997|2546|3182|1|2546|3182	lectin,_galactoside-binding,_soluble,_2_|LGALS2|Un_random|ENSFM00670001240997|6106494|6107304|-1|6106494|6107304	*	*	*	*
CUFF_8696_m.77140	6.38855	5.35053	3.1e-44	8.34e-43	0.115638	0.340056	family_with_sequence_similarity_78,_member_A_|FAM78A|JH556955.1|ENSFM00250000004685|532185|539954|-1|532185|539954	Uncharacterized_protein_|FAM78A|12|ENSFM00250000004685|10049683|10055048|1|10049683|10055048	Uncharacterized_protein_|FAM78A|GL831299.1|ENSFM00250000004685|423875|431563|1|423875|431563	family_with_sequence_similarity_78_member_A_|FAM78A_(1_of_2)|groupXIV|ENSFM00250000004685|4492470|4497425|1|4492470|4497425	Uncharacterized_protein_|FAM78A|scaffold_44|ENSFM00250000004685|722422|725325|-1|722422|725325	*	family_with_sequence_similarity_78,_member_A_|fam78a|5|ENSFM00250000004685|75097257|75109360|-1|75097257|75109360	family_with_sequence_similarity_78_member_A_|FAM78A|GeneScaffold_4501|ENSFM00250000004685|1300395|1313429|1|1300395|1313429	family_with_sequence_similarity_78_member_A_|FAM78A|9|ENSFM00250000004685|134133463|134151934|-1|134133463|134151934	family_with_sequence_similarity_78_member_A_|Fam78a|2|ENSFM00250000004685|32050055|32084857|-1|32066867|32083783
comp79041_c0_m.173109	6.38824	8.15498	9.7e-52	3.82e-50	0.197092	0.443951	vaccinia_related_kinase_2_|VRK2|JH556663.1|ENSFM00260000050534|2823513|2843797|1|2823513|2843797	Uncharacterized_protein_|VRK2|15|ENSFM00260000050534|6962723|6979439|1|6962723|6979439	Uncharacterized_protein_|VRK2|GL831247.1|ENSFM00260000050534|184226|211968|1|184226|211968	vaccinia_related_kinase_2_|VRK2|scaffold_61|ENSFM00260000050534|563731|574540|-1|563731|574540	Uncharacterized_protein_|VRK2|scaffold_113|ENSFM00260000050534|147224|155360|1|147387|155360	vaccinia_related_kinase_2_|VRK2|17|ENSFM00260000050534|8185524|8190900|1|8185524|8190900	vaccinia_related_kinase_2_|vrk2|13|ENSFM00260000050534|27003894|27023134|-1|27003894|27023134	vaccinia_related_kinase_2_|VRK2|GeneScaffold_112|ENSFM00260000050534|281025|293732|-1|281025|293732	vaccinia_related_kinase_2_|VRK2|2|ENSFM00260000050534|58134786|58387055|1|58273826|58387006	vaccinia_related_kinase_2_|Vrk2|11|ENSFM00260000050534|26471322|26593999|-1|26471404|26593920
CUFF_7010_m.73090	6.3845	10.1971	1.09e-54	5.21e-53	0.109533	0.330958	||JH556670.1|ENSFM00500000271535|2924732|2929805|-1|2924732|2929805	Uncharacterized_protein_|HDGFL1|scaffold1181|ENSFM00500000271535|5872|8817|-1|5872|8817	Uncharacterized_protein_|HDGFL1|GL831250.1|ENSFM00500000271535|2054889|2062860|-1|2054889|2062860	||groupX|ENSFM00500000271535|6502871|6506523|1|6503017|6506523	Uncharacterized_protein_|HDGFL1|scaffold_37|ENSFM00500000271535|937198|941249|1|937198|941249	||21_random|ENSFM00500000271535|1883207|1885391|-1|1883207|1885391	*	||GeneScaffold_802|ENSFM00500000271535|58462|61940|1|58462|61940	*	hepatoma-derived_growth_factor_|Hdgf|3|ENSFM00500000271535|87906321|87916132|1|87906321|87916132
comp82723_c0_m.248685	6.38173	9.4053	1.36e-39	3e-38	0.186563	0.431929
CUFF_22747_m.312793	6.37768	5.94289	2.11e-48	7.09e-47	0.10528	0.324469	cytochrome_b5_domain_containing_1_|CYB5D1|JH558272.1|ENSFM00250000007143|29533|31570|-1|29533|31570	*	Uncharacterized_protein_|CYB5D1|GL831175.1|ENSFM00250000007143|4309855|4312827|-1|4309855|4312827	cytochrome_b5_domain_containing_1_|CYB5D1|scaffold_129|ENSFM00250000007143|73293|75175|-1|73293|75175	Uncharacterized_protein_|CYB5D1|scaffold_424|ENSFM00250000007143|46938|47918|1|46938|47918	cytochrome_b5_domain_containing_1_|CYB5D1_(1_of_2)|Un_random|ENSFM00250000007143|54061486|54065381|1|54061486|54065381	cytochrome_b5_domain_containing_1_|cyb5d1|7|ENSFM00250000007143|21931439|21947921|-1|21931439|21947921	cytochrome_b5_domain_containing_1_|CYB5D1|GeneScaffold_3949|ENSFM00250000007143|118797|120865|1|118797|120865	cytochrome_b5_domain_containing_1_|CYB5D1|17|ENSFM00250000007143|7761064|7765600|1|7761301|7765600	cytochrome_b5_domain_containing_1_|Cyb5d1|11|ENSFM00250000007143|69391925|69395631|-1|69393612|69395333,predicted_pseudogene_6685_|Gm6685|11|ENSFM00250000007143|28339104|28339867|-1|28339104|28339867
CUFF_1931_m.14950	6.37565	4.28263	3.22e-39	6.96e-38	0.121031	0.347895	neurofascin_|NFASC_(2_of_2)|JH556727.1|ENSFM00390000126295|666780|683613|-1|666780|683613	*	neurofascin_|NFASC_(2_of_2)|GL831137.1|ENSFM00390000126295|4328995|4344427|-1|4330767|4343335	neurofascin_|NFASC_(2_of_2)|groupXII|ENSFM00390000126295|2166560|2177994|1|2167510|2177985	neurofascin_|NFASC_(2_of_2)|scaffold_60|ENSFM00390000126295|722858|729684|1|722858|729684	neurofascin_|NFASC_(2_of_2)|9|ENSFM00390000126295|8221204|8227660|1|8221204|8227660	neurofascin_|NFASC_(2_of_2)|23|ENSFM00390000126295|18069975|18088703|1|18069975|18088703	neurofascin_|NFASC_(2_of_2)|GeneScaffold_748|ENSFM00390000126295|1065524|1076286|1|1065524|1076286	*	*
CUFF_22195_m.107247	6.37193	4.9536	4.59e-56	2.42e-54	0.113223	0.336486
CUFF_4964_m.67533	6.3676	2.35933	1.65e-22	1.4e-21	0.104608	0.323432	*	*	*	*	*	*	*	*	*	*
CUFF_29907_m.136770	6.36491	6.67671	1.21e-53	5.45e-52	0.141677	0.3764
CUFF_452_m.2800	6.36344	8.58781	2.36e-48	7.88e-47	0.131711	0.36292	meiosis-specific_nuclear_structural_1_|MNS1|JH556662.1|ENSFM00250000004853|733539|739982|1|733539|739982	Uncharacterized_protein_|MNS1|3|ENSFM00250000004853|20253655|20258208|1|20253655|20258208	Uncharacterized_protein_|MNS1|GL831150.1|ENSFM00250000004853|2739809|2748080|-1|2739809|2748080	meiosis-specific_nuclear_structural_1_|MNS1|groupII|ENSFM00250000004853|11495261|11499301|1|11495261|11499301	Uncharacterized_protein_|MNS1|scaffold_14|ENSFM00250000004853|1440124|1442414|1|1440124|1442414	meiosis-specific_nuclear_structural_1_|MNS1|5|ENSFM00250000004853|5361713|5363785|-1|5361713|5363785	meiosis-specific_nuclear_structural_1_|mns1|7|ENSFM00250000004853|34454677|34465062|-1|34454677|34465062	meiosis-specific_nuclear_structural_1_|MNS1|GeneScaffold_2949|ENSFM00250000004853|21986|27730|1|21986|27730	meiosis-specific_nuclear_structural_1_|MNS1|15|ENSFM00250000004853|56713742|56757335|-1|56720929|56757335	meiosis-specific_nuclear_structural_protein_1_|Mns1|9|ENSFM00250000004853|72438529|72458574|1|72438529|72458574
CUFF_37175_m.176309	6.36211	6.20658	4.1e-39	8.81e-38	0.123584	0.351546	acyl-CoA_synthetase_family_member_2_|ACSF2_(2_of_2)|AGAJ01047166.1|ENSFM00260000050669|2682|7379|-1|2682|7379	*	acyl-CoA_synthetase_family_member_2_|ACSF2_(2_of_2)|GL831149.1|ENSFM00260000050669|6429794|6434898|1|6429794|6434898	acyl-CoA_synthetase_family_member_2_|ACSF2_(2_of_2)|groupXI|ENSFM00260000050669|8432712|8438009|1|8432712|8437995	acyl-CoA_synthetase_family_member_2_|ACSF2_(1_of_2)|scaffold_139|ENSFM00260000050669|243340|258060|-1|243340|258060	acyl-CoA_synthetase_family_member_2_|ACSF2_(2_of_6)|3|ENSFM00260000050669|11174583|11178832|-1|11174583|11178634	*	acyl-CoA_synthetase_family_member_2_|ACSF2_(2_of_2)|GeneScaffold_1102|ENSFM00260000050669|71607|77435|1|71607|77435	*	*
comp82267_c15_m.239430	6.36151	8.77658	1.66e-42	4.13e-41	0.13272	0.364308	phosphatidic_acid_phosphatase_type_2B_|PPAP2B_(2_of_2)|JH557008.1|ENSFM00260000050433|17421|35863|-1|17421|35863	*	*	*	*	*	*	*	*	*
CUFF_615_m.3956	6.36018	6.16617	1.27e-42	3.15e-41	0.188122	0.43373	||JH556662.1|ENSFM00690001357435|2148790|2153784|-1|2148790|2153784	*	Uncharacterized_protein_||GL831176.1|ENSFM00690001357435|2493839|2495536|-1|2493839|2495536	*	*	*	si:dkey-190g11.3_|si:dkey-190g11.3|8|ENSFM00690001357435|17588977|17597037|1|17588977|17594798	*	*	*
CUFF_25304_m.317882	6.3592	3.41242	8.84e-29	1.11e-27	0.122038	0.34934	*	*	*	*	*	*	*	*	*	*
CUFF_19927_m.23125	6.35761	2.67506	3.68e-28	4.45e-27	0.12056	0.347218	||JH556698.1|ENSFM00670001241506|228810|230467|-1|228810|230467	*	*	*	*	Uncharacterized_protein_||1|ENSFM00670001241506|8453348|8453840|-1|8453348|8453840	si:ch211-145o7.3_|si:ch211-145o7.3|14|ENSFM00670001241506|31631760|31641229|1|31631760|31641229	*	*	*
comp82599_c0_m.246742	6.3573	5.47	5.75e-40	1.28e-38	0.119763	0.346068	*	*	*	*	*	*	*	*	*	*
CUFF_31632_m.147519	6.35369	9.10475	3.84e-46	1.14e-44	0.107015	0.327131	*	*	*	*	*	*	*	*	*	*
CUFF_46621_m.220932	6.3494	6.17185	3.27e-49	1.15e-47	0.184859	0.429953	*	*	*	*	*	*	*	*	*	*
CUFF_49628_m.326538	6.34772	2.35346	3.76e-28	4.54e-27	0.130555	0.361325
CUFF_50318_m.56192	6.34574	3.14213	9.49e-30	1.27e-28	0.13221	0.363606
comp44466_c1_m.22963	6.34103	2.3011	3.16e-28	3.83e-27	0.107746	0.328247	*	*	*	*	*	*	*	*	*	*
CUFF_42363_m.201013	6.34103	2.37373	4.96e-30	6.69e-29	0.143023	0.378184	*	*	*	*	*	*	*	*	*	*
comp45594_c0_m.27335	6.33541	7.43029	6.52e-42	1.57e-40	0.0976136	0.312432
comp77819_c0_m.152796	6.33188	7.44897	1.84e-44	5.02e-43	0.183625	0.428515	*	*	Uncharacterized_protein_|DNHD1|GL831536.1|ENSFM00550000743164|274945|290868|-1|274945|290868	*	*	*	*	*	*	*
comp24547_c0_m.12136	6.32943	8.21921	8.66e-43	2.18e-41	0.148866	0.385832	*	*	Uncharacterized_protein_|GBGT1|GL831151.1|ENSFM00250000000429|327076|329676|1|327076|329676	globoside_alpha-13-N-acetylgalactosaminyltransferase_1_|GBGT1_(1_of_3)|groupXI|ENSFM00250000000429|16024526|16031230|-1|16024659|16030640	*	*	globoside_alpha-1,3-N-acetylgalactosaminyltransferase_1,_like_4_|gbgt1l4|5|ENSFM00250000000429|25437317|25474322|-1|25437317|25464623,ABO_blood_group_(transferase_A,_alpha_1-3-N-acetylgalactosaminyltransferase;_transferase_B,_alpha_1-3-galactosyltransferase)_|abo|5|ENSFM00250000000429|26693988|26706393|-1|26693988|26706389	*	*	globoside_alpha-13-N-acetylgalactosaminyltransferase_1_|Gbgt1|2|ENSFM00250000000429|28496891|28505415|1|28497746|28505415
comp81446_c1_m.220618	6.31876	7.82593	4.42e-49	1.54e-47	0.181018	0.425462	tubulin_folding_cofactor_E-like_|TBCEL_(2_of_2)|JH556917.1|ENSFM00250000004544|275202|290375|-1|275202|290375	tubulin_folding_cofactor_E-like_|TBCEL_(2_of_2)|14|ENSFM00250000004544|30375487|30384595|1|30375487|30384595	tubulin_folding_cofactor_E-like_|TBCEL_(2_of_2)|GL831273.1|ENSFM00250000004544|1292511|1308074|1|1292511|1308074	tubulin_folding_cofactor_E-like_|TBCEL_(2_of_2)|groupVII|ENSFM00250000004544|24894073|24901097|1|24896306|24901097	*	*	tubulin_folding_cofactor_E-like_b_|tbcelb|5|ENSFM00250000004544|66448092|66485903|-1|66448092|66485903	tubulin_folding_cofactor_E-like_|TBCEL_(2_of_2)|GeneScaffold_4382|ENSFM00250000004544|20795|27831|1|20795|27831	*	*
CUFF_44062_m.210193	6.31292	5.39913	8.18e-39	1.73e-37	0.124677	0.353096
CUFF_41890_m.44582	6.30971	6.4697	2.14e-40	4.88e-39	0.203513	0.451124	||AGAJ01040320.1|ENSFM00400000131764|49397|55388|1|49397|55388	Uncharacterized_protein_||13|ENSFM00400000131764|2402681|2411851|-1|2402681|2411851	Uncharacterized_protein_||GL831556.1|ENSFM00400000131764|283329|287550|1|283329|287550	||groupI|ENSFM00400000131764|16576953|16584352|1|16576953|16584150	Uncharacterized_protein_||scaffold_19|ENSFM00400000131764|1844770|1847957|-1|1845641|1847957	Uncharacterized_protein_||16|ENSFM00400000131764|6242674|6244962|-1|6242674|6244962	*	||GeneScaffold_816|ENSFM00400000131764|148853|157337|1|148853|157337	*	cyclin-dependent_kinase-like_4_|Cdkl4|17|ENSFM00400000131764|80523550|80563834|-1|80523550|80563834
CUFF_10377_m.79372	6.29768	7.14198	1.3e-47	4.2e-46	0.225887	0.475275	*	*	*	*	*	*	*	*	*	*
CUFF_34547_m.161693	6.29719	2.73911	6.02e-28	7.16e-27	0.102674	0.320429
CUFF_16697_m.94348	6.29177	0.519782	1.13e-15	6.03e-15	0.135503	0.368108	solute_carrier_family_1_(glutamate_transporter),_member_7_|SLC1A7_(1_of_2)|JH557384.1|ENSFM00250000000311|34010|75815|-1|34010|75815	*	solute_carrier_family_1_(glutamate_transporter),_member_7_|SLC1A7_(1_of_2)|GL831264.1|ENSFM00250000000311|482201|530724|-1|482201|530724	solute_carrier_family_1_(glutamate_transporter)_member_7_|SLC1A7_(1_of_2)|groupIII|ENSFM00250000000311|9690362|9707186|-1|9690362|9707186	Uncharacterized_protein_|SLC1A7|scaffold_166|ENSFM00250000000311|624732|638333|-1|624732|638333	solute_carrier_family_1_(glutamate_transporter),_member_7_|SLC1A7|15|ENSFM00250000000311|3616310|3628244|-1|3616310|3628244	solute_carrier_family_1_(glutamate_transporter),_member_7a_|slc1a7a|2|ENSFM00250000000311|5590924|5641955|1|5590924|5641955	solute_carrier_family_1_(glutamate_transporter)_member_7_|SLC1A7_(1_of_2)|GeneScaffold_3085|ENSFM00250000000311|5|56229|-1|5|56229	*	*
comp82689_c0_m.248130	6.28554	6.24319	5.23e-47	1.64e-45	0.159732	0.399664
comp75409_c0_m.123706	6.27963	4.49099	5.27e-40	1.18e-38	0.114689	0.338657
CUFF_35886_m.169125	6.27939	2.40023	2.68e-21	2.09e-20	0.174355	0.417559	cartilage_oligomeric_matrix_protein_|COMP|JH556794.1|ENSFM00250000000689|1335357|1342847|1|1335357|1342847	Uncharacterized_protein_|COMP|4|ENSFM00250000000689|14019044|14028531|1|14019044|14028531	*	*	Uncharacterized_protein_|COMP|scaffold_221|ENSFM00250000000689|167206|171169|1|167206|171169	*	*	*	*	*
comp75414_c0_m.123742	6.27936	8.12591	3.31e-42	8.1e-41	0.136398	0.369321	POU_class_6_homeobox_1_|POU6F1|JH558114.1|ENSFM00270000056496|7530|19594|1|7530|19594	Uncharacterized_protein_|POU6F1|7|ENSFM00270000056496|22814176|22825252|1|22814176|22825252	Uncharacterized_protein_|POU6F1|GL831137.1|ENSFM00270000056496|2158871|2168656|-1|2158871|2167670	POU_class_6_homeobox_1_|POU6F1|groupXII|ENSFM00270000056496|13822545|13826291|1|13822545|13826291	Uncharacterized_protein_|POU6F1|scaffold_60|ENSFM00250000001310|1217767|1229773|-1|1225981|1229773	POU_class_6_homeobox_1_|POU6F1|9|ENSFM00270000056496|8698236|8701781|-1|8698236|8701781	POU_class_6_homeobox_1_|pou6f1|23|ENSFM00270000056496|33895348|33923700|-1|33895348|33916488	POU_class_6_homeobox_1_|POU6F1|GeneScaffold_1600|ENSFM00270000056496|243755|253740|1|243755|253740	POU_class_6_homeobox_1_|POU6F1|12|ENSFM00270000056496|51580719|51611477|-1|51582944|51591950	POU_domain_class_6_transcription_factor_1_|Pou6f1|15|ENSFM00270000056496|100575318|100599984|-1|100575318|100599984
comp82414_c1_m.242694	6.27903	5.6883	1.64e-40	3.74e-39	0.120857	0.347644	*	*	*	*	*	*	*	*	*	*
CUFF_49395_m.234013	6.27872	7.09148	2.72e-45	7.74e-44	0.103949	0.322411	*	*	*	*	*	*	*	*	*	*
CUFF_45847_m.216915	6.27615	7.95385	1.27e-44	3.49e-43	0.171391	0.413994	acyl-CoA_synthetase_long-chain_family_member_6_|ACSL6|JH556895.1|ENSFM00500000269666|87246|125174|-1|87246|125174	Uncharacterized_protein_|ACSL6|14|ENSFM00500000269666|3741277|3763289|-1|3741277|3763289	Uncharacterized_protein_|ACSL6|GL831235.1|ENSFM00500000269666|237527|272882|1|237527|272882	acyl-CoA_synthetase_long-chain_family_member_6_|ACSL6|groupVII|ENSFM00500000269666|27211276|27233809|1|27211276|27233809	Uncharacterized_protein_|ACSL6|scaffold_71|ENSFM00500000269666|87259|98114|1|87980|98108	acyl-CoA_synthetase_long-chain_family_member_6_|ACSL6|7|ENSFM00500000269666|9064551|9078633|-1|9064551|9078633	*	acyl-CoA_synthetase_long-chain_family_member_6_|ACSL6|GeneScaffold_1256|ENSFM00500000269666|7285|33373|1|7285|33373	acyl-CoA_synthetase_long-chain_family_member_6_|ACSL6|5|ENSFM00500000269666|131142683|131347936|-1|131289595|131347306	acyl-CoA_synthetase_long-chain_family_member_6_|Acsl6|11|ENSFM00500000269666|54303798|54364756|1|54304202|54364752
CUFF_49127_m.232765	6.26646	2.91449	4.99e-29	6.35e-28	0.111475	0.333879
CUFF_4521_m.255758	6.26533	2.30179	7.89e-28	9.34e-27	0.170131	0.412469
CUFF_11808_m.282018	6.26423	4.2282	2.15e-46	6.55e-45	0.110687	0.332697	glutamate_receptor,_ionotropic,_N-methyl_D-aspartate_2D_|GRIN2D_(2_of_2)|JH556877.1|ENSFM00710001441777|15442|121252|-1|15442|121252	*	Uncharacterized_protein_|GRIN2D|GL831254.1|ENSFM00710001441777|1008755|1240959|-1|1008755|1240959	*	Uncharacterized_protein_|GRIN2D|scaffold_61|ENSFM00710001441777|130055|177546|-1|130055|177546	glutamate_receptor,_ionotropic,_N-methyl_D-aspartate_2D_|GRIN2D_(1_of_2)|Un_random|ENSFM00710001441777|16524326|16559806|-1|16524326|16559806	glutamate_receptor,_ionotropic,_N-methyl_D-aspartate_2D,_a_|grin2da|19|ENSFM00710001441777|10536681|10703583|-1|10536681|10703583	glutamate_receptor_ionotropic_N-methyl_D-aspartate_2D_|GRIN2D|GeneScaffold_1960|ENSFM00710001441777|430869|472713|-1|430869|472713	glutamate_receptor_ionotropic_N-methyl_D-aspartate_2D_|GRIN2D|19|ENSFM00710001441777|48898132|48948188|1|48898132|48948188	glutamate_receptor_ionotropic_NMDA2D_(epsilon_4)_|Grin2d|7|ENSFM00710001441777|45831883|45870928|-1|45831883|45867129
CUFF_2820_m.62747	6.26163	2.8559	2.71e-28	3.3e-27	0.135261	0.367779
CUFF_38134_m.177588	6.25986	7.16029	1.6e-40	3.66e-39	0.160908	0.401134	dynein,_cytoplasmic_2,_light_intermediate_chain_1_|DYNC2LI1|JH556771.1|ENSFM00250000003839|244158|250761|-1|244158|250761	Uncharacterized_protein_|DYNC2LI1|15|ENSFM00250000003839|15768159|15774145|-1|15768159|15774145	Uncharacterized_protein_|DYNC2LI1|GL831135.1|ENSFM00250000003839|4497697|4505434|1|4497811|4503969	dynein_cytoplasmic_2_light_intermediate_chain_1_|DYNC2LI1|groupVI|ENSFM00250000003839|13363514|13367926|1|13363514|13367900	Uncharacterized_protein_|DYNC2LI1|scaffold_124|ENSFM00250000003839|673879|677482|-1|673879|677482	dynein,_cytoplasmic_2,_light_intermediate_chain_1_|DYNC2LI1|17|ENSFM00250000003839|11177357|11181456|-1|11177357|11181456	dynein,_cytoplasmic_2,_light_intermediate_chain_1_|dync2li1|13|ENSFM00250000003839|10535810|10546900|1|10535810|10546900	dynein_cytoplasmic_2_light_intermediate_chain_1_|DYNC2LI1|GeneScaffold_1764|ENSFM00250000003839|8486|23418|1|8486|23418	dynein_cytoplasmic_2_light_intermediate_chain_1_|DYNC2LI1|2|ENSFM00250000003839|44001178|44037149|1|44001178|44037149	dynein_cytoplasmic_2_light_intermediate_chain_1_|Dync2li1|17|ENSFM00250000003839|84626496|84655558|1|84626496|84655558
CUFF_47466_m.50469	6.25603	3.32466	4.19e-28	5.04e-27	0.152408	0.390395	WD_repeat_domain_69_|WDR69|JH556753.1|ENSFM00500000270971|485134|493337|1|485134|493337	Uncharacterized_protein_|WDR69|13|ENSFM00500000270971|22410692|22420197|-1|22410692|22420197	Uncharacterized_protein_|WDR69|GL831147.1|ENSFM00500000270971|6529895|6541389|1|6529895|6541389	WD_repeat_domain_69_|WDR69|groupI|ENSFM00500000270971|5570060|5575752|1|5570060|5575752	*	*	WD_repeat_domain_69_|wdr69|18|ENSFM00500000270971|44790937|44802533|1|44790951|44802533	WD_repeat_domain_69_|WDR69|GeneScaffold_1510|ENSFM00500000270971|32169|43826|1|32169|43826	WD_repeat_domain_69_|WDR69|2|ENSFM00500000270971|228735770|228789060|1|228736323|228789057	WD_repeat_domain_69_|Wdr69|1|ENSFM00500000270971|83159752|83210574|1|83159781|83210574
CUFF_44856_m.48424	6.24929	6.627	2.92e-47	9.29e-46	0.149628	0.386817	*	*	*	*	*	sperm_flagellar_1_|SPEF1|17|ENSFM00500000273693|4681587|4683478|-1|4681587|4683478	sperm_flagellar_1_|SPEF1|13|ENSFM00500000273693|24903564|24912012|1|24903673|24912011	sperm_flagellar_1_|SPEF1|GeneScaffold_1407|ENSFM00500000273693|9231|10773|-1|9231|10773	sperm_flagellar_1_|SPEF1|20|ENSFM00500000273693|3758151|3762095|-1|3758151|3762095	sperm_flagellar_1_|Spef1|2|ENSFM00500000273693|131170261|131187282|-1|131170261|131187282
comp82720_c0_m.248631	6.24397	2.22625	9.63e-26	9.98e-25	0.125628	0.354441
comp21815_c0_m.10627	6.2419	5.5946	5.86e-40	1.31e-38	0.145523	0.381474
CUFF_42045_m.198672	6.23994	4.06684	2.54e-34	4.36e-33	0.153409	0.391675
CUFF_14497_m.290343	6.23413	2.53859	6.7e-28	7.96e-27	0.538398	0.733756	*	Uncharacterized_protein_|FFAR1|11|ENSFM00250000002583|18725568|18726452|1|18725568|18726452	*	free_fatty_acid_receptor_1_|FFAR1|groupX|ENSFM00250000002583|2125535|2126404|-1|2125535|2126404	*	free_fatty_acid_receptor_1_|FFAR1|Un_random|ENSFM00250000002583|53556548|53560914|1|53556548|53560914	free_fatty_acid_receptor_1_|FFAR1|19|ENSFM00250000002583|11252525|11253328|-1|11252525|11253328	*	*	*
CUFF_20836_m.306807	6.23413	2.50649	2.28e-24	2.16e-23	0.120011	0.346425
comp44718_c0_m.23562	6.22956	2.35263	6e-22	4.91e-21	0.162298	0.402862	||JH557216.1|ENSFM00670001235760|168510|176925|1|168510|176925	Uncharacterized_protein_||14|ENSFM00670001235760|8450893|8454850|-1|8450893|8454850	*	||groupVII|ENSFM00670001235760|19050675|19053711|-1|19050675|19053711	*	||7|ENSFM00670001235760|8241857|8244557|-1|8241857|8244557	si:dkey-225f3.3_|si:dkey-225f3.3|21|ENSFM00670001235760|30038381|30053636|-1|30038381|30053636	||GeneScaffold_4317|ENSFM00670001235760|8220|10568|-1|8220|10568	*	*
CUFF_36532_m.324294	6.22243	3.42682	1.14e-21	9.11e-21	0.117131	0.342244	*	*	*	*	*	*	*	*	*	*
comp81971_c1_m.232479	6.22221	1.97131	6.59e-23	5.74e-22	0.113482	0.336871	*	*	*	*	*	*	*	*	*	*
CUFF_3700_m.251153	6.22221	1.94991	6.49e-21	4.95e-20	0.147495	0.384051
comp70814_c0_m.90011	6.2127	1.87144	6.61e-22	5.4e-21	0.153219	0.391432	||JH556793.1|ENSFM00710001443236|316584|320975|-1|316584|320975	*	*	||groupXVIII|ENSFM00710001443236|6459094|6462001|-1|6459094|6462001	*	*	*	||GeneScaffold_1947|ENSFM00710001443236|14901|18732|-1|14901|18732	*	*
CUFF_28497_m.27924	6.20611	5.5889	7.45e-24	6.88e-23	0.170957	0.413469	synapse_associated_protein_1_|SYAP1_(2_of_2)|JH556776.1|ENSFM00280000058773|65516|69108|-1|65516|69108	*	*	*	*	*	*	*	*	*
CUFF_37658_m.36732	6.20516	2.99251	8.7e-31	1.23e-29	0.111612	0.334084	*	*	*	*	*	*	*	*	*	*
comp79853_c1_m.188412	6.19535	4.2943	6.06e-33	9.67e-32	0.135581	0.368213	*	Uncharacterized_protein_||scaffold402|ENSFM00410000140150|308284|310209|1|308284|310209	*	*	*	*	*	*	*	*
CUFF_21764_m.310183	6.19303	8.65098	2.17e-39	4.73e-38	0.155652	0.394528	*	*	*	CD6_molecule_|CD6|groupX|ENSFM00570000876196|1659822|1663955|1|1659822|1663955	*	CD6_molecule_|CD6|21|ENSFM00570000851007|601779|603801|1|601779|603801	*	CD6_molecule_|CD6|GeneScaffold_4591|ENSFM00570000876196|248647|250394|1|248647|250394	*	*
CUFF_43708_m.208386	6.18727	4.09618	2.4e-32	3.68e-31	0.172282	0.415069	*	*	*	*	*	*	*	*	*	*
CUFF_40512_m.193858	6.18088	5.82459	2.99e-43	7.68e-42	0.148527	0.385392	RAB,_member_RAS_oncogene_family-like_5_|RABL5|JH556703.1|ENSFM00250000007891|1345711|1349605|-1|1345711|1349605	Uncharacterized_protein_|RABL5|17|ENSFM00250000007891|29769464|29770097|1|29769464|29770097	Uncharacterized_protein_|RABL5|GL831134.1|ENSFM00250000007891|2083274|2087463|-1|2083274|2087463	RAB_member_RAS_oncogene_family-like_5_|RABL5|groupIII|ENSFM00250000007891|13381007|13382991|-1|13381007|13382991	Uncharacterized_protein_|RABL5|scaffold_68|ENSFM00500000484408|616107|616310|-1|616107|616310	RAB,_member_RAS_oncogene_family-like_5_|RABL5|15_random|ENSFM00250000007891|1609201|1610673|1|1609201|1610673	RAB,_member_RAS_oncogene_family-like_5_|rabl5|5|ENSFM00250000007891|32341101|32343407|-1|32341101|32343407	RAB_member_RAS_oncogene_family-like_5_|RABL5|GeneScaffold_377|ENSFM00250000007891|75534|77139|-1|75534|77139	RAB_member_RAS_oncogene_family-like_5_|RABL5|7|ENSFM00250000007891|100956975|100965104|-1|100957937|100965084	RAB_member_of_RAS_oncogene_family-like_5_|Rabl5|5|ENSFM00250000007891|136908150|136913244|1|136908150|136913244
CUFF_28513_m.28075	6.18001	7.21398	1.02e-38	2.13e-37	0.121989	0.34927	transmembrane_protein_45A_|TMEM45A|JH556776.1|ENSFM00250000004420|215673|227127|-1|215673|227127	Uncharacterized_protein_|TMEM45A|4|ENSFM00250000004420|30470671|30476672|1|30470671|30475965	Uncharacterized_protein_|TMEM45A|GL831140.1|ENSFM00250000004420|9444901|9451838|-1|9444901|9451838	transmembrane_protein_45A_|TMEM45A|groupVIII|ENSFM00250000004420|18062542|18064434|1|18062542|18064434	Uncharacterized_protein_|TMEM45A|scaffold_13|ENSFM00250000004420|732128|733809|1|732128|733809	transmembrane_protein_45A_|TMEM45A|1|ENSFM00250000004420|11072996|11074285|1|11072996|11074285	transmembrane_protein_45A_|TMEM45A|6|ENSFM00250000004420|36770133|36786048|1|36770133|36786048	transmembrane_protein_45A_|TMEM45A|GeneScaffold_2817|ENSFM00250000004420|628416|631143|1|628416|631143	transmembrane_protein_45A_|TMEM45A|3|ENSFM00250000004420|100211463|100296288|1|100211495|100296276	transmembrane_protein_45a_|Tmem45a|16|ENSFM00250000004420|56805161|56886166|-1|56805161|56886166
comp44466_c2_m.22968	6.17852	3.7401	1.21e-34	2.09e-33	0.0946381	0.307633
comp66391_c0_m.68182	6.17672	7.07111	7.32e-48	2.4e-46	0.119959	0.346351	calcineurin-like_phosphoesterase_domain_containing_1_|CPPED1|JH557048.1|ENSFM00250000005664|349105|369733|1|349105|369733	Uncharacterized_protein_|CPPED1|19|ENSFM00250000005664|1176687|1214208|1|1176687|1214208	Uncharacterized_protein_|CPPED1|GL831136.1|ENSFM00250000005664|5824151|5862593|1|5824151|5862593	calcineurin-like_phosphoesterase_domain_containing_1_|CPPED1|groupV|ENSFM00250000005664|5371318|5394348|1|5371318|5394348	Uncharacterized_protein_|CPPED1|scaffold_3|ENSFM00250000005664|2630582|2657092|-1|2630882|2657092	calcineurin-like_phosphoesterase_domain_containing_1_|CPPED1|2|ENSFM00250000005664|5787900|5804321|1|5787900|5804321	calcineurin-like_phosphoesterase_domain_containing_1_|cpped1|12|ENSFM00250000005664|20963147|21028053|1|20963147|21028053	calcineurin-like_phosphoesterase_domain_containing_1_|CPPED1|GeneScaffold_1992|ENSFM00250000005664|43151|78436|1|43151|78436	calcineurin-like_phosphoesterase_domain_containing_1_|CPPED1|16|ENSFM00250000005664|12756919|12897874|-1|12756919|12897874	calcineurin-like_phosphoesterase_domain_containing_1_|Cpped1|16|ENSFM00250000005664|11803721|11909445|-1|11803721|11909423
CUFF_17531_m.300161	6.17372	5.81279	2.88e-45	8.19e-44	0.126651	0.355881	||JH557108.1|ENSFM00500000271743|258998|262123|-1|258998|262123	Uncharacterized_protein_||18|ENSFM00500000271743|254028|255980|1|254028|255980	Uncharacterized_protein_||GL831291.1|ENSFM00500000271743|757354|759740|-1|757354|759740	*	*	*	*	*	*	*
comp64891_c0_m.63952	6.16203	2.51926	4.78e-27	5.38e-26	0.110347	0.332185	*	*	*	*	*	*	*	*	*	*
CUFF_43094_m.204939	6.15763	4.14136	1.23e-38	2.58e-37	0.107565	0.327971	charged_multivesicular_body_protein_1B_|CHMP1B_(2_of_2)|JH557253.1|ENSFM00600000921337|125290|133300|-1|125290|133300	*	*	*	*	*	*	*	*	*
comp81676_c1_m.225530	6.15384	8.57772	5.48e-47	1.72e-45	0.858841	0.926737	ATP-binding_cassette,_sub-family_G_(WHITE),_member_4_|ABCG4_(1_of_2)|JH557926.1|ENSFM00470000251441|1561|18161|-1|1561|18161	ATP-binding_cassette_sub-family_G_(WHITE)_member_4_|ABCG4_(1_of_2)|14|ENSFM00470000251441|15398616|15408972|-1|15398616|15408972	ATP-binding_cassette_subfamily_G_member_4_transporter_protein;_Uncharacterized_protein_|ABCG4|GL831183.1|ENSFM00470000251441|3836230|3858464|-1|3839407|3855889	ATP-binding_cassette_sub-family_G_(WHITE)_member_4_|ABCG4_(2_of_2)|groupVII|ENSFM00470000251441|18133048|18140770|-1|18133048|18140770	ATP-binding_cassette,_sub-family_G_(WHITE),_member_4_|ABCG4_(2_of_3)|scaffold_6|ENSFM00470000251441|2206163|2214463|1|2207100|2214463	ATP-binding_cassette,_sub-family_G_(WHITE),_member_4_|ABCG4_(2_of_2)|7|ENSFM00470000251441|5485693|5492520|-1|5485693|5492520	ATP-binding_cassette,_sub-family_G_(WHITE),_member_4a_|abcg4a|5|ENSFM00470000251441|32263200|32311499|1|32273843|32311499	ATP-binding_cassette_sub-family_G_(WHITE)_member_4_|ABCG4|GeneScaffold_4254|ENSFM00470000251441|5187|19837|-1|5187|19837	ATP-binding_cassette_sub-family_G_(WHITE)_member_4_|ABCG4|11|ENSFM00470000251441|119019722|119033360|1|119019722|119033360	ATP-binding_cassette_sub-family_G_(WHITE)_member_4_|Abcg4|9|ENSFM00470000251441|44273188|44288615|-1|44273188|44287544
CUFF_31243_m.145292	6.15224	4.5606	3.94e-36	7.32e-35	0.139232	0.373139	*	*	*	*	*	*	*	*	*	*
CUFF_38068_m.39995	6.14761	2.10487	5.06e-21	3.88e-20	0.111602	0.334069
CUFF_13150_m.285988	6.14756	2.80608	2.78e-23	2.47e-22	0.192265	0.438481	*	*	*	*	*	*	*	*	*	*
CUFF_36107_m.170129	6.14368	3.9784	3.85e-26	4.1e-25	0.117139	0.342256
comp64342_c0_m.62062	6.14365	7.57288	5.51e-43	1.39e-41	0.135765	0.368462	tubulin_tyrosine_ligase-like_family,_member_6_|TTLL6|JH556798.1|ENSFM00500000269968|1361841|1377448|1|1361841|1377448	*	Uncharacterized_protein_|TTLL6|GL831200.1|ENSFM00500000269968|2116334|2123686|1|2116334|2123686	tubulin_tyrosine_ligase-like_family_member_6_|TTLL6|groupV|ENSFM00500000269968|4625368|4628895|-1|4625368|4628895	Uncharacterized_protein_|TTLL6|scaffold_130|ENSFM00500000269968|618467|621505|1|618467|621505	tubulin_tyrosine_ligase-like_family,_member_6_|TTLL6|2|ENSFM00500000269968|1760949|1762794|-1|1760949|1762794	tubulin_tyrosine_ligase-like_family,_member_6_|ttll6|12|ENSFM00500000269968|28667866|28686443|1|28670974|28685869	tubulin_tyrosine_ligase-like_family_member_6_|TTLL6|GeneScaffold_1236|ENSFM00500000269968|71034|126417|-1|71034|126417	tubulin_tyrosine_ligase-like_family_member_13_|TTLL13|15|ENSFM00500000269968|90792762|90808199|1|90792762|90808199,tubulin_tyrosine_ligase-like_family_member_6_|TTLL6|17|ENSFM00500000269968|46839597|46894576|-1|46839603|46894576	tubulin_tyrosine_ligase-like_family_member_6_|Ttll6|11|ENSFM00500000269968|96133786|96165451|1|96133786|96165451,tubulin_tyrosine_ligase-like_family_member_13_|Ttll13|7|ENSFM00500000269968|80246376|80260821|1|80246376|80260821
CUFF_14036_m.88283	6.13812	1.331	2.46e-19	1.68e-18	0.277741	0.527011
CUFF_22624_m.312061	6.13732	5.76191	8.17e-40	1.81e-38	0.231734	0.481387
CUFF_33318_m.32400	6.1338	3.94403	8.91e-38	1.79e-36	0.118013	0.34353
CUFF_43093_m.204891	6.13103	6.48019	7.7e-45	2.13e-43	0.164417	0.405483	*	Uncharacterized_protein_|P2RY10|10|ENSFM00500000271068|23782848|23800457|1|23782848|23800457	Uncharacterized_protein_|GPR174|GL831321.1|ENSFM00500000271068|437097|438660|1|437097|438660	G_protein-coupled_receptor_174_|GPR174|groupIV|ENSFM00500000271068|15726274|15727675|-1|15726274|15727675	Uncharacterized_protein_|GPR174|scaffold_163|ENSFM00500000271068|461378|462654|1|461378|462654	G_protein-coupled_receptor_174_|GPR174|1|ENSFM00500000271068|9506042|9507281|-1|9506042|9507281	Uncharacterized_protein_|CR931764.1|14|ENSFM00500000271068|10795257|10796240|1|10795257|10796240	*	G_protein-coupled_receptor_174_|GPR174|X|ENSFM00500000271068|78426469|78427726|1|78426469|78427726	G_protein-coupled_receptor_174_|Gpr174|X|ENSFM00500000271068|107255878|107296769|1|107255878|107296172
CUFF_12012_m.82475	6.12864	8.12957	6.38e-37	1.24e-35	0.137781	0.371188	carnitine_palmitoyltransferase_1B_(muscle)_|CPT1B|JH556731.1|ENSFM00500000269758|1868427|1875379|1|1868427|1875379	Uncharacterized_protein_|CPT1B|6|ENSFM00500000269758|15673972|15681639|1|15673972|15681639	Uncharacterized_protein_|CPT1B|GL831142.1|ENSFM00500000269758|3739956|3749703|-1|3739956|3749703	carnitine_palmitoyltransferase_1B_(muscle)_|CPT1B|groupXIX|ENSFM00500000269758|15701475|15706877|-1|15701475|15706877	Uncharacterized_protein_|CPT1B|scaffold_30|ENSFM00500000269758|814245|820211|-1|814643|820211	carnitine_palmitoyltransferase_1B_(muscle)_|CPT1B|13|ENSFM00500000269758|4574432|4579022|1|4574432|4579022	carnitine_palmitoyltransferase_1B_(muscle)_|cpt1b|18|ENSFM00500000269758|7811523|7832169|1|7811523|7832169	carnitine_palmitoyltransferase_1B_(muscle)_|CPT1B|GeneScaffold_2427|ENSFM00500000269758|98949|112292|-1|98949|112292	carnitine_palmitoyltransferase_1B_(muscle)_|CPT1B|22|ENSFM00500000269758|51007290|51017899|-1|51007291|51016846	carnitine_palmitoyltransferase_1b_muscle_|Cpt1b|15|ENSFM00500000269758|89416405|89425863|-1|89416405|89425863
comp82707_c0_m.248344	6.12819	3.34299	6.78e-29	8.58e-28	0.163493	0.404343	*	*	*	*	*	*	*	*	*	*
CUFF_18016_m.97391	6.12762	7.82095	7.99e-49	2.76e-47	0.107204	0.32742	radial_spoke_3_homolog_(Chlamydomonas)_|RSPH3|JH556749.1|ENSFM00250000004177|1339196|1343168|-1|1339196|1343168	Uncharacterized_protein_|RSPH3|22|ENSFM00250000004177|21097848|21099739|-1|21097848|21099739	Uncharacterized_protein_|RSPH3|GL831178.1|ENSFM00250000004177|3926949|3933204|-1|3926949|3933204	radial_spoke_3_homolog_(Chlamydomonas)_|RSPH3|groupXVIII|ENSFM00250000004177|9673256|9676460|1|9673256|9676460	radial_spoke_3_homolog_(Chlamydomonas)_|RSPH3_(1_of_2)|scaffold_94|ENSFM00250000004177|565788|568061|-1|565788|568061	radial_spoke_3_homolog_(Chlamydomonas)_|RSPH3_(1_of_2)|14|ENSFM00250000004177|4427102|4429526|1|4427102|4429526	radial_spoke_head_3_homolog_(Chlamydomonas)_|rsph3|20|ENSFM00250000004177|13505025|13555372|-1|13505025|13555372	radial_spoke_3_homolog_(Chlamydomonas)_|RSPH3|GeneScaffold_2713|ENSFM00250000004177|100363|105290|1|100363|105290	radial_spoke_3_homolog_(Chlamydomonas)_|RSPH3|6|ENSFM00250000004177|159397312|159421219|-1|159398268|159421198	radial_spoke_3A_homolog_(Chlamydomonas)_|Rsph3a|17|ENSFM00250000004177|7945653|7979824|1|7945653|7979824,radial_spoke_3B_homolog_(Chlamydomonas)_|Rsph3b|17|ENSFM00250000004177|6904716|6948356|-1|6904716|6948356
comp68564_c0_m.78305	6.12754	4.939	4.97e-38	1.01e-36	0.0974937	0.31224	*	*	*	*	coiled-coil_domain_containing_113_|CCDC113_(1_of_2)|scaffold_2|ENSFM00500000431981|383933|386408|-1|383933|386399	*	*	*	coiled-coil_domain_containing_113_|CCDC113|16|ENSFM00250000008913|58265061|58317740|1|58283840|58317740	coiled-coil_domain_containing_113_|Ccdc113|8|ENSFM00250000008913|95534100|95558888|1|95534100|95558888
CUFF_20538_m.103452	6.12618	8.36034	3.14e-45	8.89e-44	0.152786	0.390879	tubulin_tyrosine_ligase-like_family,_member_5_|TTLL5|JH556680.1|ENSFM00500000269966|1034139|1096239|-1|1034139|1096239	*	*	*	*	*	*	*	*	*
comp85845_c0_m.250918	6.12315	4.1573	8.65e-34	1.44e-32	0.128812	0.358904
CUFF_10855_m.276360	6.12121	4.22181	2.64e-44	7.17e-43	0.119453	0.345619
CUFF_38029_m.39728	6.11845	6.15323	3.79e-46	1.13e-44	0.146262	0.382442	*	*	*	*	*	*	*	*	*	*
CUFF_9366_m.272241	6.11825	2.45952	4.68e-24	4.36e-23	0.217679	0.466561	||JH556669.1|ENSFM00670001235399|3335087|3338191|1|3335087|3338191	Uncharacterized_protein_||6|ENSFM00670001235399|8265918|8268489|-1|8265918|8268489	Uncharacterized_protein_||GL831160.1|ENSFM00670001235399|2611046|2615563|1|2611046|2615563	*	*	*	zgc:101560_|zgc:101560|Zv9_scaffold3518|ENSFM00670001235399|231649|247343|-1|232510|237916,zgc:101560_|zgc:101560|Zv9_scaffold3518|ENSFM00670001235399|11358|17894|-1|11358|17894	*	*	*
CUFF_3488_m.250100	6.11661	2.17131	1.04e-25	1.08e-24	0.137283	0.370518
comp81562_c1_m.223099	6.1164	5.80133	4.09e-42	9.94e-41	0.194389	0.440895
CUFF_23526_m.314196	6.11508	5.93921	5.33e-45	1.49e-43	0.135729	0.368414
CUFF_49026_m.232059	6.11507	8.24037	1.48e-44	4.05e-43	0.11604	0.340647	microtubule-associated_protein_9_|MAP9|JH556863.1|ENSFM00670001244379|130034|135950|-1|130034|135950	*	Uncharacterized_protein_|MAP9|GL831245.1|ENSFM00670001244379|1792427|1799377|-1|1792427|1799377	*	Uncharacterized_protein_|MAP9|scaffold_261|ENSFM00670001244379|74824|77303|-1|74824|77303	*	microtubule-associated_protein_9_|map9|1|ENSFM00670001244379|24595167|24607288|-1|24595168|24607057	*	*	*
comp72762_c2_m.102596	6.1145	6.29787	8.41e-25	8.16e-24	0.283972	0.53289
CUFF_30930_m.143006	6.11306	4.69886	1.65e-37	3.3e-36	0.11081	0.332881
comp58937_c1_m.47072	6.11147	5.9252	1.02e-42	2.56e-41	0.167971	0.409843	*	*	*	*	*	*	*	*	cyclin_A1_|CCNA1|13|ENSFM00500000269998|37005967|37017019|1|37006495|37017019	cyclin_A1_|Ccna1|3|ENSFM00500000269998|55045469|55055055|-1|55045469|55055055
CUFF_50740_m.59386	6.10994	6.07774	1.21e-41	2.88e-40	0.135634	0.368285	DPY30_domain_containing_2_|DYDC2|JH556661.1|ENSFM00690001363427|6885905|6892889|-1|6885905|6892889	*	*	*	*	*	*	*	*	*
comp82554_c0_m.245745	6.10007	8.5905	4.74e-38	9.67e-37	0.134325	0.366503	*	*	*	||scaffold_230|ENSFM00650001140153|6653|13853|1|6653|13853	*	*	*	*	*	*
CUFF_47411_m.50140	6.09819	6.55852	8.92e-37	1.71e-35	0.158513	0.398137	serpin_peptidase_inhibitor,_clade_I_(neuroserpin),_member_1_|SERPINI1|JH556810.1|ENSFM00600000921177|774846|794323|-1|774846|794323	Uncharacterized_protein_|SERPINI1|13|ENSFM00600000921177|23897980|23916810|1|23907602|23916810	Uncharacterized_protein_|SERPINI1|GL831147.1|ENSFM00600000921177|5315984|5321726|-1|5315984|5321726	serpin_peptidase_inhibitor_clade_I_(neuroserpin)_member_1_|SERPINI1|groupI|ENSFM00600000921177|4792948|4798955|-1|4792948|4798955	Uncharacterized_protein_|SERPINI1|scaffold_488|ENSFM00600000921177|2110|5624|1|2110|5624	serpin_peptidase_inhibitor,_clade_I_(neuroserpin),_member_1_|SERPINI1|Un_random|ENSFM00600000921177|96004562|96007832|-1|96004562|96007832	serpin_peptidase_inhibitor,_clade_I_(neuroserpin),_member_1_|serpini1|18|ENSFM00600000921177|4334991|4343344|1|4334991|4343344	serpin_peptidase_inhibitor_clade_I_(neuroserpin)_member_1_|SERPINI1|GeneScaffold_1761|ENSFM00600000921177|10396|18254|-1|10396|18254	serpin_peptidase_inhibitor_clade_I_(neuroserpin)_member_1_|SERPINI1|3|ENSFM00600000921177|167453031|167543356|1|167453511|167543354	serine_(or_cysteine)_peptidase_inhibitor_clade_I_member_1_|Serpini1|3|ENSFM00600000921177|75557547|75643495|1|75557547|75643495
CUFF_51601_m.242929	6.09469	3.76379	1.21e-31	1.79e-30	0.0942246	0.30696	transcription_factor_AP-2_alpha_(activating_enhancer_binding_protein_2_alpha)_|TFAP2A|JH557150.1|ENSFM00250000001076|216451|229357|1|216451|229357	Uncharacterized_protein_|TFAP2A|20|ENSFM00250000001076|11097712|11108500|-1|11097712|11108500	Uncharacterized_protein_|TFAP2A|GL831157.1|ENSFM00250000001076|4946051|4958271|1|4946051|4956748	transcription_factor_AP-2_alpha_(activating_enhancer_binding_protein_2_alpha)_|TFAP2A|groupXXI|ENSFM00250000001076|4261159|4273924|-1|4261159|4272034	Uncharacterized_protein_|TFAP2A|scaffold_162|ENSFM00250000001076|313226|323656|1|314765|323656	transcription_factor_AP-2_alpha_(activating_enhancer_binding_protein_2_alpha)_|TFAP2A|6|ENSFM00250000001076|1012157|1020317|-1|1012157|1020317	transcription_factor_AP-2_alpha_|tfap2a|24|ENSFM00250000001076|8521274|8532116|-1|8521274|8532116	transcription_factor_AP-2_alpha_(activating_enhancer_binding_protein_2_alpha)_|TFAP2A|GeneScaffold_451|ENSFM00250000001076|571443|585944|-1|571443|585944	transcription_factor_AP-2_alpha_(activating_enhancer_binding_protein_2_alpha)_|TFAP2A|6|ENSFM00250000001076|10393419|10419892|-1|10396910|10415481	transcription_factor_AP-2_alpha_|Tfap2a|13|ENSFM00250000001076|40715675|40733823|-1|40715675|40733823
comp59780_c0_m.49234	6.09201	3.41027	8.4e-28	9.89e-27	0.129646	0.360064
CUFF_49686_m.235713	6.09086	7.02487	1.2e-42	3e-41	0.234147	0.483887	||JH557288.1|ENSFM00250000004204|11908|37734|1|11908|37734	Uncharacterized_protein_|ANKFN1|19|ENSFM00250000004204|7609965|7625591|1|7609965|7625591	Uncharacterized_protein_||GL831136.1|ENSFM00250000004204|8744872|8898777|-1|8744872|8898777	||groupV|ENSFM00250000004204|10204449|10216937|1|10204449|10216937	Uncharacterized_protein_||scaffold_3|ENSFM00250000004204|885411|898346|1|885411|898346	Uncharacterized_protein_||2|ENSFM00250000004204|7457553|7472939|-1|7457553|7472939	*	||GeneScaffold_1630|ENSFM00250000004204|44342|71464|1|44342|71464	*	*
comp79454_c1_m.180405	6.08868	3.53707	2.33e-33	3.8e-32	0.121856	0.349079
CUFF_37530_m.35852	6.08839	3.76503	8.38e-22	6.78e-21	0.151951	0.389809	||JH556692.1|ENSFM00670001274411|1049311|1055389|-1|1049311|1055389	*	Uncharacterized_protein_||GL831158.1|ENSFM00670001274411|4041385|4042287|-1|4041385|4042287	*	*	*	Uncharacterized_protein_|CABZ01038329.1|16|ENSFM00600000942424|46250150|46255669|1|46250150|46255669	*	*	*
comp76651_c0_m.136531	6.07972	3.0753	9.49e-31	1.34e-29	0.159251	0.399063
CUFF_32098_m.150293	6.06793	4.81237	1.62e-42	4.01e-41	0.125428	0.354158	*	*	*	*	*	*	*	*	*	*
comp70067_c1_m.85877	6.06689	6.56428	5.29e-46	1.57e-44	0.143826	0.379245
CUFF_30438_m.140030	6.0667	8.581	5.56e-42	1.34e-40	0.172884	0.415794	*	*	*	*	*	*	*	*	tubby_like_protein_3_|TULP3|12|ENSFM00250000001361|2986389|3050306|1|3000073|3050296	tubby-like_protein_3_|Tulp3|6|ENSFM00250000001361|128321140|128355851|-1|128321140|128355851
comp55816_c0_m.38897	6.06071	2.15835	1.1e-24	1.05e-23	0.10433	0.323001	*	*	*	*	*	*	*	*	*	*
comp82249_c0_m.238820	6.05317	9.14558	4.84e-45	1.35e-43	0.146567	0.382841	||JH556779.1|ENSFM00250000002935|844032|856958|-1|844032|856958	Uncharacterized_protein_||17|ENSFM00250000002935|19897153|19908797|-1|19897153|19908797	Uncharacterized_protein_||GL831332.1|ENSFM00250000002935|37635|57491|1|37635|57491	||groupIII|ENSFM00250000002935|4965259|4976368|1|4965259|4976368	*	Uncharacterized_protein_||Un_random|ENSFM00250000002935|19978013|19985789|1|19978013|19985789	*	*	*	*
CUFF_28554_m.28505	6.04938	2.84201	1.65e-26	1.8e-25	0.114591	0.338513	*	gamma-aminobutyric_acid_(GABA)_A_receptor_beta_3_|GABRB3_(1_of_2)|4|ENSFM00400000131718|29887459|29910344|-1|29887459|29910344	*	gamma-aminobutyric_acid_(GABA)_A_receptor_beta_3_|GABRB3_(2_of_2)|groupVIII|ENSFM00400000131718|17806141|17821136|-1|17806141|17821136	*	gamma-aminobutyric_acid_(GABA)_A_receptor,_beta_3_|GABRB3_(1_of_2)|1|ENSFM00400000131718|10853964|10861548|-1|10854339|10861548	gamma-aminobutyric_acid_(GABA)_A_receptor,_beta_3_|gabrb3|6|ENSFM00400000131718|38312821|38444389|1|38312821|38444389	gamma-aminobutyric_acid_(GABA)_A_receptor_beta_3_|GABRB3_(1_of_2)|GeneScaffold_2817|ENSFM00400000131718|256033|275831|-1|256033|275831	gamma-aminobutyric_acid_(GABA)_A_receptor_beta_3_|GABRB3|15|ENSFM00400000131718|26788693|27184686|-1|26788699|27184686	*
CUFF_15461_m.91579	6.04261	2.51773	3.34e-28	4.04e-27	0.133263	0.365052
comp66651_c1_m.69255	6.0425	4.48668	1.75e-40	3.99e-39	0.107753	0.328258
CUFF_29329_m.133550	6.03646	5.13467	2.74e-34	4.68e-33	0.143409	0.378694
CUFF_36394_m.171680	6.03487	6.96468	2.94e-44	7.96e-43	0.141357	0.375975
comp80943_c2_m.209869	6.03126	4.3102	2.64e-42	6.47e-41	0.190738	0.436735
comp81190_c3_m.215245	6.02982	1.71323	5.53e-22	4.54e-21	0.163824	0.404752
CUFF_37400_m.34955	6.01949	5.65878	9.17e-48	2.99e-46	0.133817	0.365811	*	*	*	*	*	*	*	*	*	*
CUFF_31234_m.145225	6.01807	1.00378	4.21e-19	2.83e-18	0.181283	0.425773	monoacylglycerol_O-acyltransferase_2_|MOGAT2|JH556831.1|ENSFM00250000001020|122315|129770|1|122315|129770	Uncharacterized_protein_|MOGAT2|14|ENSFM00250000001020|23473887|23486094|1|23473887|23486094	Uncharacterized_protein_|MOGAT2|GL831477.1|ENSFM00250000001020|403896|420895|-1|403896|420895	monoacylglycerol_O-acyltransferase_2_|MOGAT2|groupVII|ENSFM00250000001020|13463877|13470302|-1|13463877|13470302	Uncharacterized_protein_|MOGAT2|scaffold_629|ENSFM00250000001020|45373|48881|1|45373|48881	monoacylglycerol_O-acyltransferase_2_|MOGAT2|7|ENSFM00250000001020|2305152|2308419|1|2305152|2308419	monoacylglycerol_O-acyltransferase_2_|mogat2|10|ENSFM00250000001020|33489612|33565567|-1|33489612|33513683	monoacylglycerol_O-acyltransferase_2_|MOGAT2|GeneScaffold_4340|ENSFM00250000001020|391073|401668|-1|391073|401668	monoacylglycerol_O-acyltransferase_2_|MOGAT2|11|ENSFM00250000001020|75428864|75444003|1|75428864|75442660	monoacylglycerol_O-acyltransferase_2_|Mogat2|7|ENSFM00250000001020|99219084|99238619|-1|99219084|99238619
comp31493_c0_m.14842	6.01104	9.14942	3.37e-48	1.12e-46	0.132958	0.364634	||JH557040.1|ENSFM00710001441937|292552|322141|1|292552|322141	ATP-binding_cassette_sub-family_C_(CFTR/MRP)_member_5_|ABCC5|10|ENSFM00710001441585|3620729|3651965|1|3620729|3651965	Uncharacterized_protein_|ABCC5|GL831169.1|ENSFM00710001441585|1639591|1667177|1|1639591|1667177	ATP-binding_cassette_sub-family_C_(CFTR/MRP)_member_5_|ABCC5|groupIV|ENSFM00710001441585|7521454|7540402|-1|7521454|7540402	ATP-binding_cassette,_sub-family_C_(CFTR/MRP),_member_5_|ABCC5|scaffold_5|ENSFM00710001441585|1371804|1388733|-1|1371804|1388733	ATP-binding_cassette,_sub-family_C_(CFTR/MRP),_member_5_|ABCC5|1|ENSFM00710001441585|4972169|4986969|-1|4972169|4986969	*	ATP-binding_cassette_sub-family_C_(CFTR/MRP)_member_5_|ABCC5|GeneScaffold_3592|ENSFM00710001441585|50767|93914|-1|50767|93914	ATP-binding_cassette_sub-family_C_(CFTR/MRP)_member_5_|ABCC5|3|ENSFM00710001441585|183637722|183735803|-1|183637722|183735803	ATP-binding_cassette_sub-family_C_(CFTR/MRP)_member_5_|Abcc5|16|ENSFM00710001441585|20331303|20426394|-1|20331303|20426394
CUFF_52040_m.244869	6.00708	3.06014	5.53e-25	5.44e-24	0.101459	0.318526
comp82374_c4_m.241733	6.0052	4.75621	5.01e-37	9.79e-36	0.18614	0.43144
comp82412_c5_m.242674	6.00265	2.43425	9.16e-23	7.9e-22	0.0974034	0.312095	||JH558507.1|ENSFM00440000236860|13471|14244|1|13471|14244	Gap_junction_protein_||21|ENSFM00440000236860|13070883|13073343|-1|13070883|13073343	*	gap_junction_protein_beta_6_30kDa_|GJB6|scaffold_115|ENSFM00440000236860|201829|202626|-1|201829|202626	Gap_junction_protein_||scaffold_38|ENSFM00440000236860|1494928|1495922|-1|1494928|1495922	*	*	gap_junction_protein_beta_6_30kDa_|GJB6|GeneScaffold_2248|ENSFM00440000236860|143303|144112|-1|143303|144112	*	*
comp81100_c8_m.213420	6.0014	5.25837	3.28e-33	5.31e-32	0.306559	0.553678
CUFF_10857_m.276364	5.99905	8.19852	8.6e-49	2.96e-47	0.186427	0.431772	||JH556729.1|ENSFM00250000000535|173577|181949|1|173577|181949	Uncharacterized_protein_||ultracontig88|ENSFM00250000000535|458402|482787|-1|458402|482777	*	||scaffold_139|ENSFM00250000000535|109645|119030|-1|109645|118926	*	*	*	||GeneScaffold_87|ENSFM00250000000535|89159|99709|-1|89159|99709	*	*
CUFF_9431_m.272853	5.99377	4.00703	5.22e-37	1.02e-35	0.11278	0.335827	*	*	*	*	*	*	*	*	*	*
CUFF_48056_m.226861	5.99286	3.15949	1.39e-25	1.43e-24	0.124756	0.353208	*	*	*	*	*	*	*	*	*	*
CUFF_29707_m.135738	5.99205	3.26168	1.47e-30	2.05e-29	0.152893	0.391016	*	*	*	*	*	*	*	*	*	*
CUFF_47434_m.50225	5.99077	8.2771	5.21e-40	1.16e-38	0.191814	0.437966	zinc_finger,_B-box_domain_containing_|ZBBX|JH556810.1|ENSFM00250000008062|881298|901572|1|881298|901572	*	*	*	*	*	zinc_finger,_B-box_domain_containing_|zbbx|18|ENSFM00250000008062|4099246|4155631|-1|4099248|4153770	*	*	*
comp74904_c0_m.119417	5.98643	0.976276	1.36e-18	8.87e-18	0.1153	0.339558	||AGAJ01050428.1|ENSFM00350000105484|675|1781|-1|675|1781	*	Uncharacterized_protein_||GL831241.1|ENSFM00350000105484|2413412|2414817|-1|2413412|2414817	||groupII|ENSFM00350000105484|1105862|1107275|-1|1105862|1107275	*	*	*	*	*	*
comp82641_c0_m.247414	5.98096	3.12307	2.24e-31	3.27e-30	0.340808	0.583788	*	*	*	*	*	*	*	*	*	*
CUFF_45919_m.217318	5.9748	4.92714	4.41e-35	7.76e-34	0.0857869	0.292894	*	Uncharacterized_protein_|GABRG2|14|ENSFM00710001441661|5115839|5171688|1|5115839|5171688	Uncharacterized_protein_|GABRG2|GL831184.1|ENSFM00710001441661|794544|829208|1|794544|829208	gamma-aminobutyric_acid_(GABA)_A_receptor_gamma_2_|GABRG2|groupVII|ENSFM00710001441661|23603890|23639444|-1|23603890|23639444	Uncharacterized_protein_|GABRG2|scaffold_82|ENSFM00710001441661|460613|490078|1|460613|490078	gamma-aminobutyric_acid_(GABA)_A_receptor,_gamma_2_|GABRG2|7|ENSFM00710001441661|9495473|9523034|1|9495473|9523034	gamma-aminobutyric_acid_(GABA)_A_receptor,_gamma_2_|gabrg2|21|ENSFM00710001441661|40776436|40884038|1|40776705|40884038	gamma-aminobutyric_acid_(GABA)_A_receptor_gamma_2_|GABRG2|GeneScaffold_4279|ENSFM00710001441661|124853|174881|-1|124853|174881	gamma-aminobutyric_acid_(GABA)_A_receptor_gamma_2_|GABRG2|5|ENSFM00710001441661|161494546|161582542|1|161494781|161582528	gamma-aminobutyric_acid_(GABA)_A_receptor_subunit_gamma_2_|Gabrg2|11|ENSFM00710001441661|41910195|42000857|-1|41911857|42000678
CUFF_31120_m.144386	5.97261	6.78789	3.13e-47	9.95e-46	0.126636	0.35586	||JH556714.1|ENSFM00690001365253|2414151|2415966|-1|2414151|2415966	*	*	*	*	*	*	*	*	*
CUFF_7369_m.264471	5.97034	0.995947	2.08e-20	1.54e-19	0.220595	0.469676
CUFF_4553_m.64860	5.9698	5.46336	1.68e-34	2.89e-33	0.180554	0.424917	sarcalumenin_|SRL_(2_of_2)|JH556791.1|ENSFM00250000000766|79875|83843|-1|79875|83843	sarcalumenin_|SRL_(2_of_2)|1|ENSFM00250000000766|39139540|39152201|1|39139552|39152201	sarcalumenin_|SRL_(2_of_2)|GL831216.1|ENSFM00250000000766|1996188|2011087|-1|1996188|2011087	sarcalumenin_|SRL_(2_of_2)|groupIX|ENSFM00250000000766|14383729|14389580|-1|14383729|14389580	sarcalumenin_|SRL_(2_of_2)|scaffold_194|ENSFM00250000000766|507128|514170|-1|507128|514170	sarcalumenin_|SRL_(2_of_2)|18|ENSFM00250000000766|2127176|2131887|-1|2127176|2131887	*	sarcalumenin_|SRL_(2_of_2)|GeneScaffold_3373|ENSFM00250000000766|786168|790687|-1|786168|790687	*	*
CUFF_20649_m.306290	5.96976	7.0009	3.35e-39	7.24e-38	0.110617	0.332591	*	*	*	*	*	*	*	*	*	*
comp57227_c0_m.41686	5.96825	2.11826	4.02e-24	3.76e-23	0.0982984	0.313526	*	*	*	*	*	*	*	*	*	*
CUFF_8887_m.269838	5.96825	2.13864	1.63e-22	1.38e-21	0.119514	0.345707
CUFF_27719_m.129328	5.96644	7.06074	6.9e-43	1.74e-41	0.0928328	0.304685	kinesin_family_member_6_|KIF6|JH556694.1|ENSFM00710001441900|892669|952596|1|892669|952596	Uncharacterized_protein_|KIF6|22|ENSFM00710001441900|19785647|19831550|1|19785647|19831550	Uncharacterized_protein_|KIF6|GL831171.1|ENSFM00710001441900|3619009|3698639|1|3619009|3698639	kinesin_family_member_6_|KIF6|groupXV|ENSFM00710001441900|16060023|16103339|-1|16060023|16103339	*	*	kinesin_family_member_6_|kif6|17|ENSFM00710001441648|48901314|48960647|-1|48915673|48960601	kinesin_family_member_6_|KIF6|GeneScaffold_2672|ENSFM00710001441900|21269|77456|-1|21269|77456	kinesin_family_member_6_|KIF6|6|ENSFM00710001441900|39297766|39693181|-1|39297766|39693181	kinesin_family_member_6_|Kif6|17|ENSFM00710001441900|49615136|49909847|1|49615172|49909847
CUFF_18155_m.98633	5.95954	2.04318	5.03e-26	5.3e-25	0.119202	0.345257
CUFF_27301_m.127138	5.95885	5.62392	4.74e-37	9.27e-36	0.124498	0.352842
CUFF_8576_m.76003	5.95819	4.17105	3.13e-38	6.42e-37	0.174775	0.418061
CUFF_1874_m.14474	5.9527	4.68808	3.82e-24	3.58e-23	0.136175	0.369019
comp104221_c0_m.252811	5.95193	1.51916	2.22e-23	1.99e-22	0.123896	0.351989
CUFF_8841_m.269537	5.95192	4.80271	2.95e-41	6.95e-40	0.160673	0.400841	*	*	*	*	*	*	*	*	*	*
CUFF_6885_m.72193	5.94921	4.35036	4.14e-32	6.27e-31	0.115372	0.339665
comp34951_c0_m.16509	5.94874	3.11194	3.19e-26	3.41e-25	0.147453	0.383996	||JH556852.1|ENSFM00250000005440|860022|869696|1|860022|869696	Uncharacterized_protein_|SEL1L3|13|ENSFM00250000005440|8233419|8240057|1|8233419|8240057	Uncharacterized_protein_||GL831325.1|ENSFM00250000005440|1013520|1018964|-1|1013556|1018964,Uncharacterized_protein_||GL831325.1|ENSFM00250000005440|1004546|1010041|1|1004546|1010005	sel-1_suppressor_of_lin-12-like_3_(C._elegans)_|SEL1L3|groupI|ENSFM00250000005440|13131167|13136492|-1|13131167|13136492	Uncharacterized_protein_|SEL1L3|scaffold_19|ENSFM00250000005440|34541|39093|-1|34541|39093	sel-1_suppressor_of_lin-12-like_3_(C._elegans)_|SEL1L3|16|ENSFM00250000005440|4570380|4574937|-1|4570380|4574937	si:dkey-24p1.6_|si:dkey-24p1.6|15|ENSFM00250000005440|36997796|37028286|1|36997974|37027987	||GeneScaffold_4543|ENSFM00250000005440|920391|928045|-1|920391|928045	*	*
CUFF_6952_m.72698	5.94513	8.74543	1.18e-41	2.81e-40	0.180354	0.424682	chromosome_16_open_reading_frame_80_|C16orf80|JH556670.1|ENSFM00250000002748|3328023|3331616|-1|3328023|3331616	Uncharacterized_protein_|C16ORF80|17|ENSFM00250000002748|12920162|12925456|-1|12920162|12925456	Uncharacterized_protein_|C16ORF80|GL831161.1|ENSFM00250000002748|5274608|5278644|1|5274608|5278644	chromosome_16_open_reading_frame_80_|C16orf80_(1_of_3)|groupX|ENSFM00250000002748|6239040|6241382|1|6239040|6240941	chromosome_16_open_reading_frame_80_|C16orf80|scaffold_37|ENSFM00250000002748|732086|733412|1|732086|733412	chromosome_16_open_reading_frame_80_|C16orf80|21_random|ENSFM00250000002748|2071668|2073657|-1|2071668|2073657	chromosome_16_open_reading_frame_80_|C19H16orf80|19|ENSFM00250000002748|1483876|1495393|-1|1483876|1495393	chromosome_16_open_reading_frame_80_|C16orf80|GeneScaffold_2114|ENSFM00250000002748|111730|113992|1|111730|113992	chromosome_16_open_reading_frame_80_|C16orf80|16|ENSFM00250000002748|58147496|58163354|-1|58147496|58163354	gene_trap_locus_3_|Gtl3|8|ENSFM00250000002748|95420252|95434869|-1|95420252|95434869
comp56835_c0_m.40965	5.94213	3.62356	2.68e-30	3.69e-29	0.1458	0.381838
comp82267_c15_m.239431	5.94125	5.70855	4.83e-43	1.23e-41	0.102984	0.320911
comp82412_c1_m.242643	5.93788	4.62979	1.69e-30	2.35e-29	0.181988	0.426601	*	neurotrophic_tyrosine_kinase_receptor_type_3_|NTRK3_(1_of_2)|3|ENSFM00710001441736|31058795|31254765|1|31058795|31254765	neurotrophic_tyrosine_kinase,_receptor,_type_3_|NTRK3_(1_of_2)|GL831133.1|ENSFM00710001441736|6248305|6457753|-1|6248305|6457753	neurotrophic_tyrosine_kinase_receptor_type_3_|NTRK3_(1_of_2)|groupII|ENSFM00710001441736|4801976|4909172|-1|4801976|4909172	Tyrosine-protein_kinase_receptor_|NTRK3|scaffold_92|ENSFM00710001441736|105231|232074|-1|105231|232074	*	neurotrophic_tyrosine_kinase,_receptor,_type_3a_|ntrk3a|25|ENSFM00710001441736|12146305|12350145|-1|12146305|12350145	*	*	neurotrophic_tyrosine_kinase_receptor_type_3_|Ntrk3|7|ENSFM00710001441736|78192362|78578408|-1|78192362|78578408
comp45323_c0_m.26245	5.93163	4.35331	7.22e-35	1.26e-33	0.252548	0.502541	progestin_and_adipoQ_receptor_family_member_IV_|PAQR4_(1_of_2)|JH557794.1|ENSFM00250000004822|1166|10028|1|1166|10028	*	progestin_and_adipoQ_receptor_family_member_IV_|PAQR4_(1_of_2)|GL831151.1|ENSFM00250000004822|6097347|6106080|-1|6097347|6106080	progestin_and_adipoQ_receptor_family_member_IV_|PAQR4_(1_of_2)|groupXI|ENSFM00250000004822|13293451|13296507|-1|13293451|13296507	progestin_and_adipoQ_receptor_family_member_IV_|PAQR4_(1_of_2)|scaffold_248|ENSFM00250000004822|235283|238271|-1|235283|238271	progestin_and_adipoQ_receptor_family_member_IV_|PAQR4_(1_of_2)|3|ENSFM00250000004822|14212052|14213579|1|14212052|14213579	Uncharacterized_protein_|BX649554.3|3|ENSFM00250000004822|31094408|31113532|-1|31094408|31113532	progestin_and_adipoQ_receptor_family_member_IV_|PAQR4_(1_of_2)|GeneScaffold_1869|ENSFM00250000004822|82034|86547|-1|82034|86547	progestin_and_adipoQ_receptor_family_member_IV_|PAQR4|16|ENSFM00250000004822|3019246|3023490|1|3019246|3023490	progestin_and_adipoQ_receptor_family_member_IV_|Paqr4|17|ENSFM00250000004822|23736186|23740330|-1|23736186|23740330
CUFF_43708_m.208385	5.92517	4.68794	2.83e-38	5.81e-37	0.158452	0.398061	DnaJ_(Hsp40)_homolog,_subfamily_C,_member_5_gamma_|DNAJC5G_(1_of_2)|JH556824.1|ENSFM00500000270505|753296|763939|1|753296|763939	Uncharacterized_protein_|DNAJC5G|24|ENSFM00500000270505|226280|239440|-1|226280|239440	DnaJ_(Hsp40)_homolog,_subfamily_C,_member_5_gamma_|DNAJC5G_(1_of_2)|GL831530.1|ENSFM00500000270505|190762|206246|1|190762|206246	DnaJ_(Hsp40)_homolog_subfamily_C_member_5_gamma_|DNAJC5G_(1_of_2)|groupXVIII|ENSFM00500000270505|3288696|3291405|1|3288696|3291405	DnaJ_(Hsp40)_homolog,_subfamily_C,_member_5_gamma_|DNAJC5G_(1_of_2)|scaffold_120|ENSFM00500000270505|73652|79854|-1|73657|79854	DnaJ_(Hsp40)_homolog,_subfamily_C,_member_5_gamma_|DNAJC5G_(1_of_2)|14|ENSFM00500000270505|9509219|9511387|-1|9509219|9511387	DnaJ_(Hsp40)_homolog,_subfamily_C,_member_5_gamma_a_|dnajc5ga|20|ENSFM00500000270505|38788662|38812050|-1|38788665|38811800	DnaJ_(Hsp40)_homolog_subfamily_C_member_5_gamma_|DNAJC5G_(1_of_2)|GeneScaffold_2370|ENSFM00500000270505|7532|31065|1|7532|31065	*	*
comp76764_c0_m.138062	5.92493	5.60926	8.35e-49	2.88e-47	0.175232	0.418607	*	*	*	*	Uncharacterized_protein_|STRC|scaffold_14|ENSFM00250000006943|1650749|1660930|1|1650749|1660906	stereocilin_|STRC|5|ENSFM00250000006943|5167852|5177326|-1|5167852|5177326	stereocilin_|STRC|7|ENSFM00250000006943|14800144|14852860|1|14800144|14852860	*	*	stereocilin_|Strc|2|ENSFM00250000006943|121363728|121387168|-1|121363728|121380940
comp80874_c1_m.208436	5.92305	2.72069	1.61e-28	2e-27	0.124929	0.353452	*	*	*	*	*	*	*	*	*	*
CUFF_2666_m.61772	5.92189	5.73032	3.85e-43	9.87e-42	0.191919	0.438086	coagulation_factor_II_(thrombin)_receptor-like_1_|F2RL1_(2_of_2)|JH556738.1|ENSFM00670001235374|942011|946360|-1|942011|946360	Uncharacterized_protein_|F2RL1|12|ENSFM00670001235374|2510670|2512451|1|2510670|2512451	coagulation_factor_II_(thrombin)_receptor-like_1_|F2RL1_(2_of_2)|GL831304.1|ENSFM00670001235374|1254580|1256298|1|1254655|1256298	coagulation_factor_II_(thrombin)_receptor-like_1_|F2RL1|groupXIV|ENSFM00670001235374|856996|858082|1|856996|858082	Uncharacterized_protein_|F2RL1|scaffold_27|ENSFM00670001235374|139942|142192|-1|140391|142192	coagulation_factor_II_(thrombin)_receptor-like_1_|F2RL1|4|ENSFM00670001235374|4575808|4577410|1|4575808|4577410	coagulation_factor_II_(thrombin)_receptor-like_1.2_|f2rl1.2|21|ENSFM00670001235374|7193752|7201667|-1|7193752|7201593	*	*	*
CUFF_50123_m.54934	5.91775	5.68448	3e-28	3.64e-27	0.122923	0.350604	*	*	*	*	*	*	*	*	*	*
CUFF_41593_m.42523	5.91613	9.41965	1.06e-39	2.35e-38	0.10181	0.319077	ubiquitin_specific_peptidase_2_|USP2_(1_of_2)|JH556673.1|ENSFM00670001235339|351952|368860|-1|351952|368860	Uncharacterized_protein_|USP2|13|ENSFM00670001235339|19256663|19274997|-1|19256663|19274997	Uncharacterized_protein_|USP2|GL831690.1|ENSFM00670001235339|95294|105654|1|95294|105654	*	*	ubiquitin_specific_peptidase_2_|USP2|16|ENSFM00670001235339|8025181|8029629|-1|8025181|8029629	ubiquitin_specific_peptidase_2a_|usp2a|15|ENSFM00670001235339|19862269|19901221|-1|19863387|19887347	*	ubiquitin_specific_peptidase_2_|USP2|11|ENSFM00670001235339|119225925|119252436|-1|119225926|119252436	ubiquitin_specific_peptidase_2_|Usp2|9|ENSFM00670001235339|44067021|44095627|1|44067021|44095627
CUFF_50157_m.55094	5.90617	1.95021	6.53e-23	5.68e-22	0.131522	0.362659	*	*	*	*	*	*	*	*	*	*
CUFF_25458_m.318634	5.90546	1.53864	1.66e-24	1.58e-23	0.122894	0.350562
CUFF_25304_m.317883	5.89056	3.14941	1.07e-26	1.18e-25	0.11695	0.341979	||JH556672.1|ENSFM00690001364202|1281720|1282163|-1|1281720|1282163	*	Uncharacterized_protein_||AERX01077088.2|ENSFM00500000281664|600|1118|-1|600|1118	||scaffold_95|ENSFM00500000281664|93513|94037|1|93513|94037	Uncharacterized_protein_||scaffold_3495|ENSFM00410000138660|4733|5346|1|4733|5346	*	Uncharacterized_protein_|CABZ01056274.1|18|ENSFM00500000281664|34108|35439|1|34108|35439	*	*	*
CUFF_19856_m.22628	5.88859	3.6722	8.23e-39	1.74e-37	0.12042	0.347016
comp76198_c4_m.131473	5.88545	4.5651	1.03e-36	1.97e-35	0.125112	0.353711
CUFF_28065_m.24643	5.88493	7.77842	8.59e-37	1.65e-35	0.115146	0.339332	*	*	*	*	*	*	*	*	chromosome_1_open_reading_frame_173_|C1orf173|1|ENSFM00280000058822|75033795|75139422|-1|75033795|75139422	*
CUFF_51720_m.243496	5.88387	7.1441	4.77e-45	1.34e-43	0.123928	0.352034	ybeY_metallopeptidase_(putative)_|YBEY|JH558434.1|ENSFM00250000007192|10140|13009|-1|10140|13009	*	*	ybeY_metallopeptidase_(putative)_|YBEY|groupXVI|ENSFM00250000007192|6275787|6277084|-1|6275787|6277084	Uncharacterized_protein_|YBEY|scaffold_437|ENSFM00250000007192|69993|70929|-1|69993|70929	ybeY_metallopeptidase_(putative)_|YBEY|2|ENSFM00250000007192|8990309|8991295|1|8990309|8991295	ybeY_metallopeptidase_|ybey|Zv9_NA914|ENSFM00250000007192|2488|6263|-1|2488|6263,ybeY_metallopeptidase_|ybey|9|ENSFM00250000007192|697453|700880|1|697491|700880	ybeY_metallopeptidase_(putative)_|YBEY|GeneScaffold_1694|ENSFM00250000007192|150678|151774|-1|150678|151774	ybeY_metallopeptidase_(putative)_|YBEY|21|ENSFM00250000007192|47706251|47717665|1|47706298|47717665	ybeY_metallopeptidase_|Ybey|10|ENSFM00250000007192|76459569|76469114|-1|76459569|76469114
CUFF_47733_m.52569	5.87872	1.82177	5.74e-22	4.71e-21	0.163036	0.403777	*	*	*	*	*	*	*	*	*	*
CUFF_23102_m.110047	5.87763	4.39804	1.63e-35	2.92e-34	0.295098	0.543229	arginase,_liver_|ARG1|JH556832.1|ENSFM00250000002205|581154|588731|1|581154|588731	Uncharacterized_protein_|ARG1|19|ENSFM00250000002205|20067425|20071843|1|20067425|20071843	Uncharacterized_protein_|ARG1|GL831209.1|ENSFM00250000002205|1833252|1840865|-1|1833252|1840865	arginase_liver_|ARG1|groupV|ENSFM00250000002205|12104655|12112727|-1|12104655|12112727	Uncharacterized_protein_|ARG1|scaffold_59|ENSFM00250000002205|991|4558|1|1665|4558	arginase,_liver_|ARG1|2|ENSFM00250000002205|2661067|2664560|1|2661067|2664560	arginase,_liver_|ARG1_(2_of_2)|12|ENSFM00250000002205|10348440|10365535|-1|10348440|10365535,arginase,_liver_|arg1|12|ENSFM00250000002205|10578632|10599251|1|10578632|10599251	*	arginase_liver_|ARG1|6|ENSFM00250000002205|131894284|131905472|1|131894365|131905465	arginase_liver_|Arg1|10|ENSFM00250000002205|24915208|24927470|-1|24915208|24927470
CUFF_45163_m.213198	5.87337	8.24569	2.04e-39	4.46e-38	0.137016	0.370156	*	*	*	solute_carrier_family_8_(sodium/calcium_exchanger)_member_1_|SLC8A1_(2_of_2)|groupIX|ENSFM00710001441664|19919461|19931018|1|19919473|19931018	*	*	*	solute_carrier_family_8_(sodium/calcium_exchanger)_member_1_|SLC8A1_(2_of_2)|GeneScaffold_4055|ENSFM00710001441664|4302|13683|1|4302|13683	*	*
CUFF_20538_m.103453	5.85984	6.64866	1.69e-41	4e-40	0.130645	0.361449	*	Uncharacterized_protein_|TTLL5|22|ENSFM00500000269966|12929887|12953846|1|12929887|12953846	*	*	*	*	tubulin_tyrosine_ligase-like_family,_member_5_|TTLL5|17|ENSFM00500000269966|52467520|52485339|1|52467520|52485339	*	*	*
CUFF_8694_m.77067	5.85945	9.29543	4.63e-46	1.38e-44	0.108429	0.329285	transmembrane_protein_38B_|TMEM38B|JH556955.1|ENSFM00570000851205|646318|661029|1|646318|661029	Uncharacterized_protein_|TMEM38B|12|ENSFM00570000851205|8329974|8338688|1|8329974|8338688	Uncharacterized_protein_|TMEM38B|GL831299.1|ENSFM00570000851205|276021|287268|-1|276021|287268	transmembrane_protein_38B_|TMEM38B|groupXIV|ENSFM00570000851205|4408587|4414817|-1|4408587|4414817	Uncharacterized_protein_|TMEM38B|scaffold_44|ENSFM00570000851205|789598|795832|1|789598|795832	transmembrane_protein_38B_|TMEM38B|4|ENSFM00570000851205|7590879|7596232|-1|7590879|7596232	Uncharacterized_protein_|CABZ01079427.1|21|ENSFM00570000851205|409724|432296|-1|409724|432296	transmembrane_protein_38B_|TMEM38B|GeneScaffold_4501|ENSFM00570000851205|1163554|1172890|-1|1163554|1172890	transmembrane_protein_38B_|TMEM38B|9|ENSFM00570000851205|108456825|108538893|1|108456825|108538893	transmembrane_protein_38B_|Tmem38b|4|ENSFM00570000851205|53826045|53862019|1|53826045|53862019
CUFF_18041_m.97680	5.85242	0.842968	5.21e-18	3.27e-17	0.124857	0.353351	*	*	Uncharacterized_protein_|LRG1|GL831422.1|ENSFM00570000853436|59783|60787|-1|59783|60787	*	*	*	*	*	*	*
CUFF_10887_m.276470	5.84929	7.09385	6.83e-15	3.44e-14	0.136451	0.369393
CUFF_46795_m.222549	5.84712	6.41407	9.7e-41	2.24e-39	0.108662	0.32964	X-ray_radiation_resistance_associated_1_|XRRA1|JH556746.1|ENSFM00250000005201|1236072|1245698|-1|1236072|1245698	*	*	*	*	*	*	*	X-ray_radiation_resistance_associated_1_|XRRA1|11|ENSFM00250000005201|74518784|74660245|-1|74551275|74660232	X-ray_radiation_resistance_associated_1_|Xrra1|7|ENSFM00250000005201|99859218|99917824|1|99859218|99917824
CUFF_8118_m.268659	5.84607	3.91226	2.53e-33	4.11e-32	0.115683	0.340122
CUFF_36395_m.171702	5.84369	3.81195	6.66e-35	1.17e-33	0.139849	0.373964	*	*	Uncharacterized_protein_|KY|GL831192.1|ENSFM00250000007667|2705388|2710099|1|2705388|2710099	*	*	*	kyphoscoliosis_peptidase_|ky|13|ENSFM00250000007667|13604215|13617398|-1|13604215|13617398	*	*	*
comp82022_c0_m.233637	5.84286	3.44596	8.26e-31	1.17e-29	0.110315	0.332137
comp21602_c0_m.10432	5.84084	3.74475	1.59e-32	2.47e-31	0.0995741	0.315554
CUFF_35697_m.168169	5.84076	4.5983	1.14e-20	8.6e-20	0.13119	0.362201	||JH556792.1|ENSFM00500000281984|416318|421486|1|416318|421486	Uncharacterized_protein_|OLA.11262|scaffold2666|ENSFM00500000281984|6235|11663|-1|6235|11663	Uncharacterized_protein_||GL831248.1|ENSFM00500000281984|1655017|1662206|-1|1655017|1662206	||groupVIII|ENSFM00500000281984|6934997|6939923|1|6934997|6939923	Uncharacterized_protein_||scaffold_55|ENSFM00500000281984|382219|386617|1|382285|386617	Uncharacterized_protein_||1|ENSFM00500000281984|21107141|21110670|-1|21107141|21110670	si:ch211-262h13.5_|si:ch211-262h13.5|22|ENSFM00500000281984|41857811|41864865|-1|41857811|41864865	||GeneScaffold_3030|ENSFM00500000281984|4726|11450|1|4726|11450	*	*
CUFF_42063_m.198688	5.83875	2.80797	5.76e-23	5.03e-22	0.111991	0.33465
CUFF_35969_m.169433	5.8317	7.1889	8.01e-42	1.93e-40	0.114103	0.337792
CUFF_31864_m.148966	5.83036	2.61353	1.01e-24	9.69e-24	0.192567	0.438824	*	Uncharacterized_protein_|STK33|3|ENSFM00500000271393|18177098|18187711|-1|18177098|18187711	Uncharacterized_protein_|STK33|GL831150.1|ENSFM00500000271393|4941810|4953215|1|4941810|4953215	*	*	*	*	*	*	*
CUFF_48522_m.228927	5.82961	7.83939	1.17e-47	3.79e-46	0.166928	0.408568	dynein,_axonemal,_heavy_chain_2_|DNAH2_(2_of_2)|JH557697.1|ENSFM00710001441583|9299|55974|1|9299|55974	Uncharacterized_protein_|DNAH2|18|ENSFM00710001441583|6107791|6190084|1|6107791|6190084	Uncharacterized_protein_|DNAH2|GL831388.1|ENSFM00710001441583|662680|721619|1|662680|721619	dynein_axonemal_heavy_chain_2_|DNAH2|groupI|ENSFM00710001441583|15831154|15878109|1|15831154|15878109	Uncharacterized_protein_|DNAH2|scaffold_114|ENSFM00710001441583|460278|501538|-1|460278|501538	dynein,_axonemal,_heavy_chain_2_|DNAH2|12|ENSFM00710001441583|12224168|12241684|-1|12224168|12241684	Uncharacterized_protein_|AL935046.1|7|ENSFM00710001441583|22495105|22794846|1|22495105|22794846	dynein_axonemal_heavy_chain_2_|DNAH2|GeneScaffold_4168|ENSFM00710001441583|108317|352633|1|108317|352633	dynein_axonemal_heavy_chain_2_|DNAH2|17|ENSFM00710001441583|7620672|7737062|1|7623039|7737058	dynein_axonemal_heavy_chain_2_|Dnahc2|11|ENSFM00710001441583|69420809|69549110|-1|69420809|69549108
CUFF_43638_m.208080	5.82949	9.15366	8.39e-39	1.77e-37	0.0989386	0.314545	vasohibin_2_|VASH2|JH556824.1|ENSFM00250000003896|150686|167567|1|150686|167567	*	Uncharacterized_protein_|VASH2|GL831182.1|ENSFM00250000003896|299587|324366|-1|299587|324366	vasohibin_2_|VASH2|groupXVIII|ENSFM00250000003896|12913455|12928083|1|12913455|12928083	Uncharacterized_protein_|VASH2|scaffold_111|ENSFM00250000003896|759183|769879|1|759183|769879	vasohibin_2_|VASH2|14|ENSFM00250000003896|9363141|9369835|1|9363141|9369835	vasohibin_2_|vash2|20|ENSFM00250000003896|37891294|37923921|1|37891294|37923921	*	vasohibin_2_|VASH2|1|ENSFM00250000003896|213123862|213165379|1|213124885|213161926	vasohibin_2_|Vash2|1|ENSFM00250000003896|190947648|190979296|-1|190947648|190978998
CUFF_15218_m.90129	5.82109	9.36492	1.38e-43	3.62e-42	0.127853	0.357566
CUFF_39401_m.186221	5.8193	5.59783	2.95e-39	6.4e-38	0.103209	0.321262	cysteine-rich_hydrophobic_domain_2_|CHIC2|JH556907.1|ENSFM00250000003856|733829|739484|1|733829|739484	Uncharacterized_protein_|CHIC2|1|ENSFM00250000003856|14925227|14929091|1|14925227|14929091	*	cysteine-rich_hydrophobic_domain_2_|CHIC2|groupIX|ENSFM00250000003856|542388|546177|-1|542388|546177	Uncharacterized_protein_|CHIC2|scaffold_2393|ENSFM00250000003856|3013|4731|1|3013|4731	cysteine-rich_hydrophobic_domain_2_|CHIC2_(2_of_2)|18|ENSFM00250000003856|4278082|4279412|1|4278082|4279412	cysteine-rich_hydrophobic_domain_2_|chic2|1|ENSFM00250000003856|13290843|13301180|1|13290843|13301180	cysteine-rich_hydrophobic_domain_2_|CHIC2|GeneScaffold_3789|ENSFM00250000003856|206559|214240|-1|206559|214240	cysteine-rich_hydrophobic_domain_2_|CHIC2|4|ENSFM00250000003856|54875956|54930857|-1|54875956|54930857	cysteine-rich_hydrophobic_domain_2_|Chic2|5|ENSFM00250000003856|75001026|75044774|-1|75001026|75044774
[truncated: 16,444 more rows]
