# Supplementary material for: Transcriptome assemblies for studying sex-biased gene expression in the guppy, Poecilia reticulata
Source: BMC Genomics. 2014 May 26;15(1):400. doi: 10.1186/1471-2164-15-400 (PMC4059875; doi:10.1186/1471-2164-15-400)
Supplement: Supplementary file 9 — Additional file 9: Table S7: Over-represented Gene Ontology (GO) categories for sex-biased genes in brain. GO terms that were over-represented (p <0.01, No. of sequences > 3) among median-fold sex-biased genes as compared to all expressed genes in the brain are described. (XLSX 18 KB) [file 12864_2014_6114_MOESM9_ESM.xlsx]

## Sheet: Sheet1
GO.ID	Term	Annotated	Significant	Expected	weight		GO.ID	Term	Annotated	Significant	Expected	weight
Female biased							Male biased
Biological Process (BP)							Biological Process (BP)
GO:0007155	cell adhesion	443	64	28.23	4.9e-09		GO:0035235	ionotropic glutamate receptor signaling ...	46	13	0.77	3.2e-13
GO:0014866	skeletal myofibril assembly	15	9	0.96	5.8e-08		GO:0006811	ion transport	855	55	14.27	8.5e-08
GO:0014721	twitch skeletal muscle contraction	14	8	0.89	5.6e-07		GO:0006813	potassium ion transport	128	11	2.14	9.3e-06
GO:0006955	immune response	135	23	8.6	1.3e-05		GO:0071277	cellular response to calcium ion	11	4	0.18	2.3e-05
GO:0006096	glycolysis	45	12	2.87	1.7e-05		GO:0034220	ion transmembrane transport	529	29	8.83	2.7e-05
GO:0045214	sarcomere organization	25	8	1.59	0.00011		GO:0055085	transmembrane transport	918	45	15.32	0.00021
GO:0051216	cartilage development	117	22	7.46	0.00011		GO:0050796	regulation of insulin secretion	26	4	0.43	0.00084
GO:0055114	oxidation-reduction process	656	66	41.81	0.00013		GO:0051925	regulation of calcium ion transport via ...	47	5	0.78	0.00107
GO:0030903	notochord development	39	12	2.49	0.00019		GO:0070588	calcium ion transmembrane transport	103	7	1.72	0.00166
GO:0006270	DNA-dependent DNA replication initiation	10	5	0.64	0.0002		GO:0007165	signal transduction	2606	70	43.48	0.00187
GO:0055003	cardiac myofibril assembly	15	6	0.96	0.0002		GO:0030001	metal ion transport	453	32	7.56	0.00233
GO:0030048	actin filament-based movement	21	7	1.34	0.00022		GO:0046942	carboxylic acid transport	82	6	1.37	0.00244
GO:0030199	collagen fibril organization	11	5	0.7	0.00035		GO:0060284	regulation of cell development	203	9	3.39	0.00699
GO:0043542	endothelial cell migration	44	10	2.8	0.00036
GO:0030010	establishment of cell polarity	37	9	2.36	0.00041		Cellular Component (CC)
GO:0030239	myofibril assembly	58	24	3.7	0.00051		GO:0030288	outer membrane-bounded periplasmic space	33	10	0.59	1.6e-10
GO:0006936	muscle contraction	81	20	5.16	0.00088		GO:0016021	integral to membrane	2448	84	43.61	1.9e-10
GO:0006323	DNA packaging	43	9	2.74	0.00131		GO:0045211	postsynaptic membrane	136	14	2.42	1.2e-07
GO:0007229	integrin-mediated signaling pathway	35	8	2.23	0.00132		GO:0005886	plasma membrane	1431	46	25.49	0.00024
GO:0008406	gonad development	37	8	2.36	0.00194		GO:0005891	voltage-gated calcium channel complex	25	4	0.45	0.00092
GO:0060047	heart contraction	83	13	5.29	0.00215		GO:0030054	cell junction	377	16	6.72	0.00111
GO:0001738	morphogenesis of a polarized epithelium	30	7	1.91	0.00232
GO:0055008	cardiac muscle tissue morphogenesis	16	5	1.02	0.00251		Molecular Function (MF)
GO:0061311	cell surface receptor signaling pathway ...	10	4	0.64	0.00252		GO:0004970	ionotropic glutamate receptor activity	46	13	0.8	5.2e-13
GO:0048514	blood vessel morphogenesis	239	27	15.23	0.00266		GO:0005234	extracellular-glutamate-gated ion channe...	47	13	0.81	7e-13
GO:0072358	cardiovascular system development	528	66	33.65	0.00342		GO:0000976	transcription regulatory region sequence...	40	5	0.69	0.00059
GO:0006950	response to stress	759	67	48.38	0.00373		GO:0005245	voltage-gated calcium channel activity	46	5	0.8	0.00113
GO:0060351	cartilage development involved in endoch...	11	4	0.7	0.00376		GO:0005267	potassium channel activity	107	10	1.85	0.00118
GO:0010466	negative regulation of peptidase activit...	48	11	3.06	0.00436		GO:0005249	voltage-gated potassium channel activity	79	6	1.37	0.00242
GO:0010951	negative regulation of endopeptidase act...	42	8	2.68	0.00447		GO:0022891	substrate-specific transmembrane transpo...	860	53	14.87	0.00344
GO:0048570	notochord morphogenesis	12	4	0.76	0.00536		GO:0004930	G-protein coupled receptor activity	258	11	4.46	0.00524
GO:0051289	protein homotetramerization	12	4	0.76	0.00536		GO:0005230	extracellular ligand-gated ion channel a...	124	18	2.14	0.00822
GO:0009948	anterior/posterior axis specification	19	5	1.21	0.0057
GO:0019882	antigen processing and presentation	19	5	1.21	0.0057
GO:0030198	extracellular matrix organization	56	13	3.57	0.00666
GO:0008544	epidermis development	84	12	5.35	0.00672
GO:0009887	organ morphogenesis	491	55	31.29	0.00678
GO:0018149	peptide cross-linking	13	4	0.83	0.00736
GO:0010811	positive regulation of cell-substrate ad...	13	4	0.83	0.00736
GO:0006508	proteolysis	541	49	34.48	0.00775
GO:0030036	actin cytoskeleton organization	262	46	16.7	0.00781
GO:0001558	regulation of cell growth	87	12	5.55	0.00887
GO:0031099	regeneration	67	10	4.27	0.00948
GO:0034644	cellular response to UV	14	4	0.89	0.00979
Cellular Component (CC)
GO:0005581	collagen	54	29	3.43	3.9e-21
GO:0005576	extracellular region	481	137	30.59	2.7e-19
GO:0032982	myosin filament	23	14	1.46	7.3e-12
GO:0005578	proteinaceous extracellular matrix	151	61	9.6	5.1e-11
GO:0005882	intermediate filament	45	17	2.86	7.5e-10
GO:0005615	extracellular space	98	25	6.23	1.2e-09
GO:0005604	basement membrane	30	11	1.91	1.1e-06
GO:0008305	integrin complex	21	8	1.34	2.5e-05
GO:0030016	myofibril	74	17	4.71	3.4e-05
GO:0031941	filamentous actin	13	6	0.83	7.5e-05
GO:0031012	extracellular matrix	188	70	11.96	0.00021
GO:0016529	sarcoplasmic reticulum	34	8	2.16	0.00106
GO:0044449	contractile fiber part	68	14	4.32	0.00238
GO:0042641	actomyosin	39	8	2.48	0.00271
GO:0044421	extracellular region part	243	83	15.45	0.00353
GO:0031674	I band	51	9	3.24	0.0044
GO:0031672	A band	12	4	0.76	0.00531
GO:0042470	melanosome	19	5	1.21	0.00564
GO:0030863	cortical cytoskeleton	35	7	2.23	0.00573
GO:0005922	connexon complex	21	5	1.34	0.00888
Molecular Function (MF)
GO:0005201	extracellular matrix structural constitu...	31	21	2.11	5.5e-18
GO:0005509	calcium ion binding	570	84	38.79	6.9e-12
GO:0051015	actin filament binding	44	16	2.99	1.2e-08
GO:0003779	actin binding	274	55	18.64	5.9e-08
GO:0004867	serine-type endopeptidase inhibitor acti...	27	12	1.84	6.1e-08
GO:0016641	oxidoreductase activity, acting on the C...	13	7	0.88	7.9e-06
GO:0004181	metallocarboxypeptidase activity	12	6	0.82	6.3e-05
GO:0005044	scavenger receptor activity	17	7	1.16	7e-05
GO:0008307	structural constituent of muscle	13	6	0.88	0.00011
GO:0005507	copper ion binding	24	8	1.63	0.00012
GO:0005102	receptor binding	387	46	26.33	0.00014
GO:0004180	carboxypeptidase activity	32	13	2.18	0.00022
GO:0003774	motor activity	153	22	10.41	0.00066
GO:0031418	L-ascorbic acid binding	15	5	1.02	0.00243
GO:0008201	heparin binding	22	6	1.5	0.00283
GO:0005528	FK506 binding	10	4	0.68	0.00321
GO:0005520	insulin-like growth factor binding	17	5	1.16	0.00448
GO:0004198	calcium-dependent cysteine-type endopept...	32	7	2.18	0.00494
GO:0005540	hyaluronic acid binding	12	4	0.82	0.00677
GO:0005198	structural molecule activity	342	58	23.27	0.00776
