# Supplementary material for: Transcriptome assemblies for studying sex-biased gene expression in the guppy, Poecilia reticulata
Source: BMC Genomics. 2014 May 26;15(1):400. doi: 10.1186/1471-2164-15-400 (PMC4059875; doi:10.1186/1471-2164-15-400)
Supplement: Supplementary file 10 — Additional file 10: Table S8: Over-represented Gene Ontology (GO) categories for sex-biased genes in tail. GO terms that were over-represented (p <0.01, No. of sequences > 3) among median-fold sex-biased genes as compared to all expressed genes in the tail are described. (XLSX 17 KB) [file 12864_2014_6114_MOESM10_ESM.xlsx]

## Sheet: Sheet1
GO.ID	Term	Annotated	Significant	Expected	weight		GO.ID	Term	Annotated	Significant	Expected	weight
Female biased							Male biased
Biological Process (BP)							Biological Process (BP)
GO:0006096	glycolysis	43	12	1.48	1.3e-08		GO:0007218	neuropeptide signaling pathway	15	5	0.56	0.00016
GO:0006261	DNA-dependent DNA replication	29	10	1	2.3e-08		GO:0007269	neurotransmitter secretion	17	5	0.64	0.00031
GO:0007059	chromosome segregation	46	13	1.59	5.7e-07		GO:0009072	aromatic amino acid family metabolic pro...	10	4	0.38	0.00034
GO:0006260	DNA replication	92	23	3.17	8.1e-07		GO:0048489	synaptic vesicle transport	11	4	0.41	0.00053
GO:0018208	peptidyl-proline modification	33	7	1.14	0.00011		GO:0006836	neurotransmitter transport	46	11	1.73	0.00057
GO:0006323	DNA packaging	44	8	1.52	0.00011		GO:0007626	locomotory behavior	42	9	1.58	0.00072
GO:0032508	DNA duplex unwinding	21	5	0.72	0.00061		GO:0017156	calcium ion-dependent exocytosis	12	4	0.45	0.00076
GO:0000724	double-strand break repair via homologou...	13	4	0.45	0.00077		GO:0070588	calcium ion transmembrane transport	60	8	2.26	0.0017
GO:0006281	DNA repair	136	16	4.69	0.00095		GO:0006576	cellular biogenic amine metabolic proces...	24	5	0.9	0.00172
GO:0007067	mitosis	91	13	3.14	0.00105		GO:0055085	transmembrane transport	545	47	20.49	0.00173
GO:0000070	mitotic sister chromatid segregation	15	4	0.52	0.0014		GO:0003333	amino acid transmembrane transport	15	4	0.56	0.00193
GO:0055003	cardiac myofibril assembly	15	4	0.52	0.0014		GO:0016050	vesicle organization	38	6	1.43	0.00269
GO:0007093	mitotic cell cycle checkpoint	26	5	0.9	0.00171		GO:0007270	neuron-neuron synaptic transmission	18	4	0.68	0.00395
GO:0008652	cellular amino acid biosynthetic process	54	7	1.86	0.00238		GO:0071436	sodium ion export	31	5	1.17	0.00554
GO:0007018	microtubule-based movement	105	10	3.62	0.00325		GO:0009063	cellular amino acid catabolic process	31	5	1.17	0.00554
GO:0006575	cellular modified amino acid metabolic p...	30	5	1.03	0.0033		GO:0019882	antigen processing and presentation	20	4	0.75	0.0059
GO:0003009	skeletal muscle contraction	19	4	0.65	0.00356		GO:0051049	regulation of transport	245	20	9.21	0.00626
GO:0006275	regulation of DNA replication	19	4	0.65	0.00356		GO:0006725	cellular aromatic compound metabolic pro...	66	13	2.48	0.00648
GO:0006084	acetyl-CoA metabolic process	31	5	1.07	0.00383		GO:0008643	carbohydrate transport	33	5	1.24	0.00727
GO:0051301	cell division	164	13	5.65	0.00431		GO:0035725	sodium ion transmembrane transport	43	8	1.62	0.00871
GO:0010948	negative regulation of cell cycle proces...	23	4	0.79	0.0073
GO:0000077	DNA damage checkpoint	25	4	0.86	0.00988		Cellular Component (CC)
							GO:0034703	cation channel complex	36	11	1.44	2.7e-05
Cellular Component (CC)							GO:0008021	synaptic vesicle	26	6	1.04	0.00046
GO:0005581	collagen	44	17	1.5	2.1e-14		GO:0016020	membrane	2935	154	117.43	0.00091
GO:0032982	myosin filament	25	9	0.85	7e-08		GO:0001518	voltage-gated sodium channel complex	12	4	0.48	0.00096
GO:0044454	nuclear chromosome part	59	10	2.02	2.6e-05		GO:0005886	plasma membrane	863	55	34.53	0.00136
GO:0005615	extracellular space	67	9	2.29	0.00042		GO:0042470	melanosome	15	4	0.6	0.00241
GO:0005578	proteinaceous extracellular matrix	125	26	4.27	0.00106
GO:0031012	extracellular matrix	156	31	5.33	0.00245		Molecular Function (MF)
GO:0044427	chromosomal part	151	22	5.16	0.00439		GO:0004497	monooxygenase activity	53	9	2.03	0.00016
GO:0000793	condensed chromosome	34	7	1.16	0.00578		GO:0016705	oxidoreductase activity, acting on paire...	100	12	3.83	0.00041
GO:0000785	chromatin	85	8	2.91	0.00829		GO:0005248	voltage-gated sodium channel activity	13	4	0.5	0.00115
							GO:0005158	insulin receptor binding	14	4	0.54	0.00156
Molecular Function (MF)							GO:0015085	calcium ion transmembrane transporter ac...	61	8	2.34	0.00213
GO:0005201	extracellular matrix structural constitu...	25	11	0.89	2.8e-10		GO:0015171	amino acid transmembrane transporter act...	25	5	0.96	0.00226
GO:0008144	drug binding	20	5	0.71	0.00056		GO:0003777	microtubule motor activity	50	7	1.91	0.00274
GO:0003774	motor activity	120	16	4.28	0.00071		GO:0005506	iron ion binding	109	11	4.17	0.00296
GO:0016868	intramolecular transferase activity, pho...	14	4	0.5	0.0012		GO:0005249	voltage-gated potassium channel activity	18	4	0.69	0.00422
GO:0003777	microtubule motor activity	50	7	1.78	0.00183		GO:0015370	solute:sodium symporter activity	29	5	1.11	0.00445
GO:0016836	hydro-lyase activity	26	5	0.93	0.00198		GO:0015267	channel activity	174	20	6.66	0.0074
GO:0003755	peptidyl-prolyl cis-trans isomerase acti...	32	5	1.14	0.0051		GO:0005507	copper ion binding	22	4	0.84	0.00895
GO:0004867	serine-type endopeptidase inhibitor acti...	22	4	0.78	0.00698
