# Supplementary material for: Transcriptome assemblies for studying sex-biased gene expression in the guppy, Poecilia reticulata
Source: BMC Genomics. 2014 May 26;15(1):400. doi: 10.1186/1471-2164-15-400 (PMC4059875; doi:10.1186/1471-2164-15-400)
Supplement: Supplementary file 11 — Additional file 11: Table S9: Over-represented Gene Ontology (GO) categories for sex-biased genes in gonads. GO terms that were over-represented (p <0.01, No. of sequences > 3) among median-fold sex-biased genes as compared to all expressed genes in the gonads are described. (XLSX 18 KB) [file 12864_2014_6114_MOESM11_ESM.xlsx]

## Sheet: Sheet1
GO.ID	Term	Annotated	Significant	Expected	weight		GO.ID	Term	Annotated	Significant	Expected	weight
Female biased							Male biased
Biological Process (BP)							Biological Process (BP)
GO:0001568	blood vessel development	234	90	54.39	4.8e-05		GO:0042384	cilium assembly	46	32	7.59	1.5e-15
GO:0007520	myoblast fusion	10	8	2.32	0.00024		GO:0003341	cilium movement	18	14	2.97	1.7e-08
GO:0030510	regulation of BMP signaling pathway	27	15	6.28	0.00028		GO:0060271	cilium morphogenesis	71	48	11.72	1e-07
GO:0030903	notochord development	27	15	6.28	0.00028		GO:0007018	microtubule-based movement	128	59	21.13	4.2e-07
GO:0030855	epithelial cell differentiation	68	29	15.81	0.00029		GO:0007283	spermatogenesis	58	25	9.57	1.5e-06
GO:0006865	amino acid transport	30	16	6.97	0.00033		GO:0001539	ciliary or flagellar motility	19	12	3.14	6.3e-06
GO:0042074	cell migration involved in gastrulation	67	28	15.57	0.00055		GO:0042073	intraflagellar transport	10	8	1.65	1.8e-05
GO:0008543	fibroblast growth factor receptor signal...	47	21	10.92	0.00094		GO:0006941	striated muscle contraction	24	13	3.96	2.7e-05
GO:0051091	positive regulation of sequence-specific...	41	19	9.53	0.00095		GO:0007368	determination of left/right symmetry	106	34	17.5	5.4e-05
GO:0042475	odontogenesis of dentin-containing tooth	14	9	3.25	0.00122		GO:0032402	melanosome transport	20	11	3.3	9.4e-05
GO:0007165	signal transduction	2005	550	466.02	0.00129		GO:0014866	skeletal myofibril assembly	12	8	1.98	0.00014
GO:0045667	regulation of osteoblast differentiation	22	12	5.11	0.00145		GO:0070588	calcium ion transmembrane transport	58	21	9.57	0.00022
GO:0045176	apical protein localization	17	10	3.95	0.0017		GO:0007127	meiosis I	25	12	4.13	0.00025
GO:0007186	G-protein coupled receptor signaling pat...	267	83	62.06	0.00175		GO:0006228	UTP biosynthetic process	10	7	1.65	0.00025
GO:0007269	neurotransmitter secretion	31	15	7.21	0.00188		GO:0006241	CTP biosynthetic process	10	7	1.65	0.00025
GO:0048332	mesoderm morphogenesis	34	16	7.9	0.00194		GO:0006165	nucleoside diphosphate phosphorylation	10	7	1.65	0.00025
GO:0043542	endothelial cell migration	34	16	7.9	0.00194		GO:0006183	GTP biosynthetic process	10	7	1.65	0.00025
GO:0050878	regulation of body fluid levels	92	34	21.38	0.00204		GO:0060119	inner ear receptor cell development	10	7	1.65	0.00025
GO:0035567	non-canonical Wnt receptor signaling pat...	20	11	4.65	0.0021		GO:0070121	Kupffer's vesicle development	29	13	4.79	0.00032
GO:0001763	morphogenesis of a branching structure	56	23	13.02	0.0022		GO:0006874	cellular calcium ion homeostasis	57	20	9.41	0.0005
GO:0015669	gas transport	10	7	2.32	0.00222		GO:0055085	transmembrane transport	639	146	105.48	0.00051
GO:0001525	angiogenesis	145	49	33.7	0.00235		GO:0035845	photoreceptor cell outer segment organiz...	11	7	1.82	0.00059
GO:0015718	monocarboxylic acid transport	15	9	3.49	0.00243		GO:0009566	fertilization	14	8	2.31	0.00064
GO:0048514	blood vessel morphogenesis	202	72	46.95	0.00263		GO:0032006	regulation of TOR signaling cascade	18	9	2.97	0.00104
GO:0043113	receptor clustering	18	10	4.18	0.00304		GO:0007606	sensory perception of chemical stimulus	13	7	2.15	0.00225
GO:0045787	positive regulation of cell cycle	21	11	4.88	0.00349		GO:0014074	response to purine-containing compound	10	6	1.65	0.0023
GO:0009953	dorsal/ventral pattern formation	95	34	22.08	0.00374		GO:0001578	microtubule bundle formation	14	7	2.31	0.00386
GO:0055113	epiboly involved in gastrulation with mo...	27	13	6.28	0.00396		GO:0006222	UMP biosynthetic process	11	6	1.82	0.00436
GO:0000079	regulation of cyclin-dependent protein k...	33	15	7.67	0.00404		GO:0048793	pronephros development	41	14	6.77	0.00448
GO:0008610	lipid biosynthetic process	163	53	37.89	0.00406		GO:0006811	ion transport	564	126	93.1	0.00469
GO:0016331	morphogenesis of embryonic epithelium	52	21	12.09	0.00428		GO:0051899	membrane depolarization	15	7	2.48	0.00621
GO:0042733	embryonic digit morphogenesis	16	9	3.72	0.00442		GO:0032273	positive regulation of protein polymeriz...	19	8	3.14	0.00737
GO:0051216	cartilage development	89	32	20.69	0.00445		GO:0048168	regulation of neuronal synaptic plastici...	12	6	1.98	0.00751
GO:0032870	cellular response to hormone stimulus	103	36	23.94	0.00455		GO:0007032	endosome organization	12	6	1.98	0.00751
GO:0001738	morphogenesis of a polarized epithelium	25	12	5.81	0.00576		GO:0050731	positive regulation of peptidyl-tyrosine...	12	6	1.98	0.00751
GO:0006790	sulfur compound metabolic process	50	20	11.62	0.00595		GO:0007600	sensory perception	98	30	16.18	0.00888
GO:0008544	epidermis development	70	26	16.27	0.00604
GO:0016477	cell migration	332	113	77.17	0.00671		Cellular Component (CC)
GO:0060828	regulation of canonical Wnt receptor sig...	54	21	12.55	0.00714		GO:0035085	cilium axoneme	22	18	3.59	2.3e-11
GO:0045197	establishment or maintenance of epitheli...	17	9	3.95	0.00747		GO:0030286	dynein complex	27	20	4.4	4.3e-11
GO:2000027	regulation of organ morphogenesis	38	16	8.83	0.00751		GO:0005932	microtubule basal body	26	17	4.24	2.6e-08
GO:0030278	regulation of ossification	42	22	9.76	0.00791		GO:0005929	cilium	96	57	15.65	1e-07
GO:0046847	filopodium assembly	32	14	7.44	0.00816		GO:0019861	flagellum	13	11	2.12	1.2e-07
GO:0006029	proteoglycan metabolic process	26	12	6.04	0.00847		GO:0005874	microtubule	143	48	23.31	2.5e-07
GO:0031290	retinal ganglion cell axon guidance	26	12	6.04	0.00847		GO:0060170	cilium membrane	10	8	1.63	1.6e-05
GO:0001704	formation of primary germ layer	45	18	10.46	0.00884		GO:0035869	ciliary transition zone	10	8	1.63	1.6e-05
GO:0001522	pseudouridine synthesis	12	7	2.79	0.00937		GO:0005871	kinesin complex	15	10	2.45	1.7e-05
GO:0035137	hindlimb morphogenesis	12	7	2.79	0.00937		GO:0005930	axoneme	30	24	4.89	0.00036
							GO:0045211	postsynaptic membrane	58	20	9.46	0.00054
Cellular Component (CC)							GO:0005815	microtubule organizing center	151	52	24.62	0.00087
GO:0005578	proteinaceous extracellular matrix	111	50	26.78	9.7e-07		GO:0033017	sarcoplasmic reticulum membrane	15	8	2.45	0.00107
GO:0005925	focal adhesion	50	26	12.06	1.8e-05		GO:0005813	centrosome	111	31	18.1	0.00131
GO:0001725	stress fiber	25	15	6.03	0.00014		GO:0044304	main axon	20	9	3.26	0.0024
GO:0044420	extracellular matrix part	67	29	16.16	0.00042		GO:0031513	nonmotile primary cilium	33	17	5.38	0.00711
GO:0005886	plasma membrane	970	292	234	0.00047		GO:0000794	condensed nuclear chromosome	16	7	2.61	0.00885
GO:0016021	integral to membrane	1770	477	427	0.00099		GO:0031224	intrinsic to membrane	1807	328	294.61	0.0091
GO:0016020	membrane	3334	900	804.3	0.00126
GO:0001726	ruffle	35	17	8.44	0.0014		Molecular Function (MF)
GO:0005922	connexon complex	12	8	2.89	0.00216		GO:0003777	microtubule motor activity	67	29	11.22	2.7e-07
GO:0031012	extracellular matrix	141	64	34.02	0.00512		GO:0005219	ryanodine-sensitive calcium-release chan...	14	11	2.34	6.2e-07
GO:0005576	extracellular region	356	126	85.88	0.00546		GO:0008603	cAMP-dependent protein kinase regulator ...	12	8	2.01	0.00016
GO:0030672	synaptic vesicle membrane	11	7	2.65	0.00609		GO:0015631	tubulin binding	72	25	12.05	0.00016
GO:0005882	intermediate filament	34	15	8.2	0.00818		GO:0004550	nucleoside diphosphate kinase activity	10	7	1.67	0.00027
GO:0045177	apical part of cell	63	24	15.2	0.00919		GO:0005509	calcium ion binding	419	97	70.15	0.00035
							GO:0015179	L-amino acid transmembrane transporter a...	13	8	2.18	0.00035
Molecular Function (MF)							GO:0005231	excitatory extracellular ligand-gated io...	33	13	5.53	0.00162
GO:0005509	calcium ion binding	419	129	98.92	0.00035		GO:0019205	nucleobase-containing compound kinase ac...	33	17	5.53	0.00228
GO:0005102	receptor binding	272	88	64.22	0.00054		GO:0005343	organic acid:sodium symporter activity	20	9	3.35	0.0029
GO:0008528	G-protein coupled peptide receptor activ...	30	15	7.08	0.00147		GO:0015298	solute:cation antiporter activity	17	8	2.85	0.00354
GO:0005267	potassium channel activity	36	17	8.5	0.00162		GO:0005215	transporter activity	788	183	131.93	0.00798
GO:0004888	transmembrane signaling receptor activit...	294	109	69.41	0.00172
GO:0017147	Wnt-protein binding	20	11	4.72	0.0024
GO:0045125	bioactive lipid receptor activity	10	7	2.36	0.00245
GO:0019003	GDP binding	13	8	3.07	0.00384
GO:0004714	transmembrane receptor protein tyrosine ...	51	21	12.04	0.00396
GO:0019901	protein kinase binding	123	42	29.04	0.00505
GO:0016646	oxidoreductase activity, acting on the C...	19	10	4.49	0.00574
