# Supplementary material for: Transcriptome assemblies for studying sex-biased gene expression in the guppy, Poecilia reticulata
Source: BMC Genomics. 2014 May 26;15(1):400. doi: 10.1186/1471-2164-15-400 (PMC4059875; doi:10.1186/1471-2164-15-400)
Supplement: Supplementary file 12 — Additional file 12: Table S10: Over-represented Gene Ontology (GO) categories for co-expressed genes with similar direction of sex-bias in brain and tail. (XLSX 14 KB) [file 12864_2014_6114_MOESM12_ESM.xlsx]

## Sheet: Sheet1
GO.ID	Term	Annotated	Significant	Expected	weight		GO.ID	Term	Annotated	Significant	Expected	weight
Female biased							Male biased
Biological Process (BP)							Biological Process (BP)
GO:0006096	glycolysis	59	9	0.47	7.7e-10		GO:0009612	response to mechanical stimulus	41	2	0.04	0.00072
GO:0030261	chromosome condensation	10	4	0.08	7.4e-07		GO:0051925	regulation of calcium ion transport via ...	55	2	0.05	0.0013
GO:0032508	DNA duplex unwinding	21	4	0.17	2e-05		GO:0070588	calcium ion transmembrane transport	115	2	0.11	0.00555
GO:0006270	DNA-dependent DNA replication initiation	10	3	0.08	5.5e-05		GO:0015672	monovalent inorganic cation transport	397	3	0.39	0.00627
GO:0060536	cartilage morphogenesis	18	3	0.14	0.00036		GO:0034220	ion transmembrane transport	630	5	0.62	0.00748
GO:0018208	peptidyl-proline modification	44	4	0.35	0.00039
GO:0055003	cardiac myofibril assembly	19	3	0.15	0.00042		Cellular Component (CC)
GO:0006275	regulation of DNA replication	23	3	0.18	0.00075		GO:0005891	voltage-gated calcium channel complex	31	2	0.03	0.00042
GO:0031444	slow-twitch skeletal muscle fiber contra...	10	2	0.08	0.00266		GO:0034703	cation channel complex	132	4	0.13	0.00302
GO:0060538	skeletal muscle organ development	128	5	1.01	0.00342
GO:0006310	DNA recombination	80	4	0.63	0.00366		Molecular Function (MF)
GO:0030199	collagen fibril organization	12	2	0.09	0.00386		GO:0005245	voltage-gated calcium channel activity	55	2	0.07	0.0021
GO:0003009	skeletal muscle contraction	23	4	0.18	0.00439		GO:0022843	voltage-gated cation channel activity	189	4	0.23	0.0093
GO:0034446	substrate adhesion-dependent cell spread...	14	2	0.11	0.00527
GO:0006974	response to DNA damage stimulus	278	7	2.19	0.00646
GO:0055015	ventricular cardiac muscle cell developm...	16	2	0.13	0.00688
GO:0060048	cardiac muscle contraction	16	2	0.13	0.00688
GO:0006457	protein folding	155	5	1.22	0.00764
GO:0030903	notochord development	55	3	0.43	0.0093
GO:0000819	sister chromatid segregation	19	2	0.15	0.00966
GO:0006094	gluconeogenesis	19	2	0.15	0.00966
Cellular Component (CC)
GO:0005581	collagen	70	14	0.63	1.4e-15
GO:0032982	myosin filament	31	8	0.28	2.3e-10
GO:0005615	extracellular space	141	9	1.28	5.1e-06
GO:0005578	proteinaceous extracellular matrix	199	22	1.8	8.2e-06
GO:0031012	extracellular matrix	250	26	2.27	0.00052
GO:0044454	nuclear chromosome part	79	5	0.72	0.00074
GO:0030016	myofibril	87	5	0.79	0.00114
GO:0016529	sarcoplasmic reticulum	37	3	0.34	0.0045
GO:0044421	extracellular region part	330	30	2.99	0.00748
Molecular Function (MF)
GO:0005201	extracellular matrix structural constitu...	36	11	0.32	1e-14
GO:0005509	calcium ion binding	684	17	6.15	0.00014
GO:0005528	FK506 binding	14	3	0.13	0.00024
GO:0016861	intramolecular oxidoreductase activity, ...	15	3	0.13	0.0003
GO:0004867	serine-type endopeptidase inhibitor acti...	39	4	0.35	0.0004
GO:0003774	motor activity	203	8	1.83	0.0005
GO:0003779	actin binding	311	13	2.8	0.00051
GO:0004181	metallocarboxypeptidase activity	18	3	0.16	0.00053
GO:0051015	actin filament binding	48	4	0.43	0.0009
GO:0004180	carboxypeptidase activity	44	6	0.4	0.00149
GO:0004003	ATP-dependent DNA helicase activity	12	2	0.11	0.005
GO:0005080	protein kinase C binding	12	2	0.11	0.005
GO:0005540	hyaluronic acid binding	13	2	0.12	0.00587
GO:0003755	peptidyl-prolyl cis-trans isomerase acti...	42	3	0.38	0.00633
GO:0016836	hydro-lyase activity	44	3	0.4	0.00721
GO:0016868	intramolecular transferase activity, pho...	16	2	0.14	0.00888
