# Supplementary material for: Transcriptome assemblies for studying sex-biased gene expression in the guppy, Poecilia reticulata
Source: BMC Genomics. 2014 May 26;15(1):400. doi: 10.1186/1471-2164-15-400 (PMC4059875; doi:10.1186/1471-2164-15-400)
Supplement: Supplementary file 13 — Additional file 13: Table S11: Guppy pigmentation orthologs and their positions on the female draft genome. Genes from the guppy reference transcriptome (GRT) encoding putative orthologous proteins to known candidates in pigment synthesis and pigment pattern formation in other vertebrates. The alignment percentage, sequence identity, and chromosomal positions of CDS from the GRT against the female draft genome are shown. (XLSX 23 KB) [file 12864_2014_6114_MOESM13_ESM.xlsx]

## Sheet: Sheet1
Guppy_name	Gene	Chromosome	Start	End	Genomic Length	Coverage (%)	Identity (%)	Path
comp80637_c3_m.203736	abhd11	Chr_14	4111339	4118326	-6987	100	99.7	path1
CUFF_20184_m.101049	adam17a	Chr_22	22562990	22580773	-17783	100	100	path1
comp80328_c0_m.197637	adam17b	Chr_21	1900345	1908057	-7712	100	99.5	path1
comp78487_c1_m.163690	ap3d1	Chr_4	25981642	26000749	-19107	100	99.7	path1
CUFF_24485_m.316430	APC	Chr_Un	3870660	3878184	-7524	100	100	path1
comp81910_c0_m.230907	APC	Chr_Un	3867909	3878184	-10275	94.9	98	path1
CUFF_23643_m.314805	ASIP	Chr_Un	22609063	22610127	-1064	100	100	path1
CUFF_46050_m.218118	ATOH7	Chr_15	22667589	22668023	-434	100	100	path1
CUFF_19979_m.23519	ATOX1	Chr_10	13871703	13873217	-1514	97.1	100	path1
CUFF_10763_m.275991	atp6ap1a	Chr_7	30144730	30153780	-9050	100	100	path1
CUFF_24275_m.114505	atp6ap2	Chr_2	17313749	17318547	-4798	100	100	path1
CUFF_49603_m.235307	atp6v0ca	Chr_19	2038523	2044327	-5804	100	100	path1
CUFF_11672_m.281176	atp6v0cb	Chr_8	20833527	20839466	-5939	100	100	path1
CUFF_42760_m.203151	atp6v0d1	Chr_3	33295866	33297940	-2074	100	100	path1
CUFF_30587_m.141135	atp6v1e1b	Chr_23	2661127	2667165	-6038	100	100	path1
CUFF_8894_m.269775	atp6v1f	Chr_23	7644287	7645646	-1359	100	100	path1
comp67474_c0_m.73066	atp6v1h	Chr_17	25483640	25506852	-23212	79.8	99.7	path1
CUFF_19092_m.17877	atp7a	Chr_10	27273611	27286660	-13049	99.9	100	path1
comp72768_c0_m.102655	ATP7B	Chr_2	7732466	7745195	-12729	100	99.6	path1
comp74497_c5_m.115719	atrn	Chr_22	4429894	4543205	-113311	99.9	98.9	path1
CUFF_47586_m.51471	BLOC1S3	Chr_13	13764545	13766832	-2287	100	100	path1
CUFF_6909_m.72394	bloc1s4	Chr_11	15191566	15195293	-3727	100	100	path1
CUFF_33228_m.31756	bloc1s6	Chr_3	9176555	9180016	-3461	100	100	path1
CUFF_45444_m.214060	BNC2	Chr_1	31308130	31433260	-125130	99.9	100	path1
CUFF_10223_m.78099	creb1a	Chr_2	9035305	9036829	-1524	100	100	path1
comp75339_c0_m.123004	csf1ra	Chr_10	25496486	25508733	-12247	100	99.7	path1
CUFF_9038_m.270709	CSF1R_(2_of_2)	Chr_Un	21405725	21413331	-7606	100	100	path1
CUFF_38803_m.182326	cx45.6	Chr_2	28297663	28298793	-1130	99.7	100	path1
comp80186_c0_m.194821	dct	Chr_2	29692086	29696008	-3922	63.8	97	path1
CUFF_47716_m.52377	drd2a	Chr_13	16149353	16174041	-24688	100	100	path1
CUFF_48270_m.227872	dtnbp1a	Chr_16	30912311	30922404	-10093	100	100	path1
CUFF_6916_m.72463	dtnbp1b	Chr_11	14934919	14938557	-3638	100	100	path1
comp70130_c0_m.86249	ebna1bp2	Chr_4	1036375	1039899	-3524	99.9	99.9	path1
comp67577_c0_m.73705	ece1	Chr_5	12763285	12775191	-11906	100	99.9	path1
CUFF_5340_m.256538	eda	Chr_10	10541424	10556852	-15428	100	100	path1
CUFF_51114_m.240195	EDN3	Chr_7	12232501	12239414	-6913	100	100	path1
CUFF_16620_m.93799	ednrb1a	Chr_17	3161634	3168770	-7136	100	100	path1
CUFF_40468_m.193583	EGFR_(1_of_2)	Chr_17	26400747	26442896	-42149	100	100	path1
comp46327_c0_m.28596	EN1_(1_of_2)	Chr_2	1896108	1901914	-5806	100	100	path1
CUFF_50864_m.238523	EN2	Chr_17	8886248	8888484	-2236	100	100	path1
CUFF_36114_m.324243	eng2a	Chr_Un	12609595	12612656	-3061	100	100	path1
comp78041_c0_m.156207	ERBB3_(1_of_2)	Chr_5	24593873	24619271	-25398	100	99.3	path1
comp68720_c0_m.78989	fbxw4	Chr_Un	25405135	25411968	-6833	61.5	100	path1
CUFF_18184_m.98696	FIG4	Chr_21	7799330	7841735	-42405	100	100	path1
CUFF_35646_m.167871	FOXD3	Chr_4	450453	451652	-1199	100	100	path1
CUFF_47626_m.51699	foxn1	Chr_13	14696280	14705219	-8939	100	100	path1
CUFF_47537_m.51029	FZD4	Chr_13	12757378	12764326	-6948	100	100	path1
CUFF_42713_m.202910	gch1	Chr_3	33571520	33584994	-13474	100	100	path1
CUFF_50366_m.56610	gch2	Chr_19	12366141	12370080	-3939	100	100	path1
CUFF_1131_m.8178	GFPT1	Chr_9	27208015	27221288	-13273	99.7	100	path1
CUFF_552_m.3563	ghra	Chr_9	17681804	17699852	-18048	100	100	path1
comp76341_c3_m.132966	ghrb	Chr_12	24934126	24947523	-13397	73.3	99.7	path1
CUFF_47088_m.224718	GJA5_(2_of_2)	Chr_15	6087531	6103059	-15528	100	100	path1
CUFF_40149_m.191500	gna11b	Chr_22	6621095	6649673	-28578	100	100	path1
CUFF_27997_m.24089	GNA11_(1_of_2)	Chr_4	25832748	25856844	-24096	100	100	path1
comp79771_c6_m.186661	gnaq	Chr_9	20959458	20965121	-5663	100	100	path1
CUFF_3063_m.64368	GNAQ_(2_of_2)	Chr_12	9448323	9459314	-10991	100	100	path1
CUFF_43162_m.205243	GPC3	Chr_10	5426373	5545250	-118877	100	100	path1
CUFF_6573_m.69756	gpnmb	Chr_11	10749876	10755581	-5705	100	100	path1
CUFF_38847_m.182824	gpr143	Chr_2	28955396	28964083	-8687	99.8	100	path1
CUFF_24418_m.115473	gpr161	Chr_2	18914216	18921593	-7377	100	100	path1
comp72054_c2_m.97778	HDAC1_(1_of_2)	Chr_11	5052715	5057308	-4593	88.5	99.2	path2
CUFF_27663_m.128835	HDAC1_(2_of_2)	Chr_22	13803934	13807881	-3947	100	100	path1
CUFF_44790_m.47784	hps1	Chr_15	16784008	16790782	-6774	100	100	path1
CUFF_35950_m.169385	hps3	Chr_4	3223677	3235101	-11424	100	100	path1
CUFF_39031_m.183742	HPS4	Chr_9	7497584	7505453	-7869	100	100	path1
CUFF_26422_m.122286	hps5	Chr_6	26311979	26317764	-5785	100	100	path1
CUFF_44802_m.47857	HPS6	Chr_15	17196183	17198867	-2684	100	100	path1
comp72246_c2_m.99087	igsf11	Chr_13	22116364	22223257	-106893	100	99.8	path1
CUFF_25067_m.116932	ikbkg	Chr_7	4077974	4090341	-12367	100	100	path1
comp60702_c1_m.51295	irf4a	Chr_17	20146753	20150241	-3488	99.9	100	path1
CUFF_22282_m.107642	IRF4_(2_of_2)	Chr_4	9453111	9457863	-4752	100	100	path1
CUFF_42467_m.201587	itgb1a	Chr_20	1322206	1335541	-13335	100	100	path1
comp81670_c2_m.225417	ITGB1_(2_of_2)	Chr_17	15532837	15541523	-8686	70.7	98.3	path1
CUFF_44261_m.211506	kcnj13	Chr_13	6490628	6496870	-6242	100	100	path1
CUFF_28424_m.27412	kita	Chr_4	19488726	19511636	-22910	100	100	path1
comp69094_c0_m.80629	kita	Chr_4	19488726	19511636	-22910	100	99.9	path1
comp71041_c0_m.91470	kitb	Chr_1	22493549	22520528	-26979	100	99.7	path1
CUFF_45271_m.213663	lef1	Chr_1	31755994	31805152	-49158	100	100	path1
CUFF_28028_m.24325	lmx1a	Chr_4	25090918	25101971	-11053	100	100	path1
CUFF_37106_m.175837	LMX1A	Chr_8	14066597	14079933	-13336	100	100	path1
comp77942_c1_m.154658	lmx1bb	Chr_9	29695813	29758233	-62420	80.3	99.8	path1
comp78628_c0_m.165876	ltk	Chr_22	22427394	22501116	-73722	100	99.7	path1
comp82006_c4_m.233333	lyst	Chr_15	25610905	25673196	-62291	99.3	99.7	path2
CUFF_12306_m.84818	mbtps1	Chr_6	18946831	18955539	-8708	100	100	path1
CUFF_32023_m.150071	mc1r	Chr_3	20638217	20639185	-968	100	100	path1
CUFF_37013_m.175235	mgrn1b	Chr_8	14999564	15003917	-4353	99.8	100	path1
comp82557_c9_m.245862	mib	Chr_17	26575192	26629982	-54790	99.8	96.3	path1
CUFF_40547_m.193892	MIB1_(1_of_2)	Chr_17	26569523	26573519	-3996	100	100	path1
comp81318_c2_m.217949	MIB2	Chr_7	5765106	5799146	-34040	100	99.7	path1
CUFF_34823_m.163318	mitfa	Chr_5	30614251	30631719	-17468	100	100	path1
CUFF_1908_m.14806	mitfb	Chr_7	18940535	18970500	-29965	99.9	100	path1
CUFF_8612_m.76393	MLANA	Chr_12	17095846	17098011	-2165	100	100	path1
CUFF_9886_m.274840	mlpha	Chr_2	19256510	19260542	-4032	100	100	path1
comp71828_c0_m.96354	mlpha	Chr_2	19256510	19260542	-4032	100	99.6	path1
comp78475_c6_m.163395	MLPH_(2_of_2)	Chr_2	46188609	46197089	-8480	42.3	97.8	path1
CUFF_13780_m.86659	MREG	Chr_2	38988178	38992240	-4062	99.9	100	path1
CUFF_26095_m.319757	MYC	Chr_Un	27378213	27380544	-2331	100	100	path1
CUFF_15402_m.91182	myca	Chr_20	22097479	22099052	-1573	100	100	path1
CUFF_24307_m.114783	mycbp2	Chr_2	16848372	16888662	-40290	100	100	path1
comp81785_c6_m.227999	mycbp2	Chr_2	16842042	16907347	-65305	99.9	99.2	path1
CUFF_33351_m.32645	myo5aa	Chr_3	6236954	6289862	-52908	100	100	path1
comp80626_c2_m.203346	myo5aa	Chr_3	6236954	6264663	-27709	77.2	99.5	path2
CUFF_28920_m.130799	nsfa	Chr_8	4590455	4619310	-28855	100	100	path1
CUFF_50654_m.58377	NSF_(2_of_2)	Chr_19	17250882	17259394	-8512	100	100	path1
CUFF_28537_m.28256	oca2	Chr_4	17683838	17728355	-44517	100	100	path1
comp62739_c0_m.55998	pabpc1a	Chr_16	32589128	32594995	-5867	98.1	98.6	path1
CUFF_6935_m.72626	pabpc1b	Chr_11	15407274	15414648	-7374	100	100	path1
comp77371_c3_m.145911	PAICS	Chr_4	19710851	19721343	-10492	100	99.8	path1
comp81781_c0_m.227877	PAX3_(1_of_2)	Chr_13	25065942	25091160	-25218	100	99.7	path1
CUFF_6150_m.261163	PAX3_(2_of_2)	Chr_17	13588640	13610091	-21451	100	100	path1
CUFF_29593_m.134609	pax7b	Chr_5	6559389	6613741	-54352	100	100	path1
comp82629_c2_m.247209	pcbd1	Chr_15	22462681	22464153	-1472	100	99.5	path1
CUFF_13024_m.285517	PCBD2	Chr_Un	24725427	24738937	-13510	100	100	path1
comp70923_c0_m.90748	pmela	Chr_5	25261071	25267886	-6815	100	99.4	path1
comp82344_c0_m.241039	pmelb	Chr_7	13044315	13054214	-9899	99.7	99.8	path1
comp97479_c0_m.252525	pnp4a	Chr_5	13881332	13885637	-4305	99.9	99.8	path1
CUFF_39840_m.188932	pomca	Chr_2	20822703	20824649	-1946	99.6	100	path1
comp71001_c0_m.91179	pomca	Chr_2	20822703	20824477	-1774	65.1	100	path1
CUFF_23098_m.110026	PTS	Chr_19	21367510	21369948	-2438	100	100	path1
comp79504_c1_m.181522	qdpra	Chr_10	29423667	29434068	-10401	90.5	98.4	path2
comp77342_c0_m.145537	rab27a	Chr_3	20039923	20044510	-4587	100	99.7	path1
CUFF_47529_m.50985	rab38a	Chr_13	12720646	12726553	-5907	100	100	path1
CUFF_32534_m.153006	rab38b	Chr_14	6296682	6301461	-4779	100	100	path1
CUFF_28392_m.27082	rabggta	Chr_4	19817715	19830543	-12828	99.9	100	path1
comp82968_c0_m.249339	rpl24	Chr_2	18874085	18877978	-3893	99.4	99.8	path1
comp21884_c0_m.10761	rps19	Chr_16	7854403	7861203	-6800	100	99.8	path1
CUFF_42512_m.201859	RPS20	Chr_20	3216208	3217486	-1278	100	100	path1
CUFF_242_m.1469	scarb2	Chr_9	12792745	12808166	-15421	100	100	path1
comp81092_c4_m.213106	SCF	Chr_6	1658278	1669291	-11013	78	100	path1
CUFF_19090_m.17869	sfxn1	Chr_10	27291769	27296119	-4350	99.9	100	path1
CUFF_12959_m.285252	si:ch211-106g4.2	Chr_12	10123896	10143983	-20087	100	100	path1
CUFF_3036_m.64349	skiv2l2	Chr_12	9625133	9642137	-17004	100	100	path1
CUFF_17979_m.97038	slc24a4b	Chr_21	11765323	11797037	-31714	100	100	path1
CUFF_33659_m.34507	slc24a5	Chr_3	9456258	9465872	-9614	100	100	path1
CUFF_3004_m.64028	slc45a2	Chr_12	9741583	9761246	-19663	100	100	path1
CUFF_3404_m.249486	snai2	Chr_17	21322579	21323723	-1144	100	100	path1
CUFF_39312_m.185545	SOX10_(1_of_2)	Chr_1	23819439	23821691	-2252	100	100	path1
CUFF_2312_m.17472	SOX18	Chr_7	12904461	12907630	-3169	100	100	path1
CUFF_37274_m.176998	sox9b	Chr_8	12084198	12086190	-1992	100	100	path1
comp78529_c7_m.164446	sox9b	Chr_8	12084621	12086190	-1569	58.4	100	path1
comp77393_c0_m.146128	sprb	Chr_12	26138552	26139582	-1030	75.2	99.7	path1
CUFF_51601_m.242929	tfap2a	Chr_20	12309214	12318287	-9073	100	100	path1
CUFF_3542_m.250379	tpcn2	Chr_3	14862566	14905848	-43282	100	100	path1
CUFF_25192_m.117853	trim33	Chr_7	5548094	5582829	-34735	100	100	path1
comp77163_c1_m.143236	trpm1b	Chr_6	24901744	24908844	-7100	100	99.7	path1
CUFF_25332_m.317933	TRPM1_(1_of_2)	Chr_Un	14338545	14358182	-19637	100	100	path1
CUFF_33359_m.32706	trpm7	Chr_3	6167727	6189585	-21858	99.9	100	path1
CUFF_51510_m.242532	txndc5	Chr_20	13034701	13040352	-5651	100	100	path1
CUFF_47589_m.51554	tyra	Chr_13	12613754	12617021	-3267	100	100	path1
CUFF_39474_m.186777	tyrp1b	Chr_1	22117257	22125349	-8092	100	100	path1
CUFF_32103_m.150321	TYRP1_(2_of_2)	Chr_18	15178515	15183852	-5337	100	100	path1
CUFF_22571_m.312019	vps11	Chr_Un	17918986	17940176	-21190	100	100	path1
comp72263_c0_m.99220	vps18	Chr_21	15549243	15554719	-5476	100	99.7	path1
comp85276_c0_m.250690	vps33a	Chr_9	28424222	28429891	-5669	100	99.7	path1
CUFF_36473_m.172200	vps39	Chr_22	5540937	5558633	-17696	100	100	path1
CUFF_1443_m.10953	wnt1	Chr_7	26976996	26980617	-3621	100	100	path1
CUFF_3427_m.249614	wnt3a	Chr_17	20658879	20675886	-17007	100	100	path1
comp63923_c0_m.60378	XDH	Chr_2	18999308	19002894	-3586	61.4	100	path1
CUFF_24234_m.114167	ZIC2	Chr_2	16177018	16178034	-1016	100	100	path1
