# Supplementary material for: Transcriptome assemblies for studying sex-biased gene expression in the guppy, Poecilia reticulata
Source: BMC Genomics. 2014 May 26;15(1):400. doi: 10.1186/1471-2164-15-400 (PMC4059875; doi:10.1186/1471-2164-15-400)
Supplement: Supplementary file 14 — Additional file 14: Table S12: Chromosomal distribution of sex-biased genes in brain, tail, and gonad. The total number of sex-biased transcripts per chromosome with their observed proportions and significance values for difference from expected proportions is described for genes with 1.2-fold (FDR < 0.05, < 0.1) and median-fold (FDR < 0.1) difference in expression. (XLSX 33 KB) [file 12864_2014_6114_MOESM14_ESM.xlsx]

## Sheet: Sheet1
TableS7: A) Table shows chromosomal distribution of expressed, sex-biased (FDR < 0.05; fold change > 1.2-fold), male-biased (FDR < 0.05; logFC > 0.3) and female-biased (FDR < 0.05; logFC < -0.3) CDS in brain, tail and gonad.
	Brain								Tail								Gonad
	Expressed	Sex-biased	Male-biased		P-value	Fem-biased		P-value	Expressed	Sex-biased	Male-biased		P-value	Fem-biased		P-value	Expressed	Sex-biased	Male-biased		P-value	Fem-biased		P-value
			Obs.	Exp.		Obs.	Exp.				Obs.	Exp.		Obs.	Exp.				Obs.	Exp.		Obs.	Exp.
LG1	1366	113	34	38.7374	0.578574	79	86.4789	0.56098	953	88	44	49.866	0.544872	44	49.866	0.544872	1133	823	385	417.488	0.251453	438	417.488	0.483109
LG2	1682	167	40	47.6986	0.41103	127	106.484	0.179389	1123	107	46	58.7613	0.212474	61	58.7613	0.837909	1338	997	405	493.026	0.00330956	592	493.026	0.0026584
LG3	1025	79	24	29.0672	0.486682	55	64.8908	0.366359	725	73	37	37.9358	0.913912	36	37.9358	0.821876	865	635	287	318.735	0.19725	348	318.735	0.257058
LG4	1181	102	43	33.4911	0.276932	59	74.7669	0.172808	813	85	37	42.5404	0.53445	48	42.5404	0.566125	997	713	299	367.374	0.00808006	414	367.374	0.0953159
LG5	1303	150	54	36.9508	0.0738207	96	82.4905	0.311925	903	116	57	47.2497	0.339604	59	47.2497	0.254309	1075	808	381	396.116	0.587658	427	396.116	0.281711
LG6	1226	124	29	34.7672	0.47016	95	77.6157	0.185778	823	114	56	43.0637	0.193694	58	43.0637	0.137346	1007	753	341	371.059	0.259969	412	371.059	0.143453
LG7	1225	113	27	34.7389	0.324666	86	77.5524	0.508903	841	63	34	44.0056	0.257271	29	44.0056	0.0790541	993	738	327	365.9	0.139459	411	365.9	0.105653
LG8	1395	148	44	39.5598	0.62715	104	88.3148	0.258032	969	96	48	50.7032	0.785553	48	50.7032	0.785553	1105	804	346	407.17	0.0258198	458	407.17	0.0839706
LG9	1236	115	36	35.0508	0.910342	79	78.2488	0.952232	859	92	47	44.9474	0.830502	45	44.9474	0.995576	1059	819	346	390.22	0.103159	473	390.22	0.00483986
LG10	1082	75	30	30.6836	0.930068	45	68.4994	0.0274004	690	62	31	36.1044	0.533205	31	36.1044	0.533205	810	581	271	298.469	0.249704	310	298.469	0.640156
LG11	1155	89	20	32.7538	0.0790967	69	73.1209	0.729593	788	90	42	41.2323	0.93294	48	41.2323	0.473721	987	708	295	363.689	0.00744192	413	363.689	0.0768342
LG12	1068	98	33	30.2866	0.733045	65	67.6131	0.820493	748	80	37	39.1393	0.806324	43	39.1393	0.670122	851	636	240	313.576	0.00176509	396	313.576	0.00197323
LG13	1042	77	17	29.5493	0.0658644	60	65.967	0.594964	721	68	40	37.7265	0.796505	28	37.7265	0.23024	848	616	268	312.471	0.0649211	348	312.471	0.166825
LG14	1055	81	26	29.918	0.600317	55	66.79	0.285367	681	73	33	35.6335	0.750574	40	35.6335	0.615609	874	684	342	322.051	0.438854	342	322.051	0.438854
LG15	1013	100	33	28.7269	0.586524	67	64.1311	0.802177	753	71	38	39.4009	0.873482	33	39.4009	0.451891	873	609	265	321.683	0.0192743	344	321.683	0.38705
LG16	1257	143	47	35.6463	0.211705	96	79.5783	0.215227	909	72	26	47.5637	0.011932	46	47.5637	0.871576	1077	811	356	396.853	0.136514	455	396.853	0.0463418
LG17	1243	126	30	35.2493	0.515787	96	78.692	0.190359	851	104	58	44.5288	0.183386	46	44.5288	0.877118	997	752	305	367.374	0.0161516	447	367.374	0.00526693
LG18	638	66	17	18.0926	0.853673	49	40.3906	0.362505	450	55	29	23.5464	0.451847	26	23.5464	0.727405	627	475	226	231.037	0.813742	249	231.037	0.412288
LG19	1201	93	25	34.0583	0.238516	68	76.033	0.503277	802	96	44	41.9649	0.826262	52	41.9649	0.300558	972	720	358	358.162	0.995161	362	358.162	0.886285
LG20	764	66	17	21.6657	0.453053	49	48.3674	0.948882	535	70	25	27.994	0.680864	45	27.994	0.046538	657	480	234	242.091	0.710769	246	242.091	0.859566
LG21	992	88	24	28.1314	0.567187	64	62.8016	0.915249	691	77	35	36.1568	0.890927	42	36.1568	0.508643	845	645	329	311.365	0.485884	316	311.365	0.853201
LG22	1001	93	39	28.3866	0.196044	54	63.3714	0.38703	714	84	36	37.3602	0.873816	48	37.3602	0.249483	820	610	248	302.153	0.0209555	362	302.153	0.0202205
LG23	648	47	11	18.3762	0.173539	36	41.0237	0.567044	461	45	23	24.122	0.870171	22	24.122	0.754698	566	414	193	208.56	0.437475	221	208.56	0.548346
LG_Unassigned	1655	164	73	46.9329	0.0173008	91	104.775	0.324876	1089	97	48	56.9822	0.380677	49	56.9822	0.438123	1378	943	506	507.765	0.955791	437	507.765	0.0213197
Note: The expected number of male-/female-biased CDS on a particular chromosome was determined by multiplying the total number of male-/female-biased CDS in the genome by the proportion of all expressed CDS on that chromosome. χ2 tests were used to determine whether the observed and expected numbers of male- and female-biased CDS on the chromosomes were significantly different. Significant values…
TableS7: B) Table shows chromosomal distribution of expressed, sex-biased (FDR < 0.1; fold change > Median-fold), male-biased and female-biased CDS in brain, tail and gonad.
A)	Brain								Tail								Gonad
	Expressed	Sex-biased	Male-biased		P-value	Fem-biased		P-value	Expressed	Sex-biased	Male-biased		P-value	Fem-biased		P-value	Expressed	Sex-biased	Male-biased		P-value	Fem-biased		P-value
			Obs.	Exp.		Obs.	Exp.				Obs.	Exp.		Obs.	Exp.				Obs.	Exp.		Obs.	Exp.
LG1	1366	107	28	34.7301	0.395474	79	87.2704	0.521271	953	66	38	36.6403	0.874946	28	36.6403	0.282519	1133	525	267	249.155	0.432181	258	249.155	0.694496
LG2	1682	158	33	42.7643	0.261957	125	107.459	0.249941	1123	76	36	43.1764	0.419951	40	43.1764	0.727627	1338	595	261	294.236	0.158395	334	294.236	0.112635
LG3	1025	76	19	26.0603	0.292901	57	65.4848	0.443288	725	63	33	27.8743	0.511212	30	27.8743	0.779925	865	349	176	190.22	0.457446	173	190.22	0.366243
LG4	1181	98	40	30.0265	0.233326	58	75.4512	0.130877	813	62	30	31.2577	0.872335	32	31.2577	0.925641	997	387	180	219.248	0.0495037	207	219.248	0.553031
LG5	1303	144	51	33.1283	0.0513584	93	83.2455	0.462486	903	76	44	34.718	0.295478	32	34.718	0.739321	1075	511	266	236.4	0.186645	245	236.4	0.695097
LG6	1226	118	25	31.1706	0.41032	93	78.3262	0.262259	823	71	37	31.6422	0.517836	34	31.6422	0.771038	1007	441	221	221.447	0.983059	220	221.447	0.945106
LG7	1225	90	18	31.1452	0.0607777	72	78.2623	0.609444	841	46	24	32.3342	0.266827	22	32.3342	0.160922	993	432	211	218.368	0.722158	221	218.368	0.900074
LG8	1395	143	39	35.4674	0.68227	104	89.1232	0.284387	969	77	40	37.2555	0.754852	37	37.2555	0.976347	1105	483	222	242.998	0.330185	261	242.998	0.422614
LG9	1236	116	34	31.4249	0.750206	82	78.9651	0.81094	859	64	36	33.0263	0.720399	28	33.0263	0.519958	1059	495	224	232.882	0.677755	271	232.882	0.0894857
LG10	1082	75	26	27.5095	0.836516	49	69.1264	0.0640559	690	36	19	26.5287	0.264519	17	26.5287	0.148666	810	316	161	178.125	0.352409	155	178.125	0.205155
LG11	1155	93	19	29.3655	0.136102	74	73.7902	0.986228	788	68	36	30.2965	0.483629	32	30.2965	0.829123	987	407	168	217.049	0.0124338	239	217.049	0.303988
LG12	1068	96	27	27.1535	0.983355	69	68.2319	0.947724	748	64	32	28.7586	0.677528	32	28.7586	0.677528	851	409	173	187.141	0.456177	236	187.141	0.0175393
LG13	1042	80	20	26.4925	0.341005	60	66.5709	0.559182	721	56	32	27.7205	0.579739	24	27.7205	0.60492	848	356	178	186.481	0.65686	178	186.481	0.65686
LG14	1055	87	27	26.823	0.980753	60	67.4014	0.511996	681	51	28	26.1827	0.804991	23	26.1827	0.649959	874	430	224	192.199	0.119044	206	192.199	0.489183
LG15	1013	98	28	25.7552	0.759469	70	64.7181	0.649061	753	50	30	28.9509	0.891313	20	28.9509	0.200779	873	352	159	191.979	0.0783492	193	191.979	0.958503
LG16	1257	148	45	31.9588	0.137125	103	80.3067	0.093712	909	52	21	34.9486	0.0622064	31	34.9486	0.626801	1077	488	235	236.84	0.932488	253	236.84	0.465301
LG17	1243	120	20	31.6028	0.106266	100	79.4123	0.124286	851	83	52	32.7187	0.036187	31	32.7187	0.829524	997	471	201	219.248	0.373397	270	219.248	0.0217605
LG18	638	64	14	16.2209	0.686213	50	40.7603	0.332114	450	43	23	17.3013	0.369363	20	17.3013	0.658586	627	289	149	137.882	0.511556	140	137.882	0.89889
LG19	1201	97	25	30.535	0.457641	72	76.729	0.698189	802	69	32	30.8348	0.883135	37	30.8348	0.454127	972	425	219	213.75	0.80075	206	213.75	0.705231
LG20	764	68	18	19.4244	0.815883	50	48.8101	0.904718	535	48	21	20.5693	0.946744	27	20.5693	0.351141	657	304	156	144.479	0.506288	148	144.479	0.836888
LG21	992	72	10	25.2213	0.0103245	62	63.3765	0.902162	691	63	30	26.5671	0.648079	33	26.5671	0.404567	845	404	207	185.822	0.285274	197	185.822	0.567784
LG22	1001	94	36	25.4501	0.178359	58	63.9515	0.589937	714	53	22	27.4514	0.438215	31	27.4514	0.642541	820	361	162	180.324	0.321989	199	180.324	0.337603
LG23	648	42	10	16.4752	0.208233	32	41.3992	0.272601	461	32	15	17.7242	0.633916	17	17.7242	0.902184	566	233	122	124.468	0.875107	111	124.468	0.380132
LG_Unassigned	1655	166	79	42.0778	0.000792258	87	105.734	0.177199	1089	80	38	41.8692	0.665058	42	41.8692	0.988602	1378	542	322	303.032	0.448038	220	303.032	0.000282724
Note: The expected number of male-/female-biased CDS on a particular chromosome was determined by multiplying the total number of male-/female-biased CDS in the genome by the proportion of all expressed CDS on that chromosome. χ2 tests were used to determine whether the observed and expected numbers of male- and female-biased CDS on the chromosomes were significantly different. Significant values…
TableS7: C) Table shows chromosomal distribution of expressed, sex-biased (FDR < 0.1; fold change > 1.2-fold), male-biased (FDR < 0.1; logFC > 0.3) and female-biased (FDR < 0.1; logFC < -0.3) CDS in brain, tail and gonad.
	Brain								Tail								Gonad
	Expressed	Sex-biased	Male-biased		P-value	Fem-biased		P-value	Expressed	Sex-biased	Male-biased		P-value	Fem-biased		P-value	Expressed	Sex-biased	Male-biased		P-value	Fem-biased		P-value
			Obs.	Exp.		Obs.	Exp.				Obs.	Exp.		Obs.	Exp.				Obs.	Exp.		Obs.	Exp.
LG1	1366	164	61	64.5623	0.750554	103	114.085	0.451847	953	129	66	70.0684	0.727261	63	70.0684	0.540043	1133	863	405	439.359	0.237035	458	439.359	0.533755
LG2	1682	231	73	79.4977	0.59877	158	140.476	0.310436	1123	150	65	82.5674	0.148135	85	82.5674	0.850941	1338	1046	432	518.855	0.00485249	614	518.855	0.004701
LG3	1025	124	42	48.4454	0.497945	82	85.6054	0.780638	725	97	51	53.3049	0.821448	46	53.3049	0.463533	865	669	299	335.433	0.148054	370	335.433	0.193096
LG4	1181	148	63	55.8185	0.510006	85	98.6341	0.314358	813	119	52	59.775	0.462091	67	59.775	0.521079	997	760	322	386.62	0.0152026	438	386.62	0.0735789
LG5	1303	202	79	61.5847	0.141888	123	108.823	0.351799	903	147	74	66.3922	0.520821	73	66.3922	0.575697	1075	843	393	416.867	0.401646	450	416.867	0.26045
LG6	1226	174	49	57.9454	0.387037	125	102.392	0.133815	823	156	77	60.5102	0.159665	79	60.5102	0.117487	1007	794	358	390.498	0.234891	436	390.498	0.113482
LG7	1225	157	45	57.8981	0.203544	112	102.309	0.507974	841	95	44	61.8337	0.0830032	51	61.8337	0.307777	993	783	345	385.069	0.138086	438	385.069	0.0650411
LG8	1395	203	72	65.933	0.605445	131	116.507	0.356928	969	147	70	71.2447	0.916586	77	71.2447	0.636436	1105	848	364	428.501	0.0219509	484	428.501	0.0661726
LG9	1236	153	54	58.418	0.676907	99	103.228	0.766251	859	126	63	63.1571	0.98884	63	63.1571	0.98884	1059	852	358	410.663	0.0575002	494	410.663	0.00559299
LG10	1082	108	48	51.1394	0.752534	60	90.3659	0.0132735	690	90	45	50.7316	0.558014	45	50.7316	0.558014	810	615	287	314.105	0.26893	328	314.105	0.583447
LG11	1155	129	42	54.5897	0.200194	87	96.4626	0.484792	788	113	58	57.9369	0.995325	55	57.9369	0.782273	987	751	316	382.742	0.0115732	435	382.742	0.0676352
LG12	1068	151	56	50.4777	0.592534	95	89.1966	0.668941	748	114	52	54.9959	0.772096	62	54.9959	0.517285	851	663	248	330.004	0.000647487	415	330.004	0.00184564
LG13	1042	116	35	49.2489	0.120572	81	87.0252	0.642062	721	103	57	53.0108	0.703695	46	53.0108	0.481076	848	645	281	328.841	0.0527136	364	328.841	0.181631
LG14	1055	142	59	49.8633	0.381199	83	88.1109	0.696009	681	102	54	50.0698	0.700049	48	50.0698	0.83444	874	714	353	338.923	0.592539	361	338.923	0.40401
LG15	1013	136	47	47.8782	0.928161	89	84.6032	0.738603	753	103	51	55.3636	0.672221	52	55.3636	0.745471	873	653	289	338.535	0.0479966	364	338.535	0.336681
LG16	1257	200	70	59.4106	0.351922	130	104.981	0.102659	909	116	46	66.8333	0.0498464	70	66.8333	0.786611	1077	842	367	417.643	0.0706163	475	417.643	0.0548879
LG17	1243	168	50	58.7489	0.401494	118	103.812	0.340779	851	139	78	62.5689	0.19308	61	62.5689	0.887761	997	782	318	386.62	0.00973546	464	386.62	0.00797483
LG18	638	92	26	30.1543	0.579321	66	53.2841	0.244313	450	72	39	33.0858	0.486065	33	33.0858	0.991579	627	504	237	243.14	0.779304	267	243.14	0.290796
LG19	1201	145	55	56.7638	0.867497	90	100.304	0.455085	802	137	63	58.9662	0.714925	74	58.9662	0.192316	972	754	376	376.926	0.973087	378	376.926	0.968811
LG20	764	98	29	36.1095	0.378271	69	63.8073	0.652286	535	100	42	39.3353	0.76764	58	39.3353	0.058512	657	500	241	254.774	0.536176	259	254.774	0.852093
LG21	992	127	39	46.8857	0.394826	88	82.8493	0.693538	691	112	53	50.8051	0.829431	59	50.8051	0.434186	845	669	338	327.677	0.689085	331	327.677	0.896986
LG22	1001	136	61	47.311	0.1884	75	83.601	0.494634	714	108	47	52.4961	0.581632	61	52.4961	0.424739	820	647	264	317.983	0.0252417	383	317.983	0.0140609
LG23	648	65	22	30.6269	0.234364	43	54.1193	0.259193	461	65	32	33.8946	0.815458	33	33.8946	0.912906	566	441	209	219.486	0.61247	232	219.486	0.555884
LG_Unassigned	1655	222	113	78.2215	0.0119025	109	138.221	0.0631011	1089	139	68	80.0676	0.321331	71	80.0676	0.460668	1378	1012	544	534.366	0.769232	468	534.366	0.0360649
Note: The expected number of male-/female-biased CDS on a particular chromosome was determined by multiplying the total number of male-/female-biased CDS in the genome by the proportion of all expressed CDS on that chromosome. χ2 tests were used to determine whether the observed and expected numbers of male- and female-biased CDS on the chromosomes were significantly different. Significant values…
